# Supplementary material for: Proteomic signatures of 16 major types of human cancer reveal universal and cancer-type-specific proteins for the identification of potential therapeutic targets
Source: J Hematol Oncol. 2020 Dec 7;13:170. doi: 10.1186/s13045-020-01013-x (PMC7720039; doi:10.1186/s13045-020-01013-x)
Supplement: Supplementary file 2 — Additional file 2: Table S1. Patients’ clinical characteristics and replications for data quality control related to Fig. 1 and Figure S1. [file 13045_2020_1013_MOESM2_ESM.xlsx]

## Sheet: README
README for Supplementary Table 1
This supplementary table contains 2 tabs as follows:
Tab1: Patient_clinical_characteristics
Notes: Clinical data (i.e. specimen histology, pathological grade, stage etc.) of all the samples in the clinical cohort of 16 different cancer types.
Tab2: Replications_QC
Notes: Identification and quantification results of 9 replications (triplicate at three different time points) for the data quality contral.

## Sheet: Patient_clinical charateristics
Tissue	Cancer type	Pair ID	Tumor case ID	Normal case ID	Age	Gender	Smoking status	Tumor size (cm)	Grade	Histologic type	Tumor_Stage_Pathological	Path_Stage_Primary_Tumor_pT	Path_Stage_Lymph_Nodes_pN	Quantitative assessment
Bladder	BLCA	BLCA-1	BL_T-1-34-1	BL_N-12-33-1	69	M	no	6	High grade	(bladder) invasive urothelial carcinoma	Stage II	pT2b	pN0
Bladder	BLCA	BLCA-10	BL_T-10-32-10	BL_N-21-31-10	76	F	former	1.4	High grade	(bladder) invasive urothelial carcinoma	Stage I	pT1	pN0
Bladder	BLCA	BLCA-11	BL_T-11-45-11	BL_N-22-44-11	46	F	no	7	High grade	(bladder) invasive urothelial carcinoma	Stage IV	pT3b	pN2
Bladder	BLCA	BLCA-2	BL_T-2-43-2	BL_N-13-19-2	58	M	former	2.6	High grade	(bladder) invasive urothelial carcinoma	Stage III	pT3a	pN0
Bladder	BLCA	BLCA-3	BL_T-3-38-3	BL_N-14-25-3	56	M	no	5	High grade	(bladder) invasive urothelial carcinoma	Stage IV	pT4a	pN2
Bladder	BLCA	BLCA-4	BL_T-4-172-4	BL_N-15-23-4	69	M	no	1.5	High grade	(bladder) invasive urothelial carcinoma	Stage III	pT2a	pN2
Bladder	BLCA	BLCA-5	BL_T-5-27-5	BL_N-16-52-5	71	M	former	1	High grade	(bladder) invasive urothelial carcinoma	Stage III	pT3a	pN0
Bladder	BLCA	BLCA-6	BL_T-6-39-6	BL_N-17-26-6	74	M	former	4	High grade	(bladder) invasive urothelial carcinoma	Stage III	pT4a	pN2
Bladder	BLCA	BLCA-7	BL_T-7-4-7	BL_N-18-3-7	67	F	former	3.5	High grade	(bladder) invasive urothelial carcinoma	Stage III	pT4a	pN2
Bladder	BLCA	BLCA-8	BL_T-8-42-8	BL_N-19-20-8	72	F	no	3.8	High grade	(bladder) invasive urothelial carcinoma	Stage III	pT4a	pNX
Bladder	BLCA	BLCA-9	BL_T-9-36-9	BL_N-20-35-9	59	F	former	2	High grade	(bladder) invasive urothelial carcinoma	Stage III	pT2b	pN1
Breast	BRCA	BRCA-94	BR_T-161-98-94	BR_N-166-97-94	90	F	Never	3.5	Elston Grade II	(Breast) invasive ductal carcinoma	Stage II	pT2	pN0
Breast	BRCA	BRCA-95	BR_T-162-92-95	BR_N-167-91-95	43	F	Former	4.7	Elston Grade II	(Breast) invasive ductal carcinoma	Stage II	pT2	pN0
Breast	BRCA	BRCA-96	BR_T-163-94-96	BR_N-168-93-96	56	F	Never	3.1	Elston Grade II	(Breast) invasive ductal carcinoma	Stage II	pT2	pN1
Breast	BRCA	BRCA-97	BR_T-164-67-97	BR_N-169-66-97	58	F	Never	3	Elston Grade II	(Breast) invasive ductal carcinoma	Stage II	pT2	pN0
Breast	BRCA	BRCA-98	BR_T-165-112-98	BR_N-170-111-98	70	F	Current	1.9	Elston Grade II	(Breast) invasive ductal carcinoma	Stage I	pT1c	pN0
Colon	COAD	COAD-22	CO_T-43-47-22	CO_N-54-46-22	71	M	Former	2.4	G2	(Colon) adenocarcinoma	Stage I	pT2	pN0
Colon	COAD	COAD-23	CO_T-44-59-23	CO_N-55-73-23	73	M	Former	2.6	G3	(Colon) adenocarcinoma	Stage I	pT1	pN0
Colon	COAD	COAD-24	CO_T-45-49-24	CO_N-56-48-24	44	M	Former	3.2	G2	(Colon) adenocarcinoma	Stage I	pT2	pN0
Colon	COAD	COAD-25	CO_T-46-175-25	CO_N-57-70-25	57	M	Never	7.5	G2	(Colon) adenocarcinoma	Stage II	pT4b	pN0
Colon	COAD	COAD-26	CO_T-47-62-26	CO_N-58-71-26	54	M	Former	2	G2	(Colon) adenocarcinoma	Stage II	pT3	pN0
Colon	COAD	COAD-27	CO_T-48-79-27	CO_N-59-56-27	72	M	Never	3.4	G4	(Colon) adenocarcinoma	Stage III	pT3	pN2a
Colon	COAD	COAD-28	CO_T-49-110-28	CO_N-60-109-28	61	M	Current	3.2	G2	(Colon) adenocarcinoma	Stage II	pT3	pN0
Colon	COAD	COAD-29	CO_T-50-51-29	CO_N-61-50-29	78	F	Former	5.1	G4	(Colon) adenocarcinoma	Stage I	pT2	pN0
Colon	COAD	COAD-30	CO_T-51-78-30	CO_N-62-72-30	56	F	Never	2.1	G2	(Colon) adenocarcinoma	Stage I	pT1	pN0
Colon	COAD	COAD-31	CO_T-52-76-31	CO_N-63-57-31	58	F	Former	5.2	G2	(Colon) adenocarcinoma	Stage III	pT3	pN1b
Colon	COAD	COAD-32	CO_T-53-130-32	CO_N-64-129-32	84	F	Never	5	G3	(Colon) adenocarcinoma	Stage III	pT3	pN2a
Esophagus	ESCA	ESCA-135	ES_T-228-26-135	ES_N-235-27-135	77	M	Former	4.5	G2	(Esophagus) squamous cell carcinoma	Stage II	pT3	pN0
Esophagus	ESCA	ESCA-136	ES_T-229-28-136	ES_N-236-29-136	58	M	Former	3	G2	(Esophagus) squamous cell carcinoma	Stage II	pT3	pN1
Esophagus	ESCA	ESCA-137	ES_T-230-30-137	ES_N-237-31-137	76	M	Former	6	G2	(Esophagus) squamous cell carcinoma	Stage II	pT3	pN0
Esophagus	ESCA	ESCA-138	ES_T-231-32-138	ES_N-238-33-138	37	M	Former	7.5	G3	(Esophagus) squamous cell carcinoma	Stage IV	pT3	pNX	Disqualified (Normal)
Esophagus	ESCA	ESCA-139	ES_T-232-34-139	ES_N-239-35-139	51	M	Never	12	G3	(Esophagus) squamous cell carcinoma	Stage II	pT3	pN0
Esophagus	ESCA	ESCA-140	ES_T-233-36-140	ES_N-240-37-140	71	M	Former	3	G3	(Esophagus) squamous cell carcinoma	Stage III	pT3	pN2
Esophagus	ESCA	ESCA-141	ES_T-234-38-141	ES_N-241-39-141	76	F	Former	3.5	G2	(Esophagus) squamous cell carcinoma	Stage II	pT2	pN0
Brain	GBM		Brain_T-149-131-82		54	F	Never	3	WHO IV	(Brain) glioblastoma
Brain	GBM		Brain_T-150-139-83		64	F	Never		WHO IV	(Brain) glioblastoma
Brain	GBM		Brain_T-151-170-84		62	F	Former		WHO IV	(Brain) glioblastoma
Brain	GBM		Brain_T-152-61-85		55	F	Current		WHO IV	(Brain) glioblastoma
Brain	GBM		Brain_T-153-117-86		35	F	Never		WHO IV	(Brain) glioblastoma
Brain	GBM		Brain_T-154-53-87		34	F	Never		WHO IV	(Brain) glioblastoma
Brain	GBM		Brain_T-155-116-88		76	M	Former		WHO IV	(Brain) glioblastoma
Brain	GBM		Brain_T-156-54-89		41	M	Never		WHO IV	(Brain) glioblastoma
Brain	GBM		Brain_T-157-100-90		75	M	Never		WHO IV	(Brain) glioblastoma
Brain	GBM		Brain_T-158-171-91		68	M	Former		WHO IV	(Brain) glioblastoma
Brain	GBM		Brain_T-159-132-92		52	M	Former		WHO IV	(Brain) glioblastoma
Brain	GBM		Brain_T-160-176-93		57	M	Never	4.9	WHO IV	(Brain) glioblastoma
Head & Neck	HNSC	HNSC-100	HN_T-172-128-100	HN_N-178-127-100	60	M	Former	1.5	G2	(Head&neck) pharynx squamous cell carcinoma	Stage I	pT1	pN0	Disqualified (Normal)
Head & Neck	HNSC	HNSC-101	HN_T-173-158-101	HN_N-179-157-101	78	M	Former	2.9	G2	(Head&neck) tongue squamous cell carcinoma	Stage II	pT2	pNX
Head & Neck	HNSC	HNSC-102	HN_T-174-142-102	HN_N-180-141-102	53	F	Former	2.5	G3	(Head&neck) tongue squamous cell carcinoma	Stage IV	pT2	pN2b
Head & Neck	HNSC	HNSC-103	HN_T-175-169-103	HN_N-181-140-103	72	F	Never	5	G2	(Head&neck) tongue squamous cell carcinoma	Stage IV	pT3	pN2b
Head & Neck	HNSC	HNSC-104	HN_T-176-154-104	HN_N-182-153-104	61	F	Never	3.2	G2	(Head&neck) tongue squamous cell carcinoma	Stage IV	pT4a	pN0
Head & Neck	HNSC	HNSC-99	HN_T-171-118-99	HN_N-177-22-99	81	M	Former	2	G2	(Head&neck) larynx squamous cell carcinoma	Stage II	pT2	pN0
Kidney	KIRC	KIRC-72	KI_T-129-3-72	KI_N-139-3-72	71	M	Never	8	G3	(Kidney) clear cell renal cell carcinoma	Stage III	pT3a	pN0
Kidney	KIRC	KIRC-73	KI_T-130-4-73	KI_N-140-4-73	50	F	Never	4.5	G2	(Kidney) clear cell renal cell carcinoma	Stage I	pT1b	pNX
Kidney	KIRC	KIRC-74	KI_T-131-7-74	KI_N-141-7-74	51	F	Current	3.2	G2	(Kidney) clear cell renal cell carcinoma	Stage I	pT1a	pNX
Kidney	KIRC	KIRC-75	KI_T-132-10-75	KI_N-142-10-75	56	M	Never	7.5	G3	(Kidney) clear cell renal cell carcinoma	Stage III	pT3a	pNX
Kidney	KIRC	KIRC-76	KI_T-133-14-76	KI_N-143-14-76	60	M	Never	3.9	G3	(Kidney) clear cell renal cell carcinoma	Stage I	pT1a	pNX
Kidney	KIRC	KIRC-77	KI_T-134-17-77	KI_N-144-17-77	67	F	Former	2.8	G2	(Kidney) clear cell renal cell carcinoma	Stage I	pT1a	pNX
Kidney	KIRC	KIRC-78	KI_T-135-18-78	KI_N-145-18-78	63	M	Former	2.5	G3	(Kidney) clear cell renal cell carcinoma	Stage I	pT1a	pNX
Kidney	KIRC	KIRC-79	KI_T-136-19-79	KI_N-146-19-79	63	F	Former	2.6	G2	(Kidney) clear cell renal cell carcinoma	Stage I	pT1a	pNX	Disqualified (Tumor)
Kidney	KIRC	KIRC-80	KI_T-137-20-80	KI_N-147-20-80	57	M	Former	4.6	G3	(Kidney) clear cell renal cell carcinoma	Stage I	pT1b	pNX
Kidney	KIRC	KIRC-81	KI_T-138-21-81	KI_N-148-21-81	58	M	Former	2.7	G3	(Kidney) clear cell renal cell carcinoma	Stage I	pT1a	pNX
Liver	LIHC	LIHC-56	LI_T-97-8-56	LI_N-105-7-56	52	M	Former	7	G3	(Liver) hepatocellular carcinoma	Stage I	pT1	pN0
Liver	LIHC	LIHC-57	LI_T-98-12-57	LI_N-106-11-57	70	M	Former	3.8	G2	(Liver) hepatocellular carcinoma	Stage I	pT1	pNX
Liver	LIHC	LIHC-58	LI_T-99-10-58	LI_N-107-9-58	36	M	Never	15.2	G2	(Liver) hepatocellular carcinoma	Stage II	pT2	pNX
Liver	LIHC	LIHC-59	LI_T-100-41-59	LI_N-108-24-59	55	M	Former	12.5	G2	(Liver) hepatocellular carcinoma	Stage II	pT2	pNX
Liver	LIHC	LIHC-60	LI_T-101-40-60	LI_N-109-18-60	50	F	Never	6	G1	(Liver) hepatocellular carcinoma	Stage III	pT3a	pNX
Liver	LIHC	LIHC-61	LI_T-102-37-61	LI_N-110-21-61	60	F	Former	10	G2	(Liver) hepatocellular carcinoma	Stage III	pT3a	pNX
Liver	LIHC	LIHC-62	LI_T-103-30-62	LI_N-111-29-62	75	F	Current	17.5	G3	(Liver) hepatocellular carcinoma	Stage I	pT1	pNX
Liver	LIHC	LIHC-63	LI_T-104-28-63	LI_N-112-16-63	69	F	Never	3.5	G3	(Liver) hepatocellular carcinoma	Stage I	pT1	pNX
Lung	LUAD	LUAD-12	LUAD_T-23-77-12	LUAD_N-33-99-12	55	F	Former	3.4	G1	(Lung) adenocarcinoma	Stage I	pT2	pN0
Lung	LUAD	LUAD-13	LUAD_T-24-90-13	LUAD_N-34-89-13	73	F	Never	2.7	G3	(Lung) adenocarcinoma	Stage I	pT2	pN0
Lung	LUAD	LUAD-14	LUAD_T-25-86-14	LUAD_N-35-85-14	62	F		4.3	G1	(Lung) adenocarcinoma				Disqualified (Tumor, Normal)
Lung	LUAD	LUAD-15	LUAD_T-26-84-15	LUAD_N-36-83-15	61	F	Never	3.7	G3	(Lung) adenocarcinoma	Stage III	pT3	pN0	Disqualified (Normal)
Lung	LUAD	LUAD-16	LUAD_T-27-82-16	LUAD_N-37-81-16	74	F	Former	2.2	G1	(Lung) adenocarcinoma	Stage I	pT1c	pN0
Lung	LUAD	LUAD-17	LUAD_T-28-69-17	LUAD_N-38-68-17	70	M	Former	2	G2	(Lung) adenocarcinoma	Stage I	pT1a	pN0
Lung	LUAD	LUAD-18	LUAD_T-29-121-18	LUAD_N-39-135-18	49	M	Former	5.7	G2	(Lung) adenocarcinoma	Stage II	pT2b	pN1
Lung	LUAD	LUAD-19	LUAD_T-30-65-19	LUAD_N-40-64-19	69	M	Current	2	G2	(Lung) adenocarcinoma	Stage I	pT1b	pN0
Lung	LUAD	LUAD-20	LUAD_T-31-75-20	LUAD_N-41-15-20	79	M	Former	4.9	G3	(Lung) adenocarcinoma	Stage III	pT2	pN2
Lung	LUAD	LUAD-21	LUAD_T-32-2-21	LUAD_N-42-1-21	68	M	Former	2	G1	(Lung) adenocarcinoma	Stage I	pT1b	pN0
Lung	LUSC	LUSC-105	LUSC_T-183-124-105	LUSC_N-189-123-105	27	M	Former	9	G3	(Lung) small cell carcinoma	Stage III	pT3	pN1
Lung	LUSC	LUSC-106	LUSC_T-184-162-106	LUSC_N-190-161-106	56	M	Former	2.8	G3	(Lung) small cell carcinoma	Stage II	pT2	pN0
Lung	LUSC	LUSC-107	LUSC_T-185-166-107	LUSC_N-191-165-107	71	M	Former	3	G3	(Lung) small cell carcinoma	Stage I	pT1	pN0
Lung	LUSC	LUSC-108	LUSC_T-186-150-108	LUSC_N-192-149-108	80	F	Former	2.7	G4	(Lung) small cell carcinoma	Stage II	pT2	pN1
Lung	LUSC	LUSC-109	LUSC_T-187-152-109	LUSC_N-193-151-109	70	F	Former	6	G3	(Lung) small cell carcinoma	Stage III	pT3	pN2
Lung	LUSC	LUSC-110	LUSC_T-188-126-110	LUSC_N-194-125-110	56	F	Never	2.5	G3	(Lung) small cell carcinoma	Stage I	pT1	Pnx
Lung	LUSQ	LUSQ-64	LUSQ_T-113-108-64	LUSQ_N-121-107-64	60	M	Former	4.5	G2	(Lung) squamous cell carcinoma	Stage II	pT2	pN0	Disqualified (Normal)
Lung	LUSQ	LUSQ-65	LUSQ_T-114-63-65	LUSQ_N-122-114-65	82	M	Never	3	G2	(Lung) squamous cell carcinoma	Stage I	pT1	pN0
Lung	LUSQ	LUSQ-66	LUSQ_T-115-122-66	LUSQ_N-123-133-66	71	M	Former	2.5	G3	(Lung) squamous cell carcinoma	Stage I	pT1	pN0
Lung	LUSQ	LUSQ-67	LUSQ_T-116-138-67	LUSQ_N-124-80-67	74	M	Never	4.7	G2	(Lung) squamous cell carcinoma	Stage II	pT2	pN0
Lung	LUSQ	LUSQ-68	LUSQ_T-117-6-68	LUSQ_N-125-5-68	55	M	Former	4.5	G2	(Lung) squamous cell carcinoma	Stage II	pT2	pN1
Lung	LUSQ	LUSQ-69	LUSQ_T-118-156-69	LUSQ_N-126-155-69	62	F	Current	2.5	G2	(Lung) squamous cell carcinoma	Stage I	pT1	pN0
Lung	LUSQ	LUSQ-70	LUSQ_T-119-164-70	LUSQ_N-127-163-70	88	F	Former	5	G3	(Lung) squamous cell carcinoma	Stage II	pT2a	pN0
Lung	LUSQ	LUSQ-71	LUSQ_T-120-168-71	LUSQ_N-128-167-71	82	F	Former	5	G2	(Lung) squamous cell carcinoma	Stage II	pT2a	pN1
Ovary	OV		OV_T-219-17-123		66	F	Never	6.8	High grade	(Ovary) high grade serous carcinoma	Stage III	pT3	pN0
Ovary	OV		OV_T-220-18-124		57	F	Former	9	High grade	(Ovary) high grade serous carcinoma	Stage III	pT3	pNX
Ovary	OV		OV_T-221-19-125		71	F	Never	7	High grade	(Ovary) high grade serous carcinoma	Stage III	pT3c	pNX
Ovary	OV		OV_T-222-20-126		64	F	Never	3.5	High grade	(Ovary) high grade serous carcinoma	Stage III	pT3a	pN1
Ovary	OV		OV_T-223-21-127		34	F	Former	5.5	High grade	(Ovary) high grade serous carcinoma	Stage IV	pT3c	pN0
Ovary	OV	OV-128	OV_T-224-22-128	OV_N-226-23-128	55	F	Never	5	High grade	(Ovary) high grade serous carcinoma	Stage III	pT3	pN1
Ovary	OV	OV-129	OV_T-225-24-129	OV_N-227-25-129	52	F	Former	7	High grade	(Ovary) high grade serous carcinoma	Stage III	pT3	pN0	Disqualified (Normal)
Ovary	OV			OV_N-242-1-130	57	F				Normal ovary
Ovary	OV			OV_N-243-2-131	67	F				Normal ovary
Ovary	OV			OV_N-244-3-132	67	F				Normal ovary
Ovary	OV			OV_N-245-4-133	66	F				Normal ovary
Ovary	OV			OV_N-246-5-134		F				Normal ovary
Pancreas	PAAD	PAAD-115	PA_T-203-1-115	PA_N-211-2-115	73	M	Never	5.5	G2	(Pancreas) ductal adenocarcinoma	Stage II	pT2	pN1
Pancreas	PAAD	PAAD-116	PA_T-204-3-116	PA_N-212-4-116	45	M	Never	1.1	G3	(Pancreas) ductal adenocarcinoma	Stage II	pT3	pN1
Pancreas	PAAD	PAAD-117	PA_T-205-5-117	PA_N-213-6-117	67	M	Never	4.5	G2	(Pancreas) ductal adenocarcinoma	Stage II	pT2	pN1	Disqualified (Normal)
Pancreas	PAAD	PAAD-118	PA_T-206-7-118	PA_N-214-8-118	65	M	Former	3.5	G3	(Pancreas) ductal adenocarcinoma	Stage II	pT2	pN1
Pancreas	PAAD	PAAD-119	PA_T-207-9-119	PA_N-215-10-119	64	F	Never	1.5	G2	(Pancreas) ductal adenocarcinoma	Stage I	pT2	pN0
Pancreas	PAAD	PAAD-120	PA_T-208-11-120	PA_N-216-12-120	52	F	Former	1.2	G2	(Pancreas) ductal adenocarcinoma	Stage II	pT1	pN1
Pancreas	PAAD	PAAD-121	PA_T-209-13-121	PA_N-217-14-121	58	F	Former	2.5	G2	(Pancreas) ductal adenocarcinoma	Stage II	pT2	pN1	Disqualified (Normal)
Pancreas	PAAD	PAAD-122	PA_T-210-15-122	PA_N-218-16-122	36	F	Never	3	G2	(Pancreas) ductal adenocarcinoma	Stage II	pT3	pN1	Disqualified (Normal)
Prostate	PRAD			PR_N-83-1-42		M				Normal prostate
Prostate	PRAD			PR_N-84-2-43		M				Normal prostate
Prostate	PRAD			PR_N-85-3-44		M				Normal prostate
Prostate	PRAD			PR_N-86-4-45		M				Normal prostate
Prostate	PRAD			PR_N-87-5-46		M				Normal prostate
Prostate	PRAD			PR_N-88-6-47		M				Normal prostate
Prostate	PRAD			PR_N-89-7-48		M				Normal prostate
Prostate	PRAD		PR_T-90-8-49			M				(Prostate) non-aggressive adenocarcinoma
Prostate	PRAD		PR_T-91-9-50			M				(Prostate) non-aggressive adenocarcinoma
Prostate	PRAD		PR_T-92-10-51			M				(Prostate) non-aggressive adenocarcinoma
Prostate	PRAD		PR_T-93-11-52			M				(Prostate) non-aggressive adenocarcinoma
Prostate	PRAD		PR_T-94-12-53			M				(Prostate) non-aggressive adenocarcinoma
Prostate	PRAD		PR_T-95-13-54			M				(Prostate) aggressive adenocarcinoma
Prostate	PRAD		PR_T-96-14-55			M				(Prostate) aggressive adenocarcinoma
Stomach	STAD	STAD-33	ST_T-65-88-33	ST_N-74-87-33	68	M	Never	5.6	G3	(Stomach) adenocarcinoma	Stage III	pT3	pN3a
Stomach	STAD	STAD-34	ST_T-66-136-34	ST_N-75-134-34	83	M	Former	15	G3	(Stomach) adenocarcinoma	Stage III	pT3	pN2	Disqualified (Normal)
Stomach	STAD	STAD-35	ST_T-67-137-35	ST_N-76-115-35	65	M	Never	10	G2	(Stomach) adenocarcinoma	Stage II	pT3	pN0
Stomach	STAD	STAD-36	ST_T-68-174-36	ST_N-77-173-36	64	M	Never	5.2	G3	(Stomach) adenocarcinoma	Stage III	pT3	pN1
Stomach	STAD	STAD-37	ST_T-69-60-37	ST_N-78-113-37	47	F	Former	6.5	G3	(Stomach) adenocarcinoma	Stage III	pT3	pN2
Stomach	STAD	STAD-38	ST_T-70-102-38	ST_N-79-101-38	84	F	Former		G3	(Stomach) adenocarcinoma				Disqualified (Tumor, Normal)
Stomach	STAD	STAD-39	ST_T-71-104-39	ST_N-80-103-39	69	F	Current	5.6	G3	(Stomach) adenocarcinoma	Stage I	pT2	pN0
Stomach	STAD	STAD-40	ST_T-72-106-40	ST_N-81-105-40	92	F	Never	9.8	G2	(Stomach) adenocarcinoma	Stage II	pT3	pN1
Stomach	STAD	STAD-41	ST_T-73-119-41	ST_N-82-55-41	69	F	Never	5.3	G3	(Stomach) adenocarcinoma	Stage IV	pT3	pN0
Uterus	UCEC	UCEC-111	UT_T-195-160-111	UT_N-199-159-111	75	F	Former	3.6	FIGO Grade 1	(Uterus) endometriod carcinoma	Stage I	pT1a	pN0
Uterus	UCEC	UCEC-112	UT_T-196-144-112	UT_N-200-143-112	56	F	Never	10	FIGO Grade 2	(Uterus) endometriod carcinoma	Stage III	pT3a	pN0
Uterus	UCEC	UCEC-113	UT_T-197-146-113	UT_N-201-145-113	72	F	Never	4	FIGO Grade 1	(Uterus) endometriod carcinoma	Stage I	pT1c	pN0
Uterus	UCEC	UCEC-114	UT_T-198-148-114	UT_N-202-147-114	82	F	Former	6.5	FIGO Grade 1	(Uterus) endometriod carcinoma	Stage I	pT1b	pN0

## Sheet: Replications_QC
ProteinAccessions	ProteinDescriptions	ProteinNames	R1_1	R1_2	R1_3	R2_1	R2_2	R2_3	R3_1	R3_2	R3_3
A0A075B6K5	Immunoglobulin lambda variable 3-9	LV39_HUMAN	181497	179678	296250	186861	271309	500979	252417	373499	269078
A0A075B6P5,A0A075B6P5;P01615,P01615	Immunoglobulin kappa variable 2-28,Immunoglobulin kappa variable 2-28;Immunoglobulin kappa variable 2D-28,Immunoglobulin kappa variable 2D-28	KV228_HUMAN,KV228_HUMAN;KVD28_HUMAN,KVD28_HUMAN	211511	227636	248965	383791	373418	284577	473255	305637	585830
A0A075B6R2	Immunoglobulin heavy variable 4-4	HV404_HUMAN	240925	145541	161663	563157	589148	326415	396931	445499	446320
A0A075B6S5	Immunoglobulin kappa variable 1-27	KV127_HUMAN	271647	278437	263355	490368	276073	445620	309560	321529	308849
A0A087WSY6	Immunoglobulin kappa variable 3D-15	KVD15_HUMAN	105055	116284	106155	110060	119514	157931	167791	160355	92642
A0A087WW87,A0A087WW87;P01614,P01614	Immunoglobulin kappa variable 2-40,Immunoglobulin kappa variable 2-40;Immunoglobulin kappa variable 2D-40,Immunoglobulin kappa variable 2D-40	KV240_HUMAN,KV240_HUMAN;KVD40_HUMAN,KVD40_HUMAN	49165.4	101012	134143	112281	105590	123869	96546	90709.7	111087
A0A0A0MRZ8,A0A0A0MRZ8;P04433,P04433	Immunoglobulin kappa variable 3D-11,Immunoglobulin kappa variable 3D-11;Immunoglobulin kappa variable 3-11,Immunoglobulin kappa variable 3-11	KVD11_HUMAN,KVD11_HUMAN;KV311_HUMAN,KV311_HUMAN	277723	276927	283590	405934	375145	314198	425702	398331	457653
A0A0A0MS15	Immunoglobulin heavy variable 3-49	HV349_HUMAN	93260.7	100183	135020	128188	128954	139358	147625	147746	166762
A0A0B4J1U7	Immunoglobulin heavy variable 6-1	HV601_HUMAN	67471.3	44253.4	51824.7	87055.8	50849.2	104244	138573	102995	151049
A0A0B4J1V0	Immunoglobulin heavy variable 3-15	HV315_HUMAN	39492.6	36852.7	30411.4	45103.8	45747.2	47171.8	29629.7	54225.9	Filtered
A0A0B4J1X5	Immunoglobulin heavy variable 3-74	HV374_HUMAN	109085	122436	224434	166554	76796.2	171643	243868	244444	270835
A0A0B4J1X8	Immunoglobulin heavy variable 3-43	HV343_HUMAN	51300.5	55277.5	57580	70324.9	63606.8	84818.8	59676.3	110717	104267
A0A0B4J1Y9	Immunoglobulin heavy variable 3-72	HV372_HUMAN	134069	135714	149480	122073	183151	137745	200417	95072	174263
A0A0B4J2D9,A0A0B4J2D9;P0DP09,P0DP09	Immunoglobulin kappa variable 1D-13,Immunoglobulin kappa variable 1D-13;Immunoglobulin kappa variable 1-13,Immunoglobulin kappa variable 1-13	KVD13_HUMAN,KVD13_HUMAN;KV113_HUMAN,KV113_HUMAN	58030.7	61790	77118.2	58019.8	55585.1	54642.9	57478.4	54667.4	56950.1
A0A0C4DH25	Immunoglobulin kappa variable 3D-20	KVD20_HUMAN	135847	115341	135220	127925	128563	149066	209649	192840	231488
A0A0C4DH31	Immunoglobulin heavy variable 1-18	HV118_HUMAN	688247	609194	751964	1.15849e+06	1.00965e+06	735271	1.18376e+06	1.15076e+06	857042
A0A0C4DH34	Immunoglobulin heavy variable 4-28	HV428_HUMAN	50316.6	45757.4	55962.7	63322.9	30814.9	59116.7	38367.4	36196.7	75631
A0A0C4DH38	Immunoglobulin heavy variable 5-51	HV551_HUMAN	402141	205544	351512	1.05381e+06	948445	520029	686812	586008	803659
A0A0C4DH41,A0A0C4DH41;P01824,P01824;P01825,P01825;P06331,P06331;P0DP06,P0DP06;P0DP08,P0DP08	Immunoglobulin heavy variable 4-61,Immunoglobulin heavy variable 4-61;Immunoglobulin heavy variable 4-39,Immunoglobulin heavy variable 4-39;Immunoglobulin heavy variable 4-59,Immunoglobulin heavy variable 4-59;Immunoglobulin heavy variable 4-34,Immunoglobulin heavy variable 4-34;Immunoglobulin heavy variable 4-30-4,Immunoglobulin heavy variable 4-30-4;Immunoglobulin heavy variable 4-38-2,Immunogl…	HV461_HUMAN,HV461_HUMAN;HV439_HUMAN,HV439_HUMAN;HV459_HUMAN,HV459_HUMAN;HV434_HUMAN,HV434_HUMAN;HVD34_HUMAN,HVD34_HUMAN;HVD82_HUMAN,HVD82_HUMAN	322601	389329	400398	250226	252985	251321	298829	284080	322820
A0A0C4DH43	Immunoglobulin heavy variable 2-70D	HV70D_HUMAN	3.94972e+06	3947612	5978859	4477264	4565961	4.64417e+06	4748324	4587348	5128675
A0A0C4DH68	Immunoglobulin kappa variable 2-24	KV224_HUMAN	29286.9	31234.3	46743.2	61530.3	63853.4	44354.6	81732.2	75929	92048
A0A0C4DH73,A0A0C4DH73;P01611,P01611	Immunoglobulin kappa variable 1-12,Immunoglobulin kappa variable 1-12;Immunoglobulin kappa variable 1D-12,Immunoglobulin kappa variable 1D-12	KV112_HUMAN,KV112_HUMAN;KVD12_HUMAN,KVD12_HUMAN	176142	172211	208168	378318	377441	92454.7	65691.8	100152	53807.5
A0A0J9YX35	Immunoglobulin heavy variable 3-64D	HV64D_HUMAN	152406	128494	150786	152931	146684	233117	298284	164007	153000
A0AV96	RNA-binding protein 47	RBM47_HUMAN	26794.9	25807.3	22327.2	24839.4	21735.6	24639.8	24941	25069.4	21946.6
A0AVT1	Ubiquitin-like modifier-activating enzyme 6	UBA6_HUMAN	112706	121994	145662	146965	138942	153847	163283	154574	173780
A0FGR8	Extended synaptotagmin-2	ESYT2_HUMAN	61879.7	66248.9	69450.4	66677.5	64651.8	85325.9	68749.7	71471.7	81782.1
A0MZ66	Shootin-1	SHOT1_HUMAN	17632.2	26944.7	37488.3	6267.18	22556.3	20609.4	11950.4	12503.5	16628.3
A1A519	Protein FAM170A	F170A_HUMAN	62142.2	55565.8	75023.4	59376.3	51955.6	61324	88881.6	83875.3	83026.8
A1L0T0	Acetolactate synthase-like protein	ILVBL_HUMAN	62321.3	61911.5	69186.8	63461	68320.4	62850.1	46039.6	60500.4	58548.1
A1X283	SH3 and PX domain-containing protein 2B	SPD2B_HUMAN	64879.7	64414.2	89151.2	97008.7	94201.6	75908.9	57226.4	26908.9	53494.8
A2A2Z9,A2A2Z9;Q8IVF6,Q8IVF6	Ankyrin repeat domain-containing protein 18B,Ankyrin repeat domain-containing protein 18B;Ankyrin repeat domain-containing protein 18A,Ankyrin repeat domain-containing protein 18A	AN18B_HUMAN,AN18B_HUMAN;AN18A_HUMAN,AN18A_HUMAN	168736	154322	156751	114124	120631	78464.9	219156	174228	249484
A2RRP1	Neuroblastoma-amplified sequence	NBAS_HUMAN	30347	27371.3	24610.8	29668	29841.4	28589.7	12992.9	22347.7	3547.02
A2RTX5	Probable threonine--tRNA ligase 2, cytoplasmic,Probable threonine--tRNA ligase 2, cytoplasmic	SYTC2_HUMAN	284515	487380	506276	481985	274920	278023	246501	255085	452464
A2VCL2	Coiled-coil domain-containing protein 162	CC162_HUMAN	674894	723593	760406	665640	626604	293817	892802	936703	935384
A3KMH1	von Willebrand factor A domain-containing protein 8	VWA8_HUMAN	32955.7	43133.5	19721.2	57608.3	57434.8	46017.2	23092.6	27805.1	23703
A4D1P6	WD repeat-containing protein 91	WDR91_HUMAN	160734	35411.5	49091.1	203754	219366	191607	332117	233822	240080
A4D2H0,A4D2H0;Q86UF2,Q86UF2	cTAGE family member 15,cTAGE family member 15;cTAGE family member 6,cTAGE family member 6	CTGEF_HUMAN,CTGEF_HUMAN;CTGE6_HUMAN,CTGE6_HUMAN	1.23303e+06	1141560	1.07959e+06	987724	983340	1.05047e+06	1.337e+06	1.32613e+06	1298436
A4UGR9	Xin actin-binding repeat-containing protein 2	XIRP2_HUMAN	49135.8	49691	37139.8	36237.7	48985.3	43288.8	31950.4	25594.7	26913.1
A5A3E0	POTE ankyrin domain family member F	POTEF_HUMAN	911092	2.00415e+06	2.0814e+06	3.05525e+06	3.14915e+06	4.0866e+06	3.51261e+06	1.70769e+06	1777510
A5YKK6	CCR4-NOT transcription complex subunit 1	CNOT1_HUMAN	53527.7	57975.1	52532.8	65514.1	66528.5	68272.6	75292.4	63769	70997.2
A6NCC3,A6NCC3;F8WBI6,F8WBI6	Golgin subfamily A member 8O,Golgin subfamily A member 8O;Golgin subfamily A member 8N,Golgin subfamily A member 8N	GOG8O_HUMAN,GOG8O_HUMAN;GOG8N_HUMAN,GOG8N_HUMAN	21607.7	13663.2	16689.6	17664.3	12153.2	Filtered	16474.6	20835.9	Filtered
A6NCW0,A6NCW0;A8MUK1,A8MUK1;C9J2P7,C9J2P7;C9JJH3,C9JJH3;C9JLJ4,C9JLJ4;C9JPN9,C9JPN9;C9JVI0,C9JVI0;D6R901,D6R901;D6R9N7,D6R9N7;D6RA61,D6RA61;D6RBQ6,D6RBQ6;D6RCP7,D6RCP7;D6RJB6,D6RJB6;Q0WX57,Q0WX57;Q7RTZ2,Q7RTZ2	Ubiquitin carboxyl-terminal hydrolase 17-like protein 3,Ubiquitin carboxyl-terminal hydrolase 17-like protein 3;Ubiquitin carboxyl-terminal hydrolase 17-like protein 5,Ubiquitin carboxyl-terminal hydrolase 17-like protein 5;Ubiquitin carboxyl-terminal hydrolase 17-like protein 15,Ubiquitin carboxyl-terminal hydrolase 17-like protein 15;Ubiquitin carboxyl-terminal hydrolase 17-like protein 10,Ubiq…	U17L3_HUMAN,U17L3_HUMAN;U17L5_HUMAN,U17L5_HUMAN;U17LF_HUMAN,U17LF_HUMAN;U17LA_HUMAN,U17LA_HUMAN;U17LD_HUMAN,U17LD_HUMAN;UL17C_HUMAN,UL17C_HUMAN;U17LB_HUMAN,U17LB_HUMAN;U17LL_HUMAN,U17LL_HUMAN;U17LI_HUMAN,U17LI_HUMAN;U17LM_HUMAN,U17LM_HUMAN;U17LH_HUMAN,U17LH_HUMAN;U17LJ_HUMAN,U17LJ_HUMAN;U17LK_HUMAN,U17LK_HUMAN;U17LO_HUMAN,U17LO_HUMAN;U17L1_HUMAN,U17L1_HUMAN	400479	419461	403037	243667	234141	228704	383960	402152	322729
A6NDG6	Glycerol-3-phosphate phosphatase	PGP_HUMAN	69729.9	58739.9	63454.6	77214.7	74000.3	45079.7	65091.1	75118.6	81519.2
A6NDU8	UPF0600 protein C5orf51	CE051_HUMAN	26134.4	27934.4	26395.8	31977.2	25906.7	36198.6	27113.5	29518.5	24544
A6NED2	RCC1 domain-containing protein 1	RCCD1_HUMAN	115157	115790	80458.6	67456.4	67580.1	Filtered	Filtered	28787.5	Filtered
A6NEE1	Pleckstrin homology domain-containing family D member 1	PLHD1_HUMAN	433638	481346	445417	152591	133457	247164	391021	611004	582973
A6NHR9	Structural maintenance of chromosomes flexible hinge domain-containing protein 1	SMHD1_HUMAN	144814	146679	110956	126487	127828	120663	133156	132182	114575
A6NI72,A6NI72;P14598,P14598	Putative neutrophil cytosol factor 1B,Putative neutrophil cytosol factor 1B;Neutrophil cytosol factor 1,Neutrophil cytosol factor 1	NCF1B_HUMAN,NCF1B_HUMAN;NCF1_HUMAN,NCF1_HUMAN	70402.6	66733.9	88945	74844.7	62623.7	70604.8	58177.6	59192.4	55766.1
A6NIH7	Protein unc-119 homolog B	U119B_HUMAN	24711.7	26001.2	23595.1	22536	27104.3	26148	35901.8	32630.7	46229.2
A6NMB1	Sialic acid-binding Ig-like lectin 16	SIG16_HUMAN	2.57387e+06	2489479	2692085	2333531	2.5113e+06	2762846	3.6087e+06	3.3986e+06	4.53533e+06
A6QL63	Ankyrin repeat and BTB/POZ domain-containing protein BTBD11	BTBDB_HUMAN	556529	562602	547650	241729	252924	553254	682020	674066	705411
A7E2Y1	Myosin-7B	MYH7B_HUMAN	230083	317947	375762	401037	256872	480476	356057	232351	412656
A8MU93	Uncharacterized protein C17orf100	CQ100_HUMAN	3866359	3.83157e+06	3905689	2.4011e+06	3.70866e+06	3.75423e+06	661416	Filtered	2475042
A8MWD9,A8MWD9;P62308,P62308	Putative small nuclear ribonucleoprotein G-like protein 15,Putative small nuclear ribonucleoprotein G-like protein 15;Small nuclear ribonucleoprotein G,Small nuclear ribonucleoprotein G	RUXGL_HUMAN,RUXGL_HUMAN;RUXG_HUMAN,RUXG_HUMAN	614185	814303	374759	661642	901235	655576	775171	802129	760352
B0FP48,B0FP48;E5RIL1,E5RIL1	Uroplakin-3b-like protein 1,Uroplakin-3b-like protein 1;Uroplakin-3b-like protein 2,Uroplakin-3b-like protein 2	UPK3L_HUMAN,UPK3L_HUMAN;UPKL2_HUMAN,UPKL2_HUMAN	53113.4	55401.8	52326.6	84690	84600.5	49831.7	65176.6	74367	64734
B0I1T2	Unconventional myosin-Ig	MYO1G_HUMAN	73686.8	78750.9	77936.5	72228.4	79477.6	83059.9	73590.8	77307.6	62764.1
B7ZAQ6,B7ZAQ6;P0CG08,P0CG08	Golgi pH regulator A,Golgi pH regulator A;Golgi pH regulator B,Golgi pH regulator B	GPHRA_HUMAN,GPHRA_HUMAN;GPHRB_HUMAN,GPHRB_HUMAN	31972.6	36436.7	27374.6	34661	46388.2	42403	19646.3	28600.6	23286.8
B7ZW38,B7ZW38;O60812,O60812;P0DMR1,P0DMR1	Heterogeneous nuclear ribonucleoprotein C-like 3,Heterogeneous nuclear ribonucleoprotein C-like 3;Heterogeneous nuclear ribonucleoprotein C-like 1,Heterogeneous nuclear ribonucleoprotein C-like 1;Heterogeneous nuclear ribonucleoprotein C-like 4,Heterogeneous nuclear ribonucleoprotein C-like 4	HNRC3_HUMAN,HNRC3_HUMAN;HNRC1_HUMAN,HNRC1_HUMAN;HNRC4_HUMAN,HNRC4_HUMAN	Filtered	Filtered	4168793	3.44394e+06	3.12023e+06	3.49599e+06	Filtered	Filtered	Filtered
B9A064	Immunoglobulin lambda-like polypeptide 5	IGLL5_HUMAN	113969	124080	111750	81207.8	87010.7	179180	158142	205313	256144
C4AMC7,C4AMC7;Q6VEQ5,Q6VEQ5	Putative WAS protein family homolog 3,Putative WAS protein family homolog 3;WAS protein family homolog 2,WAS protein family homolog 2	WASH3_HUMAN,WASH3_HUMAN;WASH2_HUMAN,WASH2_HUMAN	58413.7	61066.8	72045.1	81142.2	80695	58620.9	99826.7	81001.1	68006.4
C9JI98	Transmembrane protein 238	TM238_HUMAN	166832	Filtered	155592	198019	119495	188426	Filtered	Filtered	Filtered
C9JLW8	Mapk-regulated corepressor-interacting protein 1	MCRI1_HUMAN	35657.8	54798.5	60201.6	42332.9	40069.3	51959.1	69532.1	65778.9	73454.4
E9PAV3	Nascent polypeptide-associated complex subunit alpha, muscle-specific form,Nascent polypeptide-associated complex subunit alpha, muscle-specific form	NACAM_HUMAN	1.41784e+06	886529	977726	1.6489e+06	1.7059e+06	1180877	1.5113e+06	1.24408e+06	1.74001e+06
I3L273	Golgi-associated olfactory signaling regulator	GFY_HUMAN	1.01262e+06	1126171	1.0783e+06	758701	716447	726766	1095734	1036079	1.01276e+06
O00115	Deoxyribonuclease-2-alpha	DNS2A_HUMAN	39893.8	48555.9	49838.1	68154.7	40142.1	62604	60272.4	57355.7	58148.1
O00116	Alkyldihydroxyacetonephosphate synthase, peroxisomal,Alkyldihydroxyacetonephosphate synthase, peroxisomal	ADAS_HUMAN	54035.9	54823	56331.2	62624	57136.6	63184.7	51237.1	36965.9	48545.5
O00139	Kinesin-like protein KIF2A	KIF2A_HUMAN	55679	56321	78487.1	140933	155120	77452.5	78355.8	81427	73570.1
O00142	Thymidine kinase 2, mitochondrial,Thymidine kinase 2, mitochondrial	KITM_HUMAN	52354.6	32696.3	30454.2	41171.5	41708.6	29804.8	33706.3	42504.3	26126.7
O00148	ATP-dependent RNA helicase DDX39A	DX39A_HUMAN	1339468	1.41835e+06	1.45634e+06	1.34229e+06	1351508	1.36145e+06	1.31394e+06	1.29495e+06	1.36868e+06
O00151	PDZ and LIM domain protein 1	PDLI1_HUMAN	2843658	2856306	3010760	2427436	2.31091e+06	2.4632e+06	2.83848e+06	2.50105e+06	3169270
O00154	Cytosolic acyl coenzyme A thioester hydrolase	BACH_HUMAN	111103	119804	93727.8	103000	104866	100194	106024	108273	110097
O00159	Unconventional myosin-Ic	MYO1C_HUMAN	387439	355995	395461	393452	378734	375058	403439	362260	358707
O00160	Unconventional myosin-If	MYO1F_HUMAN	95142.3	105634	85470.2	93439.4	87735.8	79454.1	90973.7	75681.8	97484.4
O00161	Synaptosomal-associated protein 23	SNP23_HUMAN	65325.8	63008.7	71228.2	84363.5	72269.9	89061.1	151462	127295	165790
O00170	AH receptor-interacting protein	AIP_HUMAN	274384	280641	291231	327672	325822	314890	275968	294065	312907
O00178	GTP-binding protein 1	GTPB1_HUMAN	89403.4	85597.1	85951.6	99532.8	104980	112435	76393.9	71403.5	78349.7
O00182	Galectin-9	LEG9_HUMAN	172498	183295	185187	179909	170047	182525	213182	212847	225748
O00186	Syntaxin-binding protein 3	STXB3_HUMAN	68990.3	63695	75664.3	67599.4	68846.6	75349.7	56817.3	53844.7	60096.4
O00193	Small acidic protein	SMAP_HUMAN	66341.6	96597.6	51465.4	77788.9	76722.8	84389.6	97797.8	97791.9	84738.6
O00194	Ras-related protein Rab-27B	RB27B_HUMAN	57001.7	58414.6	68788.5	72714.5	50924.8	56562.4	48504.3	52318	37987.6
O00203	AP-3 complex subunit beta-1	AP3B1_HUMAN	103609	99083.5	128227	135356	143854	147743	118479	124085	109230
O00214	Galectin-8	LEG8_HUMAN	60521.4	92735.6	48043.4	67480.1	45883.6	60372.6	39376.9	58822.1	39866.1
O00217	NADH dehydrogenase [ubiquinone] iron-sulfur protein 8, mitochondrial,NADH dehydrogenase [ubiquinone] iron-sulfur protein 8, mitochondrial	NDUS8_HUMAN	248591	253463	251067	275516	221094	247967	271936	264645	408270
O00231	26S proteasome non-ATPase regulatory subunit 11	PSD11_HUMAN	466216	453227	474054	606830	615156	630602	480563	570778	445333
O00232	26S proteasome non-ATPase regulatory subunit 12	PSD12_HUMAN	201468	198511	186212	178693	178237	173011	187172	190861	204427
O00233	26S proteasome non-ATPase regulatory subunit 9	PSMD9_HUMAN	190399	207714	212131	218454	224160	227241	217098	210092	188207
O00244	Copper transport protein ATOX1	ATOX1_HUMAN	117185	125886	110742	100793	112281	136402	126948	176678	124985
O00264	Membrane-associated progesterone receptor component 1	PGRC1_HUMAN	263027	267408	289220	266563	287990	303565	277074	275188	351461
O00267	Transcription elongation factor SPT5	SPT5H_HUMAN	69444.3	72593.2	68591.6	79390.4	80169.5	86931.7	37634.1	40573.8	35350.6
O00273	DNA fragmentation factor subunit alpha	DFFA_HUMAN	92843.7	85848.6	104539	120436	106199	125474	89758.4	72246.7	100045
O00291	Huntingtin-interacting protein 1	HIP1_HUMAN	31341.8	32120.4	32991.4	81652.2	91410.6	83392.5	49500.4	51939.7	34167.9
O00299	Chloride intracellular channel protein 1	CLIC1_HUMAN	1639837	1.48147e+06	2.11622e+06	1.85473e+06	1.88315e+06	2.04988e+06	2.08483e+06	1.99539e+06	2.28794e+06
O00303	Eukaryotic translation initiation factor 3 subunit F	EIF3F_HUMAN	136178	111765	86900.9	105760	106930	91278.7	84502.4	88780.5	110069
O00308	NEDD4-like E3 ubiquitin-protein ligase WWP2	WWP2_HUMAN	18741.9	36437.9	23372.8	24356.9	26745.9	23022.3	Filtered	16510	8908.92
O00329	Phosphatidylinositol 4,5-bisphosphate 3-kinase catalytic subunit delta isoform,Phosphatidylinositol 4,5-bisphosphate 3-kinase catalytic subunit delta isoform	PK3CD_HUMAN	53833.2	Filtered	32534.8	43697.8	70968.7	79934.5	Filtered	49844.3	65436.1
O00330	Pyruvate dehydrogenase protein X component, mitochondrial,Pyruvate dehydrogenase protein X component, mitochondrial	ODPX_HUMAN	25196.2	25943.2	24673.6	34252.2	44353	32615.7	42435.5	28014	26804.1
O00339	Matrilin-2	MATN2_HUMAN	77463.5	74608.5	84338.5	84827.6	79539.1	102415	100480	87517.3	96520.7
O00391	Sulfhydryl oxidase 1	QSOX1_HUMAN	52616.9	40583	32653.6	27141.7	38196.2	36163.6	76713.9	53489.6	62172
O00399	Dynactin subunit 6	DCTN6_HUMAN	46687.9	46863.5	96587.8	105776	102016	107396	1.28342e+06	70166.6	58463.4
O00400	Acetyl-coenzyme A transporter 1	ACATN_HUMAN	43433.7	48427.5	21156.1	32133.3	36722.4	37657.3	47729.1	47190.6	4821.92
O00401	Neural Wiskott-Aldrich syndrome protein	WASL_HUMAN	60092.3	44834.2	50894.5	43550.7	57371.9	58117.4	126465	69004.8	98591
O00410	Importin-5	IPO5_HUMAN	201361	221850	248155	236538	222632	260843	252348	260054	230206
O00422	Histone deacetylase complex subunit SAP18	SAP18_HUMAN	70051.4	64530.4	60060.4	125211	78104.8	86306.8	107005	115094	106978
O00429	Dynamin-1-like protein	DNM1L_HUMAN	75776.8	77781.4	78802.4	98193	105039	82194.6	78169.2	73836.6	67702.3
O00442	RNA 3'-terminal phosphate cyclase	RTCA_HUMAN	196401	209824	199386	206596	221774	246911	200143	165624	180027
O00443	Phosphatidylinositol 4-phosphate 3-kinase C2 domain-containing subunit alpha	P3C2A_HUMAN	250517	236793	187475	531093	553675	543898	470191	500789	280139
O00461	Golgi integral membrane protein 4	GOLI4_HUMAN	131626	21376.8	34041.6	143973	137735	124327	26054.9	132511	24435.8
O00462	Beta-mannosidase	MANBA_HUMAN	41977.8	38980.1	36687.7	41662.6	44132.6	50090.5	55340.3	41095.4	37224.8
O00468	Agrin	AGRIN_HUMAN	313114	305681	266176	334048	313271	277716	314065	286175	289963
O00469	Procollagen-lysine,2-oxoglutarate 5-dioxygenase 2,Procollagen-lysine,2-oxoglutarate 5-dioxygenase 2	PLOD2_HUMAN	71442.4	75291.2	72534.5	71713.8	76668.5	69988.9	86630.8	72070.1	76615.4
O00470	Homeobox protein Meis1	MEIS1_HUMAN	18209.4	23460.8	16986.5	18633.7	15332.8	17370.1	15050.3	20417.4	14833.4
O00471	Exocyst complex component 5	EXOC5_HUMAN	37417.3	25963	26133.8	28938.3	34513.9	32286.4	45156.5	46807.4	37989.1
O00483	Cytochrome c oxidase subunit NDUFA4	NDUA4_HUMAN	309898	303185	320869	295552	298139	272547	280408	288145	289771
O00487	26S proteasome non-ATPase regulatory subunit 14	PSDE_HUMAN	282261	281227	262078	256479	275295	230908	272020	278422	253242
O00499	Myc box-dependent-interacting protein 1	BIN1_HUMAN	52664.4	59410.9	62495.5	49229.9	42088.5	54557.4	58251	52996.5	54411.6
O00505	Importin subunit alpha-4	IMA4_HUMAN	29932.6	30223.1	24512	42222.6	43342.6	38277.4	65213.8	53669.4	59096.1
O00506	Serine/threonine-protein kinase 25	STK25_HUMAN	20203.7	19721.1	22526.1	30181.7	34192.2	24307.8	17358.5	19623.8	15283.5
O00515	Ladinin-1	LAD1_HUMAN	64967.1	65528.4	70908.1	61561	65457.7	72372.8	82307.1	86130.4	84430.2
O00519	Fatty-acid amide hydrolase 1	FAAH1_HUMAN	18689.7	18641	16578.1	12277.5	14062.5	9085.96	12081.1	12003.1	4186.23
O00534	von Willebrand factor A domain-containing protein 5A	VMA5A_HUMAN	214728	205449	232716	264841	240797	272198	252716	261579	264417
O00541	Pescadillo homolog	PESC_HUMAN	64236.5	63301	65159	45016.9	44429.2	37283.7	13596.8	28949.5	35446.5
O00560	Syntenin-1	SDCB1_HUMAN	105452	106298	79333.5	98086.2	105610	107416	57594.1	59511	52306.3
O00567	Nucleolar protein 56	NOP56_HUMAN	81242.8	84577.2	78981.3	82588.8	72033.1	83816.8	66615.8	114343	109360
O00571	ATP-dependent RNA helicase DDX3X	DDX3X_HUMAN	646008	602835	648859	610690	628773	618599	589958	618248	617723
O00584	Ribonuclease T2	RNT2_HUMAN	101174	98743	91995.9	111786	115363	123858	104589	108334	113585
O00592	Podocalyxin	PODXL_HUMAN	28649.9	29018.9	24827.9	37652.3	20131.5	29358.3	49927.2	49439.3	58255.9
O00625	Pirin	PIR_HUMAN	43647.1	41009.4	19840.7	114074	32835.8	36181.8	78184.5	100119	140957
O00629	Importin subunit alpha-3	IMA3_HUMAN	172983	178266	137337	215435	190706	195799	154922	150697	135672
O00635	E3 ubiquitin-protein ligase TRIM38	TRI38_HUMAN	49190.6	61644	62716.5	99523.2	95703.6	77371.4	47127.5	104112	84257.3
O00743	Serine/threonine-protein phosphatase 6 catalytic subunit	PPP6_HUMAN	109559	104625	105308	116873	113320	114887	104462	105547	95580.6
O00754	Lysosomal alpha-mannosidase	MA2B1_HUMAN	158053	158909	145453	138863	146716	141546	124276	126437	116239
O00757	Fructose-1,6-bisphosphatase isozyme 2,Fructose-1,6-bisphosphatase isozyme 2	F16P2_HUMAN	219166	235577	226471	266755	227398	268682	306001	265905	298833
O00763	Acetyl-CoA carboxylase 2	ACACB_HUMAN	268969	149473	179757	272223	134966	140062	24385.5	397666	116719
O00764	Pyridoxal kinase	PDXK_HUMAN	463305	464979	390968	476004	495568	471318	337611	361270	343767
O14495	Phospholipid phosphatase 3	PLPP3_HUMAN	72358.9	95392.4	82921.2	63750	44136.1	63047	Filtered	40818	Filtered
O14497	AT-rich interactive domain-containing protein 1A	ARI1A_HUMAN	26132.9	24862.4	23285.3	23591.4	13544.2	22041	15969.1	16872.7	12216.9
O14498	Immunoglobulin superfamily containing leucine-rich repeat protein	ISLR_HUMAN	1.38625e+06	1.35693e+06	1.55965e+06	38881.1	51535.1	45206.3	2.32755e+06	2148072	2.73213e+06
O14519	Cyclin-dependent kinase 2-associated protein 1	CDKA1_HUMAN	41902.4	42214.1	36665.5	80056.1	77652.9	52000	36149.9	46336.3	26030.3
O14526	F-BAR domain only protein 1	FCHO1_HUMAN	28196.9	16445.4	30049.2	1.52807e+06	1.47872e+06	1.14998e+06	37205.9	1.98225e+06	2.95393e+06
O14530	Thioredoxin domain-containing protein 9	TXND9_HUMAN	2.02811e+06	2.00618e+06	1.11024e+06	2268567	1182040	Filtered	1.54924e+06	864992	1.8083e+06
O14531	Dihydropyrimidinase-related protein 4	DPYL4_HUMAN	1.71559e+06	814888	886019	1.51971e+06	762778	1.48217e+06	44469.5	1.28876e+06	1128183
O14548	Cytochrome c oxidase subunit 7A-related protein, mitochondrial,Cytochrome c oxidase subunit 7A-related protein, mitochondrial	COX7R_HUMAN	31607.3	32325.7	37485.4	49919.3	28610.4	40896	76661.6	69124.5	59895.7
O14558	Heat shock protein beta-6	HSPB6_HUMAN	159007	171089	183230	168769	185266	187152	224811	230435	245114
O14561	Acyl carrier protein, mitochondrial,Acyl carrier protein, mitochondrial	ACPM_HUMAN	111488	104988	109105	156616	169547	143095	131573	129693	117631
O14579	Coatomer subunit epsilon	COPE_HUMAN	273929	281442	305834	343004	359968	385324	302481	317701	321403
O14594	Neurocan core protein	NCAN_HUMAN	74274.6	64516.1	35737.8	65200	68700.3	Filtered	43013.4	52375.4	48082.4
O14607,O14607;O15550,O15550	Histone demethylase UTY,Histone demethylase UTY;Lysine-specific demethylase 6A,Lysine-specific demethylase 6A	UTY_HUMAN,UTY_HUMAN;KDM6A_HUMAN,KDM6A_HUMAN	76052.5	52642.9	20208.4	Filtered	19257.9	Filtered	Filtered	91408.8	Filtered
O14617	AP-3 complex subunit delta-1	AP3D1_HUMAN	57523.6	63534.7	61355.4	57445.9	59632.1	62551.4	61484	61405	57615.2
O14618	Copper chaperone for superoxide dismutase	CCS_HUMAN	146171	135768	195428	180831	182727	200430	194003	211863	187784
O14639	Actin-binding LIM protein 1	ABLM1_HUMAN	32741	35257.6	42597.8	731585	742904	44732.6	30601.1	871595	35760.7
O14647	Chromodomain-helicase-DNA-binding protein 2	CHD2_HUMAN	55798.2	57101.7	51888.8	54940.1	110180	53715.3	140371	52942.3	134596
O14653	Golgi SNAP receptor complex member 2	GOSR2_HUMAN	56812.3	65389.9	65590.4	117826	111801	75472	47903.2	61301	59067.1
O14656	Torsin-1A	TOR1A_HUMAN	57050.8	50464.9	59376.5	47452.7	49601.1	57324.8	50887.3	43943.7	51180.1
O14657	Torsin-1B	TOR1B_HUMAN	42265	38199.9	28861	59644.7	30603	33602.2	37090.1	35565.9	13877.1
O14662	Syntaxin-16	STX16_HUMAN	28934.6	28061.7	31515.2	40030.5	44612.2	43514.5	32138.4	32602.2	26733.8
O14672	Disintegrin and metalloproteinase domain-containing protein 10	ADA10_HUMAN	227476	220599	239600	208487	206546	219194	221693	209790	225651
O14684	Prostaglandin E synthase	PTGES_HUMAN	87216	81275.8	228824	120700	105568	141246	154087	139274	143675
O14686	Histone-lysine N-methyltransferase 2D	KMT2D_HUMAN	320148	304786	281575	351204	374484	421181	176144	249606	148115
O14732	Inositol monophosphatase 2	IMPA2_HUMAN	9574.84	6318.44	10849.5	13879.4	Filtered	Filtered	6868.8	2530.84	Filtered
O14734	Acyl-coenzyme A thioesterase 8	ACOT8_HUMAN	12272.6	6059.7	211594	40913.2	34220.9	Filtered	7676.83	Filtered	10828.3
O14735	CDP-diacylglycerol--inositol 3-phosphatidyltransferase	CDIPT_HUMAN	92948.9	89595.7	94586.9	100463	111185	297622	185091	319802	275018
O14737	Programmed cell death protein 5	PDCD5_HUMAN	300625	316065	328498	436592	445146	460310	429769	411993	446143
O14744	Protein arginine N-methyltransferase 5	ANM5_HUMAN	76522.6	72490.6	75963.2	76578.2	81608.4	76848.4	61697	29066.9	63591.3
O14745	Na(+)/H(+) exchange regulatory cofactor NHE-RF1	NHRF1_HUMAN	150407	157601	180042	166026	155323	166423	159231	152886	160676
O14756	17-beta-hydroxysteroid dehydrogenase type 6	H17B6_HUMAN	92156.5	49896.2	46348	185234	61396.2	65343.5	46630.6	123800	45456.3
O14772	Fucose-1-phosphate guanylyltransferase	FPGT_HUMAN	1728266	5.02414e+06	6002257	4511089	1.36821e+06	1696429	1.57432e+06	1479954	2.65371e+06
O14773	Tripeptidyl-peptidase 1	TPP1_HUMAN	809026	783918	777864	821321	887104	825178	683423	668742	641136
O14776	Transcription elongation regulator 1	TCRG1_HUMAN	59076.8	61456.4	62274.9	60396.1	61503.9	64712.8	84044.4	77796.3	52773.2
O14786	Neuropilin-1	NRP1_HUMAN	47144.2	47566	50070.3	40398.1	43437.4	45854.8	46123.5	45987.4	49707.5
O14787	Transportin-2	TNPO2_HUMAN	193978	178868	16488.3	324680	35627.5	324307	284431	27658.7	258341
O14791	Apolipoprotein L1	APOL1_HUMAN	67459.8	70062.4	63137.5	66070.7	63628.4	57743.3	57429	58431.3	57710.6
O14817	Tetraspanin-4	TSN4_HUMAN	34258.5	29263.6	26535.4	36900.9	32845.3	31311.8	Filtered	9849.26	16971.2
O14818	Proteasome subunit alpha type-7	PSA7_HUMAN	481469	543610	610774	547144	528642	574534	535560	527790	575371
O14828	Secretory carrier-associated membrane protein 3	SCAM3_HUMAN	116433	120756	130383	109461	133737	136103	106413	132230	132884
O14874	[3-methyl-2-oxobutanoate dehydrogenase [lipoamide]] kinase, mitochondrial,[3-methyl-2-oxobutanoate dehydrogenase [lipoamide]] kinase, mitochondrial	BCKD_HUMAN	52269.1	52285.2	56751.8	58588.4	57231.4	59096.1	30485.8	34820.2	27856
O14879	Interferon-induced protein with tetratricopeptide repeats 3	IFIT3_HUMAN	25059.2	20584.2	34872.4	Filtered	Filtered	44762.8	15645.6	18469.4	15814.7
O14880	Microsomal glutathione S-transferase 3	MGST3_HUMAN	224058	181987	158239	231391	237476	141123	225832	146726	116949
O14896	Interferon regulatory factor 6	IRF6_HUMAN	56742.9	60874.6	50541.5	53187.1	54659.3	45882.3	58899.1	51606.3	57710.6
O14907	Tax1-binding protein 3	TX1B3_HUMAN	416030	426190	404264	419934	419084	448133	447987	439427	296683
O14908	PDZ domain-containing protein GIPC1	GIPC1_HUMAN	72350.6	73663.6	71667.7	84050.3	58332.7	71079.4	61145.9	70626.8	71692.5
O14910	Protein lin-7 homolog A	LIN7A_HUMAN	59085.4	58667.6	59677.8	65260.1	70372.2	75310	86065	99442.3	91846.8
O14920	Inhibitor of nuclear factor kappa-B kinase subunit beta	IKKB_HUMAN	20602	23499.4	16484	16656.6	16508.1	38735.2	20709.7	13720.1	21743.6
O14929	Histone acetyltransferase type B catalytic subunit	HAT1_HUMAN	72102	54161.9	89540.6	42345.5	63746.3	70073.7	64027.4	70150.2	79144.5
O14933	Ubiquitin/ISG15-conjugating enzyme E2 L6	UB2L6_HUMAN	56947.4	56277.7	57812.5	51092.6	60217.4	60669.3	61920	58145.5	56336.3
O14936	Peripheral plasma membrane protein CASK	CSKP_HUMAN	141139	148609	139347	152960	160153	154146	124183	117976	124529
O14949	Cytochrome b-c1 complex subunit 8	QCR8_HUMAN	32556.1	39325.6	41170.6	46754.8	35796.9	43232.8	43929.4	29464.1	43798.4
O14950,O14950;P19105,P19105	Myosin regulatory light chain 12B,Myosin regulatory light chain 12B;Myosin regulatory light chain 12A,Myosin regulatory light chain 12A	ML12B_HUMAN,ML12B_HUMAN;ML12A_HUMAN,ML12A_HUMAN	7082881	7281168	7747826	6541087	6.53597e+06	6.74408e+06	8758514	8746342	8795573
O14957	Cytochrome b-c1 complex subunit 10	QCR10_HUMAN	83442.2	84179.9	79411.5	65780.7	74138.4	81297.5	110658	99660.1	93747.7
O14964	Hepatocyte growth factor-regulated tyrosine kinase substrate	HGS_HUMAN	115399	114146	104207	105691	148016	146268	187982	113747	178741
O14966	Ras-related protein Rab-7L1	RAB7L_HUMAN	39096.4	37750	42519.2	60791	32176.9	18014.4	57265.8	56773.7	30668.5
O14972	Down syndrome critical region protein 3	DSCR3_HUMAN	47577.3	40557.8	51539.5	27231.1	13027	56285.6	36544.2	34765.1	37546.7
O14974	Protein phosphatase 1 regulatory subunit 12A	MYPT1_HUMAN	108647	111724	129599	110226	115752	115053	169352	153388	166390
O14975	Very long-chain acyl-CoA synthetase	S27A2_HUMAN	11565	11334.3	15946.4	14033.1	15893.4	12880.8	Filtered	13797.5	5391.9
O14976	Cyclin-G-associated kinase	GAK_HUMAN	47793.7	51839.6	45712.1	34461.3	43761.5	48892.1	33781.4	31937.8	50392.9
O14979	Heterogeneous nuclear ribonucleoprotein D-like	HNRDL_HUMAN	879420	860945	802933	728213	762834	763670	800038	823197	805859
O14980	Exportin-1	XPO1_HUMAN	334082	339106	253012	352495	355419	343679	233456	256179	207306
O14981	TATA-binding protein-associated factor 172	BTAF1_HUMAN	674922	782899	305539	20341.3	26801.8	804218	79810.3	431922	Filtered
O14986	Phosphatidylinositol 4-phosphate 5-kinase type-1 beta	PI51B_HUMAN	163191	154109	133885	105224	130537	135033	Filtered	30704.8	Filtered
O15027	Protein transport protein Sec16A	SC16A_HUMAN	95808.1	96766.5	82815	97231.4	98823.8	77829.4	85068.4	83729.1	41970.3
O15031	Plexin-B2	PLXB2_HUMAN	48929.6	47785.8	51414.3	43735.9	39980.6	48486.4	40556.2	44078.3	45039.8
O15034	RIMS-binding protein 2	RIMB2_HUMAN	202644	202056	169710	181607	164027	149477	131532	131620	118351
O15042	U2 snRNP-associated SURP motif-containing protein	SR140_HUMAN	86653.8	87229.7	90339.8	81717.9	89778.8	94820.2	85013.4	77542.9	86633.9
O15061	Synemin	SYNEM_HUMAN	1.39415e+06	1.35227e+06	1259317	1.36771e+06	1.34439e+06	1.27526e+06	1.92721e+06	1.98167e+06	2.02861e+06
O15066	Kinesin-like protein KIF3B	KIF3B_HUMAN	40084.1	38085.3	101048	10251.4	Filtered	92122.3	126681	120222	100818
O15067	Phosphoribosylformylglycinamidine synthase	PUR4_HUMAN	185572	183070	203525	154152	162911	171393	211929	213138	232750
O15069	NAC-alpha domain-containing protein 1	NACAD_HUMAN	3.06098e+06	2871576	2.97656e+06	3.08553e+06	3.22255e+06	3.20973e+06	3151572	3.15983e+06	3.2282e+06
O15075	Serine/threonine-protein kinase DCLK1	DCLK1_HUMAN	24463.6	14688.9	20095.1	18855.6	1.73672e+06	1895048	15660.6	10442	Filtered
O15078	Centrosomal protein of 290 kDa	CE290_HUMAN	112615	106043	130757	99679.3	127728	106847	118692	143877	102774
O15084	Serine/threonine-protein phosphatase 6 regulatory ankyrin repeat subunit A	ANR28_HUMAN	21078.4	21352.9	21210.4	21317.1	27750	28382.5	20783.8	21511.3	13428.7
O15085	Rho guanine nucleotide exchange factor 11	ARHGB_HUMAN	17909.8	16606.8	11760.4	10660.4	12130.5	Filtered	14197.1	10035.1	Filtered
O15091	Mitochondrial ribonuclease P catalytic subunit	MRPP3_HUMAN	17693.5	20341.2	21800.2	13499.9	12794	15012.9	17891.8	Filtered	Filtered
O15116	U6 snRNA-associated Sm-like protein LSm1	LSM1_HUMAN	79290.6	85362	71563.7	77999	88975.7	86995.3	84459.4	158220	89306.9
O15117	FYN-binding protein 1	FYB1_HUMAN	520788	502947	515718	360067	360547	416838	199376	210724	55181
O15118	NPC intracellular cholesterol transporter 1	NPC1_HUMAN	47507.7	98028.3	68521.5	84767.4	63302.8	90423.9	83635.1	58692.8	64576.2
O15121	Sphingolipid delta(4)-desaturase DES1	DEGS1_HUMAN	66358.1	37288.3	Filtered	179806	107827	31441.9	56653.6	60568.7	46813.6
O15126	Secretory carrier-associated membrane protein 1	SCAM1_HUMAN	37009.1	41576.3	39873.6	36458.7	25137	18542.1	48587.1	Filtered	47938.4
O15127	Secretory carrier-associated membrane protein 2	SCAM2_HUMAN	33368.1	37249.5	40540.7	44043.8	48049.1	44975.6	44552.4	44169	53993
O15143	Actin-related protein 2/3 complex subunit 1B	ARC1B_HUMAN	656373	663967	742295	666137	696078	766711	983243	907996	1.01737e+06
O15144	Actin-related protein 2/3 complex subunit 2	ARPC2_HUMAN	551669	559443	627292	688659	600244	653214	760831	779975	762476
O15145	Actin-related protein 2/3 complex subunit 3	ARPC3_HUMAN	969209	1.00571e+06	988653	1.03243e+06	1.04072e+06	993864	962065	966260	989528
O15155	BET1 homolog	BET1_HUMAN	33035.9	33628	Filtered	40189.2	38307.3	33037.2	8588.59	Filtered	Filtered
O15160	DNA-directed RNA polymerases I and III subunit RPAC1	RPAC1_HUMAN	28469.6	28863.9	24780.6	31145.7	32551	23445.1	33976.5	26369.6	58270.5
O15162	Phospholipid scramblase 1	PLS1_HUMAN	19760.9	19321	52859.7	44983.8	47892.9	61337.9	Filtered	35147.8	32189.6
O15173	Membrane-associated progesterone receptor component 2	PGRC2_HUMAN	116621	110948	126843	132692	136358	141943	161819	139299	169645
O15195	Villin-like protein	VILL_HUMAN	261130	262168	326324	298753	283587	311564	249180	301728	803790
O15212	Prefoldin subunit 6	PFD6_HUMAN	137622	141573	114492	167426	171812	175883	177585	129419	169800
O15217	Glutathione S-transferase A4	GSTA4_HUMAN	37285.9	2232.96	98159	Filtered	Filtered	10809724	3.83509e+06	Filtered	Filtered
O15226	NF-kappa-B-repressing factor	NKRF_HUMAN	762208	757194	1.21824e+06	1.05374e+06	1.03437e+06	1.09545e+06	1.21393e+06	2.32407e+06	1.1947e+06
O15228	Dihydroxyacetone phosphate acyltransferase	GNPAT_HUMAN	30469	21331.5	31710.4	55968.5	45056.6	21966.8	25690	30804	12882.5
O15229	Kynurenine 3-monooxygenase	KMO_HUMAN	226561	273034	Filtered	195932	174576	Filtered	229560	155947	292502
O15230	Laminin subunit alpha-5	LAMA5_HUMAN	609614	608619	605206	609899	626345	543823	462910	483818	479612
O15231	Zinc finger protein 185	ZN185_HUMAN	30062.6	31766.3	25878.5	39245.1	39058.6	38624.4	26401.6	29345.2	35741.1
O15245	Solute carrier family 22 member 1	S22A1_HUMAN	1.20039e+06	886463	886851	Filtered	Filtered	Filtered	Filtered	Filtered	Filtered
O15247	Chloride intracellular channel protein 2	CLIC2_HUMAN	149016	168336	139671	150420	163488	159645	146243	135729	114407
O15254	Peroxisomal acyl-coenzyme A oxidase 3	ACOX3_HUMAN	36161.1	47241.7	23086.9	38752.6	24435.1	21108.6	18220.5	36873.4	25633
O15258	Protein RER1	RER1_HUMAN	14293.2	36237.2	39565.1	44887.5	40164	49384.1	87091.9	78999.8	93259.6
O15260	Surfeit locus protein 4	SURF4_HUMAN	242472	241911	223015	342811	488481	481553	553823	557436	351448
O15264	Mitogen-activated protein kinase 13	MK13_HUMAN	36768.1	43560.2	45074.7	38475.3	33018.9	46921.2	33598.7	52467.8	77349.9
O15269	Serine palmitoyltransferase 1	SPTC1_HUMAN	50054	43504.6	60456.2	76507.1	52102.7	88292.4	81105.5	75541.3	84573.1
O15270	Serine palmitoyltransferase 2	SPTC2_HUMAN	38730.6	59065.8	47121.2	45983.7	43571.4	44767.7	35217.4	36988.5	40616.3
O15294	UDP-N-acetylglucosamine--peptide N-acetylglucosaminyltransferase 110 kDa subunit	OGT1_HUMAN	21196	33648.3	29696.7	79322.9	69417.7	56272.6	75601.9	75865.1	34683.4
O15305	Phosphomannomutase 2	PMM2_HUMAN	140349	125671	129855	141268	144495	134051	132934	122363	107460
O15320,O15320;Q96PC5,Q96PC5	Endoplasmic reticulum export factor CTAGE5,Endoplasmic reticulum export factor CTAGE5;Melanoma inhibitory activity protein 2,Melanoma inhibitory activity protein 2	CTGE5_HUMAN,CTGE5_HUMAN;MIA2_HUMAN,MIA2_HUMAN	29390.8	28279.2	34258.6	29226.3	32000.9	33336	24268.1	23790.7	38701.9
O15327	Type II inositol 3,4-bisphosphate 4-phosphatase,Type II inositol 3,4-bisphosphate 4-phosphatase	INP4B_HUMAN	39616.7	40389.7	37200.9	28693.7	37943.5	25567.9	36524.1	29941.6	25227.3
O15347	High mobility group protein B3	HMGB3_HUMAN	107835	105729	637257	585489	573930	781645	580834	681617	757963
O15355	Protein phosphatase 1G	PPM1G_HUMAN	31156.2	27264.6	38826.2	30793.9	125831	89730.7	45939.5	51681.7	35888.6
O15371	Eukaryotic translation initiation factor 3 subunit D	EIF3D_HUMAN	148717	143548	135774	151851	150900	147953	146295	139359	162755
O15372	Eukaryotic translation initiation factor 3 subunit H	EIF3H_HUMAN	44861.4	113843	170334	121202	111257	177260	157602	136384	165784
O15379	Histone deacetylase 3	HDAC3_HUMAN	49185.2	50970.6	29154.8	46224.4	45981.1	44968.5	132907	9150.31	11643.2
O15382	Branched-chain-amino-acid aminotransferase, mitochondrial,Branched-chain-amino-acid aminotransferase, mitochondrial	BCAT2_HUMAN	92434.9	84893.4	101320	83674.2	102404	89212.2	101923	128527	102805
O15394	Neural cell adhesion molecule 2	NCAM2_HUMAN	2.18861e+06	1.95468e+06	1968578	1.89273e+06	885130	1.07341e+06	Filtered	1.46583e+06	3152862
O15397	Importin-8	IPO8_HUMAN	15869.6	12792.9	21840	16612.3	35976.4	2480.89	Filtered	13946.9	Filtered
O15400	Syntaxin-7	STX7_HUMAN	347403	325784	333329	340116	329260	337293	368756	376411	405449
O15427	Monocarboxylate transporter 4	MOT4_HUMAN	16524.2	17567.5	20905.6	17204.7	20655.7	20200.3	18520.7	35973.3	20589.8
O15438	Canalicular multispecific organic anion transporter 2	MRP3_HUMAN	18787.4	23576.9	28664.2	27045.2	25618.9	23029.7	16926.9	28850	22860.8
O15439	Multidrug resistance-associated protein 4	MRP4_HUMAN	90822.2	83509.1	81355.3	113152	114139	107600	98725.5	89312.9	100245
O15440	Multidrug resistance-associated protein 5	MRP5_HUMAN	159793	164948	Filtered	142985	151001	171187	155251	138993	134183
O15455	Toll-like receptor 3	TLR3_HUMAN	31709.3	29797.5	32605.4	70813.9	73405.9	49877	39940.1	53712.3	23871
O15460	Prolyl 4-hydroxylase subunit alpha-2	P4HA2_HUMAN	163515	166126	154313	165008	160377	170205	222203	211668	186962
O15484	Calpain-5	CAN5_HUMAN	52755.3	66670.4	53194.6	52939.6	46906.3	67977	28510.1	34211.7	40599.4
O15498	Synaptobrevin homolog YKT6	YKT6_HUMAN	81813.4	75658.4	75379.3	91077.6	86151.3	98358.6	72805.7	65330.9	112315
O15511	Actin-related protein 2/3 complex subunit 5	ARPC5_HUMAN	749202	746076	957667	674844	694797	709336	883240	716119	924486
O15533	Tapasin	TPSN_HUMAN	310490	326878	326308	397938	326588	343963	332900	329075	290103
O15554	Intermediate conductance calcium-activated potassium channel protein 4	KCNN4_HUMAN	56797	66037.2	61992.7	89541.2	90053.3	93500.4	146683	76541.9	166054
O43143	Pre-mRNA-splicing factor ATP-dependent RNA helicase DHX15	DHX15_HUMAN	144298	155852	155825	169699	174501	182826	165537	178280	177416
O43148	mRNA cap guanine-N7 methyltransferase	MCES_HUMAN	49380.9	40267.9	67367.7	37602.9	33243	4917168	43597.1	51432.7	127871
O43149	Zinc finger ZZ-type and EF-hand domain-containing protein 1	ZZEF1_HUMAN	33651.6	28733.2	28929.8	32761.4	32657.1	31629	35993.4	36716.1	9407.75
O43169	Cytochrome b5 type B	CYB5B_HUMAN	127924	125841	144254	131874	130868	153783	160724	114236	126074
O43172	U4/U6 small nuclear ribonucleoprotein Prp4	PRP4_HUMAN	60313.2	54642.5	67975.7	66618.8	62528.1	67522.1	65241.5	68007.3	64474.7
O43175	D-3-phosphoglycerate dehydrogenase	SERA_HUMAN	194330	208969	208287	215876	220390	202485	206246	193018	214935
O43181	NADH dehydrogenase [ubiquinone] iron-sulfur protein 4, mitochondrial,NADH dehydrogenase [ubiquinone] iron-sulfur protein 4, mitochondrial	NDUS4_HUMAN	89525.2	89306.6	94033.6	90990.2	85842.7	96225.7	104302	112460	106691
O43236	Septin-4	SEPT4_HUMAN	37740.8	34079.7	36061.4	37090.6	33594.3	81827.1	46947.3	32562.9	23953.7
O43237	Cytoplasmic dynein 1 light intermediate chain 2	DC1L2_HUMAN	232646	228454	284191	254736	266679	326746	268851	273748	282728
O43242	26S proteasome non-ATPase regulatory subunit 3	PSMD3_HUMAN	205303	207281	261092	198298	202329	226636	213278	204323	233963
O43251	RNA binding protein fox-1 homolog 2	RFOX2_HUMAN	35628.9	34967.9	33441.2	54796.9	52022.6	78758.1	60631.1	32139.8	52956.9
O43252	Bifunctional 3'-phosphoadenosine 5'-phosphosulfate synthase 1	PAPS1_HUMAN	68851.8	65561.6	75390.8	87622	69982	78954.6	76029.4	71643	83393.5
O43264	Centromere/kinetochore protein zw10 homolog	ZW10_HUMAN	44615.8	37937.9	32588.9	28170.8	44456.4	28274.7	25084.5	32382.7	28636.4
O43278	Kunitz-type protease inhibitor 1	SPIT1_HUMAN	44521	43490.8	53005.7	48882.7	43037.4	51793.4	74010.3	68759.1	52369.9
O43290	U4/U6.U5 tri-snRNP-associated protein 1	SNUT1_HUMAN	53331.3	53753.7	56450.6	39007.8	34790.9	41417.7	50035.7	62226.5	50116.2
O43292	Glycosylphosphatidylinositol anchor attachment 1 protein	GPAA1_HUMAN	56427.3	48268.4	43664.2	64197.8	62365.8	69775.4	57355.5	58791.3	48919.4
O43293	Death-associated protein kinase 3	DAPK3_HUMAN	28695.3	22607.5	28644.9	64581.3	Filtered	65409.3	Filtered	21080.9	46391.2
O43294	Transforming growth factor beta-1-induced transcript 1 protein	TGFI1_HUMAN	309227	321388	323117	301791	313387	344651	336715	354566	363825
O43301	Heat shock 70 kDa protein 12A	HS12A_HUMAN	34928.8	34992.1	24509.1	25570.9	26255.5	16889.1	20796	34277.4	28197.4
O43313	ATM interactor	ATMIN_HUMAN	410837	419982	409266	339803	346527	327790	387952	380893	363575
O43324	Eukaryotic translation elongation factor 1 epsilon-1	MCA3_HUMAN	77330.8	80897.4	90044.1	68671.7	74305.4	78044.3	79861.6	90510.1	86195
O43347	RNA-binding protein Musashi homolog 1	MSI1H_HUMAN	70934.8	76490	74905.8	32843.9	73988.8	137715	53833.1	Filtered	26434.4
O43379	WD repeat-containing protein 62	WDR62_HUMAN	65446.5	40979.5	65183.5	40404.6	65458.1	51455.9	59730	40524.1	53038.5
O43390	Heterogeneous nuclear ribonucleoprotein R	HNRPR_HUMAN	891375	884855	1.08442e+06	1.178e+06	1.10994e+06	1284555	1.28214e+06	1.28037e+06	1.41951e+06
O43395	U4/U6 small nuclear ribonucleoprotein Prp3	PRPF3_HUMAN	25228.1	17768.3	246573	26365.1	210318	35789.1	34457.7	Filtered	43863.9
O43396	Thioredoxin-like protein 1	TXNL1_HUMAN	170877	166145	201765	207433	210435	240380	239918	240593	232339
O43399	Tumor protein D54	TPD54_HUMAN	150346	174641	186598	223534	209900	247228	272740	258680	278952
O43402	ER membrane protein complex subunit 8	EMC8_HUMAN	19097.5	15755.1	17565.1	12057.9	18542.8	Filtered	25456.2	13789.7	7832.05
O43414	ERI1 exoribonuclease 3	ERI3_HUMAN	24427.1	37249.3	33629.4	30727	24749.8	37233.9	26098.1	39204.3	35562.5
O43426	Synaptojanin-1	SYNJ1_HUMAN	11885.3	13259.7	18907.8	38497.2	11433.3	23642.6	5998.32	30939.1	212303
O43427	Acidic fibroblast growth factor intracellular-binding protein	FIBP_HUMAN	43006.1	34616.3	38722.2	33934.9	35622.2	40180.3	34951.3	58105.1	Filtered
O43447	Peptidyl-prolyl cis-trans isomerase H	PPIH_HUMAN	29605	34113.1	38915.7	33550.3	37309.8	69446.2	40769.7	32902.4	41969.6
O43464	Serine protease HTRA2, mitochondrial,Serine protease HTRA2, mitochondrial	HTRA2_HUMAN	87041.3	90527.5	77059	110497	108002	104294	101189	113417	102647
O43488	Aflatoxin B1 aldehyde reductase member 2	ARK72_HUMAN	251765	240748	250076	278878	278279	280548	349057	342982	348757
O43491	Band 4.1-like protein 2	E41L2_HUMAN	334694	354605	273859	290929	303220	262413	235140	248441	218331
O43493	Trans-Golgi network integral membrane protein 2	TGON2_HUMAN	32785.1	35672.1	35343.1	28399.1	20422.1	28330.9	36027.1	37687.2	37848.4
O43497,O43497;Q9P0X4,Q9P0X4	Voltage-dependent T-type calcium channel subunit alpha-1G,Voltage-dependent T-type calcium channel subunit alpha-1G;Voltage-dependent T-type calcium channel subunit alpha-1I,Voltage-dependent T-type calcium channel subunit alpha-1I	CAC1G_HUMAN,CAC1G_HUMAN;CAC1I_HUMAN,CAC1I_HUMAN	406194	486170	284804	427851	447152	466884	484634	495879	436980
O43504	Ragulator complex protein LAMTOR5	LTOR5_HUMAN	183667	180692	192735	176394	175853	243839	176043	166223	222676
O43516	WAS/WASL-interacting protein family member 1	WIPF1_HUMAN	55842.3	57376	79608.7	91919.2	74689.9	40641.9	44084.9	47447.4	71919.1
O43520	Phospholipid-transporting ATPase IC	AT8B1_HUMAN	29459.6	33007.4	26100.8	37942.2	28502.5	34994.3	30444.5	31147.9	13838.6
O43567	E3 ubiquitin-protein ligase RNF13	RNF13_HUMAN	13136168	12378523	13630205	11211207	11769092	11730493	13266382	14378100	13371319
O43570	Carbonic anhydrase 12	CAH12_HUMAN	36713.9	48692.2	62859.6	58272.9	55324.4	54876.4	53462.3	44487.4	45747.7
O43583	Density-regulated protein	DENR_HUMAN	65510.2	70431.2	71846.2	95264.1	92886.5	96274.5	88559.4	90284.5	87848.1
O43592	Exportin-T	XPOT_HUMAN	22101.8	24293	43292	50689.9	79409.8	126565	24260.3	40312.6	37643.6
O43598	2'-deoxynucleoside 5'-phosphate N-hydrolase 1	DNPH1_HUMAN	95563.4	82833.7	95989.3	99592.1	106782	104371	94113.2	82921.2	83875.6
O43615	Mitochondrial import inner membrane translocase subunit TIM44	TIM44_HUMAN	67600.6	64480.2	75541.3	77845.9	77460.4	82721.7	57503.8	91497.7	55785.2
O43617	Trafficking protein particle complex subunit 3	TPPC3_HUMAN	57980.8	63177.2	70457.3	47393.9	49969.3	38070.1	79584	78719.3	49711.9
O43633	Charged multivesicular body protein 2a	CHM2A_HUMAN	83196.1	75699.1	112499	138322	147242	103455	56152.8	66805.2	47459.8
O43639	Cytoplasmic protein NCK2	NCK2_HUMAN	33823.8	42490.9	36418.4	32670	30630.3	28713.3	24264.8	69058.6	56997
O43653	Prostate stem cell antigen	PSCA_HUMAN	282233	269192	238548	261926	190556	209418	312388	304420	312552
O43665	Regulator of G-protein signaling 10	RGS10_HUMAN	76129	78872.1	73372.8	81428.4	71966.9	76567.3	71478.5	72900.5	67037.1
O43670	BUB3-interacting and GLEBS motif-containing protein ZNF207	ZN207_HUMAN	109492	115398	136313	173255	139972	159889	179248	166159	176801
O43674	NADH dehydrogenase [ubiquinone] 1 beta subcomplex subunit 5, mitochondrial,NADH dehydrogenase [ubiquinone] 1 beta subcomplex subunit 5, mitochondrial	NDUB5_HUMAN	112184	115423	126591	188346	163410	136206	143455	116003	131880
O43676	NADH dehydrogenase [ubiquinone] 1 beta subcomplex subunit 3	NDUB3_HUMAN	41039.7	43932.8	69656.5	77370.7	68138.1	98018.9	76891.5	85220.3	85049.2
O43678	NADH dehydrogenase [ubiquinone] 1 alpha subcomplex subunit 2	NDUA2_HUMAN	144601	161111	146611	133466	134206	147762	161735	176462	130344
O43681	ATPase ASNA1	ASNA_HUMAN	185875	174046	212410	202994	181680	199338	226691	215624	202970
O43684	Mitotic checkpoint protein BUB3	BUB3_HUMAN	312779	313374	332721	323399	313562	395335	324416	330824	338232
O43707	Alpha-actinin-4	ACTN4_HUMAN	1.69988e+06	1.74597e+06	1849182	1.79823e+06	1.78918e+06	1.89874e+06	1.58866e+06	1.55784e+06	1835838
O43708	Maleylacetoacetate isomerase	MAAI_HUMAN	33951.1	32343.4	27736.7	24488.1	29637	8901.52	Filtered	23682.8	25208.5
O43719	HIV Tat-specific factor 1	HTSF1_HUMAN	35582.8	33826	30613.8	42643.7	45195.7	37048.3	21402.2	42486.1	52740.4
O43741	5'-AMP-activated protein kinase subunit beta-2	AAKB2_HUMAN	17179.7	15975.5	10911.3	17121.9	25088.7	24842.4	10534.5	14908.2	Filtered
O43747	AP-1 complex subunit gamma-1	AP1G1_HUMAN	104347	105624	79007.2	105662	106417	116130	208174	206786	185723
O43752	Syntaxin-6	STX6_HUMAN	44715.1	42877.7	44264.9	47455.3	46783.2	40195.4	44773	37500.8	31409.8
O43759	Synaptogyrin-1	SNG1_HUMAN	65455.9	61813.9	47280.2	60014	77877.4	44058.5	61987.3	68984.4	72451.3
O43760	Synaptogyrin-2	SNG2_HUMAN	51029.5	56702.4	115521	78479.8	80593	55217.2	105832	105440	92595
O43765	Small glutamine-rich tetratricopeptide repeat-containing protein alpha	SGTA_HUMAN	74499	71618.1	112074	92729.1	90810	109115	89245.8	119821	125621
O43768	Alpha-endosulfine	ENSA_HUMAN	64108.1	77391.4	68771.4	67272.7	68190.7	84460.8	84511.3	70295.5	83579.8
O43772	Mitochondrial carnitine/acylcarnitine carrier protein	MCAT_HUMAN	30632.3	30059	50494.5	22093.1	25461	46553.6	27922.1	58111.7	60065.8
O43776	Asparagine--tRNA ligase, cytoplasmic,Asparagine--tRNA ligase, cytoplasmic	SYNC_HUMAN	171030	172305	169942	180667	186717	183177	204105	207275	196759
O43795	Unconventional myosin-Ib	MYO1B_HUMAN	100560	87949.3	119460	128089	118131	191696	148648	134660	148809
O43809	Cleavage and polyadenylation specificity factor subunit 5	CPSF5_HUMAN	346149	321774	257202	315504	346624	370941	307814	200118	307919
O43813	LanC-like protein 1	LANC1_HUMAN	97828.8	90247.5	95894.7	99751	93012.1	108051	113753	113517	127970
O43815	Striatin	STRN_HUMAN	79490.6	76059	83945.8	115826	78084.7	101555	59745.8	61753.1	59946
O43837	Isocitrate dehydrogenase [NAD] subunit beta, mitochondrial,Isocitrate dehydrogenase [NAD] subunit beta, mitochondrial	IDH3B_HUMAN	53131.2	46735.8	30151.7	45150	42114.2	37487.5	74733.3	55204.3	78130.1
O43847	Nardilysin	NRDC_HUMAN	69981.3	57851.1	66144.8	77091	19194	50458	24892.4	42109.8	40853.2
O43852	Calumenin	CALU_HUMAN	565119	597087	654711	585441	470784	571874	662337	664408	707256
O43865	S-adenosylhomocysteine hydrolase-like protein 1	SAHH2_HUMAN	97480.9	106585	89536.5	102939	98099.8	104239	110798	110365	123925
O43866	CD5 antigen-like	CD5L_HUMAN	98153.3	94827	110986	107044	104194	113660	120779	113491	118845
O43895	Xaa-Pro aminopeptidase 2	XPP2_HUMAN	2.29078e+06	2.42484e+06	2384925	1.88229e+06	1.00601e+06	1.05865e+06	1.34089e+06	1.30413e+06	1.29979e+06
O43913	Origin recognition complex subunit 5	ORC5_HUMAN	130178	174665	130397	199213	196382	240675	219040	185624	282997
O43920	NADH dehydrogenase [ubiquinone] iron-sulfur protein 5	NDUS5_HUMAN	84222.7	79998.1	106744	97447	100569	111391	129664	123567	133384
O43924	Retinal rod rhodopsin-sensitive cGMP 3',5'-cyclic phosphodiesterase subunit delta,Retinal rod rhodopsin-sensitive cGMP 3',5'-cyclic phosphodiesterase subunit delta	PDE6D_HUMAN	52977.7	66263.1	49384.9	11017.1	42663	55387.9	63461	76481.6	59105.6
O60216	Double-strand-break repair protein rad21 homolog	RAD21_HUMAN	208362	214637	221710	238785	257948	243428	220090	223222	251389
O60218	Aldo-keto reductase family 1 member B10	AK1BA_HUMAN	22681.3	66139	38082	26687.5	42297.7	70992.6	138222	76676.4	271426
O60220	Mitochondrial import inner membrane translocase subunit Tim8 A	TIM8A_HUMAN	83927.5	82620.3	96260.2	126208	125198	126931	130735	89869	94332.4
O60234	Glia maturation factor gamma	GMFG_HUMAN	271350	266768	298119	284766	271545	308655	303412	294590	323563
O60237	Protein phosphatase 1 regulatory subunit 12B	MYPT2_HUMAN	29508.8	42368.1	44861.7	23667.8	35035.1	35640.6	35299	35104.9	35717.1
O60239	SH3 domain-binding protein 5	3BP5_HUMAN	53448.8	111105	83183.2	99853	110060	120763	97523.6	97541.4	178198
O60242	Adhesion G protein-coupled receptor B3	AGRB3_HUMAN	80930.5	97032.6	94435.7	56774.2	Filtered	93819.5	118876	Filtered	121952
O60256	Phosphoribosyl pyrophosphate synthase-associated protein 2	KPRB_HUMAN	162235	173148	154838	155274	176436	166958	146293	141578	121240
O60264	SWI/SNF-related matrix-associated actin-dependent regulator of chromatin subfamily A member 5	SMCA5_HUMAN	117121	111384	115179	133344	128614	137703	101118	105748	98869.7
O60271	C-Jun-amino-terminal kinase-interacting protein 4	JIP4_HUMAN	80141.3	77055.8	78010.6	91921.8	97641.4	99286.6	63028.9	58807.7	47358.2
O60284	Suppression of tumorigenicity 18 protein	ST18_HUMAN	Filtered	132397	Filtered	Filtered	Filtered	Filtered	Filtered	Filtered	Filtered
O60306	Intron-binding protein aquarius	AQR_HUMAN	14205.1	16340.8	16499.1	19321.8	9555.16	14542.7	10612.3	18891	17586.5
O60313	Dynamin-like 120 kDa protein, mitochondrial,Dynamin-like 120 kDa protein, mitochondrial	OPA1_HUMAN	99104.4	95604.9	103174	104292	107167	108401	121670	133450	109498
O60331	Phosphatidylinositol 4-phosphate 5-kinase type-1 gamma	PI51C_HUMAN	27730.6	27847.2	50655.7	42168.4	35768.7	36629.2	26941.6	20941.2	20746.1
O60333	Kinesin-like protein KIF1B	KIF1B_HUMAN	9476.96	8126.79	17110.7	3569.97	7282.12	29366.2	14139.7	58901.6	Filtered
O60341	Lysine-specific histone demethylase 1A	KDM1A_HUMAN	39069	45911.3	37773	47840.1	43755.7	45192.6	55252.8	56892.4	103832
O60343	TBC1 domain family member 4	TBCD4_HUMAN	25582.7	30676.5	186296	28030.6	28498.2	20379	20631.2	17508.3	157287
O60361	Putative nucleoside diphosphate kinase	NDK8_HUMAN	Filtered	Filtered	Filtered	293027	344859	260203	199031	224078	195957
O60437	Periplakin	PEPL_HUMAN	64489.2	63747.1	83529.5	74932.9	73966.2	77716	71793.9	63946.8	78882
O60443	Gasdermin-E	GSDME_HUMAN	61047.7	58308.9	63426.5	59384.9	58608.9	61814.8	57553.6	51604.7	52303.8
O60449	Lymphocyte antigen 75	LY75_HUMAN	6.7702e+06	73780.4	7553443	5535107	5551425	7072352	10467603	11802588	12525929
O60486	Plexin-C1	PLXC1_HUMAN	Filtered	30161.4	Filtered	48589.8	52538.8	205054	Filtered	Filtered	Filtered
O60487	Myelin protein zero-like protein 2	MPZL2_HUMAN	35260.4	14300.6	23013.4	24825.8	33094.6	21657	47996.3	41953.1	35886.8
O60488	Long-chain-fatty-acid--CoA ligase 4	ACSL4_HUMAN	51693.4	54576.7	52447.8	54986.2	56573.9	58578.4	62664.5	51653.2	65653.4
O60493	Sorting nexin-3	SNX3_HUMAN	231799	227225	255653	234032	253662	233506	190177	184984	212810
O60496	Docking protein 2	DOK2_HUMAN	60492.2	65385	82359.3	72285	72490	82889.3	69587.7	60208.5	68020
O60502	Protein O-GlcNAcase	OGA_HUMAN	42000.9	42706.2	38562.2	35306.9	38275.2	30834.5	32566.1	36258.7	34259.1
O60504	Vinexin	VINEX_HUMAN	146059	98889.5	97935.2	167512	111107	166457	187170	134425	136534
O60506	Heterogeneous nuclear ribonucleoprotein Q	HNRPQ_HUMAN	445445	461186	458663	434294	471926	489605	386151	393629	434104
O60507	Protein-tyrosine sulfotransferase 1	TPST1_HUMAN	21113.7	23834.9	14516.3	14243	244704	Filtered	257127	20632.6	Filtered
O60508	Pre-mRNA-processing factor 17	PRP17_HUMAN	138972	164830	154221	211732	215440	250933	157052	156553	228725
O60524	Nuclear export mediator factor NEMF	NEMF_HUMAN	78464.3	18598.6	49124.6	42088.8	30278.6	22774	Filtered	Filtered	Filtered
O60547	GDP-mannose 4,6 dehydratase,GDP-mannose 4,6 dehydratase	GMDS_HUMAN	177205	167934	126810	287971	277221	197522	53099.2	140903	121594
O60551	Glycylpeptide N-tetradecanoyltransferase 2	NMT2_HUMAN	180653	171537	113567	180707	189209	271134	189529	153731	133598
O60565	Gremlin-1	GREM1_HUMAN	43163.2	54551.7	47545.4	77324.1	71343.9	77106.2	90758.2	99004.5	132451
O60566	Mitotic checkpoint serine/threonine-protein kinase BUB1 beta	BUB1B_HUMAN	Filtered	1937425	1.99036e+06	1.19256e+06	1.0536e+06	68450.5	1.05105e+06	950583	Filtered
O60568	Procollagen-lysine,2-oxoglutarate 5-dioxygenase 3,Procollagen-lysine,2-oxoglutarate 5-dioxygenase 3	PLOD3_HUMAN	114476	130512	130391	128134	130661	130223	131492	141291	150560
O60573	Eukaryotic translation initiation factor 4E type 2	IF4E2_HUMAN	32057.1	33107.5	24851.7	Filtered	Filtered	Filtered	28202	25573	29229.2
O60610	Protein diaphanous homolog 1	DIAP1_HUMAN	96812.3	92789.7	93478	130513	141025	127599	101920	95042	99785.8
O60613	Selenoprotein F	SEP15_HUMAN	120208	115421	110090	152113	147381	152991	88545.5	105129	87510.9
O60635	Tetraspanin-1	TSN1_HUMAN	Filtered	Filtered	49323	163037	161842	196703	99323.1	118026	96274.7
O60645	Exocyst complex component 3	EXOC3_HUMAN	64054.7	64153.6	60525.1	59587.3	58280.6	68390.3	45744.4	76458.9	39364
O60664	Perilipin-3	PLIN3_HUMAN	343399	371609	355951	405361	410627	453782	366805	395286	393845
O60683	Peroxisome biogenesis factor 10	PEX10_HUMAN	554072	588794	687350	459338	484937	452160	540440	Filtered	588143
O60684	Importin subunit alpha-7	IMA7_HUMAN	161742	163421	163124	198931	206394	199296	167472	168790	159850
O60687	Sushi repeat-containing protein SRPX2	SRPX2_HUMAN	221282	58729.4	56320.4	255950	45730.3	47430	17041.9	Filtered	10355.2
O60701	UDP-glucose 6-dehydrogenase	UGDH_HUMAN	313162	299926	305114	330865	271769	330448	287104	291854	351140
O60711	Leupaxin	LPXN_HUMAN	129254	109546	131090	118918	118679	126223	159311	154660	106619
O60716	Catenin delta-1	CTND1_HUMAN	620165	653367	636621	646594	673001	676783	624576	637351	595033
O60739	Eukaryotic translation initiation factor 1b	EIF1B_HUMAN	282704	281700	303675	310023	308988	328072	294934	280910	313353
O60749	Sorting nexin-2	SNX2_HUMAN	359408	364803	396310	357988	352392	351247	428068	434077	482586
O60760	Hematopoietic prostaglandin D synthase	HPGDS_HUMAN	26096.7	18243.9	29255.8	30633.5	27205.8	39199.2	Filtered	Filtered	Filtered
O60762	Dolichol-phosphate mannosyltransferase subunit 1	DPM1_HUMAN	134363	142322	178595	154094	166029	180866	183398	200791	175923
O60763	General vesicular transport factor p115	USO1_HUMAN	230986	225012	245456	266992	279279	295426	299984	268772	296836
O60784	Target of Myb protein 1	TOM1_HUMAN	99660.3	101367	78717.6	129658	128916	213262	177174	168890	93699.5
O60814,O60814;P57053,P57053;P58876,P58876;P62807,P62807;Q5QNW6,Q5QNW6;Q93079,Q93079;Q99877,Q99877;Q99879,Q99879	Histone H2B type 1-K,Histone H2B type 1-K;Histone H2B type F-S,Histone H2B type F-S;Histone H2B type 1-D,Histone H2B type 1-D;Histone H2B type 1-C/E/F/G/I,Histone H2B type 1-C/E/F/G/I;Histone H2B type 2-F,Histone H2B type 2-F;Histone H2B type 1-H,Histone H2B type 1-H;Histone H2B type 1-N,Histone H2B type 1-N;Histone H2B type 1-M,Histone H2B type 1-M	H2B1K_HUMAN,H2B1K_HUMAN;H2BFS_HUMAN,H2BFS_HUMAN;H2B1D_HUMAN,H2B1D_HUMAN;H2B1C_HUMAN,H2B1C_HUMAN;H2B2F_HUMAN,H2B2F_HUMAN;H2B1H_HUMAN,H2B1H_HUMAN;H2B1N_HUMAN,H2B1N_HUMAN;H2B1M_HUMAN,H2B1M_HUMAN	21781108	21491362	24240994	19858106	19612940	18752942	19735594	20367612	18908764
O60826	Coiled-coil domain-containing protein 22	CCD22_HUMAN	69516.5	68580.7	72830.1	54623.9	56257.6	89361.2	100918	103183	99454
O60828	Polyglutamine-binding protein 1	PQBP1_HUMAN	40468.1	25696.4	43687.8	48575.1	43190.7	38895.2	46080.9	43603.9	58544.9
O60831	PRA1 family protein 2	PRAF2_HUMAN	150887	112772	104172	193230	206091	106942	256013	148510	300251
O60832	H/ACA ribonucleoprotein complex subunit 4	DKC1_HUMAN	105688	121829	138074	124979	126424	140208	151336	155084	141199
O60841	Eukaryotic translation initiation factor 5B	IF2P_HUMAN	78740.4	85934.2	75527.2	72785.4	71402.9	60186	77106.3	76725.6	84085.5
O60869	Endothelial differentiation-related factor 1	EDF1_HUMAN	158553	182533	184686	265157	172644	Filtered	548326	559996	544852
O60870	DNA/RNA-binding protein KIN17	KIN17_HUMAN	95252.4	80328.4	77364.5	49677.2	93076.4	49677.9	Filtered	55611.1	Filtered
O60879	Protein diaphanous homolog 2	DIAP2_HUMAN	28057.1	29049.7	39707.3	36914.8	31807.3	31296.4	18423.5	32785.7	13458.5
O60880	SH2 domain-containing protein 1A	SH21A_HUMAN	61489.5	60339.9	62036.5	58958	61388.8	60506.3	57591.6	51435.4	53462.4
O60884	DnaJ homolog subfamily A member 2	DNJA2_HUMAN	220619	203621	193479	297495	196905	169176	166792	139940	235792
O60888	Protein CutA	CUTA_HUMAN	244533	500909	534755	663341	682914	681304	532569	509191	701601
O60925	Prefoldin subunit 1	PFD1_HUMAN	123967	171982	177063	187167	195459	121572	134055	152008	244839
O60927	E3 ubiquitin-protein ligase PPP1R11	PP1RB_HUMAN	304486	69377608	Filtered	Filtered	30213.8	1.14653e+06	5.72055e+06	9007518	88072.4
O60936	Nucleolar protein 3	NOL3_HUMAN	13059.8	13787.5	9638.97	21564.7	11717.3	11429.3	Filtered	8052.43	10101.4
O75022	Leukocyte immunoglobulin-like receptor subfamily B member 3	LIRB3_HUMAN	560742	563500	633110	589083	614356	609108	468010	467630	522240
O75027	ATP-binding cassette sub-family B member 7, mitochondrial,ATP-binding cassette sub-family B member 7, mitochondrial	ABCB7_HUMAN	13165.1	11807.6	9676.08	17014.8	16695.6	10334.1	14228.7	16228.9	7785.95
O75044	SLIT-ROBO Rho GTPase-activating protein 2	SRGP2_HUMAN	22359.1	20215.1	16905	31922.3	27263.8	29457.6	27006.6	33159.8	10471.3
O75083	WD repeat-containing protein 1	WDR1_HUMAN	1.37824e+06	1332800	1.62479e+06	1623850	1.5311e+06	1.71651e+06	1.83659e+06	1.74815e+06	1.95634e+06
O75110	Probable phospholipid-transporting ATPase IIA	ATP9A_HUMAN	49542.7	36719.7	57749.8	108051	101070	90269.5	117129	Filtered	Filtered
O75112	LIM domain-binding protein 3	LDB3_HUMAN	22721.2	13851.6	11151.1	25359.5	12813.2	3176.23	Filtered	19179	Filtered
O75113	NEDD4-binding protein 1	N4BP1_HUMAN	16203.8	15589.3	Filtered	13328.9	9954.69	Filtered	Filtered	18686.1	Filtered
O75116	Rho-associated protein kinase 2	ROCK2_HUMAN	112450	100311	121731	113957	118905	128693	118934	124767	122626
O75131	Copine-3	CPNE3_HUMAN	175773	178180	192276	270577	261997	263833	166686	164371	181591
O75145	Liprin-alpha-3	LIPA3_HUMAN	2.90092e+06	2.12476e+06	Filtered	2245938	2.14753e+06	911915	3.41069e+06	1.55587e+06	1.96186e+06
O75146	Huntingtin-interacting protein 1-related protein	HIP1R_HUMAN	185141	78159.8	20035.9	73624	84291.3	74736.4	54080.3	63773.8	70928.7
O75147	Obscurin-like protein 1	OBSL1_HUMAN	Filtered	37113.1	Filtered	Filtered	Filtered	Filtered	97455.9	Filtered	Filtered
O75150	E3 ubiquitin-protein ligase BRE1B	BRE1B_HUMAN	161098	154353	165279	159975	203974	251854	546410	528872	610043
O75151	Lysine-specific demethylase PHF2	PHF2_HUMAN	143842	188931	175886	173067	179155	190951	71519.2	136347	127612
O75152	Zinc finger CCCH domain-containing protein 11A	ZC11A_HUMAN	16852.6	16878.8	9550.4	18189.5	10831.8	19729.3	14824.4	10759.2	Filtered
O75165	DnaJ homolog subfamily C member 13	DJC13_HUMAN	122737	124526	110096	131133	143326	129893	105265	119686	95187.7
O75175	CCR4-NOT transcription complex subunit 3	CNOT3_HUMAN	268684	251869	285742	253393	302197	302515	341116	271861	128221
O75179	Ankyrin repeat domain-containing protein 17	ANR17_HUMAN	32064.2	39584.1	34088.9	48664.5	50941.7	35377.4	16413.1	35721.7	43186
O75190	DnaJ homolog subfamily B member 6	DNJB6_HUMAN	72383.3	68098.3	76623.6	74996.9	62683.7	81678.8	76789.8	75202.2	85046.8
O75208	Ubiquinone biosynthesis protein COQ9, mitochondrial,Ubiquinone biosynthesis protein COQ9, mitochondrial	COQ9_HUMAN	30434.4	29613.8	20574.7	36278.1	39607.3	34347.2	14582	20798.3	13362.2
O75223	Gamma-glutamylcyclotransferase	GGCT_HUMAN	71991.5	77983.9	90911	88873.9	85672.5	94275.8	108076	114052	112807
O75251	NADH dehydrogenase [ubiquinone] iron-sulfur protein 7, mitochondrial,NADH dehydrogenase [ubiquinone] iron-sulfur protein 7, mitochondrial	NDUS7_HUMAN	86379.6	87299.7	116019	189111	193385	196980	261209	252889	275782
O75306	NADH dehydrogenase [ubiquinone] iron-sulfur protein 2, mitochondrial,NADH dehydrogenase [ubiquinone] iron-sulfur protein 2, mitochondrial	NDUS2_HUMAN	90917.4	88060	93420.4	87407.1	85974	93992.3	94692.2	111755	101560
O75312	Zinc finger protein ZPR1	ZPR1_HUMAN	28357.1	37831.8	45333.4	53986.4	49195.9	42475.1	78463.8	39684.7	24338.7
O75323	Protein NipSnap homolog 2	NIPS2_HUMAN	101388	142417	99917.2	112510	145269	103266	150112	214963	256556
O75326	Semaphorin-7A	SEM7A_HUMAN	2.63108e+06	3276975	4384528	3215517	3.08599e+06	2502976	2263762	2.51059e+06	3.28402e+06
O75330	Hyaluronan mediated motility receptor	HMMR_HUMAN	1.43295e+06	1.39508e+06	1.34185e+06	1239193	1.28242e+06	1.29442e+06	1461883	1.64511e+06	1.4873e+06
O75335	Liprin-alpha-4	LIPA4_HUMAN	22120.1	10284.2	121538	99846.8	150332	192791	132506	153386	270648
O75340	Programmed cell death protein 6	PDCD6_HUMAN	382954	386140	395222	385441	385377	415715	407785	399602	397899
O75347	Tubulin-specific chaperone A	TBCA_HUMAN	105128	127588	125044	121510	114153	141471	147880	149245	176747
O75348	V-type proton ATPase subunit G 1	VATG1_HUMAN	158133	147050	174767	130618	132117	194995	157904	160299	311838
O75351	Vacuolar protein sorting-associated protein 4B	VPS4B_HUMAN	200051	205570	220488	243086	253129	271377	139779	239158	270215
O75352	Mannose-P-dolichol utilization defect 1 protein	MPU1_HUMAN	91501.5	100399	95032.9	93353.7	99826	90637.1	93104	96139.8	165266
O75356	Ectonucleoside triphosphate diphosphohydrolase 5	ENTP5_HUMAN	20978.8	22818.4	17626.6	13053.4	15333	14280.8	17541.5	10569.4	Filtered
O75363	Breast carcinoma-amplified sequence 1	BCAS1_HUMAN	61630.2	57975	60831.7	51270.8	46156.2	48724.3	57584.4	58687.1	53694.8
O75367	Core histone macro-H2A.1	H2AY_HUMAN	1.76859e+06	1.72234e+06	1548666	1.49352e+06	1.4517e+06	1.34889e+06	1.305e+06	1492560	1.33543e+06
O75368	SH3 domain-binding glutamic acid-rich-like protein	SH3L1_HUMAN	919197	968003	898301	1.03206e+06	983488	1.0111e+06	1.01478e+06	931216	1001772
O75369	Filamin-B	FLNB_HUMAN	1.36839e+06	1.32445e+06	1.40877e+06	1315608	1.29616e+06	1.39947e+06	1.74278e+06	1.65848e+06	1.65522e+06
O75380	NADH dehydrogenase [ubiquinone] iron-sulfur protein 6, mitochondrial,NADH dehydrogenase [ubiquinone] iron-sulfur protein 6, mitochondrial	NDUS6_HUMAN	173475	185332	192042	193015	184911	205340	160613	152652	174173
O75382	Tripartite motif-containing protein 3	TRIM3_HUMAN	2.87628e+06	2.85941e+06	3.11767e+06	18117.2	13840.7	Filtered	Filtered	10175.3	13268
O75390	Citrate synthase, mitochondrial,Citrate synthase, mitochondrial	CISY_HUMAN	913374	955534	935684	929046	948758	871291	828982	836971	963870
O75396	Vesicle-trafficking protein SEC22b	SC22B_HUMAN	189026	194517	230206	369986	413692	371055	504047	297719	275968
O75400	Pre-mRNA-processing factor 40 homolog A	PR40A_HUMAN	55490.6	59865.8	69125.9	68820.2	75511.3	75390.7	68463	79888.4	89727.5
O75410	Transforming acidic coiled-coil-containing protein 1	TACC1_HUMAN	44262.8	48028.2	36663.9	36547.8	36849.8	40084.7	57468.2	28592.1	51676.7
O75427	Leucine-rich repeat and calponin homology domain-containing protein 4	LRCH4_HUMAN	38204.8	42317.6	37400.6	61235.7	76541.5	58235.5	63138.7	63510.3	67083.7
O75431	Metaxin-2	MTX2_HUMAN	74637.3	74385.9	39934.2	92611.7	73070.6	81319	43568	72613.2	66330.7
O75436	Vacuolar protein sorting-associated protein 26A	VP26A_HUMAN	341405	324462	354264	380116	374553	377816	408435	417094	451331
O75438	NADH dehydrogenase [ubiquinone] 1 beta subcomplex subunit 1	NDUB1_HUMAN	43615.9	44967.5	50509.2	42014	43818.5	66459.1	50852.2	70181.2	65159.2
O75439	Mitochondrial-processing peptidase subunit beta	MPPB_HUMAN	43603.5	47624.8	41863.8	48367.2	62073.6	44596.6	45429.3	35661.5	45756.2
O75448	Mediator of RNA polymerase II transcription subunit 24	MED24_HUMAN	16470.9	22412.4	20035.7	21227.5	23260.7	18958.9	13238	12563	10880.4
O75460	Serine/threonine-protein kinase/endoribonuclease IRE1	ERN1_HUMAN	1.00413e+06	1.0209e+06	984151	921236	908577	1.14274e+06	558926	535943	66625.7
O75475	PC4 and SFRS1-interacting protein	PSIP1_HUMAN	80783.8	88511.4	87432.3	65508.4	74164	61581	86929.4	80366.6	74158.5
O75477	Erlin-1	ERLN1_HUMAN	177068	174415	161146	186392	185252	186703	91749.6	125870	47975.4
O75489	NADH dehydrogenase [ubiquinone] iron-sulfur protein 3, mitochondrial,NADH dehydrogenase [ubiquinone] iron-sulfur protein 3, mitochondrial	NDUS3_HUMAN	348806	398882	331950	431942	450295	457681	295609	389720	555823
O75494	Serine/arginine-rich splicing factor 10	SRS10_HUMAN	262746	416334	178453	366619	357777	226700	246424	258369	214469
O75503	Ceroid-lipofuscinosis neuronal protein 5	CLN5_HUMAN	18725.4	23809.3	16152.2	14477.5	13634	14796.9	9390.42	14096.5	Filtered
O75506	Heat shock factor-binding protein 1	HSBP1_HUMAN	100593	105476	105826	102457	102277	103597	118918	110621	124437
O75509	Tumor necrosis factor receptor superfamily member 21	TNR21_HUMAN	10511.2	9041.44	Filtered	8263	5512.78	Filtered	5912.43	4612.89	Filtered
O75521	Enoyl-CoA delta isomerase 2, mitochondrial,Enoyl-CoA delta isomerase 2, mitochondrial	ECI2_HUMAN	32790.1	32287.7	29471.1	45232.4	46489.5	25964.8	26054.1	30682.5	26438.1
O75525	KH domain-containing, RNA-binding, signal transduction-associated protein 3,KH domain-containing, RNA-binding, signal transduction-associated protein 3	KHDR3_HUMAN	61208.7	27107.5	39067	33234.2	Filtered	21622	56695	64253.9	53393.5
O75531	Barrier-to-autointegration factor	BAF_HUMAN	698133	752544	784872	739997	727244	923479	1.02577e+06	1051537	1.07526e+06
O75533	Splicing factor 3B subunit 1	SF3B1_HUMAN	489414	484589	420265	375490	344723	322895	481756	489475	431890
O75534	Cold shock domain-containing protein E1	CSDE1_HUMAN	157065	161598	149542	142550	161436	161398	151561	137787	159148
O75569	Interferon-inducible double-stranded RNA-dependent protein kinase activator A	PRKRA_HUMAN	36648.6	49232.4	48553.8	24059.7	30069.3	45095.4	56112.2	44164.3	48939.4
O75592	E3 ubiquitin-protein ligase MYCBP2	MYCB2_HUMAN	44521.3	13742.6	34671.8	52102.2	45861.6	102974	11307.4	10096.7	69738.5
O75607	Nucleoplasmin-3	NPM3_HUMAN	24953.1	39710.9	38710.5	44580.7	52850.3	35894.4	35119.1	33047.2	18291.9
O75608	Acyl-protein thioesterase 1	LYPA1_HUMAN	640371	715427	696432	982661	979687	956422	957848	898289	1.02826e+06
O75629	Protein CREG1	CREG1_HUMAN	105296	110434	93365.6	83651.1	148134	153858	93859.1	84286.8	84553.2
O75635	Serpin B7	SPB7_HUMAN	164910	163541	162260	153053	153882	40133.1	153755	165958	256538
O75643	U5 small nuclear ribonucleoprotein 200 kDa helicase	U520_HUMAN	239430	239115	251504	201315	190490	252210	213018	220543	239101
O75663	TIP41-like protein	TIPRL_HUMAN	45975.4	48017.1	77767.6	97000.8	77607.7	84381.5	70145.1	82730.3	196304
O75665	Oral-facial-digital syndrome 1 protein	OFD1_HUMAN	172190	169435	73329	220677	Filtered	200429	221531	Filtered	204657
O75688	Protein phosphatase 1B	PPM1B_HUMAN	22558.2	20524	62895.4	49397.7	23860.5	41272.1	54035.6	52564.9	51675.2
O75689,O75689;Q9NPF8,Q9NPF8	Arf-GAP with dual PH domain-containing protein 1,Arf-GAP with dual PH domain-containing protein 1;Arf-GAP with dual PH domain-containing protein 2,Arf-GAP with dual PH domain-containing protein 2	ADAP1_HUMAN,ADAP1_HUMAN;ADAP2_HUMAN,ADAP2_HUMAN	39827.8	34638.6	32506.2	31947	35548.3	31100	36687.4	39667.3	38111.7
O75694	Nuclear pore complex protein Nup155	NU155_HUMAN	61963.1	55295.3	70892.3	66144.8	68428.2	67109	53909.5	60853	57022.5
O75695	Protein XRP2	XRP2_HUMAN	21914.5	23851.2	20769.3	34762.8	33740.6	47460.3	41844.1	56866.2	60411.1
O75718	Cartilage-associated protein	CRTAP_HUMAN	43844.4	43379.9	56881.4	41005.5	39873.8	48511.4	39530.3	41880.5	56877.8
O75746	Calcium-binding mitochondrial carrier protein Aralar1	CMC1_HUMAN	79864.2	78834.3	79431.1	68443.8	66826.6	79470.9	77938.8	78046.6	75227
O75781	Paralemmin-1	PALM_HUMAN	95186.4	79730.6	197831	193606	202175	123464	99979.2	200937	167597
O75791	GRB2-related adapter protein 2	GRAP2_HUMAN	73579.1	55349.2	57124.5	71154.9	93769.5	60524.4	39511.6	49788.7	85746.9
O75792	Ribonuclease H2 subunit A	RNH2A_HUMAN	8191.21	226699	67562.8	51015.3	54329.6	19715.9	15860.7	15739.3	Filtered
O75821	Eukaryotic translation initiation factor 3 subunit G	EIF3G_HUMAN	128988	128030	130308	127013	130192	126905	141894	127426	188291
O75822	Eukaryotic translation initiation factor 3 subunit J	EIF3J_HUMAN	141008	140879	153717	125743	135350	132258	155947	148673	149182
O75828	Carbonyl reductase [NADPH] 3	CBR3_HUMAN	322875	307057	347456	238961	241093	220934	231110	239644	224412
O75832	26S proteasome non-ATPase regulatory subunit 10	PSD10_HUMAN	103192	95114.4	96681.6	77871.4	98371.1	100722	66223.9	77102.7	62821.3
O75843	AP-1 complex subunit gamma-like 2	AP1G2_HUMAN	52405.9	52456.4	51897.1	160474	70803	157999	73094.5	70854.8	66100.4
O75844	CAAX prenyl protease 1 homolog	FACE1_HUMAN	50774.5	63735.5	65409.1	58523.1	52383.5	64094.5	72995.5	65548.2	66599.2
O75874	Isocitrate dehydrogenase [NADP] cytoplasmic	IDHC_HUMAN	2.573e+06	2.64997e+06	2.73265e+06	2.31639e+06	2.45649e+06	2.57489e+06	2.91466e+06	2.93121e+06	3.00285e+06
O75880	Protein SCO1 homolog, mitochondrial,Protein SCO1 homolog, mitochondrial	SCO1_HUMAN	48758.1	36076.1	41420.3	44383.1	29931.5	31866.9	39073.4	32712.7	37743.2
O75881	25-hydroxycholesterol 7-alpha-hydroxylase	CP7B1_HUMAN	52378	44304.1	31317.4	52633.6	51913.1	42266.8	38636.2	32427.8	Filtered
O75882	Attractin	ATRN_HUMAN	25886.5	23743.4	20017.7	16902.5	20451	14981.9	24132.1	17342.7	30409.4
O75884	Putative hydrolase RBBP9	RBBP9_HUMAN	28294.5	27060.9	34144.8	22390.3	32630.8	21281.6	47957.9	37175	26306.9
O75891	Cytosolic 10-formyltetrahydrofolate dehydrogenase	AL1L1_HUMAN	150535	149704	181439	170225	173582	188439	186168	204113	202316
O75899	Gamma-aminobutyric acid type B receptor subunit 2	GABR2_HUMAN	37003340	34830856	35600.3	35154504	36744592	35589368	14667031	13753174	16346292
O75915	PRA1 family protein 3	PRAF3_HUMAN	814063	799215	1.07548e+06	794030	824098	1060407	1.11959e+06	1.09661e+06	1.24083e+06
O75923	Dysferlin	DYSF_HUMAN	97117.9	87559.5	100422	114303	119628	133587	107788	99858.1	96008.8
O75934	Pre-mRNA-splicing factor SPF27	SPF27_HUMAN	373615	41074.4	347180	385393	373545	353520	488225	491487	462757
O75935	Dynactin subunit 3	DCTN3_HUMAN	43412.4	41161.6	46826.3	51554.9	46049.3	45891.8	33061.1	66530.5	91817.9
O75937	DnaJ homolog subfamily C member 8	DNJC8_HUMAN	56615.1	45575.3	52833	48596.7	51681.6	39608.6	44779.9	70890.7	38368.7
O75940	Survival of motor neuron-related-splicing factor 30	SPF30_HUMAN	26162.2	26664.8	60949.5	62776	54907.3	61058.7	41420.9	37554.1	40740.6
O75947	ATP synthase subunit d, mitochondrial,ATP synthase subunit d, mitochondrial	ATP5H_HUMAN	419767	480077	438479	395931	393813	384276	315718	324401	346324
O75954	Tetraspanin-9	TSN9_HUMAN	46941.8	34055.9	100319	58755.8	53274.6	70936.5	89832.4	1.28642	37834.6
O75955	Flotillin-1	FLOT1_HUMAN	423730	352116	464268	565823	523643	613016	497769	525909	558271
O75964	ATP synthase subunit g, mitochondrial,ATP synthase subunit g, mitochondrial	ATP5L_HUMAN	180418	179925	183986	152337	151014	169073	254926	254041	250587
O75970	Multiple PDZ domain protein	MPDZ_HUMAN	576502	680353	632076	448975	420465	440709	1.19221e+06	561604	574889
O75995	SAM and SH3 domain-containing protein 3	SASH3_HUMAN	21091.8	26386.2	21251.5	26220.1	24278.2	25548.1	20925.6	18277.5	19371.3
O76003	Glutaredoxin-3	GLRX3_HUMAN	277244	274968	262457	280532	298358	328765	273339	283918	275439
O76015	Keratin, type I cuticular Ha8,Keratin, type I cuticular Ha8	KRT38_HUMAN	4446178	963116	4222639	4.00032e+06	3.76441e+06	3.89653e+06	2.91958e+06	3419087	3007999
O76021	Ribosomal L1 domain-containing protein 1	RL1D1_HUMAN	68090	68448.4	60815.4	77809.2	77790.6	74774.3	75036.3	72036.2	55929.2
O76024	Wolframin	WFS1_HUMAN	3.73388e+06	3.92415e+06	3.8546e+06	4.03946e+06	4014006	4.27483e+06	3.32764e+06	3.02559e+06	5.24416e+06
O76031	ATP-dependent Clp protease ATP-binding subunit clpX-like, mitochondrial,ATP-dependent Clp protease ATP-binding subunit clpX-like, mitochondrial	CLPX_HUMAN	44464	52785.1	28532.1	50004.1	43008.2	43568.9	39032.2	47818.4	26686.9
O76041	Nebulette	NEBL_HUMAN	108321	95292.2	92951.5	51560.6	40104.5	28625.6	86113.9	78952.1	61194.9
O76054	SEC14-like protein 2	S14L2_HUMAN	13198.4	20123.2	20655.7	32491	25399.2	11132.9	19870.8	26169.1	24584
O76070	Gamma-synuclein	SYUG_HUMAN	1.43189e+06	1.37829e+06	1.44753e+06	1.32247e+06	1312632	1.4703e+06	1.31067e+06	1351654	1317618
O76071	Probable cytosolic iron-sulfur protein assembly protein CIAO1	CIAO1_HUMAN	63258.4	67603.6	57136.7	71595.7	71431.6	71835.9	64223.3	59594	59721
O76094	Signal recognition particle subunit SRP72	SRP72_HUMAN	97108.7	96000.6	108756	104973	115695	102773	103730	105312	111972
O94760	N(G),N(G)-dimethylarginine dimethylaminohydrolase 1,N(G),N(G)-dimethylarginine dimethylaminohydrolase 1	DDAH1_HUMAN	171389	170142	190520	189622	194291	197109	184563	192560	198860
O94762	ATP-dependent DNA helicase Q5	RECQ5_HUMAN	172662	174241	174116	153365	151311	147583	106459	94701	110970
O94763	Unconventional prefoldin RPB5 interactor 1	RMP_HUMAN	149362	145739	121466	33876	19406.2	133084	367168	356436	310107
O94766	Galactosylgalactosylxylosylprotein 3-beta-glucuronosyltransferase 3	B3GA3_HUMAN	10556.3	8096	16150.4	22678.5	14351.7	21399.5	Filtered	32737.5	48632.4
O94776	Metastasis-associated protein MTA2	MTA2_HUMAN	108304	113998	100477	90228.2	95981	80386.3	127587	85665.1	125599
O94788	Retinal dehydrogenase 2	AL1A2_HUMAN	35009.7	26406.3	44790.8	50789.8	53821.3	39838.2	37329.6	48339.3	28090.2
O94804	Serine/threonine-protein kinase 10	STK10_HUMAN	81910.3	80309.2	73348.5	66940.8	68918	71671.2	76355.7	75453.5	82758.6
O94819	Kelch repeat and BTB domain-containing protein 11	KBTBB_HUMAN	26305	40123	38513.8	31642.5	30766.4	42224.2	Filtered	30740.5	43590.6
O94826	Mitochondrial import receptor subunit TOM70	TOM70_HUMAN	36812.8	30708	26773.3	45902.9	41389.2	34086.3	40626.7	56855.3	27026.5
O94832	Unconventional myosin-Id	MYO1D_HUMAN	88839.1	91669.8	89201.4	88804.5	88421.4	89817.6	83338.9	81987.2	90255.9
O94842	TOX high mobility group box family member 4	TOX4_HUMAN	115779	109271	120737	156744	71932	125284	160033	148261	282226
O94855	Protein transport protein Sec24D	SC24D_HUMAN	130977	121078	139734	135404	139914	149034	124628	112154	118133
O94874	E3 UFM1-protein ligase 1	UFL1_HUMAN	232284	236810	219786	220608	230566	223391	223342	241884	265773
O94875	Sorbin and SH3 domain-containing protein 2	SRBS2_HUMAN	88926.6	52382.8	42075	51051.8	51667.1	64678.7	95427	99426.4	97452
O94880	PHD finger protein 14	PHF14_HUMAN	23665	32201.6	29867.6	8836.13	31185.2	42519.8	20075.1	35303.9	39509.9
O94888	UBX domain-containing protein 7	UBXN7_HUMAN	31228.4	28526.7	31682.7	47186.5	49232.5	32071.3	44514.4	47324	137323
O94901	SUN domain-containing protein 1	SUN1_HUMAN	22850.8	20728.4	24637.1	14909355	15712988	17924.6	10855413	43852.6	12443273
O94903	Pyridoxal phosphate homeostasis protein	PLPHP_HUMAN	134113	121588	143533	136491	221826	210243	199326	226743	189014
O94905	Erlin-2	ERLN2_HUMAN	253952	249093	425559	405197	390374	471821	438411	462272	439519
O94906	Pre-mRNA-processing factor 6	PRP6_HUMAN	61437.8	71184.1	60845.4	66354.2	60142.9	69894.7	58658.7	62563	66940.7
O94911	ATP-binding cassette sub-family A member 8	ABCA8_HUMAN	111034	111050	107182	122263	129276	133874	110946	120187	116135
O94915	Protein furry homolog-like	FRYL_HUMAN	35172.4	36224.6	27561.7	35305.1	45651.8	30376.5	36161.6	35934.8	27080.6
O94919	Endonuclease domain-containing 1 protein	ENDD1_HUMAN	52711	53299.6	62699.9	125986	136926	121851	121441	116471	72113
O94925	Glutaminase kidney isoform, mitochondrial,Glutaminase kidney isoform, mitochondrial	GLSK_HUMAN	47343.3	49455.2	62937.9	73536.7	65614.3	88930.3	56430	60106.6	55272.6
O94929	Actin-binding LIM protein 3	ABLM3_HUMAN	14426.3	16878.1	16566.9	30108.4	37441.1	12601.3	13449.6	Filtered	Filtered
O94964	Protein SOGA1	SOGA1_HUMAN	276154	304585	314649	253063	284085	233524	320541	303034	321255
O94967	WD repeat-containing protein 47	WDR47_HUMAN	1.98693e+06	4284422	4833018	3.48633e+06	1.22282e+06	2.04829e+06	3864197	3.50945e+06	522637
O94973	AP-2 complex subunit alpha-2	AP2A2_HUMAN	149269	158825	139155	168214	167896	164023	123272	145955	112428
O94979	Protein transport protein Sec31A	SC31A_HUMAN	125113	133065	188270	178580	168093	226084	212809	212690	239357
O94985	Calsyntenin-1	CSTN1_HUMAN	59791.9	40603.8	100208	52826.8	90796.4	56143.8	Filtered	40937.7	Filtered
O94992	Protein HEXIM1	HEXI1_HUMAN	18996.3	13863.3	20464.7	32200.5	35340.9	34431	26396.7	48122.4	26043.9
O95071	E3 ubiquitin-protein ligase UBR5	UBR5_HUMAN	18603.5	22210.1	21564.4	15646.7	19708.9	30839	Filtered	4168.82	Filtered
O95081	Arf-GAP domain and FG repeat-containing protein 2	AGFG2_HUMAN	16797.9	20314.2	14558	6963.51	3297.06	25965.2	Filtered	21148.2	23189.2
O95104	Splicing factor, arginine/serine-rich 15,Splicing factor, arginine/serine-rich 15	SFR15_HUMAN	38337.9	32196.6	29238.5	43230.5	53538.7	35232.1	53528.4	56081.9	41768.4
O95139	NADH dehydrogenase [ubiquinone] 1 beta subcomplex subunit 6	NDUB6_HUMAN	444825	987067	381204	939171	965121	845377	804707	818503	729206
O95140	Mitofusin-2	MFN2_HUMAN	38252.3	43028.4	76292.9	32553.8	28091.5	33687.5	32781.6	37828.7	39984.2
O95154	Aflatoxin B1 aldehyde reductase member 3	ARK73_HUMAN	Filtered	Filtered	Filtered	196437	44972.2	43798.8	Filtered	Filtered	Filtered
O95163	Elongator complex protein 1	ELP1_HUMAN	26953	22571.5	38723.3	27401.3	33917.6	45038.4	33328.4	30073.1	43772.6
O95167	NADH dehydrogenase [ubiquinone] 1 alpha subcomplex subunit 3	NDUA3_HUMAN	25158.1	30482.9	21801.3	17423.8	20370.3	27642.9	32086.6	19431	34442.7
O95168	NADH dehydrogenase [ubiquinone] 1 beta subcomplex subunit 4	NDUB4_HUMAN	141012	142262	135156	140938	150469	138065	155282	128103	133923
O95169	NADH dehydrogenase [ubiquinone] 1 beta subcomplex subunit 8, mitochondrial,NADH dehydrogenase [ubiquinone] 1 beta subcomplex subunit 8, mitochondrial	NDUB8_HUMAN	152266	154415	172634	204597	196943	209754	291618	145746	299372
O95182	NADH dehydrogenase [ubiquinone] 1 alpha subcomplex subunit 7	NDUA7_HUMAN	28868.6	32037.9	37266.4	23822	24658.7	18227.4	27724	22900.2	19416.5
O95197	Reticulon-3	RTN3_HUMAN	48294.1	82633.2	101311	70737.1	112255	74493.7	31509.6	42273.5	Filtered
O95202	Mitochondrial proton/calcium exchanger protein	LETM1_HUMAN	56848.8	67557.5	60356.5	68999.6	70714.4	77571.3	66729	65118.7	66281.7
O95218	Zinc finger Ran-binding domain-containing protein 2	ZRAB2_HUMAN	29322.4	25991.5	30433.2	19851.5	21377.5	24903.7	23613.6	25197.7	21309
O95219	Sorting nexin-4	SNX4_HUMAN	44427.3	36902.9	46675.1	34813.2	41218.4	39804	63261.2	40022.1	61349.1
O95232	Luc7-like protein 3	LC7L3_HUMAN	93193.7	93104.6	88041.3	151395	120205	116905	106741	114653	95227.7
O95236	Apolipoprotein L3	APOL3_HUMAN	18774.9	22465.8	17767.1	18225.3	21427.5	17559	17867.9	14532.5	15081.8
O95248	Myotubularin-related protein 5	MTMR5_HUMAN	12006.6	11779.4	8084.6	17529.7	12575.3	Filtered	24101.7	82827.3	Filtered
O95249	Golgi SNAP receptor complex member 1	GOSR1_HUMAN	21633.8	21166.1	18780.4	29345.9	34004.6	35668.4	26623.1	26288.4	11965.9
O95260	Arginyl-tRNA--protein transferase 1	ATE1_HUMAN	27314.8	19127	20427.4	25017	16265.2	19948.4	Filtered	25187.4	27301.3
O95274	Ly6/PLAUR domain-containing protein 3	LYPD3_HUMAN	36497.2	34399.5	22523.1	35551.6	36365.6	31779.3	15013.4	23491.4	24951.6
O95292	Vesicle-associated membrane protein-associated protein B/C	VAPB_HUMAN	77431.7	38779.3	57499.5	62107.1	59586.1	39198.1	63511.1	67359.4	63344.3
O95295	SNARE-associated protein Snapin	SNAPN_HUMAN	55280.7	52538.1	68413.2	79286.5	82914	144053	58775.2	53114.1	53685.5
O95297	Myelin protein zero-like protein 1	MPZL1_HUMAN	25783.5	27870.4	23094.8	Filtered	18340.2	22066.2	24890.5	17721.8	25615.3
O95299	NADH dehydrogenase [ubiquinone] 1 alpha subcomplex subunit 10, mitochondrial,NADH dehydrogenase [ubiquinone] 1 alpha subcomplex subunit 10, mitochondrial	NDUAA_HUMAN	191969	174813	117251	190632	181306	135736	104390	136413	125774
O95302	Peptidyl-prolyl cis-trans isomerase FKBP9	FKBP9_HUMAN	80296.9	88905.8	187394	84492.3	80151.2	72179.3	81467	73834.1	80694.6
O95319	CUGBP Elav-like family member 2	CELF2_HUMAN	110411	50267.2	67493.6	100472	122514	118069	95935	94595.2	130439
O95336	6-phosphogluconolactonase	6PGL_HUMAN	673293	630645	671721	651729	672280	658049	636414	607609	610332
O95340	Bifunctional 3'-phosphoadenosine 5'-phosphosulfate synthase 2	PAPS2_HUMAN	55845.5	65163.9	56717.7	61274.8	58543.6	53936.7	81618.6	65943.1	68375.5
O95347	Structural maintenance of chromosomes protein 2	SMC2_HUMAN	452176	543005	198003	350753	279837	342035	844798	445011	764389
O95352	Ubiquitin-like modifier-activating enzyme ATG7	ATG7_HUMAN	108408	105797	103410	110668	109162	119408	131223	119685	129362
O95361	Tripartite motif-containing protein 16	TRI16_HUMAN	63425.3	113052	102001	48750.9	40276.8	65485.5	62797.9	47097.4	41577.3
O95363	Phenylalanine--tRNA ligase, mitochondrial,Phenylalanine--tRNA ligase, mitochondrial	SYFM_HUMAN	9333.31	12706	15339.2	12056.4	12227.1	Filtered	12424	8049.46	Filtered
O95365	Zinc finger and BTB domain-containing protein 7A	ZBT7A_HUMAN	12840.3	10864.8	9683.48	16133.6	20494.7	Filtered	Filtered	Filtered	Filtered
O95372	Acyl-protein thioesterase 2	LYPA2_HUMAN	87137.9	64856.3	84705.7	165171	175722	111449	174137	175522	180352
O95373	Importin-7	IPO7_HUMAN	92114.4	73947.8	100505	73510.4	77830.4	73948.9	90280.1	100348	83652
O95376	E3 ubiquitin-protein ligase ARIH2	ARI2_HUMAN	37457.4	41344.3	38668.7	29324.2	32592.8	34504.6	21244.6	17676.5	9604.34
O95379	Tumor necrosis factor alpha-induced protein 8	TFIP8_HUMAN	164485	137137	71734.4	157623	145199	81075.6	72244.2	55373.7	30444.4
O95394	Phosphoacetylglucosamine mutase	AGM1_HUMAN	59096.6	57121	59402.9	61827.9	64193.9	94172.8	66114.7	58436	34515
O95396	Adenylyltransferase and sulfurtransferase MOCS3	MOCS3_HUMAN	43587.6	44742	37760.5	45163.3	47373.2	44168.6	37717.4	41135.2	28339.8
O95400	CD2 antigen cytoplasmic tail-binding protein 2	CD2B2_HUMAN	62916.2	67409.4	56248	58888	65889.9	68430.4	56220.5	55088.5	53907.9
O95425	Supervillin	SVIL_HUMAN	34587.5	28564.9	16455.9	20597	19891.6	25449.3	19515.5	22987.6	23368
O95433	Activator of 90 kDa heat shock protein ATPase homolog 1	AHSA1_HUMAN	192509	202672	227614	253764	259124	260043	227675	228773	247706
O95453	Poly(A)-specific ribonuclease PARN	PARN_HUMAN	38321	38275.6	45861.2	401015	36342.8	32102.7	262331	289455	43011.2
O95456	Proteasome assembly chaperone 1	PSMG1_HUMAN	29988.7	32648	29000.6	67678.7	35875.6	64505.6	79757.5	44147.8	51588.6
O95466	Formin-like protein 1	FMNL1_HUMAN	99520.3	157585	191569	378183	441723	390345	454842	133571	454527
O95470	Sphingosine-1-phosphate lyase 1	SGPL1_HUMAN	195998	195080	193400	222733	215028	216399	216764	219392	232015
O95471	Claudin-7	CLD7_HUMAN	90271.8	87265	92956.6	89333	79187.6	81156.1	89692.2	66521.1	85909.3
O95479	GDH/6PGL endoplasmic bifunctional protein	G6PE_HUMAN	114686	114374	111855	123220	120837	119199	122401	120102	109419
O95486	Protein transport protein Sec24A	SC24A_HUMAN	60894.1	63759.8	61150.3	78187	44556.4	70076.8	20400.9	14343.2	34943.9
O95487	Protein transport protein Sec24B	SC24B_HUMAN	78491.2	83074.3	61081	194627	156975	144130	66977	68529.2	52072.7
O95490	Adhesion G protein-coupled receptor L2	AGRL2_HUMAN	65533.1	23176.6	17453.7	21705	19581.7	26902.5	Filtered	5826.03	Filtered
O95563	Mitochondrial pyruvate carrier 2	MPC2_HUMAN	40644.3	44614	64203.5	35634.5	38994.3	63399.8	47649.6	48893.6	47925.8
O95571	Persulfide dioxygenase ETHE1, mitochondrial,Persulfide dioxygenase ETHE1, mitochondrial	ETHE1_HUMAN	416917	412724	404362	610716	583034	661332	608627	610215	595369
O95573	Long-chain-fatty-acid--CoA ligase 3	ACSL3_HUMAN	73143	69632.5	65282.6	56546.7	58648.1	53992.9	61088.1	66615.9	71152.6
O95602	DNA-directed RNA polymerase I subunit RPA1	RPA1_HUMAN	22295	14397.3	8668.73	31189	20595.8	39863.2	16983.5	Filtered	Filtered
O95630	STAM-binding protein	STABP_HUMAN	62293.7	66180.2	67446.6	64652.2	67674.2	61230.7	60606.4	76841.9	52490.7
O95639	Cleavage and polyadenylation specificity factor subunit 4	CPSF4_HUMAN	64975.8	59831.8	92440.1	113198	64054.8	54850.3	45175.6	55922.4	73029.9
O95671	N-acetylserotonin O-methyltransferase-like protein	ASML_HUMAN	53858.3	37747.6	62648.7	57161.5	58768.8	57238.9	45529.1	44401.4	43191.2
O95674	Phosphatidate cytidylyltransferase 2	CDS2_HUMAN	42234.2	45449.4	153586	42347.7	74140.2	55305.1	34784.7	36388.6	41343.8
O95696	Bromodomain-containing protein 1	BRD1_HUMAN	Filtered	7220.78	Filtered	Filtered	Filtered	Filtered	Filtered	Filtered	Filtered
O95716	Ras-related protein Rab-3D	RAB3D_HUMAN	48629.1	45093	38506.8	45160.3	48482	51437.2	41757.9	35238.7	38904.9
O95721	Synaptosomal-associated protein 29	SNP29_HUMAN	45524.4	51138.9	50383.2	55825.7	37813.7	42092.5	60103.4	49267.2	60351.9
O95747	Serine/threonine-protein kinase OSR1	OXSR1_HUMAN	112790	111900	118295	114490	110208	110296	105512	135860	41218.8
O95757	Heat shock 70 kDa protein 4L	HS74L_HUMAN	452400	324991	330517	286384	256921	294488	87377.6	60124.8	57787
O95758	Polypyrimidine tract-binding protein 3	PTBP3_HUMAN	64656.3	61125.9	43153.1	63560.1	57122.1	42459	55769.1	35193	61242.9
O95777	U6 snRNA-associated Sm-like protein LSm8	LSM8_HUMAN	97694.8	91777.8	98553.4	88766.4	101515	95137.4	91093.5	90200.7	87227.8
O95782	AP-2 complex subunit alpha-1	AP2A1_HUMAN	414800	446043	394258	441446	457543	466014	427354	426129	425441
O95786	Probable ATP-dependent RNA helicase DDX58	DDX58_HUMAN	41909.5	41479.9	46956.5	50134	56268.7	53422.7	46637.1	58434.6	45331.8
O95793	Double-stranded RNA-binding protein Staufen homolog 1	STAU1_HUMAN	70701.5	69213.2	82828.1	69610.3	75105.9	42995.9	39705.3	57509.1	79835.9
O95810	Caveolae-associated protein 2	CAVN2_HUMAN	247034	291574	224362	441704	281703	250373	220680	376113	223354
O95816	BAG family molecular chaperone regulator 2	BAG2_HUMAN	71749.5	64598.5	72358.5	92422.1	92497.3	138872	116329	63637.8	69132.2
O95817	BAG family molecular chaperone regulator 3	BAG3_HUMAN	117493	114251	131032	121361	122672	128049	126339	125707	134045
O95819	Mitogen-activated protein kinase kinase kinase kinase 4	M4K4_HUMAN	43161.7	38693.8	61729.4	34811.6	35779.2	49469.4	19056.9	33352.5	19141.7
O95825	Quinone oxidoreductase-like protein 1	QORL1_HUMAN	12770.8	38171.7	13434.6	21926.1	Filtered	Filtered	Filtered	35765	48709.9
O95831	Apoptosis-inducing factor 1, mitochondrial,Apoptosis-inducing factor 1, mitochondrial	AIFM1_HUMAN	467498	479109	483438	452959	451666	498370	518723	528692	481637
O95833	Chloride intracellular channel protein 3	CLIC3_HUMAN	Filtered	11615.4	5616.85	19363.4	11155	9301.45	10330.6	Filtered	22646.3
O95834	Echinoderm microtubule-associated protein-like 2	EMAL2_HUMAN	114069	106077	137389	128377	126573	129024	160372	160864	163860
O95861	3'(2'),5'-bisphosphate nucleotidase 1,3'(2'),5'-bisphosphate nucleotidase 1	BPNT1_HUMAN	109628	105164	83119.9	77005.7	88432.3	85767.1	92892.8	92643.2	90206.9
O95865	N(G),N(G)-dimethylarginine dimethylaminohydrolase 2,N(G),N(G)-dimethylarginine dimethylaminohydrolase 2	DDAH2_HUMAN	99682.6	95442.7	122521	119947	115203	137574	124632	122476	146436
O95870	Protein ABHD16A	ABHGA_HUMAN	43251.8	46214.8	63324.2	50710.7	45414.9	35890.7	49375.1	50567.6	40067.4
O95872	G patch domain and ankyrin repeat-containing protein 1	GPAN1_HUMAN	73344.4	68868.7	113777	80487.3	87018.5	106241	51102.7	39854.5	Filtered
O95881	Thioredoxin domain-containing protein 12	TXD12_HUMAN	145953	124878	133462	160749	171347	169276	165098	165324	178492
O95926	Pre-mRNA-splicing factor SYF2	SYF2_HUMAN	57602.9	49719	79466	62211.7	70807.5	39531.5	59230.9	61177.5	Filtered
O95967	EGF-containing fibulin-like extracellular matrix protein 2	FBLN4_HUMAN	399027	418447	407636	418889	420640	409045	405206	394815	458135
O95983	Methyl-CpG-binding domain protein 3	MBD3_HUMAN	81021.1	18317.8	14261.4	21401.3	18417.2	11389	7290.46	9744.96	Filtered
O95989	Diphosphoinositol polyphosphate phosphohydrolase 1	NUDT3_HUMAN	48712.4	53554.3	61998.7	63680.8	61545.4	67059.7	118175	5978.87	43427.3
O95994	Anterior gradient protein 2 homolog	AGR2_HUMAN	711127	690207	523575	725666	695553	593197	548300	578302	632947
O96000	NADH dehydrogenase [ubiquinone] 1 beta subcomplex subunit 10	NDUBA_HUMAN	88959.7	85692.4	96046.4	98189.2	97828	91451.6	129181	93827.2	141402
O96005	Cleft lip and palate transmembrane protein 1	CLPT1_HUMAN	77585.3	108518	89674.5	88489.1	99202.1	100194	130564	91767.2	135552
O96007	Molybdopterin synthase catalytic subunit	MOC2B_HUMAN	13621.7	14107.9	9464.05	10940.8	11897.9	6625.67	Filtered	Filtered	Filtered
O96008	Mitochondrial import receptor subunit TOM40 homolog	TOM40_HUMAN	130665	130811	113064	136829	163769	97493.7	101591	147280	157201
O96011	Peroxisomal membrane protein 11B	PX11B_HUMAN	67595.9	34671.9	76491.2	50990.5	69167.2	57385	Filtered	73795.2	101393
O96019	Actin-like protein 6A	ACL6A_HUMAN	118269	110253	127608	132652	133589	188776	136014	130584	146191
P00167	Cytochrome b5	CYB5_HUMAN	114606	116286	130831	118239	99286.9	129391	110454	137923	173141
P00325	Alcohol dehydrogenase 1B	ADH1B_HUMAN	107043	117450	88308.5	98294.5	98481.9	98994.3	105002	110373	101213
P00326	Alcohol dehydrogenase 1C	ADH1G_HUMAN	382418	397266	385077	350680	352988	373963	397932	427378	448970
P00338	L-lactate dehydrogenase A chain	LDHA_HUMAN	4.9507e+06	4528493	4588028	4740400	4445879	4.71339e+06	4.31351e+06	4.76547e+06	4.77678e+06
P00352	Retinal dehydrogenase 1	AL1A1_HUMAN	417461	411284	449119	444847	474695	488383	464502	472866	474296
P00367	Glutamate dehydrogenase 1, mitochondrial,Glutamate dehydrogenase 1, mitochondrial	DHE3_HUMAN	1895440	1.89059e+06	2.05584e+06	2128669	2.02957e+06	2.34616e+06	2.19494e+06	2.19448e+06	2.34269e+06
P00387	NADH-cytochrome b5 reductase 3	NB5R3_HUMAN	399034	378571	380923	323079	330857	375731	447467	438935	462206
P00390	Glutathione reductase, mitochondrial,Glutathione reductase, mitochondrial	GSHR_HUMAN	466632	469700	605225	569203	562885	580006	636968	619087	671706
P00395	Cytochrome c oxidase subunit 1	COX1_HUMAN	35394.7	20539.3	16261.2	19360.2	37237.9	18178.2	20027.4	19112	21467.5
P00403	Cytochrome c oxidase subunit 2	COX2_HUMAN	1.04954e+06	1.00782e+06	1.0604e+06	1.00788e+06	979906	1.2113e+06	1.41649e+06	1.32855e+06	1.31251e+06
P00441	Superoxide dismutase [Cu-Zn]	SODC_HUMAN	755483	704665	863986	1.10668e+06	1.06546e+06	1.02377e+06	561787	541344	547325
P00450	Ceruloplasmin	CERU_HUMAN	1.10994e+06	1.07901e+06	964193	1.19174e+06	1.21448e+06	1.1943e+06	840601	906646	972414
P00488	Coagulation factor XIII A chain	F13A_HUMAN	1647980	1.92862e+06	1.92286e+06	2.32733e+06	2.38745e+06	2.26672e+06	2.17724e+06	2.19128e+06	2208845
P00491	Purine nucleoside phosphorylase	PNPH_HUMAN	345696	328009	373648	271942	280870	329864	350272	357015	333921
P00492	Hypoxanthine-guanine phosphoribosyltransferase	HPRT_HUMAN	328720	322154	304784	312868	332645	405144	315491	348448	302240
P00505	Aspartate aminotransferase, mitochondrial,Aspartate aminotransferase, mitochondrial	AATM_HUMAN	260794	281126	392026	299937	294349	302128	411474	431515	295919
P00519	Tyrosine-protein kinase ABL1	ABL1_HUMAN	200589	197101	186265	205298	196598	161805	177806	173468	Filtered
P00533	Epidermal growth factor receptor	EGFR_HUMAN	30851.3	28543.8	18580.1	33381.3	24661.9	30659.6	28598.9	33419.6	34353.3
P00558	Phosphoglycerate kinase 1	PGK1_HUMAN	5495446	5.36921e+06	5609630	6144665	6273946	6.01514e+06	5131374	5219168	5.20441e+06
P00568	Adenylate kinase isoenzyme 1	KAD1_HUMAN	249000	243775	300943	286237	280499	287360	279759	410451	405610
P00734	Prothrombin	THRB_HUMAN	207196	195639	258619	242843	254730	289604	231307	246905	281571
P00736	Complement C1r subcomponent	C1R_HUMAN	146451	145460	148210	121663	128936	137930	109394	103927	103592
P00738	Haptoglobin	HPT_HUMAN	1893838	1.77169e+06	1795748	1.35862e+06	1.38783e+06	1.50753e+06	1688932	1.58752e+06	1.87221e+06
P00740	Coagulation factor IX	FA9_HUMAN	83800.3	103373	113951	118731	132521	130301	142303	141571	150537
P00742	Coagulation factor X	FA10_HUMAN	29060.1	14355.6	14139.4	24343.4	25170.2	12014	Filtered	11611.6	Filtered
P00746	Complement factor D	CFAD_HUMAN	28726.7	28302.4	28218.7	20057.6	21442.9	22155.5	64366.4	58952.4	67055.1
P00747	Plasminogen	PLMN_HUMAN	129286	130203	126798	123451	116802	124578	157002	155502	165400
P00748	Coagulation factor XII	FA12_HUMAN	113763	107879	112044	70530.7	72158.6	68874.6	115427	117189	110025
P00750	Tissue-type plasminogen activator	TPA_HUMAN	86845.6	27607.2	336867	105403	89436.1	324016	359406	340314	314614
P00751	Complement factor B	CFAB_HUMAN	546741	485565	493988	478771	436254	404013	521267	532727	484167
P00761	Trypsin	TRYP_PIG	2.0363e+06	1.93156e+06	2.08847e+06	3.26429e+06	3.18396e+06	1.88133e+06	3422029	3.31128e+06	3.53823e+06
P00813	Adenosine deaminase	ADA_HUMAN	56156.3	58249.6	61502.5	53657	51184	58670.3	59904	57250.5	54937
P00846	ATP synthase subunit a	ATP6_HUMAN	176651	158483	183275	189932	169951	156177	140192	180781	197593
P00915	Carbonic anhydrase 1	CAH1_HUMAN	1.50384e+06	1.52834e+06	1.44003e+06	1.35613e+06	1.36021e+06	1.33177e+06	1.33901e+06	1410907	1.43372e+06
P00918	Carbonic anhydrase 2	CAH2_HUMAN	508268	477809	415507	599387	551104	551486	515170	495258	460258
P00966	Argininosuccinate synthase	ASSY_HUMAN	286071	260740	165491	266455	279813	275759	219037	216357	207867
P00973	2'-5'-oligoadenylate synthase 1	OAS1_HUMAN	59577.6	61113.9	73852.3	77358.1	110382	71200	87109	70708.4	74033.3
P00995	Serine protease inhibitor Kazal-type 1	ISK1_HUMAN	126158	115965	138016	183904	192576	193966	114646	142803	130717
P01008	Antithrombin-III	ANT3_HUMAN	715835	44460.3	265372	667154	340141	31412.5	46355.2	39035.5	834018
P01009	Alpha-1-antitrypsin	A1AT_HUMAN	11342038	11331589	9736940	10337247	10764342	9980551	8852030	8462306	8843320
P01011	Alpha-1-antichymotrypsin	AACT_HUMAN	417588	395700	450001	473081	468811	489359	470845	463728	467561
P01019	Angiotensinogen	ANGT_HUMAN	486562	479276	487664	506681	501793	519732	557848	559788	569122
P01023	Alpha-2-macroglobulin	A2MG_HUMAN	2765814	2.71686e+06	2.99291e+06	2.22947e+06	2398410	2.27206e+06	2.90288e+06	2.96623e+06	3.08236e+06
P01024	Complement C3	CO3_HUMAN	2.07297e+06	2.03664e+06	1.93884e+06	1.9168e+06	1.86802e+06	1.86576e+06	1.99705e+06	2.00365e+06	1.88682e+06
P01031	Complement C5	CO5_HUMAN	84368.9	78259	85149.3	80702.8	83748.3	85278.2	90284.2	96417.6	94647.7
P01033	Metalloproteinase inhibitor 1	TIMP1_HUMAN	69641.6	70717.8	82357.8	67285.1	73112	170173	107760	127010	144176
P01034	Cystatin-C	CYTC_HUMAN	53720.4	59438.2	98653.9	37875.4	40184.7	37434.8	58337.6	39819.9	91876.4
P01040	Cystatin-A	CYTA_HUMAN	13942.7	13692.1	24161.7	23663.9	21754.6	30283.4	37249.1	29233.9	30685.7
P01042	Kininogen-1	KNG1_HUMAN	764589	734122	798599	702324	699883	766156	739422	741493	819617
P01111	GTPase NRas	RASN_HUMAN	142540	143668	147567	130993	127748	151920	154568	156956	163011
P01116	GTPase KRas	RASK_HUMAN	104682	100616	97672.1	149387	168426	110967	90815.3	152420	85645.9
P01130	Low-density lipoprotein receptor	LDLR_HUMAN	79164.8	136266	156913	198038	70791.2	131601	Filtered	Filtered	Filtered
P01137	Transforming growth factor beta-1	TGFB1_HUMAN	22872	45547	45593.7	13800	26974.5	34660.9	20720.2	17599	Filtered
P01591	Immunoglobulin J chain	IGJ_HUMAN	332651	310345	312197	264372	263826	284643	383277	364325	517742
P01593,P01593;P01594,P01594	Immunoglobulin kappa variable 1D-33,Immunoglobulin kappa variable 1D-33;Immunoglobulin kappa variable 1-33,Immunoglobulin kappa variable 1-33	KVD33_HUMAN,KVD33_HUMAN;KV133_HUMAN,KV133_HUMAN	141943	136935	121179	655530	718216	590524	473766	545451	465351
P01597,P01597;P04432,P04432	Immunoglobulin kappa variable 1-39,Immunoglobulin kappa variable 1-39;Immunoglobulin kappa variable 1D-39,Immunoglobulin kappa variable 1D-39	KV139_HUMAN,KV139_HUMAN;KVD39_HUMAN,KVD39_HUMAN	89681.9	Filtered	102383	Filtered	86152.1	98319.6	112746	113722	Filtered
P01599	Immunoglobulin kappa variable 1-17	KV117_HUMAN	64700.7	49566.7	64413.1	71205.6	72305.3	65667.2	62170.8	54604.4	59932.8
P01602	Immunoglobulin kappa variable 1-5	KV105_HUMAN	501501	462458	444871	418375	498336	468674	1.07086e+06	971094	1.1527e+06
P01619	Immunoglobulin kappa variable 3-20	KV320_HUMAN	1.72057e+06	1.89853e+06	1.73684e+06	1.64264e+06	1.66791e+06	1.67949e+06	1.28099e+06	1.19252e+06	1.34513e+06
P01624	Immunoglobulin kappa variable 3-15	KV315_HUMAN	349476	389854	455354	579422	326216	856229	971805	875809	1.16201e+06
P01700	Immunoglobulin lambda variable 1-47	LV147_HUMAN	213457	213681	219126	379701	374108	446614	182236	194243	193868
P01701	Immunoglobulin lambda variable 1-51	LV151_HUMAN	25628.1	30912.2	24738.5	5177.36	8048.05	33700.6	42980.6	51576.6	Filtered
P01709	Immunoglobulin lambda variable 2-8	LV208_HUMAN	30782.1	33348.1	26979.3	Filtered	35512.3	39226.3	61077.4	32717.6	74676.3
P01714	Immunoglobulin lambda variable 3-19	LV319_HUMAN	80294.3	139598	138515	127042	126478	133352	142687	143953	101303
P01717	Immunoglobulin lambda variable 3-25	LV325_HUMAN	30561.5	26937.5	44251.7	42866.4	33934.6	31293.3	43274.2	43830.7	47923.2
P01721	Immunoglobulin lambda variable 6-57	LV657_HUMAN	176374	124863	124469	144080	137168	151591	236763	254422	123042
P01730	T-cell surface glycoprotein CD4	CD4_HUMAN	34624.5	40124.8	41726.5	30089.7	31302.9	29356	24449.7	27515.1	23130.3
P01742	Immunoglobulin heavy variable 1-69	HV169_HUMAN	214911	212738	226476	223717	216002	241543	257989	267291	291177
P01768,P01768;P0DP03,P0DP03	Immunoglobulin heavy variable 3-30,Immunoglobulin heavy variable 3-30;Immunoglobulin heavy variable 3-30-5,Immunoglobulin heavy variable 3-30-5	HV330_HUMAN,HV330_HUMAN;HV335_HUMAN,HV335_HUMAN	331680	360366	325375	281626	246883	277323	370272	364664	388242
P01780	Immunoglobulin heavy variable 3-7	HV307_HUMAN	110042	195431	230418	197598	209411	226869	310866	314471	333213
P01833	Polymeric immunoglobulin receptor	PIGR_HUMAN	13251.8	12451	8058.5	12888.9	12384.7	Filtered	Filtered	Filtered	Filtered
P01834	Immunoglobulin kappa constant	IGKC_HUMAN	21116246	21795326	19963694	21972480	22755078	22676606	19167658	20345814	18503662
P01857	Immunoglobulin heavy constant gamma 1	IGHG1_HUMAN	8548912	8682134	9344183	9050944	8981817	9126384	8865970	9825188	9724548
P01859	Immunoglobulin heavy constant gamma 2	IGHG2_HUMAN	3.39892e+06	3.42028e+06	3.54297e+06	3.57454e+06	3.54087e+06	3.84217e+06	3208133	3.40714e+06	3.27173e+06
P01860	Immunoglobulin heavy constant gamma 3	IGHG3_HUMAN	435370	455890	476833	457476	459361	464838	591275	562913	540766
P01861	Immunoglobulin heavy constant gamma 4	IGHG4_HUMAN	937994	1.20751e+06	1.09862e+06	1.17194e+06	975233	1.21648e+06	1.01985e+06	1086737	1.02715e+06
P01871	Immunoglobulin heavy constant mu	IGHM_HUMAN	7049327	6.89649e+06	6.82355e+06	6.62192e+06	6.83867e+06	6.86271e+06	6977904	6540458	7083928
P01876	Immunoglobulin heavy constant alpha 1	IGHA1_HUMAN	2.38761e+06	2.43399e+06	2387275	3.13492e+06	2050105	2.09874e+06	2.30827e+06	2197201	2456851
P01877	Immunoglobulin heavy constant alpha 2	IGHA2_HUMAN	3.61324e+06	3.45074e+06	3.25404e+06	4.01153e+06	3.89905e+06	3.95004e+06	3.54857e+06	3.53254e+06	4223053
P01903	HLA class II histocompatibility antigen, DR alpha chain,HLA class II histocompatibility antigen, DR alpha chain	DRA_HUMAN	366437	382995	353778	321170	338271	253967	334056	302622	333580
P01909	HLA class II histocompatibility antigen, DQ alpha 1 chain,HLA class II histocompatibility antigen, DQ alpha 1 chain	DQA1_HUMAN	71979.3	65312.1	85277.9	91693.2	92875.2	92987.6	75712.2	98587.3	83388.5
P01920	HLA class II histocompatibility antigen, DQ beta 1 chain,HLA class II histocompatibility antigen, DQ beta 1 chain	DQB1_HUMAN	38309.2	40337.2	32449.7	36630.1	36664.5	40840.8	37942.4	49008.6	46027.8
P02042	Hemoglobin subunit delta	HBD_HUMAN	11918042	6919457	8.03237e+06	14173469	14312364	13457195	16057102	15214307	15781546
P02100	Hemoglobin subunit epsilon	HBE_HUMAN	692651	647037	685592	350912	170179	433638	3.40988e+06	3.28748e+06	3.83056e+06
P02452	Collagen alpha-1(I) chain	CO1A1_HUMAN	10461993	10759780	11793522	10045868	9393068	8946888	12669935	12542613	12900936
P02458	Collagen alpha-1(II) chain	CO2A1_HUMAN	238663	254668	227294	292033	285869	240342	296601	243879	312571
P02461	Collagen alpha-1(III) chain	CO3A1_HUMAN	1.74728e+06	2.03211e+06	1791778	1.73192e+06	1.80873e+06	1.86705e+06	1.74665e+06	1820430	1.90088e+06
P02462	Collagen alpha-1(IV) chain	CO4A1_HUMAN	646631	640622	616970	519590	549869	486922	483573	468034	474632
P02511	Alpha-crystallin B chain	CRYAB_HUMAN	108230	104161	100243	97582.7	91025.4	86056.4	87779.7	72296.5	85991.5
P02533	Keratin, type I cytoskeletal 14,Keratin, type I cytoskeletal 14	K1C14_HUMAN	1.618e+06	1.62264e+06	1.81614e+06	1.56527e+06	1.49188e+06	1.67474e+06	2.11323e+06	2132607	2246127
P02538	Keratin, type II cytoskeletal 6A,Keratin, type II cytoskeletal 6A	K2C6A_HUMAN	1.66909e+06	1.59409e+06	1.97206e+06	1.68865e+06	1.70227e+06	1.72169e+06	2.09315e+06	2179288	2122432
P02545	Prelamin-A/C	LMNA_HUMAN	3382009	3.34068e+06	3604220	3.04414e+06	2.93368e+06	3.53044e+06	3.86329e+06	3.85345e+06	3904471
P02549	Spectrin alpha chain, erythrocytic 1,Spectrin alpha chain, erythrocytic 1	SPTA1_HUMAN	121034	112094	130970	129297	119040	135601	144645	134056	170557
P02647	Apolipoprotein A-I	APOA1_HUMAN	10320650	11145965	9860923	12244423	12628602	12703552	13560084	13009511	12426035
P02649	Apolipoprotein E	APOE_HUMAN	133724	130283	112429	111339	118468	135811	91746.6	98056.6	100244
P02652	Apolipoprotein A-II	APOA2_HUMAN	1.16318e+06	1.20056e+06	976706	927081	923460	923013	984896	1.01867e+06	995530
P02654	Apolipoprotein C-I	APOC1_HUMAN	65117.2	62378.6	69407.5	69896.7	69689	74734.6	95886.4	85260	87885.5
P02655	Apolipoprotein C-II	APOC2_HUMAN	97850	111922	98988.2	91668.9	92521.1	103288	107943	111125	222476
P02656	Apolipoprotein C-III	APOC3_HUMAN	377748	386171	350193	392171	384843	378746	408334	409262	427892
P02671	Fibrinogen alpha chain	FIBA_HUMAN	3.34644e+06	3.18539e+06	2.75229e+06	2.43409e+06	2.42378e+06	2.31594e+06	1.10834e+06	1076272	1073769
P02675	Fibrinogen beta chain	FIBB_HUMAN	6717358	7.17433e+06	8554549	6903743	6788332	7105347	9203260	9206884	10395000
P02679	Fibrinogen gamma chain	FIBG_HUMAN	6732557	6.37838e+06	7423259	6432812	6.3779e+06	6.8016e+06	7731085	7.47406e+06	8255791
P02730	Band 3 anion transport protein	B3AT_HUMAN	864813	826771	614609	777582	791726	668469	459874	471234	462442
P02743	Serum amyloid P-component	SAMP_HUMAN	693573	668272	635464	585391	574654	606326	734209	755441	778479
P02746	Complement C1q subcomponent subunit B	C1QB_HUMAN	168839	146900	151378	222118	221940	197631	281328	288781	183790
P02747	Complement C1q subcomponent subunit C	C1QC_HUMAN	183669	184794	203840	184214	174264	205306	264872	253402	275853
P02748	Complement component C9	CO9_HUMAN	376495	378983	394125	349731	383052	402746	497970	467650	470572
P02749	Beta-2-glycoprotein 1	APOH_HUMAN	463995	432854	445091	425913	431764	443315	484694	469269	494184
P02750	Leucine-rich alpha-2-glycoprotein	A2GL_HUMAN	337623	325622	340282	321690	316994	300488	328726	343166	311641
P02751	Fibronectin	FINC_HUMAN	4.12622e+06	4.28779e+06	4137521	3984769	3911915	3.85553e+06	4370935	4.49451e+06	4.34943e+06
P02753	Retinol-binding protein 4	RET4_HUMAN	97337	99014.9	103346	103451	100411	105920	98182.9	108204	101177
P02760	Protein AMBP	AMBP_HUMAN	332443	395019	415950	402882	387981	420814	465062	487658	517728
P02763	Alpha-1-acid glycoprotein 1	A1AG1_HUMAN	5834835	5663294	5.41422e+06	5509369	5985349	5727508	4796906	5.57484e+06	4.97202e+06
P02765	Alpha-2-HS-glycoprotein	FETUA_HUMAN	683852	734031	682356	493887	563110	521648	380359	403151	395190
P02766	Transthyretin	TTHY_HUMAN	214821	192890	197494	179000	144196	183137	171185	170512	215373
P02768	Serum albumin	ALBU_HUMAN	77647984	76585544	83639128	78611192	78746208	75434208	93758880	93158784	96324568
P02769	Serum albumin	ALBU_BOVIN	57438.8	19067294	13965151	19766984	18827700	13367573	30338004	18551836	61759488
P02774	Vitamin D-binding protein	VTDB_HUMAN	1.3615e+06	1.29584e+06	985998	1.22885e+06	1.14915e+06	948121	855347	778609	702498
P02775	Platelet basic protein	CXCL7_HUMAN	99254.9	68248.3	83234.9	87414.8	92199.9	194745	247148	210910	282844
P02776	Platelet factor 4	PLF4_HUMAN	109128	104403	99770.1	116610	110004	134505	96017.7	90121.9	84429.7
P02786	Transferrin receptor protein 1	TFR1_HUMAN	64406.3	63756.8	74003.6	89108.1	83214.4	93293.3	76828.1	77577.3	65551.6
P02787	Serotransferrin	TRFE_HUMAN	19469578	19554316	20055552	19600060	18871740	19599410	20376574	18878692	23211268
P02788	Lactotransferrin	TRFL_HUMAN	389520	395569	415130	421832	384684	435949	425858	444707	447282
P02790	Hemopexin	HEMO_HUMAN	4.27676e+06	4.32107e+06	4879048	4151794	3.9908e+06	4213669	4.96153e+06	4.69559e+06	4.71296e+06
P02792	Ferritin light chain	FRIL_HUMAN	44939.3	82568.5	57212.7	70638.3	75844.8	60596.9	79581.8	76413	Filtered
P02794	Ferritin heavy chain	FRIH_HUMAN	26501.2	29553.4	61988.6	70774.2	56954	75236.7	51364.7	48741.3	Filtered
P02795	Metallothionein-2	MT2_HUMAN	104967	100236	103237	86866.4	100257	92020.8	313264	160646	143465
P03886	NADH-ubiquinone oxidoreductase chain 1	NU1M_HUMAN	34430.7	46678.4	28213	39569.7	42737.3	32985.7	24194.7	42392.6	28616.8
P03891	NADH-ubiquinone oxidoreductase chain 2	NU2M_HUMAN	51496.3	43977.9	9007.26	27404	28220.3	7682.85	54013.4	49201.4	7064.44
P03897	NADH-ubiquinone oxidoreductase chain 3	NU3M_HUMAN	174957	180390	165869	163108	161850	137726	147540	Filtered	147387
P03905	NADH-ubiquinone oxidoreductase chain 4	NU4M_HUMAN	43702.8	23859.5	15003.8	81245.1	29283.7	32942.8	33595.4	44552.8	29395.2
P03915	NADH-ubiquinone oxidoreductase chain 5	NU5M_HUMAN	32374.8	34283.9	26168.2	42508.6	35669.3	20912.3	20592.8	31313.1	20308.6
P03950	Angiogenin	ANGI_HUMAN	43446.9	52645.6	69245.1	55880.6	51288.8	149955	58820.1	63677.2	72691
P03952	Plasma kallikrein	KLKB1_HUMAN	183389	200030	210883	165208	169363	167487	220403	221817	223875
P03973	Antileukoproteinase	SLPI_HUMAN	Filtered	Filtered	41203.3	43372.1	44707.7	32382.7	57620.6	58895.3	56087.2
P04003	C4b-binding protein alpha chain	C4BPA_HUMAN	448840	459230	604224	510922	515068	532914	562599	606173	593189
P04004	Vitronectin	VTNC_HUMAN	465490	384928	440265	395280	340013	443347	544563	522183	584167
P04040	Catalase	CATA_HUMAN	1.29354e+06	1.36147e+06	1.46912e+06	1.30651e+06	1.25708e+06	1.32857e+06	1.66829e+06	1.65259e+06	1.73324e+06
P04049	RAF proto-oncogene serine/threonine-protein kinase	RAF1_HUMAN	15597.7	25737.3	21764.1	11863.4	17425.6	13776.9	11266.6	8779.94	25047.8
P04062	Glucosylceramidase	GLCM_HUMAN	56120.4	38742.3	65116.4	40547.6	55479.1	67479	52165.4	53646	62440.6
P04066	Tissue alpha-L-fucosidase	FUCO_HUMAN	456326	477895	373667	497338	493834	534537	532139	513242	489721
P04075	Fructose-bisphosphate aldolase A	ALDOA_HUMAN	3.72152e+06	3.68773e+06	4.02878e+06	3576927	3.42458e+06	3.64099e+06	3.58191e+06	3.52916e+06	4.09133e+06
P04080	Cystatin-B	CYTB_HUMAN	671066	676491	790768	600426	595156	564077	886860	880742	941072
P04083	Annexin A1	ANXA1_HUMAN	3.58989e+06	3926734	3389059	3694641	3715961	4.0956e+06	2.98003e+06	3.27352e+06	3.36964e+06
P04114	Apolipoprotein B-100	APOB_HUMAN	264188	263286	327241	339631	322656	376871	332123	319081	340261
P04156	Major prion protein	PRIO_HUMAN	60319.5	63455.4	162317	50917.6	5315.89	7443.34	Filtered	Filtered	Filtered
P04179	Superoxide dismutase [Mn], mitochondrial,Superoxide dismutase [Mn], mitochondrial	SODM_HUMAN	359495	315945	304663	324855	316357	332009	368778	378392	388487
P04181	Ornithine aminotransferase, mitochondrial,Ornithine aminotransferase, mitochondrial	OAT_HUMAN	49133.5	46396	59125.8	56014.8	58614.8	77221.2	55339.4	52317.9	56948.7
P04196	Histidine-rich glycoprotein	HRG_HUMAN	1281977	1286281	1.1056e+06	1.21542e+06	1.27096e+06	1269081	1.15481e+06	1.09896e+06	1099068
P04216	Thy-1 membrane glycoprotein	THY1_HUMAN	878944	868493	882683	871278	918090	1.00418e+06	899692	883292	1.26806e+06
P04217	Alpha-1B-glycoprotein	A1BG_HUMAN	641019	720339	725873	736018	719824	762644	586794	604671	591117
P04233	HLA class II histocompatibility antigen gamma chain	HG2A_HUMAN	163926	168671	172605	367453	381682	390287	293031	293236	272269
P04271	Protein S100-B	S100B_HUMAN	51561.2	51621	51281.1	74243.6	53635.5	60990.3	44320.7	32935.2	41529.6
P04275	von Willebrand factor	VWF_HUMAN	264150	261977	264840	286190	285837	306918	286811	285610	299511
P04278	Sex hormone-binding globulin	SHBG_HUMAN	37380.8	34961.7	28822.6	33887.1	37801.3	26945.6	27513.2	26202.9	32548.3
P04350	Tubulin beta-4A chain	TBB4A_HUMAN	99138.5	89287.6	95114.5	114438	121223	128246	80794.2	59181.4	91917.8
P04406	Glyceraldehyde-3-phosphate dehydrogenase	G3P_HUMAN	19087314	19035926	19687194	19252118	19866914	19139114	17586240	18659788	18119148
P04424	Argininosuccinate lyase	ARLY_HUMAN	40232.3	38393.8	53411.7	57319.7	67998.5	57660.3	26126.7	35458.7	47267.3
P04430	Immunoglobulin kappa variable 1-16	KV116_HUMAN	91750.4	83922.8	107974	64436.4	100718	86217.4	60340	63526.5	52709.9
P04439	HLA class I histocompatibility antigen, A-3 alpha chain,HLA class I histocompatibility antigen, A-3 alpha chain	1A03_HUMAN	2890100	2751680	2944602	2936122	2.95864e+06	2.90012e+06	2644563	2.53176e+06	2.8206e+06
P04440	HLA class II histocompatibility antigen, DP beta 1 chain,HLA class II histocompatibility antigen, DP beta 1 chain	DPB1_HUMAN	40259.9	42489	45678.2	46123.4	43216.9	47216.1	78720.9	47955.7	94019.5
P04632	Calpain small subunit 1	CPNS1_HUMAN	691157	616277	805242	672290	641327	649933	681965	702833	744149
P04792	Heat shock protein beta-1	HSPB1_HUMAN	13847784	13558336	14892873	13729222	14031785	13217371	15358996	14529228	15613090
P04839	Cytochrome b-245 heavy chain	CY24B_HUMAN	31077.2	31053.4	27319.5	27224.7	22929.8	20109.8	24950.1	131992	29381
P04843	Dolichyl-diphosphooligosaccharide--protein glycosyltransferase subunit 1	RPN1_HUMAN	2.02301e+06	2.0928e+06	2.02203e+06	2201135	2.24816e+06	2269382	1973186	2.06074e+06	1923340
P04844	Dolichyl-diphosphooligosaccharide--protein glycosyltransferase subunit 2	RPN2_HUMAN	405605	402574	424872	467308	476726	449069	376293	376648	384663
P04899	Guanine nucleotide-binding protein G(i) subunit alpha-2	GNAI2_HUMAN	925535	991167	1.03693e+06	878617	913522	997102	698770	704045	724562
P04908,P04908;P0C0S8,P0C0S8;P20671,P20671;Q7L7L0,Q7L7L0;Q93077,Q93077;Q96KK5,Q96KK5;Q99878,Q99878;Q9BTM1,Q9BTM1	Histone H2A type 1-B/E,Histone H2A type 1-B/E;Histone H2A type 1,Histone H2A type 1;Histone H2A type 1-D,Histone H2A type 1-D;Histone H2A type 3,Histone H2A type 3;Histone H2A type 1-C,Histone H2A type 1-C;Histone H2A type 1-H,Histone H2A type 1-H;Histone H2A type 1-J,Histone H2A type 1-J;Histone H2A.J,Histone H2A.J	H2A1B_HUMAN,H2A1B_HUMAN;H2A1_HUMAN,H2A1_HUMAN;H2A1D_HUMAN,H2A1D_HUMAN;H2A3_HUMAN,H2A3_HUMAN;H2A1C_HUMAN,H2A1C_HUMAN;H2A1H_HUMAN,H2A1H_HUMAN;H2A1J_HUMAN,H2A1J_HUMAN;H2AJ_HUMAN,H2AJ_HUMAN	42329912	42587784	42949432	46226572	48357096	44600452	52101892	51776408	54469300
P04921	Glycophorin-C	GLPC_HUMAN	63550	67284.8	80218.5	79043.2	85993.2	79343.1	48495.7	42820.1	57976.6
P05023	Sodium/potassium-transporting ATPase subunit alpha-1	AT1A1_HUMAN	522194	490360	573817	608868	594101	605000	682523	686393	683999
P05026	Sodium/potassium-transporting ATPase subunit beta-1	AT1B1_HUMAN	146704	153963	154242	148624	147135	109480	175739	172002	178048
P05062	Fructose-bisphosphate aldolase B	ALDOB_HUMAN	99083.8	81540.2	93482.1	54834.1	50902.3	133729	118355	120501	113053
P05067	Amyloid-beta A4 protein	A4_HUMAN	39775.3	41760.5	33022.1	38168.5	32117.8	50296.3	37790.5	35265.5	34296.2
P05089	Arginase-1	ARGI1_HUMAN	29160.5	30210.7	36798.5	23349.6	25364.8	14955.7	57943.1	25377.7	14217.8
P05090	Apolipoprotein D	APOD_HUMAN	187830	192573	196895	207352	258258	259520	263442	267700	279386
P05091	Aldehyde dehydrogenase, mitochondrial,Aldehyde dehydrogenase, mitochondrial	ALDH2_HUMAN	480785	486936	590391	507079	541908	566076	543765	538421	584712
P05106	Integrin beta-3	ITB3_HUMAN	239551	153970	229416	231254	232630	233661	231416	228896	243614
P05107	Integrin beta-2	ITB2_HUMAN	458803	490640	500023	412272	435581	444588	584189	556324	567614
P05108	Cholesterol side-chain cleavage enzyme, mitochondrial,Cholesterol side-chain cleavage enzyme, mitochondrial	CP11A_HUMAN	15215.1	112063	61780.7	Filtered	111204	96440.2	Filtered	7479.74	Filtered
P05109	Protein S100-A8	S10A8_HUMAN	102041	105672	107527	102611	96595.5	95421	168628	133125	170824
P05114	Non-histone chromosomal protein HMG-14	HMGN1_HUMAN	73006.6	78385.4	73280.6	56604.1	49777.2	64993.6	67780.5	83582.4	75287.1
P05129	Protein kinase C gamma type	KPCG_HUMAN	116535	68422.8	56399	61073.8	78739.4	107648	108741	58646.7	108676
P05141	ADP/ATP translocase 2	ADT2_HUMAN	867333	848923	883977	1.62166e+06	1.32171e+06	1.78287e+06	1242823	1.23346e+06	1.34209e+06
P05155	Plasma protease C1 inhibitor	IC1_HUMAN	501300	463845	481459	569114	611442	592781	540875	540467	572238
P05156	Complement factor I	CFAI_HUMAN	78109	68573.4	72493.7	81186.4	83259.9	102096	91354.8	101942	88924.2
P05160	Coagulation factor XIII B chain	F13B_HUMAN	20293.9	23671.7	21646.2	18606.8	19301.5	19606.1	11822.6	Filtered	18391.5
P05161	Ubiquitin-like protein ISG15	ISG15_HUMAN	84210.6	114780	92965.2	115563	90741.2	118690	175663	162784	181874
P05164	Myeloperoxidase	PERM_HUMAN	162333	151256	172571	166865	171952	187289	195827	184945	192206
P05165	Propionyl-CoA carboxylase alpha chain, mitochondrial,Propionyl-CoA carboxylase alpha chain, mitochondrial	PCCA_HUMAN	68142.2	70748.4	81533.3	78871.3	70641	63326	129822	108401	94476
P05166	Propionyl-CoA carboxylase beta chain, mitochondrial,Propionyl-CoA carboxylase beta chain, mitochondrial	PCCB_HUMAN	113749	107478	112296	100737	105630	103815	97557.7	93034.7	96011.1
P05198	Eukaryotic translation initiation factor 2 subunit 1	IF2A_HUMAN	450852	422796	442040	392555	409825	414507	450565	475837	514798
P05362	Intercellular adhesion molecule 1	ICAM1_HUMAN	411404	397440	472883	466508	521275	503733	523970	527077	492121
P05386	60S acidic ribosomal protein P1	RLA1_HUMAN	2.19372e+06	2.31429e+06	1.97642e+06	1898156	2.07239e+06	3571812	3.2512e+06	1.81601e+06	2741837
P05387	60S acidic ribosomal protein P2	RLA2_HUMAN	1.79194e+06	1.7863e+06	1.45757e+06	2.01054e+06	1.93794e+06	1.89854e+06	1.38725e+06	1.34217e+06	1.37103e+06
P05388	60S acidic ribosomal protein P0	RLA0_HUMAN	1.67313e+06	1.55594e+06	1.78332e+06	1.72606e+06	1.81163e+06	1.71096e+06	1.67927e+06	1.61863e+06	1.69864e+06
P05452	Tetranectin	TETN_HUMAN	299192	293232	346533	286545	267168	306878	293142	292512	332305
P05455	Lupus La protein	LA_HUMAN	551851	542469	491093	496208	510628	541321	392255	391468	383763
P05543	Thyroxine-binding globulin	THBG_HUMAN	21672	20409.8	22768.8	10576.7	200270	13670.4	12492.2	10106.1	10448.5
P05546	Heparin cofactor 2	HEP2_HUMAN	72029.5	78015.8	70039.5	59123	65237	66493.9	68022	67971.9	68244.3
P05556	Integrin beta-1	ITB1_HUMAN	796115	777366	985262	839272	829223	902506	792727	790939	868200
P05771	Protein kinase C beta type	KPCB_HUMAN	121701	118014	84987	116616	108701	90153.4	83768.7	102086	90335
P05783	Keratin, type I cytoskeletal 18,Keratin, type I cytoskeletal 18	K1C18_HUMAN	181772	155017	199794	158620	159832	160593	184643	182442	179357
P05787	Keratin, type II cytoskeletal 8,Keratin, type II cytoskeletal 8	K2C8_HUMAN	6.76357e+06	6.46704e+06	7724928	7.25348e+06	7055084	7847595	8832668	9081438	8942631
P05997	Collagen alpha-2(V) chain	CO5A2_HUMAN	566606	574732	586556	966734	603259	1.00232e+06	513506	489529	830970
P06127	T-cell surface glycoprotein CD5	CD5_HUMAN	36708.1	42658.9	39147.7	30194.1	51128.4	41403.7	38073.1	21011.9	33178.5
P06132	Uroporphyrinogen decarboxylase	DCUP_HUMAN	62686.1	64052.8	71604.7	96209.1	84110.2	78949.8	59745.1	45323.9	70897.3
P06239	Tyrosine-protein kinase Lck	LCK_HUMAN	27215.2	21782.7	25261.6	26509.6	23988.4	40004	21748.1	41044.1	43396.6
P06241	Tyrosine-protein kinase Fyn	FYN_HUMAN	24219.4	22641.5	32574.9	19921.2	23425.1	6482.97	10011.2	18242.5	14060.3
P06280	Alpha-galactosidase A	AGAL_HUMAN	46784.5	47209.9	46934.4	47826.1	52321.2	49745.3	77858	68318.9	69189.6
P06312	Immunoglobulin kappa variable 4-1	KV401_HUMAN	469905	444710	511356	443390	434285	470803	437519	434701	485596
P06396	Gelsolin	GELS_HUMAN	1.70996e+06	1.6448e+06	1.71849e+06	1.7251e+06	1.70075e+06	1602564	1.6645e+06	1670602	1.72323e+06
P06454	Prothymosin alpha	PTMA_HUMAN	335209	326044	339936	295642	292423	292751	380828	375172	367832
P06493	Cyclin-dependent kinase 1	CDK1_HUMAN	7038.1	84940.3	7736.12	9998.46	15451.7	575175	472282	247415	335735
P06576	ATP synthase subunit beta, mitochondrial,ATP synthase subunit beta, mitochondrial	ATPB_HUMAN	4677999	4879991	4559497	5.36591e+06	5.21326e+06	5163001	4.70783e+06	4401123	4.69267e+06
P06681	Complement C2	CO2_HUMAN	47475.4	42794.9	45910.6	41871.2	42587	40405.1	44351.8	29369.4	66225.2
P06702	Protein S100-A9	S10A9_HUMAN	40129.8	41133.3	38330.7	32289.9	34799.2	39179.2	41913.7	45725.5	44129.3
P06703	Protein S100-A6	S10A6_HUMAN	889262	847478	975862	728207	685422	676278	1247130	1.2209e+06	1.28337e+06
P06727	Apolipoprotein A-IV	APOA4_HUMAN	120763	116010	133917	113881	114511	104478	164155	168713	172451
P06730	Eukaryotic translation initiation factor 4E	IF4E_HUMAN	111923	114260	134077	121827	112139	151227	170555	182021	189314
P06732	Creatine kinase M-type	KCRM_HUMAN	93743.5	79084.2	121039	205882	161594	155843	73709.1	94589.9	82003.5
P06733	Alpha-enolase	ENOA_HUMAN	4347825	4385219	3.74951e+06	4.34532e+06	4.46678e+06	4.46181e+06	3.11976e+06	2.88529e+06	3.05609e+06
P06737	Glycogen phosphorylase, liver form,Glycogen phosphorylase, liver form	PYGL_HUMAN	291629	263665	332052	306674	314226	348449	364051	346762	378249
P06744	Glucose-6-phosphate isomerase	G6PI_HUMAN	523980	536375	525806	552469	582234	547021	634074	630884	678009
P06746	DNA polymerase beta	DPOLB_HUMAN	25754.9	26506.4	24442.5	33016.1	22368.8	28582.2	20571.2	18087.8	25370.3
P06748	Nucleophosmin	NPM_HUMAN	1.31783e+06	1327221	1.39799e+06	1.11242e+06	1.07485e+06	1.18806e+06	1.01995e+06	1.02943e+06	1.4005e+06
P06753	Tropomyosin alpha-3 chain	TPM3_HUMAN	1.14208e+06	1.04276e+06	1.05669e+06	1.09445e+06	1065303	1.27438e+06	1.13472e+06	1.04766e+06	1.36409e+06
P06756	Integrin alpha-V	ITAV_HUMAN	366929	384099	330478	402638	423303	401795	311149	335456	310804
P06865	Beta-hexosaminidase subunit alpha	HEXA_HUMAN	248277	243440	261434	210070	168756	215601	309267	326027	313429
P07093	Glia-derived nexin	GDN_HUMAN	25023.7	26318.4	25395.9	21499.1	19481.9	17399.9	27505.9	27791.1	13311
P07098	Gastric triacylglycerol lipase	LIPG_HUMAN	Filtered	Filtered	Filtered	60110.1	45153	50364.1	Filtered	282343	Filtered
P07099	Epoxide hydrolase 1	HYEP_HUMAN	144824	139710	160271	136583	152561	153584	201570	195824	211914
P07108	Acyl-CoA-binding protein	ACBP_HUMAN	71163.5	73113.4	77703.1	72504.6	72371.8	73116.7	92553.5	88291.4	94354.9
P07148	Fatty acid-binding protein, liver,Fatty acid-binding protein, liver	FABPL_HUMAN	216424	175275	213556	162692	167595	170180	235467	247538	250503
P07195	L-lactate dehydrogenase B chain	LDHB_HUMAN	3.06622e+06	3.02645e+06	2705007	3.20086e+06	3.22469e+06	3.10855e+06	2.44106e+06	2.44096e+06	2642503
P07203	Glutathione peroxidase 1	GPX1_HUMAN	657162	615588	666169	716916	720961	733704	913501	855284	995213
P07204	Thrombomodulin	TRBM_HUMAN	18570.6	16519.6	15987	20703.4	19251.1	17141.6	9667.78	12483.5	Filtered
P07205	Phosphoglycerate kinase 2	PGK2_HUMAN	2.66648e+06	2.72274e+06	2792180	2.46053e+06	2.32782e+06	2412592	2.86756e+06	2.76127e+06	1.99947e+06
P07225	Vitamin K-dependent protein S	PROS_HUMAN	99707.1	109660	67085.6	103043	110352	92353.5	49065	81573.6	41027.6
P07237	Protein disulfide-isomerase	PDIA1_HUMAN	1.6035e+06	1.67126e+06	1653035	1.92623e+06	1.92423e+06	1.89224e+06	1.99566e+06	1.93424e+06	2.18868e+06
P07305	Histone H1.0	H10_HUMAN	31444.3	31410.1	24614.4	24365.6	22292	26972.5	354613	351612	338655
P07327	Alcohol dehydrogenase 1A	ADH1A_HUMAN	47516.1	24842.2	55361.1	75770.7	1.20851e+06	1.34962e+06	1.84521e+06	1.28228e+06	1.93112e+06
P07339	Cathepsin D	CATD_HUMAN	1823515	1.98907e+06	1.91718e+06	2.12803e+06	2.0468e+06	1.98385e+06	2113141	1.99295e+06	2.19936e+06
P07355	Annexin A2	ANXA2_HUMAN	11523528	12337890	11514044	14211287	14674112	14846197	8.0746e+06	11122060	8698160
P07357	Complement component C8 alpha chain	CO8A_HUMAN	49075.9	54091.6	64085.8	58006.3	56954.5	62747.4	147112	52036.2	53290
P07358	Complement component C8 beta chain	CO8B_HUMAN	69943	76790.1	77164.2	71127	62610.7	59726.1	85482.7	106931	106484
P07360	Complement component C8 gamma chain	CO8G_HUMAN	118011	109529	142402	130193	130187	127139	83625.6	80701.4	123698
P07384	Calpain-1 catalytic subunit	CAN1_HUMAN	1.14319e+06	1.1613e+06	1.20611e+06	1.21354e+06	1188943	1.24211e+06	1190044	1171398	1.36875e+06
P07437	Tubulin beta chain	TBB5_HUMAN	4.04236e+06	4307209	5083225	4490431	4537150	5026345	4.61923e+06	4398358	4.55919e+06
P07451	Carbonic anhydrase 3	CAH3_HUMAN	38163.5	47924	19781.1	9484.72	61871.8	58993.2	47353.1	52370	117391
P07476	Involucrin	INVO_HUMAN	116784	111117	131900	121112	133182	140050	159214	148430	164140
P07585	Decorin	PGS2_HUMAN	6526760	6663123	6923966	5755378	5.64428e+06	5.89712e+06	7733455	7609977	7995900
P07602	Prosaposin	SAP_HUMAN	2.15954e+06	2.25048e+06	2.41768e+06	2.08186e+06	2.12471e+06	2.21464e+06	2.87566e+06	2.89723e+06	2901444
P07686	Beta-hexosaminidase subunit beta	HEXB_HUMAN	485963	536867	494611	412941	401160	399172	570443	573975	576694
P07711	Cathepsin L1	CATL1_HUMAN	133015	130913	114625	156478	153236	112051	281418	136359	267045
P07737	Profilin-1	PROF1_HUMAN	12159421	12406708	11811883	11153120	11738271	11350014	11335543	11099960	11451228
P07738	Bisphosphoglycerate mutase	PMGE_HUMAN	227186	218545	237562	184416	196918	241854	317998	352110	334271
P07741	Adenine phosphoribosyltransferase	APT_HUMAN	1695145	1.67267e+06	1.90926e+06	1.96305e+06	2.04891e+06	2.06923e+06	1.94194e+06	2.00213e+06	1883405
P07814	Bifunctional glutamate/proline--tRNA ligase	SYEP_HUMAN	390870	372068	278906	387965	383927	357172	291378	311140	232713
P07858	Cathepsin B	CATB_HUMAN	2497709	2.47303e+06	2.54862e+06	2.01461e+06	2.08434e+06	2.2142e+06	2838349	2.72989e+06	2.86808e+06
P07864	L-lactate dehydrogenase C chain	LDHC_HUMAN	Filtered	1.4475e+06	8511.43	Filtered	Filtered	Filtered	Filtered	Filtered	Filtered
P07900	Heat shock protein HSP 90-alpha	HS90A_HUMAN	2.75268e+06	2.6301e+06	2.69888e+06	2.44074e+06	2365068	2.83292e+06	3122953	3.18194e+06	3365374
P07902	Galactose-1-phosphate uridylyltransferase	GALT_HUMAN	45837.4	42170.6	46185.9	54225.4	46069.8	52057.3	52641.5	55156.5	53993
P07910	Heterogeneous nuclear ribonucleoproteins C1/C2	HNRPC_HUMAN	3058032	3195997	3.62029e+06	3.26925e+06	2.99418e+06	3511509	3.6922e+06	3.61891e+06	3.72267e+06
P07919	Cytochrome b-c1 complex subunit 6, mitochondrial,Cytochrome b-c1 complex subunit 6, mitochondrial	QCR6_HUMAN	78126.8	116428	81895.9	246641	277889	149939	165975	113493	93912.5
P07942	Laminin subunit beta-1	LAMB1_HUMAN	2.038e+06	2073313	2.03678e+06	1.9535e+06	2.01982e+06	2.05001e+06	1752720	1.69632e+06	1.82986e+06
P07947	Tyrosine-protein kinase Yes	YES_HUMAN	97721.6	84312.2	97527	115511	98949.9	122463	121757	116335	127472
P07948	Tyrosine-protein kinase Lyn	LYN_HUMAN	84972	86873.5	79997.6	92060.5	96187.3	96774.9	54743.2	69658.1	45228.3
P07951	Tropomyosin beta chain	TPM2_HUMAN	43643	54898.5	29640.4	68807.4	47431.1	63103.5	58813.6	60473.2	57894.7
P07954	Fumarate hydratase, mitochondrial,Fumarate hydratase, mitochondrial	FUMH_HUMAN	175119	183587	178323	180660	174441	204208	276625	291246	314329
P07996	Thrombospondin-1	TSP1_HUMAN	1.82745e+06	1.88354e+06	1.77311e+06	1.69867e+06	1.74067e+06	1.89556e+06	1.98886e+06	2.01238e+06	1888913
P08123	Collagen alpha-2(I) chain	CO1A2_HUMAN	20015616	20705652	19625536	20601904	19491106	19382380	21241568	19265162	20263194
P08133	Annexin A6	ANXA6_HUMAN	3819099	4.04022e+06	4.22504e+06	4.16757e+06	4365150	4288794	3.78457e+06	3.55462e+06	3.68608e+06
P08134	Rho-related GTP-binding protein RhoC	RHOC_HUMAN	240592	178320	181354	220918	229209	223712	272305	250031	257394
P08174	Complement decay-accelerating factor	DAF_HUMAN	40872	38166.4	46622.7	40258	49568.5	37381.3	52947.7	35573.5	52321.5
P08183	Multidrug resistance protein 1	MDR1_HUMAN	264572	314582	485997	130083	83155	143643	35370.2	27425.6	51251.4
P08185	Corticosteroid-binding globulin	CBG_HUMAN	55188.2	52420.9	53951.9	64537.6	61213.2	54740.3	38116	59542.4	55175.3
P08195	4F2 cell-surface antigen heavy chain	4F2_HUMAN	108566	108649	109787	124187	133747	136955	104540	103411	95176
P08237	ATP-dependent 6-phosphofructokinase, muscle type,ATP-dependent 6-phosphofructokinase, muscle type	PFKAM_HUMAN	71270.8	73348.1	52504.9	71587.2	107217	78379.7	66974.9	44344.8	54716.1
P08238	Heat shock protein HSP 90-beta	HS90B_HUMAN	8704759	8733828	10474547	9212180	9589561	10350917	10528936	10219346	11030669
P08240	Signal recognition particle receptor subunit alpha	SRPRA_HUMAN	105807	92601.5	76524.9	91927	81343.1	89754.2	89930.9	78592.7	81150.2
P08243	Asparagine synthetase [glutamine-hydrolyzing]	ASNS_HUMAN	27373.5	26767.5	20259.8	25178.3	12590.2	14208.7	16119.4	13019.2	Filtered
P08246	Neutrophil elastase	ELNE_HUMAN	97765.3	104329	60043	89783.9	102420	105264	81772.9	198874	130215
P08253	72 kDa type IV collagenase	MMP2_HUMAN	95734.3	97419.1	97110.8	83873.9	83831.8	79395.6	98359	95701	100762
P08263,P08263;P09210,P09210	Glutathione S-transferase A1,Glutathione S-transferase A1;Glutathione S-transferase A2,Glutathione S-transferase A2	GSTA1_HUMAN,GSTA1_HUMAN;GSTA2_HUMAN,GSTA2_HUMAN	24482.6	19191.2	18926	31087.4	27238.7	28886.6	16672.3	18529.8	1.94006e+06
P08294	Extracellular superoxide dismutase [Cu-Zn]	SODE_HUMAN	49672.1	53024.3	44945.3	57023.2	61449.1	54402.4	68768.5	67208.2	74471.6
P08311	Cathepsin G	CATG_HUMAN	832236	916381	857369	734768	764206	767287	932790	926262	955242
P08397	Porphobilinogen deaminase	HEM3_HUMAN	55385	46276	42219.6	58970.9	63450.6	53538.6	47044.9	41409.4	93882
P08493	Matrix Gla protein	MGP_HUMAN	75473.6	72503	80218.5	83692.4	36758	21566.5	Filtered	36021.2	Filtered
P08514	Integrin alpha-IIb	ITA2B_HUMAN	97705.2	96762.3	104034	89839.8	102545	118500	133621	129418	130181
P08519	Apolipoprotein(a)	APOA_HUMAN	69193.1	74075.4	81844.5	46525.3	95424.2	107468	64049.4	68794.7	69804.2
P08559	Pyruvate dehydrogenase E1 component subunit alpha, somatic form, mitochondrial,Pyruvate dehydrogenase E1 component subunit alpha, somatic form, mitochondrial	ODPA_HUMAN	397070	402930	444866	396650	397268	422235	445327	463183	470949
P08567	Pleckstrin	PLEK_HUMAN	33838.6	38247.7	36869.5	35174	42613.3	39255.8	48150.4	40679.6	41621.8
P08571	Monocyte differentiation antigen CD14	CD14_HUMAN	154993	156633	157279	183573	183290	199430	255933	252442	238558
P08572	Collagen alpha-2(IV) chain	CO4A2_HUMAN	1.62669e+06	1681927	2353748	1.62764e+06	1.60111e+06	1.56687e+06	2618716	2.62039e+06	2895794
P08574	Cytochrome c1, heme protein, mitochondrial,Cytochrome c1, heme protein, mitochondrial	CY1_HUMAN	345542	347333	292569	413273	378788	377078	264306	268170	306861
P08575	Receptor-type tyrosine-protein phosphatase C	PTPRC_HUMAN	168823	354877	382302	321767	414362	440204	517580	557174	439429
P08579	U2 small nuclear ribonucleoprotein B''	RU2B_HUMAN	84792.7	83202.8	94836.5	86187.8	84550.6	83334.4	137007	135120	159255
P08590	Myosin light chain 3	MYL3_HUMAN	63109	74852.6	98144.1	68632.5	65331.4	Filtered	Filtered	Filtered	Filtered
P08603	Complement factor H	CFAH_HUMAN	1.0787e+06	1.09157e+06	1.16945e+06	1.05995e+06	1.07016e+06	1.09921e+06	1.06187e+06	1.06717e+06	1.13805e+06
P08621	U1 small nuclear ribonucleoprotein 70 kDa	RU17_HUMAN	148782	150374	187404	162007	156174	160040	202825	193232	219403
P08631	Tyrosine-protein kinase HCK	HCK_HUMAN	53628.7	49509.1	71383.5	63529.7	64826.6	62227.7	31091.8	68230.1	66382.9
P08637	Low affinity immunoglobulin gamma Fc region receptor III-A	FCG3A_HUMAN	97481.5	107049	41933.3	Filtered	Filtered	83500.4	Filtered	72460.2	81691.6
P08648	Integrin alpha-5	ITA5_HUMAN	65105.5	68664.2	71205.1	76447.5	78377.2	77814	76188.9	86270.1	179284
P08651	Nuclear factor 1 C-type	NFIC_HUMAN	31937.3	16863.5	15896.9	18559.1	22085.4	16183.4	Filtered	23401.5	9441.96
P08670	Vimentin	VIME_HUMAN	26311658	26545434	28267446	31208456	31148416	31625446	25875654	27420764	25607528
P08697	Alpha-2-antiplasmin	A2AP_HUMAN	52330.7	51604.4	50787.9	55716.5	63505.4	74279.1	62605.1	66708.5	66614.1
P08708	40S ribosomal protein S17	RS17_HUMAN	645367	681881	717968	566640	573867	608527	498423	499723	471059
P08727	Keratin, type I cytoskeletal 19,Keratin, type I cytoskeletal 19	K1C19_HUMAN	9322001	9493211	10619454	9105218	9862178	11432882	12413044	11325159	14375887
P08729	Keratin, type II cytoskeletal 7,Keratin, type II cytoskeletal 7	K2C7_HUMAN	5645488	5.71935e+06	6.37753e+06	5.42158e+06	5.55227e+06	5883290	6958175	6663133	7408784
P08754	Guanine nucleotide-binding protein G(k) subunit alpha	GNAI3_HUMAN	117829	116170	122004	132529	121237	134799	116727	118732	134159
P08758	Annexin A5	ANXA5_HUMAN	6.24063e+06	6096089	6467951	7.25773e+06	7.14602e+06	7394009	5898290	6.86698e+06	6.99583e+06
P08865	40S ribosomal protein SA	RSSA_HUMAN	2.18522e+06	2.35999e+06	2.37018e+06	2.12902e+06	2.18395e+06	2112742	2.50975e+06	2.56234e+06	2.56872e+06
P08962	CD63 antigen	CD63_HUMAN	43537	45495.8	44827	86929.7	87061.7	86579.9	74121.9	132566	160641
P09012	U1 small nuclear ribonucleoprotein A	SNRPA_HUMAN	103361	113698	96950.1	113301	107071	67003.7	136759	128799	136484
P09104	Gamma-enolase	ENOG_HUMAN	71671.9	71488.5	60099.5	73970.3	82475.1	40886.2	85620.2	45396.2	53332.1
P09110	3-ketoacyl-CoA thiolase, peroxisomal,3-ketoacyl-CoA thiolase, peroxisomal	THIK_HUMAN	287634	297227	322002	352423	362137	364737	294085	326069	357103
P09132	Signal recognition particle 19 kDa protein	SRP19_HUMAN	44166	42461.3	42882.4	52557	79424.7	53097.8	55235.1	49176.2	62135.3
P09211	Glutathione S-transferase P	GSTP1_HUMAN	6.67972e+06	6865933	7303903	7.01398e+06	7064104	7.36437e+06	7861241	7394776	8.28664e+06
P09234	U1 small nuclear ribonucleoprotein C	RU1C_HUMAN	197043	181674	290931	314672	329708	356108	344152	338265	348206
P09237	Matrilysin	MMP7_HUMAN	59233.1	63412.1	40782.2	42956.8	22706.3	49482.8	29909.4	Filtered	45937
P09326	CD48 antigen	CD48_HUMAN	36110.6	32901.7	29601.4	32551.1	25396.8	33798.9	27637.6	33462.8	25428.8
P09382	Galectin-1	LEG1_HUMAN	3342850	3283500	3.31485e+06	3001507	3.23503e+06	2.82282e+06	3.22388e+06	3.3945e+06	3.33977e+06
P09417	Dihydropteridine reductase	DHPR_HUMAN	170056	165663	185884	179194	206242	217948	264529	197965	228306
P09429	High mobility group protein B1	HMGB1_HUMAN	740837	736782	687837	670984	656807	629421	847939	850383	852118
P09455	Retinol-binding protein 1	RET1_HUMAN	142729	132096	157921	215100	160185	231920	225174	261881	227115
P09467	Fructose-1,6-bisphosphatase 1,Fructose-1,6-bisphosphatase 1	F16P1_HUMAN	676898	680994	666819	665720	645798	692384	424471	398038	476161
P09486	SPARC	SPRC_HUMAN	288109	314481	271336	319974	331351	328085	310839	301596	300846
P09493	Tropomyosin alpha-1 chain	TPM1_HUMAN	1.63857e+06	1.50984e+06	1.29861e+06	1.26611e+06	1.2608e+06	1.60938e+06	1.46859e+06	1.5329e+06	1.65092e+06
P09496	Clathrin light chain A	CLCA_HUMAN	63557.9	62762.3	106267	84811.3	80683.2	104592	126921	166073	190777
P09497	Clathrin light chain B	CLCB_HUMAN	118490	140190	169145	152021	128404	159760	198257	194120	207927
P09525	Annexin A4	ANXA4_HUMAN	909683	926749	721180	965510	977421	910650	617842	698796	547804
P09529	Inhibin beta B chain	INHBB_HUMAN	240120	253391	252377	261876	244833	303572	303661	286790	313498
P09543	2',3'-cyclic-nucleotide 3'-phosphodiesterase,2',3'-cyclic-nucleotide 3'-phosphodiesterase	CN37_HUMAN	142092	157388	172938	55638.6	110656	121511	165210	161184	154070
P09601	Heme oxygenase 1	HMOX1_HUMAN	174848	191643	116411	186404	199455	157515	135271	128955	155631
P09622	Dihydrolipoyl dehydrogenase, mitochondrial,Dihydrolipoyl dehydrogenase, mitochondrial	DLDH_HUMAN	275381	285860	229425	225241	218156	231845	200124	185648	261900
P09651	Heterogeneous nuclear ribonucleoprotein A1	ROA1_HUMAN	720671	682320	883854	621181	674528	747358	1.21395e+06	1.17577e+06	1255150
P09661	U2 small nuclear ribonucleoprotein A'	RU2A_HUMAN	362534	350014	365018	393808	387679	414854	359831	375873	372474
P09668	Pro-cathepsin H	CATH_HUMAN	354286	369614	400986	351348	345993	355753	655849	403121	452548
P09669	Cytochrome c oxidase subunit 6C	COX6C_HUMAN	83210.6	91929.4	104046	79176	74188	107222	152194	175589	147014
P09758	Tumor-associated calcium signal transducer 2	TACD2_HUMAN	354098	357412	325420	379584	323547	370927	615376	344835	398343
P09769	Tyrosine-protein kinase Fgr	FGR_HUMAN	436194	445284	458081	803383	399042	784367	260150	891590	415151
P09848	Lactase-phlorizin hydrolase	LPH_HUMAN	60897.9	65532.6	90234.8	157752	160352	183465	204630	216672	265887
P09871	Complement C1s subcomponent	C1S_HUMAN	162056	167482	202734	151090	142334	157347	193904	192023	207272
P09874	Poly [ADP-ribose] polymerase 1	PARP1_HUMAN	176704	172019	212692	179120	182002	183550	279592	273581	283479
P09914	Interferon-induced protein with tetratricopeptide repeats 1	IFIT1_HUMAN	87882.5	17942	92447.4	79907.8	9236.23	90753.8	102152	153021	169595
P09917	Arachidonate 5-lipoxygenase	LOX5_HUMAN	379986	368621	346591	402737	430645	361218	325307	312887	309706
P09936	Ubiquitin carboxyl-terminal hydrolase isozyme L1	UCHL1_HUMAN	43269.4	49063.6	53187.3	44157.6	49856.2	54795.5	75617.1	72972.7	84496.6
P09960	Leukotriene A-4 hydrolase	LKHA4_HUMAN	434334	434890	468490	500754	493364	511537	517064	536931	489248
P09972	Fructose-bisphosphate aldolase C	ALDOC_HUMAN	181665	167447	185430	156857	140763	154290	172095	169522	214959
P0C0L4	Complement C4-A	CO4A_HUMAN	989920	965449	954728	908950	848890	784521	591373	645415	731502
P0C0L5	Complement C4-B	CO4B_HUMAN	123520	95922.8	128758	137552	370347	347178	439639	358201	446271
P0C0S5,P0C0S5;Q71UI9,Q71UI9	Histone H2A.Z,Histone H2A.Z;Histone H2A.V,Histone H2A.V	H2AZ_HUMAN,H2AZ_HUMAN;H2AV_HUMAN,H2AV_HUMAN	684090	689690	727675	737038	665258	710781	609837	690482	670169
P0C7M8	C-type lectin domain family 2 member L	CLC2L_HUMAN	230139	255074	210877	154908	156540	127173	68725.4	45434.4	100499
P0C7P4	Putative cytochrome b-c1 complex subunit Rieske-like protein 1	UCRIL_HUMAN	132860	128195	190680	188697	191616	131987	165471	263264	172955
P0C870	JmjC domain-containing protein 7	JMJD7_HUMAN	73261.1	73684.3	52740.2	63524.3	87280.2	86473.8	45760.3	50614.3	78280.1
P0CG30	Glutathione S-transferase theta-2B	GSTT2_HUMAN	55191.3	53411.7	100452	61872.9	74970.9	58239.1	27059.3	79286.5	73497.2
P0CG38	POTE ankyrin domain family member I	POTEI_HUMAN	7667420	7.58389e+06	10753377	9988625	10789910	12548322	15580434	14237688	18259504
P0CG39	POTE ankyrin domain family member J	POTEJ_HUMAN	602098	619933	692453	695296	619539	721976	519675	499310	544597
P0CW19,P0CW19;P0CW20,P0CW20	LIM and senescent cell antigen-like-containing domain protein 3,LIM and senescent cell antigen-like-containing domain protein 3;LIM and senescent cell antigen-like-containing domain protein 4,LIM and senescent cell antigen-like-containing domain protein 4	LIMS3_HUMAN,LIMS3_HUMAN;LIMS4_HUMAN,LIMS4_HUMAN	41033.2	24338	40442.2	36075.9	39271	Filtered	33000.6	Filtered	Filtered
P0DI81,P0DI81;P0DI82,P0DI82	Trafficking protein particle complex subunit 2,Trafficking protein particle complex subunit 2;Trafficking protein particle complex subunit 2B,Trafficking protein particle complex subunit 2B	TPC2A_HUMAN,TPC2A_HUMAN;TPC2B_HUMAN,TPC2B_HUMAN	57517.3	90533.4	66601	50019.3	64536.2	66896.6	Filtered	55534.7	52581.2
P0DMV8,P0DMV8;P0DMV9,P0DMV9	Heat shock 70 kDa protein 1A,Heat shock 70 kDa protein 1A;Heat shock 70 kDa protein 1B,Heat shock 70 kDa protein 1B	HS71A_HUMAN,HS71A_HUMAN;HS71B_HUMAN,HS71B_HUMAN	4.54165e+06	4.59225e+06	4.23208e+06	4.39352e+06	4466798	4620860	6544224	5246760	5.27757e+06
P0DN76,P0DN76;Q01081,Q01081	Splicing factor U2AF 35 kDa subunit-like protein,Splicing factor U2AF 35 kDa subunit-like protein;Splicing factor U2AF 35 kDa subunit,Splicing factor U2AF 35 kDa subunit	U2AF5_HUMAN,U2AF5_HUMAN;U2AF1_HUMAN,U2AF1_HUMAN	68135.7	66884.7	79836.3	92522.3	89073.3	93114.3	106123	118475	110883
P0DOY2,P0DOY2;P0DOY3,P0DOY3	Immunoglobulin lambda constant 2,Immunoglobulin lambda constant 2;Immunoglobulin lambda constant 3,Immunoglobulin lambda constant 3	IGLC2_HUMAN,IGLC2_HUMAN;IGLC3_HUMAN,IGLC3_HUMAN	3.68712e+06	3.56424e+06	3.62958e+06	3.21051e+06	3109205	3424545	3.47287e+06	3206506	3.28799e+06
P0DP02	Immunoglobulin heavy variable 3-30-3	HVC33_HUMAN	1.05246e+06	987428	1.75611e+06	1.47115e+06	1858130	1.55927e+06	1.96117e+06	1.94911e+06	1.97148e+06
P0DP04	Immunoglobulin heavy variable 3-43D	HV43D_HUMAN	405910	411098	706587	712275	663594	718527	791242	815720	831234
P0DP23,P0DP23;P0DP24,P0DP24;P0DP25,P0DP25	Calmodulin-1,Calmodulin-1;Calmodulin-2,Calmodulin-2;Calmodulin-3,Calmodulin-3	CALM1_HUMAN,CALM1_HUMAN;CALM2_HUMAN,CALM2_HUMAN;CALM3_HUMAN,CALM3_HUMAN	5054160	5024879	4696679	4361497	4118915	4.39997e+06	5819076	5506691	5895508
P10109	Adrenodoxin, mitochondrial,Adrenodoxin, mitochondrial	ADX_HUMAN	77341	73605.6	41125.7	71867.6	62719.9	44118.3	24021.7	30150.5	12578.7
P10153	Non-secretory ribonuclease	RNAS2_HUMAN	198411	195961	245776	189405	181265	224850	393438	359677	372566
P10155	60 kDa SS-A/Ro ribonucleoprotein	RO60_HUMAN	108945	130075	128048	128785	113117	131472	116098	115773	125393
P10253	Lysosomal alpha-glucosidase	LYAG_HUMAN	500336	1.28361e+06	898360	1.12313e+06	1.13393e+06	1.16042e+06	1.26054e+06	1.1478e+06	1174165
P10301	Ras-related protein R-Ras	RRAS_HUMAN	90368.9	92516.4	65546.5	81509	79708.2	58109.2	103109	84556.4	108216
P10321	HLA class I histocompatibility antigen, Cw-7 alpha chain,HLA class I histocompatibility antigen, Cw-7 alpha chain	1C07_HUMAN	397849	388634	458279	478847	475797	574236	497128	519816	530639
P10398	Serine/threonine-protein kinase A-Raf	ARAF_HUMAN	13503.8	9421.14	10976.4	23145.7	19624.7	11760.9	12348.1	Filtered	13632.1
P10412	Histone H1.4	H14_HUMAN	13131324	13576736	14646975	13086428	13327757	12544394	13678489	13508288	14212182
P10515	Dihydrolipoyllysine-residue acetyltransferase component of pyruvate dehydrogenase complex, mitochondrial,Dihydrolipoyllysine-residue acetyltransferase component of pyruvate dehydrogenase complex, mitochondrial	ODP2_HUMAN	89172.8	96242.4	109001	97891.1	88538.4	89033.5	166161	114768	137769
P10586	Receptor-type tyrosine-protein phosphatase F	PTPRF_HUMAN	38183.9	36698.6	30069.9	51662.8	46614.9	31111.1	11055.9	11722.1	12636
P10588	Nuclear receptor subfamily 2 group F member 6	NR2F6_HUMAN	Filtered	12037.6	10295.8	Filtered	Filtered	Filtered	Filtered	Filtered	Filtered
P10599	Thioredoxin	THIO_HUMAN	4.22868e+06	3.81319e+06	4868730	3.85451e+06	3663846	4171921	4.11173e+06	4.48162e+06	4.45102e+06
P10606	Cytochrome c oxidase subunit 5B, mitochondrial,Cytochrome c oxidase subunit 5B, mitochondrial	COX5B_HUMAN	644062	717777	744569	625845	658166	672977	766463	733995	829464
P10619	Lysosomal protective protein	PPGB_HUMAN	77746.7	79672.9	87994.2	76112.1	75848.2	72426.8	107648	108941	113024
P10620	Microsomal glutathione S-transferase 1	MGST1_HUMAN	180578	192473	199012	161501	162546	195988	549958	322394	352876
P10643	Complement component C7	CO7_HUMAN	42537	40501.1	42272	45812.2	55452	56812.3	52658.2	45789.4	33239
P10644	cAMP-dependent protein kinase type I-alpha regulatory subunit	KAP0_HUMAN	170665	176438	184140	146985	143866	166359	177078	176231	191160
P10646	Tissue factor pathway inhibitor	TFPI1_HUMAN	25854.8	17960.7	20949.5	Filtered	30162.4	23408.2	Filtered	Filtered	30385.6
P10768	S-formylglutathione hydrolase	ESTD_HUMAN	692250	681680	677596	638104	659129	660065	665004	655977	703685
P10809	60 kDa heat shock protein, mitochondrial,60 kDa heat shock protein, mitochondrial	CH60_HUMAN	1975401	1.93474e+06	2.07224e+06	1.86782e+06	1.99936e+06	1.88546e+06	1.49449e+06	1.54946e+06	1.64293e+06
P10909	Clusterin	CLUS_HUMAN	533611	543512	628718	640160	609293	684297	718314	663392	708300
P10915	Hyaluronan and proteoglycan link protein 1	HPLN1_HUMAN	311125	281849	327245	219322	227773	227511	201651	309917	91327.1
P11021	Endoplasmic reticulum chaperone BiP	BIP_HUMAN	2833191	2.83734e+06	3276131	3224884	3.1745e+06	3318760	3.59749e+06	3755979	3.60501e+06
P11047	Laminin subunit gamma-1	LAMC1_HUMAN	2.28781e+06	2.41307e+06	2575938	2674505	2.67261e+06	2.93692e+06	2.68946e+06	2.78161e+06	2860768
P11117	Lysosomal acid phosphatase	PPAL_HUMAN	54874.3	55490.1	58586.6	62762.3	49048.9	48093.1	110270	77077.2	124330
P11142	Heat shock cognate 71 kDa protein	HSP7C_HUMAN	4.47118e+06	4.64026e+06	4.2564e+06	4502238	4560785	4294600	4441360	4.39895e+06	4298337
P11166	Solute carrier family 2, facilitated glucose transporter member 1,Solute carrier family 2, facilitated glucose transporter member 1	GTR1_HUMAN	157629	183350	208467	174527	180239	180128	260013	263933	269919
P11169	Solute carrier family 2, facilitated glucose transporter member 3,Solute carrier family 2, facilitated glucose transporter member 3	GTR3_HUMAN	69120.1	68344.9	66714.6	64355.4	65336	67511.6	72293.5	74669.9	69706.9
P11171	Protein 4.1	41_HUMAN	88230.4	89751.9	91145.2	102686	96057.4	105683	82921.4	80267.7	86299.5
P11172	Uridine 5'-monophosphate synthase	UMPS_HUMAN	46806	37067.8	54220.3	76268.3	60029.4	75357.7	36453.7	51086	43273.6
P11177	Pyruvate dehydrogenase E1 component subunit beta, mitochondrial,Pyruvate dehydrogenase E1 component subunit beta, mitochondrial	ODPB_HUMAN	203549	222573	224598	241760	236175	200046	271750	292044	311821
P11182	Lipoamide acyltransferase component of branched-chain alpha-keto acid dehydrogenase complex, mitochondrial,Lipoamide acyltransferase component of branched-chain alpha-keto acid dehydrogenase complex, mitochondrial	ODB2_HUMAN	46578.5	92208.6	40332.3	59400.6	56458.9	32988.9	50719.4	42389.3	61545.1
P11215	Integrin alpha-M	ITAM_HUMAN	102693	102911	104223	109807	110294	107767	96860.6	93474.5	94988.5
P11216	Glycogen phosphorylase, brain form,Glycogen phosphorylase, brain form	PYGB_HUMAN	384201	390629	315971	385359	370888	373635	352548	347067	328417
P11217	Glycogen phosphorylase, muscle form,Glycogen phosphorylase, muscle form	PYGM_HUMAN	390041	424345	443777	385269	372400	381788	501453	502642	514385
P11233	Ras-related protein Ral-A	RALA_HUMAN	30620.1	32603.5	44103.5	42901.7	44378.4	33785.9	51589.2	47202.1	62778
P11234	Ras-related protein Ral-B	RALB_HUMAN	50072.7	47130	43406.7	52232.2	46293.5	59798.7	137756	133488	174751
P11277	Spectrin beta chain, erythrocytic,Spectrin beta chain, erythrocytic	SPTB1_HUMAN	244230	228296	247205	231131	231782	250202	231802	229343	242956
P11279	Lysosome-associated membrane glycoprotein 1	LAMP1_HUMAN	484709	453461	376804	414877	425115	409248	478025	472813	494965
P11310	Medium-chain specific acyl-CoA dehydrogenase, mitochondrial,Medium-chain specific acyl-CoA dehydrogenase, mitochondrial	ACADM_HUMAN	316789	323090	517435	386844	386644	423189	360241	594375	342128
P11387	DNA topoisomerase 1	TOP1_HUMAN	176699	165641	183806	182811	175558	175469	134253	115428	137563
P11388	DNA topoisomerase 2-alpha	TOP2A_HUMAN	87199.8	109392	98169	88695.8	90075	193954	153280	218361	154655
P11413	Glucose-6-phosphate 1-dehydrogenase	G6PD_HUMAN	423985	458995	436343	441072	424363	427710	584328	532195	575028
P11498	Pyruvate carboxylase, mitochondrial,Pyruvate carboxylase, mitochondrial	PYC_HUMAN	188639	30072.9	31734.2	150343	45504	24539.5	15689.5	186784	17962
P11532	Dystrophin	DMD_HUMAN	18278.8	14283.6	12008.6	15696.9	23009	20277.4	19680.9	16438.6	15601.8
P11586	C-1-tetrahydrofolate synthase, cytoplasmic,C-1-tetrahydrofolate synthase, cytoplasmic	C1TC_HUMAN	746692	745249	809318	721560	693369	740429	726026	766615	765926
P11678	Eosinophil peroxidase	PERE_HUMAN	329411	330161	386065	282410	304039	335002	393874	400331	420534
P11717	Cation-independent mannose-6-phosphate receptor	MPRI_HUMAN	343227	335992	323548	322737	294994	344072	266752	265722	189964
P11766	Alcohol dehydrogenase class-3	ADHX_HUMAN	1.03338e+06	1.03241e+06	1104727	915990	955448	981421	1.10398e+06	1.09024e+06	1.12752e+06
P11802	Cyclin-dependent kinase 4	CDK4_HUMAN	12965	7436.02	5570.02	5128.74	5210.08	26174	59483.7	20524.2	32752.4
P11908	Ribose-phosphate pyrophosphokinase 2	PRPS2_HUMAN	70886.9	100251	90614.1	83141.2	90512.6	95188.7	116766	113506	140984
P11940	Polyadenylate-binding protein 1	PABP1_HUMAN	892981	881615	933191	859124	831274	853316	1160376	1136162	1.19575e+06
P12004	Proliferating cell nuclear antigen	PCNA_HUMAN	120649	97236.6	115724	119156	114193	114183	134066	133347	138828
P12036	Neurofilament heavy polypeptide	NFH_HUMAN	119897	164586	Filtered	Filtered	Filtered	Filtered	Filtered	Filtered	Filtered
P12081	Histidine--tRNA ligase, cytoplasmic,Histidine--tRNA ligase, cytoplasmic	SYHC_HUMAN	202974	187857	172394	211773	193007	187349	136795	132522	104375
P12109	Collagen alpha-1(VI) chain	CO6A1_HUMAN	8886850	8652471	8810851	8422295	8406719	9115178	9429023	9264516	9995159
P12110	Collagen alpha-2(VI) chain	CO6A2_HUMAN	15058936	15279989	15675985	14418741	14248637	15372282	15675880	16982934	16745449
P12111	Collagen alpha-3(VI) chain	CO6A3_HUMAN	17628364	17223074	16711584	18131216	18666724	19183596	12716555	12370505	12225021
P12235	ADP/ATP translocase 1	ADT1_HUMAN	71954	99015.3	109275	99259.9	93028.6	109308	167332	111189	141265
P12236	ADP/ATP translocase 3	ADT3_HUMAN	1.64477e+06	1.55849e+06	1.96785e+06	1.9807e+06	1.59829e+06	1.88106e+06	1.62073e+06	1.57303e+06	1.72793e+06
P12268	Inosine-5'-monophosphate dehydrogenase 2	IMDH2_HUMAN	164531	164142	206547	196863	208377	236952	213130	230533	231486
P12270	Nucleoprotein TPR	TPR_HUMAN	131854	126630	138448	135938	132115	140500	140111	140293	130139
P12277	Creatine kinase B-type	KCRB_HUMAN	612717	648549	804273	726535	684322	880821	788795	777575	806837
P12318	Low affinity immunoglobulin gamma Fc region receptor II-a	FCG2A_HUMAN	85147	96243.5	72567.5	55671.7	70093	74145.2	74192.3	57033.8	62550.9
P12429	Annexin A3	ANXA3_HUMAN	98222.9	87530.4	121405	106661	104776	106527	96951.2	89053.2	90896.8
P12532	Creatine kinase U-type, mitochondrial,Creatine kinase U-type, mitochondrial	KCRU_HUMAN	109519	111271	121295	126432	110063	137676	106756	102599	112004
P12694	2-oxoisovalerate dehydrogenase subunit alpha, mitochondrial,2-oxoisovalerate dehydrogenase subunit alpha, mitochondrial	ODBA_HUMAN	99590.8	104044	89415.2	150700	92634.9	89989.1	160297	135291	121342
P12724	Eosinophil cationic protein	ECP_HUMAN	268743	320401	299020	270874	304131	299349	279915	290880	267059
P12814	Alpha-actinin-1	ACTN1_HUMAN	4375526	4693073	4.73428e+06	4.35765e+06	4.44595e+06	4.5038e+06	4.19758e+06	4.12501e+06	4.16674e+06
P12821	Angiotensin-converting enzyme	ACE_HUMAN	37027.6	34865.9	48548.7	41867.1	40692.5	49210.4	32636.9	29849.9	29341.9
P12830	Cadherin-1	CADH1_HUMAN	288622	293630	304066	270165	312071	315306	278309	269552	287362
P12931	Proto-oncogene tyrosine-protein kinase Src	SRC_HUMAN	87147.5	67824.4	79933.1	67627.2	40148.6	71065.6	53012.9	68892.2	65608.9
P12955	Xaa-Pro dipeptidase	PEPD_HUMAN	112750	116841	152867	131753	141853	145227	204421	209448	207493
P12956	X-ray repair cross-complementing protein 6	XRCC6_HUMAN	991077	955449	1.10183e+06	1.13898e+06	1.18302e+06	1201452	1.32905e+06	1.25938e+06	1.31397e+06
P13010	X-ray repair cross-complementing protein 5	XRCC5_HUMAN	1.69053e+06	1.60769e+06	1.69565e+06	1.49044e+06	1.48209e+06	1.7669e+06	2.06683e+06	1.98448e+06	2.20266e+06
P13073	Cytochrome c oxidase subunit 4 isoform 1, mitochondrial,Cytochrome c oxidase subunit 4 isoform 1, mitochondrial	COX41_HUMAN	703069	671740	718171	1.19549e+06	727810	1.17129e+06	1.00994e+06	997554	1.07211e+06
P13224	Platelet glycoprotein Ib beta chain	GP1BB_HUMAN	249089	241143	279249	248812	129935	219531	201648	214465	295681
P13284	Gamma-interferon-inducible lysosomal thiol reductase	GILT_HUMAN	396039	373209	244530	582075	547452	413117	525935	471733	246900
P13473	Lysosome-associated membrane glycoprotein 2	LAMP2_HUMAN	181413	299785	230519	314521	313687	395240	212301	213023	186469
P13489	Ribonuclease inhibitor	RINI_HUMAN	1.86401e+06	1.98864e+06	1.65015e+06	2.1739e+06	2.11336e+06	2.04169e+06	1487131	1.51276e+06	1.51777e+06
P13533	Myosin-6	MYH6_HUMAN	405156	320697	272738	308574	282657	199319	395876	350271	202088
P13611	Versican core protein	CSPG2_HUMAN	784501	734254	996610	860814	869490	904688	1.12865e+06	1.10157e+06	1.18646e+06
P13612	Integrin alpha-4	ITA4_HUMAN	11630.4	17990.5	33354.4	Filtered	7738.76	Filtered	13005.6	Filtered	Filtered
P13639	Elongation factor 2	EF2_HUMAN	2.92005e+06	2976707	3.033e+06	2.75843e+06	2.67623e+06	3.07107e+06	3.06671e+06	3.01602e+06	3.4421e+06
P13646	Keratin, type I cytoskeletal 13,Keratin, type I cytoskeletal 13	K1C13_HUMAN	853697	961954	1.09664e+06	1.02498e+06	942146	1.08005e+06	1.42846e+06	1.37462e+06	1.55337e+06
P13647	Keratin, type II cytoskeletal 5,Keratin, type II cytoskeletal 5	K2C5_HUMAN	1531997	1.39807e+06	1.6341e+06	1.60159e+06	1.60051e+06	1.81128e+06	2.37779e+06	2412055	2.68586e+06
P13667	Protein disulfide-isomerase A4	PDIA4_HUMAN	1.40975e+06	1.40677e+06	1.44481e+06	1.40797e+06	1.46169e+06	1354325	1.34833e+06	1.35856e+06	1.48875e+06
P13671	Complement component C6	CO6_HUMAN	54433.1	51909.1	47308	43808.5	49663.4	58670	48150.9	50980	52816.1
P13674	Prolyl 4-hydroxylase subunit alpha-1	P4HA1_HUMAN	166904	166530	196247	226814	226330	227403	227712	235951	248161
P13693	Translationally-controlled tumor protein	TCTP_HUMAN	232436	281418	263412	291086	306699	304789	212296	232174	216457
P13716	Delta-aminolevulinic acid dehydratase	HEM2_HUMAN	94042.8	93228.2	98351.4	95407.8	93409.2	103131	88761.7	139087	119387
P13726	Tissue factor	TF_HUMAN	38165.6	21762.6	29192	31714.2	38256.6	27972.7	56764.2	32080.4	39672.4
P13727	Bone marrow proteoglycan	PRG2_HUMAN	1.55359e+06	1.57209e+06	1.83902e+06	1.59082e+06	1521047	1.68827e+06	2098996	2.03232e+06	2.0701e+06
P13747	HLA class I histocompatibility antigen, alpha chain E,HLA class I histocompatibility antigen, alpha chain E	HLAE_HUMAN	31398.6	28285	37451.8	47230	42900.2	60505.1	61980	Filtered	55970.1
P13760	HLA class II histocompatibility antigen, DRB1-4 beta chain,HLA class II histocompatibility antigen, DRB1-4 beta chain	2B14_HUMAN	64242.3	68734.8	81189.8	72742.1	73521	65261.9	59484.2	61380	89960.3
P13761	HLA class II histocompatibility antigen, DRB1-7 beta chain,HLA class II histocompatibility antigen, DRB1-7 beta chain	2B17_HUMAN	47115.9	39822.6	43340.4	Filtered	58102.9	33095.7	40983	30312.3	Filtered
P13762	HLA class II histocompatibility antigen, DR beta 4 chain,HLA class II histocompatibility antigen, DR beta 4 chain	DRB4_HUMAN	62545.7	59785.9	71642.7	70546.5	69789.9	66888	42741.6	50291.1	52431
P13765	HLA class II histocompatibility antigen, DO beta chain,HLA class II histocompatibility antigen, DO beta chain	DOB_HUMAN	Filtered	Filtered	10215.1	Filtered	19824.2	Filtered	Filtered	22995.9	Filtered
P13796	Plastin-2	PLSL_HUMAN	3.77937e+06	3.7391e+06	3.14901e+06	4431887	4.33046e+06	3947055	3.65498e+06	3.70907e+06	3.57537e+06
P13797	Plastin-3	PLST_HUMAN	561322	519596	475886	626518	603079	532126	495458	532052	456917
P13798	Acylamino-acid-releasing enzyme	ACPH_HUMAN	186942	191598	187439	184910	193049	205789	170879	234656	227756
P13804	Electron transfer flavoprotein subunit alpha, mitochondrial,Electron transfer flavoprotein subunit alpha, mitochondrial	ETFA_HUMAN	296795	294431	310268	340667	344217	347483	287026	295429	290604
P13807	Glycogen [starch] synthase, muscle,Glycogen [starch] synthase, muscle	GYS1_HUMAN	70470.4	69686.6	60507.6	82875.8	80322.1	70967.6	65080.4	64915.6	60661.5
P13861	cAMP-dependent protein kinase type II-alpha regulatory subunit	KAP2_HUMAN	216864	225020	254061	257888	257328	297669	216853	199404	219025
P13928	Annexin A8	ANXA8_HUMAN	75579.5	104557	73742.5	100973	98452.7	78381.7	93763.3	100903	163144
P13929	Beta-enolase	ENOB_HUMAN	25459.2	20043.4	29888.7	Filtered	Filtered	Filtered	Filtered	25597.5	Filtered
P13984	General transcription factor IIF subunit 2	T2FB_HUMAN	28481.2	25914.7	32917.1	51020.5	39682.8	70054.9	47288.6	Filtered	92340
P13987	CD59 glycoprotein	CD59_HUMAN	300656	307502	325312	262940	257939	246508	332242	332237	346331
P13995	Bifunctional methylenetetrahydrofolate dehydrogenase/cyclohydrolase, mitochondrial,Bifunctional methylenetetrahydrofolate dehydrogenase/cyclohydrolase, mitochondrial	MTDC_HUMAN	118324	97006.8	141136	115334	115540	196499	272048	235171	520141
P14091	Cathepsin E	CATE_HUMAN	16684.9	24776.7	20816.4	40588.6	43988.6	20654.6	14459.3	18810.8	17767.3
P14151	L-selectin	LYAM1_HUMAN	44577	37231.9	39667.3	46164.2	24856.4	48867.6	64361.1	45731.8	68283.5
P14174	Macrophage migration inhibitory factor	MIF_HUMAN	6907669	7.07049e+06	7.95461e+06	7939617	7915893	9111551	10381452	13210926	10383622
P14207	Folate receptor beta	FOLR2_HUMAN	88491.8	90579.6	89687.4	68255.3	89304.7	91988.8	108270	101448	120894
P14209	CD99 antigen	CD99_HUMAN	86808	88808	89529.9	86245.3	123320	127912	110007	118284	116118
P14314	Glucosidase 2 subunit beta	GLU2B_HUMAN	744193	754308	869079	807695	828547	834406	1.01094e+06	1.01167e+06	1.03579e+06
P14317	Hematopoietic lineage cell-specific protein	HCLS1_HUMAN	229526	229251	229992	291356	295580	279603	276891	275019	287519
P14324	Farnesyl pyrophosphate synthase	FPPS_HUMAN	70958.2	76126.4	64688.4	69898	64153.7	54587.3	51491.3	49255.8	47574.3
P14406	Cytochrome c oxidase subunit 7A2, mitochondrial,Cytochrome c oxidase subunit 7A2, mitochondrial	CX7A2_HUMAN	1.67003e+06	1.61227e+06	1.78537e+06	1.54261e+06	1.60803e+06	1.74594e+06	1.3913e+06	1380840	1.50893e+06
P14543	Nidogen-1	NID1_HUMAN	1.15919e+06	1.20358e+06	1.4027e+06	1.23785e+06	1.18376e+06	1.39438e+06	1.27838e+06	1.30359e+06	1.46417e+06
P14550	Alcohol dehydrogenase [NADP(+)]	AK1A1_HUMAN	880867	919042	1.23158e+06	942963	924095	1.11133e+06	1.01411e+06	1049459	1.07334e+06
P14555	Phospholipase A2, membrane associated,Phospholipase A2, membrane associated	PA2GA_HUMAN	32245.6	11035.8	25592	16569.9	Filtered	8098.28	29321.6	32130.2	27500.4
P14618	Pyruvate kinase PKM	KPYM_HUMAN	19029902	18904382	19060300	15886613	16602491	17238572	18907792	19244308	20059986
P14625	Endoplasmin	ENPL_HUMAN	3108316	3.18057e+06	3217629	3.1452e+06	3.02494e+06	3131081	3.84118e+06	3.79873e+06	3.79338e+06
P14649	Myosin light chain 6B	MYL6B_HUMAN	4.74267e+06	5.01775e+06	4910826	4234433	4245520	4.1561e+06	5.01934e+06	4808019	5.39498e+06
P14678	Small nuclear ribonucleoprotein-associated proteins B and B'	RSMB_HUMAN	223026	227537	249420	230265	224824	228005	272219	287353	352413
P14735	Insulin-degrading enzyme	IDE_HUMAN	156778	153908	167590	170170	180097	171526	169616	191167	168550
P14780	Matrix metalloproteinase-9	MMP9_HUMAN	34695.2	34896	37548.8	40743.2	42910.6	39306.5	44008.3	54758.9	32944.2
P14854	Cytochrome c oxidase subunit 6B1	CX6B1_HUMAN	591478	597434	671537	638101	576771	677916	637792	555773	724493
P14859	POU domain, class 2, transcription factor 1,POU domain, class 2, transcription factor 1	PO2F1_HUMAN	24144.5	27772.4	23955.7	26650.5	31712.2	30045	21031.6	20746.5	26353.3
P14866	Heterogeneous nuclear ribonucleoprotein L	HNRPL_HUMAN	679592	670871	797245	722697	676622	739519	745674	757426	808976
P14868	Aspartate--tRNA ligase, cytoplasmic,Aspartate--tRNA ligase, cytoplasmic	SYDC_HUMAN	343257	335843	327293	372711	378470	426862	375377	355890	426174
P14923	Junction plakoglobin	PLAK_HUMAN	210435	269470	243204	285922	275911	239200	239807	222443	243095
P14927	Cytochrome b-c1 complex subunit 7	QCR7_HUMAN	315966	320787	301679	245141	249690	270232	325314	339978	374485
P15088	Mast cell carboxypeptidase A	CBPA3_HUMAN	214597	221796	266690	247470	250309	305892	313774	303676	331863
P15090	Fatty acid-binding protein, adipocyte,Fatty acid-binding protein, adipocyte	FABP4_HUMAN	1.86611e+06	2.14361e+06	2.05422e+06	2.01199e+06	2.00639e+06	1.96047e+06	2.07509e+06	2.35343e+06	2.04487e+06
P15104	Glutamine synthetase	GLNA_HUMAN	55489.5	46634.2	35177.8	48224.9	46050.9	36591.7	38000	38952	33030.6
P15121	Aldose reductase	ALDR_HUMAN	457960	461747	461837	449114	454733	525432	598293	635410	576114
P15144	Aminopeptidase N	AMPN_HUMAN	230165	230183	250896	241056	241010	279672	237870	224814	238406
P15153	Ras-related C3 botulinum toxin substrate 2	RAC2_HUMAN	261385	263421	328809	268234	210375	273282	317652	308682	348724
P15170	Eukaryotic peptide chain release factor GTP-binding subunit ERF3A	ERF3A_HUMAN	216169	222555	232605	254264	263813	269555	147504	168311	133433
P15289	Arylsulfatase A	ARSA_HUMAN	181410	191730	180498	213413	217907	216201	262037	214726	214925
P15291	Beta-1,4-galactosyltransferase 1,Beta-1,4-galactosyltransferase 1	B4GT1_HUMAN	31667.1	30304.3	23254.8	23599.6	24899.3	21726	26391.4	23209.8	17712.9
P15311	Ezrin	EZRI_HUMAN	1.31046e+06	1266288	1.23092e+06	1.17142e+06	1.17939e+06	1134890	1091144	1.18833e+06	1.07893e+06
P15374	Ubiquitin carboxyl-terminal hydrolase isozyme L3	UCHL3_HUMAN	59185.8	58504.7	49911.7	76930.3	104402	81851.1	72374.9	72538.6	63175.9
P15408	Fos-related antigen 2	FOSL2_HUMAN	57147.7	54574.2	38562.2	58239.4	60079.3	32368.9	Filtered	2221.35	Filtered
P15428	15-hydroxyprostaglandin dehydrogenase [NAD(+)]	PGDH_HUMAN	627504	627794	669040	675590	730590	733237	777738	788806	831746
P15498	Proto-oncogene vav	VAV_HUMAN	39598.2	37085.6	36922.5	44559.9	42630.7	28614.1	32457.4	31550.1	24135.9
P15502	Elastin	ELN_HUMAN	248636	244571	156243	251980	261069	218174	160998	190334	112349
P15529	Membrane cofactor protein	MCP_HUMAN	111342	92619.5	115198	101890	96411.1	61386.6	131996	134165	144883
P15531	Nucleoside diphosphate kinase A	NDKA_HUMAN	333080	258882	368146	324672	332495	357403	450229	435016	486160
P15559	NAD(P)H dehydrogenase [quinone] 1	NQO1_HUMAN	40130.7	37763.1	34079.7	32317.5	33057.4	44982.2	54846.5	56579.3	50348.6
P15586	N-acetylglucosamine-6-sulfatase	GNS_HUMAN	133871	135511	129889	117624	111181	112095	115866	126122	121042
P15814	Immunoglobulin lambda-like polypeptide 1	IGLL1_HUMAN	16271.6	12242.4	14431.5	Filtered	Filtered	4497.97	12666.3	15323.2	16425.5
P15848	Arylsulfatase B	ARSB_HUMAN	21441.1	33306.7	24986.9	37346.6	32657.3	32741.3	17670.6	27204	26456.1
P15880	40S ribosomal protein S2	RS2_HUMAN	822010	808245	834231	695466	718606	745737	862266	889195	875353
P15924	Desmoplakin	DESP_HUMAN	41420.6	40443.9	44681.7	39689.5	44825.4	46754.4	53058	53513.6	71426.4
P15927	Replication protein A 32 kDa subunit	RFA2_HUMAN	153281	163486	141436	240821	232901	203068	89084.5	241442	191421
P15941	Mucin-1	MUC1_HUMAN	30062.7	53032.8	42841.2	59681.2	57945.4	48410.6	44770.6	42338.5	47173.1
P15954	Cytochrome c oxidase subunit 7C, mitochondrial,Cytochrome c oxidase subunit 7C, mitochondrial	COX7C_HUMAN	132667	149787	132240	157604	143526	121293	173263	175919	112276
P16035	Metalloproteinase inhibitor 2	TIMP2_HUMAN	17330.9	16760.1	13434.8	21029	22789.1	7507.61	4976.74	12402.9	Filtered
P16050	Arachidonate 15-lipoxygenase	LOX15_HUMAN	88510	98596.6	80803	34208.7	77676.2	75151	57930.8	66479.3	36264.9
P16070	CD44 antigen	CD44_HUMAN	559534	520811	626978	483589	471379	515652	556643	533936	533542
P16083	Ribosyldihydronicotinamide dehydrogenase [quinone]	NQO2_HUMAN	30433.6	41417.3	49694.5	39525.3	34160.4	36724.4	26422.4	36133.5	39547.3
P16144	Integrin beta-4	ITB4_HUMAN	414977	425446	357652	509145	542481	466722	399025	314520	326264
P16152	Carbonyl reductase [NADPH] 1	CBR1_HUMAN	930824	869762	1.03369e+06	1.01763e+06	993422	1025576	1.0455e+06	1.07274e+06	926569
P16157	Ankyrin-1	ANK1_HUMAN	246658	233117	251472	235310	235727	235261	243763	243466	250328
P16219	Short-chain specific acyl-CoA dehydrogenase, mitochondrial,Short-chain specific acyl-CoA dehydrogenase, mitochondrial	ACADS_HUMAN	54573.8	55727.7	67564	55239.2	58096.8	55644.2	71982.6	76106.9	72154.1
P16220	Cyclic AMP-responsive element-binding protein 1	CREB1_HUMAN	69118.5	124831	131085	122500	181217	150798	136145	117358	147555
P16234	Platelet-derived growth factor receptor alpha	PGFRA_HUMAN	Filtered	Filtered	44467.2	16862.9	28354.8	68077.8	36819	65787.9	70735.6
P16278	Beta-galactosidase	BGAL_HUMAN	207955	200803	208913	260804	271480	271596	242163	245114	232176
P16284	Platelet endothelial cell adhesion molecule	PECA1_HUMAN	199021	205295	204822	173510	174410	192591	243769	233018	233405
P16298	Serine/threonine-protein phosphatase 2B catalytic subunit beta isoform	PP2BB_HUMAN	152049	153624	198391	167254	188901	155863	149335	139062	158135
P16333	Cytoplasmic protein NCK1	NCK1_HUMAN	75254.1	40110.5	40482	74522.9	70025.1	76306.9	32425.6	84736.7	110986
P16401	Histone H1.5	H15_HUMAN	2.36073e+06	2341964	2.64182e+06	2.29175e+06	2.30928e+06	2.32417e+06	2.5598e+06	2.67004e+06	2.73995e+06
P16403	Histone H1.2	H12_HUMAN	77604.8	76703	77630.5	340058	74230.8	78226.9	76971.8	83425	387260
P16422	Epithelial cell adhesion molecule	EPCAM_HUMAN	37614.4	34031	39932.4	38884.4	40869.7	36562.5	34379.2	36160	37468.8
P16435	NADPH--cytochrome P450 reductase	NCPR_HUMAN	130794	130468	138376	140564	138472	156473	111479	142573	147181
P16452	Erythrocyte membrane protein band 4.2	EPB42_HUMAN	48402.2	48834.9	53323.2	36686.7	38431.1	34501.6	47484.4	44602.5	53864.4
P16455	Methylated-DNA--protein-cysteine methyltransferase	MGMT_HUMAN	73136.6	75240.4	70543.9	69277.5	74492	72306	68475.3	78675.6	166926
P16591	Tyrosine-protein kinase Fer	FER_HUMAN	1.84535e+06	1.77022e+06	905922	1.97778e+06	1.0009e+06	1.877e+06	1.91788e+06	1.81992e+06	709538
P16615	Sarcoplasmic/endoplasmic reticulum calcium ATPase 2	AT2A2_HUMAN	440276	449807	494046	460644	480085	521809	601320	606261	652560
P16671	Platelet glycoprotein 4	CD36_HUMAN	45152.6	42158	23833.8	38659.9	37930.6	29567.5	24968	25895.8	12567.1
P16885	1-phosphatidylinositol 4,5-bisphosphate phosphodiesterase gamma-2,1-phosphatidylinositol 4,5-bisphosphate phosphodiesterase gamma-2	PLCG2_HUMAN	46516.8	56856.1	57050.5	58247.6	60811	67721.3	59862.3	59501.1	55498.9
P16930	Fumarylacetoacetase	FAAA_HUMAN	225547	251894	197033	270791	290796	252650	228052	229023	226500
P16949	Stathmin	STMN1_HUMAN	357273	407244	489578	471477	642483	621279	623689	646466	653531
P16989	Y-box-binding protein 3	YBOX3_HUMAN	143029	131738	143348	147216	143058	142032	190266	179888	188641
P17050	Alpha-N-acetylgalactosaminidase	NAGAB_HUMAN	114299	126913	105432	114769	123606	134349	153919	127689	156959
P17096	High mobility group protein HMG-I/HMG-Y	HMGA1_HUMAN	79801.4	64055.3	74279.6	51375	46828	55894	128680	173497	83434.8
P17174	Aspartate aminotransferase, cytoplasmic,Aspartate aminotransferase, cytoplasmic	AATC_HUMAN	130997	125603	116057	108208	99616.8	112550	107014	92813.8	139850
P17213	Bactericidal permeability-increasing protein	BPI_HUMAN	70729.4	69534.8	67592.2	49032.5	42019.1	44978	62126.3	61742.8	72232.2
P17252	Protein kinase C alpha type	KPCA_HUMAN	38872.2	47913.1	35373	38985.3	43153.9	52164.6	47514.6	83657.1	54584.1
P17275	Transcription factor jun-B	JUNB_HUMAN	39005.9	48287.2	38213.6	63667	61250.1	71238.3	Filtered	63819.5	74849.6
P17301	Integrin alpha-2	ITA2_HUMAN	163486	170049	174348	158993	168669	188199	163081	160683	164820
P17302	Gap junction alpha-1 protein	CXA1_HUMAN	32120.8	30917.5	27502.6	15252.4	19381.6	14418.7	Filtered	Filtered	19840.1
P17480	Nucleolar transcription factor 1	UBF1_HUMAN	127454	139530	166431	152700	158379	175415	176033	169582	188936
P17568	NADH dehydrogenase [ubiquinone] 1 beta subcomplex subunit 7	NDUB7_HUMAN	73003.2	67304.1	71288.5	58194.4	43264.5	85543.8	49938.4	77782.3	84564.2
P17612	cAMP-dependent protein kinase catalytic subunit alpha	KAPCA_HUMAN	58863.1	60999.6	57304.7	50429.1	51171.8	62824.6	54963.4	77056	58741.8
P17655	Calpain-2 catalytic subunit	CAN2_HUMAN	5.35549e+06	4778807	5.64246e+06	3698962	3515872	1485589	4.7943e+06	2.59431e+06	9606458
P17661	Desmin	DESM_HUMAN	2481414	2.45203e+06	2.98739e+06	2.60182e+06	2.5822e+06	2.70296e+06	2407717	2.40945e+06	2.70584e+06
P17812	CTP synthase 1	PYRG1_HUMAN	71064.8	67407.8	81752.8	89546.5	76266.7	81358.8	78731.9	77131.8	81052.8
P17813	Endoglin	EGLN_HUMAN	188054	177714	122827	161205	158551	166147	155801	159587	165135
P17844	Probable ATP-dependent RNA helicase DDX5	DDX5_HUMAN	1.66652e+06	1.66561e+06	1.67326e+06	1499623	1.60366e+06	1.63689e+06	1747648	1.73902e+06	1.86685e+06
P17858	ATP-dependent 6-phosphofructokinase, liver type,ATP-dependent 6-phosphofructokinase, liver type	PFKAL_HUMAN	142361	136272	146465	127342	132817	129956	134691	134019	130018
P17900	Ganglioside GM2 activator	SAP3_HUMAN	40124.5	39947.4	30979.4	23761.6	22235.3	30623.5	57365.9	28172.4	44496.3
P17927,P17927;Q2VPA4,Q2VPA4	Complement receptor type 1,Complement receptor type 1;Complement component receptor 1-like protein,Complement component receptor 1-like protein	CR1_HUMAN,CR1_HUMAN;CR1L_HUMAN,CR1L_HUMAN	15412.8	13799.3	Filtered	Filtered	14356	Filtered	Filtered	Filtered	Filtered
P17931	Galectin-3	LEG3_HUMAN	113911	107368	138474	127660	127033	137989	190331	188528	189051
P17936	Insulin-like growth factor-binding protein 3	IBP3_HUMAN	23845.9	19453.5	18027.7	25177	38879	42116.1	53581.3	59353	44714.3
P17947	Transcription factor PU.1	SPI1_HUMAN	20054.4	14391	3574.3	11479.9	7031.23	Filtered	10210.2	3601.78	Filtered
P17980	26S proteasome regulatory subunit 6A	PRS6A_HUMAN	732023	803414	669875	845335	796310	885898	699695	686009	674847
P17987	T-complex protein 1 subunit alpha	TCPA_HUMAN	663877	653904	634001	597528	617065	651493	687698	931703	720348
P18031	Tyrosine-protein phosphatase non-receptor type 1	PTN1_HUMAN	80947.7	79519.5	68874.1	93845.1	93087	98771.8	99647.9	92343	86090.8
P18074	General transcription and DNA repair factor IIH helicase subunit XPD	ERCC2_HUMAN	21045.3	15201	13270.9	19744.4	27081.3	15394.3	Filtered	23439.8	Filtered
P18077	60S ribosomal protein L35a	RL35A_HUMAN	217480	199181	232244	218253	167493	257052	382307	312311	379675
P18084	Integrin beta-5	ITB5_HUMAN	59843.3	64827.1	67915.9	75833.7	57743.9	61682.9	58894.4	62865.2	47255.2
P18085	ADP-ribosylation factor 4	ARF4_HUMAN	618251	593400	645199	623883	636560	629053	576475	568673	583600
P18124	60S ribosomal protein L7	RL7_HUMAN	399755	364692	443233	398502	414888	431085	570760	545965	571866
P18206	Vinculin	VINC_HUMAN	1282593	1.38382e+06	1.67749e+06	1.66654e+06	1647832	1.87272e+06	1.83837e+06	1.80508e+06	2043907
P18283	Glutathione peroxidase 2	GPX2_HUMAN	190818	197516	196803	215886	218896	220028	250846	261163	260747
P18428	Lipopolysaccharide-binding protein	LBP_HUMAN	123803	117850	91772	115299	110305	144309	90704.8	99107.9	75019.1
P18440	Arylamine N-acetyltransferase 1	ARY1_HUMAN	22380.2	22318.4	39221.2	17791.5	25362.3	17689.9	10180.9	31285.4	36825.5
P18462,P18462;P30450,P30450	HLA class I histocompatibility antigen, A-25 alpha chain,HLA class I histocompatibility antigen, A-25 alpha chain;HLA class I histocompatibility antigen, A-26 alpha chain,HLA class I histocompatibility antigen, A-26 alpha chain	1A25_HUMAN,1A25_HUMAN;1A26_HUMAN,1A26_HUMAN	302222	325280	376349	543844	476504	504354	516371	431231	512378
P18464,P18464;P30490,P30490;P30498,P30498	HLA class I histocompatibility antigen, B-51 alpha chain,HLA class I histocompatibility antigen, B-51 alpha chain;HLA class I histocompatibility antigen, B-52 alpha chain,HLA class I histocompatibility antigen, B-52 alpha chain;HLA class I histocompatibility antigen, B-78 alpha chain,HLA class I histocompatibility antigen, B-78 alpha chain	1B51_HUMAN,1B51_HUMAN;1B52_HUMAN,1B52_HUMAN;1B78_HUMAN,1B78_HUMAN	834040	802149	768646	849715	811466	551874	612522	677611	734219
P18510	Interleukin-1 receptor antagonist protein	IL1RA_HUMAN	22356	23180.8	20766.6	18827.7	20501.7	33315.5	8301.67	6555.12	8808.29
P18564	Integrin beta-6	ITB6_HUMAN	71799.2	70945.1	75177.8	71349.2	69584.2	78994.9	66204.9	71917.8	72811
P18583	Protein SON	SON_HUMAN	126607	141319	132495	160718	154925	157990	117468	133952	109864
P18615	Negative elongation factor E	NELFE_HUMAN	99552.5	105307	58122	103256	105719	89347.5	106555	111208	108872
P18621	60S ribosomal protein L17	RL17_HUMAN	243071	269283	304022	310496	299186	313964	334839	330846	368764
P18669	Phosphoglycerate mutase 1	PGAM1_HUMAN	2913496	3.21291e+06	2.70771e+06	2.87107e+06	3.02232e+06	2.85899e+06	2.63597e+06	3.09134e+06	2939158
P18754	Regulator of chromosome condensation	RCC1_HUMAN	232043	231840	244469	201979	206994	201010	235507	230428	246636
P18827	Syndecan-1	SDC1_HUMAN	1.04235e+06	1.09195e+06	763136	1.17868e+06	615171	1.2309e+06	952247	883336	945274
P18858	DNA ligase 1	DNLI1_HUMAN	8795.95	6453.78	33634.3	24773.7	21040.5	9739.7	9976.47	11496.5	10160.4
P18859	ATP synthase-coupling factor 6, mitochondrial,ATP synthase-coupling factor 6, mitochondrial	ATP5J_HUMAN	91358.5	94871.1	97973.2	106775	82164.5	100913	100761	86625.9	145199
P18887	DNA repair protein XRCC1	XRCC1_HUMAN	48050	44856.9	37221.3	45198.3	55120.4	105397	125773	84483.7	127589
P19012	Keratin, type I cytoskeletal 15,Keratin, type I cytoskeletal 15	K1C15_HUMAN	278924	239782	239337	266076	252061	231043	290775	280826	279523
P19174	1-phosphatidylinositol 4,5-bisphosphate phosphodiesterase gamma-1,1-phosphatidylinositol 4,5-bisphosphate phosphodiesterase gamma-1	PLCG1_HUMAN	53495.4	54765.2	51032.2	60284.2	67988.5	42315.1	71224	44451	60805.7
P19224	UDP-glucuronosyltransferase 1-6	UD16_HUMAN	155675	138147	110798	156752	133097	156367	155468	166333	158187
P19256	Lymphocyte function-associated antigen 3	LFA3_HUMAN	22406.6	25154.1	27445.9	Filtered	20533.1	32615.9	30703.2	17438.8	40381.9
P19320	Vascular cell adhesion protein 1	VCAM1_HUMAN	34450.8	36601.2	29126.2	47043.5	50918.8	25150.8	32103.6	39910.8	36578.2
P19338	Nucleolin	NUCL_HUMAN	3.09094e+06	2.91405e+06	3.55387e+06	3.294e+06	3385070	3.65302e+06	3.02593e+06	3.03781e+06	3.41362e+06
P19367	Hexokinase-1	HXK1_HUMAN	993260	1.00691e+06	878694	1.0717e+06	1079975	999109	597380	631372	602584
P19387	DNA-directed RNA polymerase II subunit RPB3	RPB3_HUMAN	707286	504386	61382	66654.7	69712	59836.2	46649.3	717642	55977.4
P19388	DNA-directed RNA polymerases I, II, and III subunit RPABC1,DNA-directed RNA polymerases I, II, and III subunit RPABC1	RPAB1_HUMAN	78490.7	83743.9	83703.8	69878.3	76590.8	79709.6	88939.7	87292.5	92125.8
P19404	NADH dehydrogenase [ubiquinone] flavoprotein 2, mitochondrial,NADH dehydrogenase [ubiquinone] flavoprotein 2, mitochondrial	NDUV2_HUMAN	570657	549845	512751	526003	544687	579144	531510	505693	519726
P19447	General transcription and DNA repair factor IIH helicase subunit XPB	ERCC3_HUMAN	63330.5	103755	125963	82014.5	82139.7	93774.2	104173	106055	114509
P19474	E3 ubiquitin-protein ligase TRIM21	RO52_HUMAN	35215.1	45814.5	52061.9	54302.3	52502.5	67309.6	47336.2	31064.1	24796.5
P19525	Interferon-induced, double-stranded RNA-activated protein kinase,Interferon-induced, double-stranded RNA-activated protein kinase	E2AK2_HUMAN	111640	82556.5	118798	108959	119600	98400.3	63974.8	69525.9	52889.9
P19623	Spermidine synthase	SPEE_HUMAN	181805	201936	236444	235556	241601	238981	252030	242297	248650
P19634	Sodium/hydrogen exchanger 1	SL9A1_HUMAN	29992.3	31407	31982.7	31868.9	30856.2	62007.4	36646	31554.5	66441.3
P19652	Alpha-1-acid glycoprotein 2	A1AG2_HUMAN	545395	584139	589370	494797	506856	533392	562375	842017	915719
P19784	Casein kinase II subunit alpha'	CSK22_HUMAN	50137.4	46779.8	40746.6	46216.3	46420.7	48451.2	46598.2	43315.9	36574.6
P19823	Inter-alpha-trypsin inhibitor heavy chain H2	ITIH2_HUMAN	522334	511489	533941	550462	544953	556984	556442	551771	603502
P19827	Inter-alpha-trypsin inhibitor heavy chain H1	ITIH1_HUMAN	297941	307329	384978	441871	433350	435307	397428	397434	478543
P19838	Nuclear factor NF-kappa-B p105 subunit	NFKB1_HUMAN	132019	132443	125708	136844	136296	157452	95180.4	92875.3	88882.6
P19878	Neutrophil cytosol factor 2	NCF2_HUMAN	72280.5	71425.7	66089.5	86779.3	88716.8	92087.6	72031.2	66642	76608.1
P19971	Thymidine phosphorylase	TYPH_HUMAN	757702	736718	768063	879556	861412	773285	804236	829441	521104
P20020	Plasma membrane calcium-transporting ATPase 1	AT2B1_HUMAN	101174	92521.7	104496	87711.8	94776.5	97427.7	75702.7	78247.6	91111.8
P20036	HLA class II histocompatibility antigen, DP alpha 1 chain,HLA class II histocompatibility antigen, DP alpha 1 chain	DPA1_HUMAN	79499.6	85518.4	62455	66611.3	67403.7	60487.3	88972.6	88145.2	80628.2
P20039	HLA class II histocompatibility antigen, DRB1-11 beta chain,HLA class II histocompatibility antigen, DRB1-11 beta chain	2B1B_HUMAN	123482	125924	159408	144554	131976	144874	194129	188692	207023
P20042	Eukaryotic translation initiation factor 2 subunit 2	IF2B_HUMAN	316136	297353	296576	267256	267115	298598	327498	339611	354691
P20073	Annexin A7	ANXA7_HUMAN	610862	635644	578223	610027	651842	636796	668496	641394	681935
P20138	Myeloid cell surface antigen CD33	CD33_HUMAN	621230	650571	561788	676131	373458	653512	415698	448818	424111
P20160	Azurocidin	CAP7_HUMAN	98399.1	94766.9	98499.4	136435	135380	98077.9	107817	112071	94664.4
P20231,P20231;Q15661,Q15661	Tryptase beta-2,Tryptase beta-2;Tryptase alpha/beta-1,Tryptase alpha/beta-1	TRYB2_HUMAN,TRYB2_HUMAN;TRYB1_HUMAN,TRYB1_HUMAN	2.69217e+06	2627235	2.79291e+06	2.63275e+06	2.62455e+06	2.52332e+06	2.89693e+06	2959180	3.01581e+06
P20290	Transcription factor BTF3	BTF3_HUMAN	68938.3	63240	252969	130392	127901	92563.8	108446	75653	86941
P20292	Arachidonate 5-lipoxygenase-activating protein	AL5AP_HUMAN	63882.8	55867.6	75453.3	131743	138116	137347	193192	195508	200176
P20336	Ras-related protein Rab-3A	RAB3A_HUMAN	142039	183516	125570	145092	164195	94629.7	160061	133293	129884
P20338	Ras-related protein Rab-4A	RAB4A_HUMAN	28945.5	32706.5	42842.7	42212.7	81897.2	75793.4	39050.4	45386.9	50875.5
P20339	Ras-related protein Rab-5A	RAB5A_HUMAN	321245	329664	394852	288091	289139	315993	375997	369323	415359
P20340	Ras-related protein Rab-6A	RAB6A_HUMAN	79528.3	74362	138054	112805	113111	131606	115923	115065	125164
P20585	DNA mismatch repair protein Msh3	MSH3_HUMAN	107875	128939	166846	564782	584982	534980	481800	254000	514006
P20591	Interferon-induced GTP-binding protein Mx1	MX1_HUMAN	67124.9	75288.9	78913.6	66078.4	72873	73045.2	63524.2	65841	80091.9
P20592	Interferon-induced GTP-binding protein Mx2	MX2_HUMAN	65754.6	58534.6	74088.9	57194.8	52604.3	71242.3	43195.8	57435.7	63611.7
P20618	Proteasome subunit beta type-1	PSB1_HUMAN	743762	804360	896952	791313	817488	1.01788e+06	1225274	1.23932e+06	1.30007e+06
P20645	Cation-dependent mannose-6-phosphate receptor	MPRD_HUMAN	151539	83943.8	92803.6	108086	133244	93759.7	80952.4	66598.1	105910
P20648	Potassium-transporting ATPase alpha chain 1	ATP4A_HUMAN	Filtered	43523.4	Filtered	124484	20855.8	57146.8	Filtered	Filtered	Filtered
P20674	Cytochrome c oxidase subunit 5A, mitochondrial,Cytochrome c oxidase subunit 5A, mitochondrial	COX5A_HUMAN	310804	298533	258455	351219	307704	259461	344298	348966	309192
P20700	Lamin-B1	LMNB1_HUMAN	869853	971246	986084	816528	793451	839385	950767	967618	1.04462e+06
P20701	Integrin alpha-L	ITAL_HUMAN	84251	131894	72182	86322.7	130744	85972.6	78621.8	68205.4	68312.4
P20702	Integrin alpha-X	ITAX_HUMAN	386153	677604	665924	421995	415900	372684	497404	524807	361951
P20742	Pregnancy zone protein	PZP_HUMAN	36227.8	35093.8	25696.2	37026.6	41873.3	18953.6	37686.2	35671.2	36549
P20774	Mimecan	MIME_HUMAN	5.24599e+06	4842218	4.3102e+06	5438337	5124360	4407786	5.05817e+06	5133609	4.89749e+06
P20810	Calpastatin	ICAL_HUMAN	346302	364447	380859	417159	424592	451610	384836	379894	392603
P20839	Inosine-5'-monophosphate dehydrogenase 1	IMDH1_HUMAN	20733.3	20730.8	24869.9	41603.9	57282.2	33967.9	Filtered	Filtered	Filtered
P20851	C4b-binding protein beta chain	C4BPB_HUMAN	1.83341e+06	1.42348e+06	1.53644e+06	1.11996e+06	1.12464e+06	1.3473e+06	1.25938e+06	1504491	Filtered
P20908	Collagen alpha-1(V) chain	CO5A1_HUMAN	106681	100595	145012	103813	106261	112223	95460	93838	172373
P20929	Nebulin	NEBU_HUMAN	165324	146170	105302	122443	57959.1	231362	64692.8	294346	321049
P20936	Ras GTPase-activating protein 1	RASA1_HUMAN	27047	20870.6	26618.1	33414.2	42093.9	28658.3	35648.9	47904.5	52622
P20962	Parathymosin	PTMS_HUMAN	477108	435897	533110	534274	588686	564155	573731	368214	671067
P21127,P21127;Q9UQ88,Q9UQ88	Cyclin-dependent kinase 11B,Cyclin-dependent kinase 11B;Cyclin-dependent kinase 11A,Cyclin-dependent kinase 11A	CD11B_HUMAN,CD11B_HUMAN;CD11A_HUMAN,CD11A_HUMAN	32433.4	85480.6	31175.3	25941.4	75716.9	90314.5	38255	42754.9	107119
P21266	Glutathione S-transferase Mu 3	GSTM3_HUMAN	164030	158074	128811	155216	138950	130538	150965	139643	116600
P21281	V-type proton ATPase subunit B, brain isoform,V-type proton ATPase subunit B, brain isoform	VATB2_HUMAN	467439	477453	457574	471852	481475	469405	484511	481236	481858
P21283	V-type proton ATPase subunit C 1	VATC1_HUMAN	62550.6	62634.2	41770.1	131433	116358	105908	41824.5	46227.4	61510.7
P21291	Cysteine and glycine-rich protein 1	CSRP1_HUMAN	418069	415638	412095	389562	398404	400733	450033	406076	473486
P21333	Filamin-A	FLNA_HUMAN	4935073	5348371	5721546	4560221	4.78143e+06	4.82402e+06	5.60732e+06	5.5499e+06	5.72097e+06
P21359	Neurofibromin	NF1_HUMAN	87687.9	80946.8	85361.2	77364.6	91453.2	74056.7	82797.5	135976	183676
P21397	Amine oxidase [flavin-containing] A	AOFA_HUMAN	460821	494274	431802	550563	636520	673716	536901	547122	607803
P21399	Cytoplasmic aconitate hydratase	ACOC_HUMAN	256377	267524	283477	303817	299078	305298	287661	294087	289094
P21589	5'-nucleotidase	5NTD_HUMAN	124189	119740	56659.2	117024	94978.7	122539	42961.9	49036.5	132721
P21741	Midkine	MK_HUMAN	21525.9	22263	25816.6	27704.5	29762.2	29715.5	31275.8	35465.3	35761.1
P21757	Macrophage scavenger receptor types I and II	MSRE_HUMAN	30691.5	32988.6	38296.7	81261.5	77100.6	54127.1	21973.7	50952.9	18966.4
P21796	Voltage-dependent anion-selective channel protein 1	VDAC1_HUMAN	1.31012e+06	1.41616e+06	1390986	1.41999e+06	1355965	1431526	1.49015e+06	1.41336e+06	1.63672e+06
P21810	Biglycan	PGS1_HUMAN	2351070	2.31511e+06	2351933	1.92081e+06	2.09024e+06	2.06245e+06	3125180	2.96216e+06	2.94247e+06
P21912	Succinate dehydrogenase [ubiquinone] iron-sulfur subunit, mitochondrial,Succinate dehydrogenase [ubiquinone] iron-sulfur subunit, mitochondrial	SDHB_HUMAN	340542	361797	387618	351190	358680	347166	474491	433737	469403
P21926	CD9 antigen	CD9_HUMAN	173494	175148	212777	175252	171196	194517	249196	255684	443690
P21953	2-oxoisovalerate dehydrogenase subunit beta, mitochondrial,2-oxoisovalerate dehydrogenase subunit beta, mitochondrial	ODBB_HUMAN	110018	114195	115391	126432	123107	136345	105948	113867	86156
P21964	Catechol O-methyltransferase	COMT_HUMAN	833599	764819	587381	803014	808234	767156	537080	550893	457794
P21980	Protein-glutamine gamma-glutamyltransferase 2	TGM2_HUMAN	3.89902e+06	4.1415e+06	3.92613e+06	3843474	3.76254e+06	3.91683e+06	3.32439e+06	3.7204e+06	3.57059e+06
P22033	Methylmalonyl-CoA mutase, mitochondrial,Methylmalonyl-CoA mutase, mitochondrial	MUTA_HUMAN	57747.6	53738.5	56972	51699.7	55586.7	63745	65359.6	50384.6	33496.7
P22059	Oxysterol-binding protein 1	OSBP1_HUMAN	95739.9	96473.6	92308.6	82745.2	86482.8	93591.1	84013.4	87031	79803.3
P22061	Protein-L-isoaspartate(D-aspartate) O-methyltransferase	PIMT_HUMAN	100526	103704	110319	105365	98853.1	124899	195539	178661	280248
P22087	rRNA 2'-O-methyltransferase fibrillarin	FBRL_HUMAN	348808	352914	371262	308605	306633	314105	345863	361025	354487
P22102	Trifunctional purine biosynthetic protein adenosine-3	PUR2_HUMAN	439857	463987	394242	410043	430056	420913	281003	301948	262155
P22105	Tenascin-X	TENX_HUMAN	125793	137926	149908	163261	158150	164910	151762	149405	157673
P22234	Multifunctional protein ADE2	PUR6_HUMAN	522648	510295	521828	439095	502794	517775	500253	493491	535349
P22307	Non-specific lipid-transfer protein	NLTP_HUMAN	323337	321132	322624	309980	292805	293297	375104	362060	335786
P22314	Ubiquitin-like modifier-activating enzyme 1	UBA1_HUMAN	1.5917e+06	1.60707e+06	1.44874e+06	1.68235e+06	1.72625e+06	1.70745e+06	1.36379e+06	1.32735e+06	1.27124e+06
P22352	Glutathione peroxidase 3	GPX3_HUMAN	341009	343957	400128	405911	406275	382968	423391	423415	906455
P22392	Nucleoside diphosphate kinase B	NDKB_HUMAN	1.89142e+06	1.96314e+06	2705279	2293126	2.0451e+06	2.4171e+06	2.83302e+06	2.68072e+06	3146540
P22413	Ectonucleotide pyrophosphatase/phosphodiesterase family member 1	ENPP1_HUMAN	41839.8	36694.7	45864.9	33714.9	40777.7	32377.2	36567	31563.9	32236.1
P22570	NADPH:adrenodoxin oxidoreductase, mitochondrial,NADPH:adrenodoxin oxidoreductase, mitochondrial	ADRO_HUMAN	53560.9	53642.6	53845.8	105538	66429.6	190867	149850	156900	43943.2
P22626	Heterogeneous nuclear ribonucleoproteins A2/B1	ROA2_HUMAN	10132711	10468699	11276049	9552555	9406542	9996001	10981598	10943073	12000046
P22681	E3 ubiquitin-protein ligase CBL	CBL_HUMAN	21770.5	31814.9	28800	126790	96148.1	93069.6	130193	181819	177981
P22694	cAMP-dependent protein kinase catalytic subunit beta	KAPCB_HUMAN	96628.5	105266	133424	116683	103237	112040	121174	112157	145338
P22695	Cytochrome b-c1 complex subunit 2, mitochondrial,Cytochrome b-c1 complex subunit 2, mitochondrial	QCR2_HUMAN	331585	336020	320316	387159	429061	364579	340319	325541	307331
P22792	Carboxypeptidase N subunit 2	CPN2_HUMAN	54378.7	49423.3	74222.3	72990.9	66297.9	56882.4	66795.6	78004.9	47050.7
P22830	Ferrochelatase, mitochondrial,Ferrochelatase, mitochondrial	HEMH_HUMAN	67710.1	84668.7	84667.9	75966.1	78867	93728	64415.4	69935.5	75678.6
P22894	Neutrophil collagenase	MMP8_HUMAN	45946	22501.7	14243.2	38064.2	37651.1	27868.1	35853.1	31486.2	24449.4
P22897	Macrophage mannose receptor 1	MRC1_HUMAN	216421	248729	233331	215095	218915	213801	256410	258974	254513
P23083	Immunoglobulin heavy variable 1-2	HV102_HUMAN	63166.2	61842.4	81899.6	88779.4	82276.7	111747	80838.2	73960	102235
P23141	Liver carboxylesterase 1	EST1_HUMAN	125277	125319	111641	93259	85940.5	100289	150192	149870	138858
P23142	Fibulin-1	FBLN1_HUMAN	2.96084e+06	3.14782e+06	3.46833e+06	2.83846e+06	2.93672e+06	3029262	3623909	3582442	3.61531e+06
P23193	Transcription elongation factor A protein 1	TCEA1_HUMAN	142507	133159	147534	161949	159821	151684	172532	178495	172412
P23219	Prostaglandin G/H synthase 1	PGH1_HUMAN	62266.7	66776	74633.4	43758.6	101118	76416.7	82642.5	76504	66457.4
P23229	Integrin alpha-6	ITA6_HUMAN	176017	181929	176392	203318	203431	227424	195395	193768	206546
P23246	Splicing factor, proline- and glutamine-rich,Splicing factor, proline- and glutamine-rich	SFPQ_HUMAN	839096	831040	845487	765465	803778	829992	977582	955107	956090
P23258	Tubulin gamma-1 chain	TBG1_HUMAN	78736.1	75583	54544.5	116424	99847.4	56733.3	95407.4	89585.6	74630.4
P23284	Peptidyl-prolyl cis-trans isomerase B	PPIB_HUMAN	2860521	2.93492e+06	2943154	2.46081e+06	2.36723e+06	2.4013e+06	2.98876e+06	2875054	3.14651e+06
P23368	NAD-dependent malic enzyme, mitochondrial,NAD-dependent malic enzyme, mitochondrial	MAOM_HUMAN	109987	110188	118779	127686	114870	113239	126262	133034	124044
P23378	Glycine dehydrogenase (decarboxylating), mitochondrial,Glycine dehydrogenase (decarboxylating), mitochondrial	GCSP_HUMAN	527453	295570	412899	519514	236288	414718	389132	750441	319086
P23381	Tryptophan--tRNA ligase, cytoplasmic,Tryptophan--tRNA ligase, cytoplasmic	SYWC_HUMAN	882877	896351	709048	936201	929948	883885	593640	632262	590928
P23396	40S ribosomal protein S3	RS3_HUMAN	1.30478e+06	1.28173e+06	1.64128e+06	1548859	1.53073e+06	1.88844e+06	2.19424e+06	2.08454e+06	2.25291e+06
P23434	Glycine cleavage system H protein, mitochondrial,Glycine cleavage system H protein, mitochondrial	GCSH_HUMAN	37412.4	40477.9	41578.5	118023	45669	35856.3	62165.1	84291.5	50037.9
P23458	Tyrosine-protein kinase JAK1	JAK1_HUMAN	31293.1	26565.4	34008.8	27017.3	25938.1	21197	30093.9	30373.5	34795.9
P23497	Nuclear autoantigen Sp-100	SP100_HUMAN	164678	168109	157331	142245	148864	157450	143785	131094	155689
P23526	Adenosylhomocysteinase	SAHH_HUMAN	422550	412857	516494	465588	439847	525086	652653	641758	688017
P23528	Cofilin-1	COF1_HUMAN	3561347	3.48612e+06	3.8848e+06	2.714e+06	2.81595e+06	2.73791e+06	2.91068e+06	2.89819e+06	3244972
P23588	Eukaryotic translation initiation factor 4B	IF4B_HUMAN	72819	80791.9	73398.8	64283.8	45267.4	67741.2	79859.6	77678.8	77150.3
P23634	Plasma membrane calcium-transporting ATPase 4	AT2B4_HUMAN	188906	198747	179562	217856	217023	214338	202603	205576	198788
P23743	Diacylglycerol kinase alpha	DGKA_HUMAN	177912	177533	174946	189343	185606	176213	127263	134852	131887
P23771	Trans-acting T-cell-specific transcription factor GATA-3	GATA3_HUMAN	42309.9	29002.1	Filtered	21362.6	24265.1	34704.1	Filtered	27834.9	31825.5
P23786	Carnitine O-palmitoyltransferase 2, mitochondrial,Carnitine O-palmitoyltransferase 2, mitochondrial	CPT2_HUMAN	92676.4	88784.4	114863	94706.3	98956	100864	93514	96745.4	113762
P23919	Thymidylate kinase	KTHY_HUMAN	70104.1	69292.3	43439.6	26726.2	55284.6	54942.5	44580	40992	40444.4
P23921	Ribonucleoside-diphosphate reductase large subunit	RIR1_HUMAN	28779.5	32348.7	34534.2	29312.5	21330.4	10444.5	28022.7	26042.3	20474.8
P23946	Chymase	CMA1_HUMAN	69616.4	72277.7	76059.3	104136	82084	88075.4	99749.7	108791	163181
P23975	Sodium-dependent noradrenaline transporter	SC6A2_HUMAN	722493	729957	709914	460202	455565	650131	717922	723992	759974
P24043	Laminin subunit alpha-2	LAMA2_HUMAN	1.1718e+06	1.21271e+06	1467032	1.65368e+06	1.59574e+06	1777745	1.85172e+06	1.92552e+06	2.00741e+06
P24158	Myeloblastin	PRTN3_HUMAN	103347	84866.3	96869	117049	124627	129263	109534	113788	98986.8
P24310	Cytochrome c oxidase subunit 7A1, mitochondrial,Cytochrome c oxidase subunit 7A1, mitochondrial	CX7A1_HUMAN	84615	83779.3	109917	114683	132062	136304	Filtered	Filtered	Filtered
P24462	Cytochrome P450 3A7	CP3A7_HUMAN	1.26734e+06	1.25932e+06	590551	1.46799e+06	2.79259e+06	1.22785e+06	955956	883664	773468
P24534	Elongation factor 1-beta	EF1B_HUMAN	772077	822749	802368	584163	582036	633770	688076	727062	798685
P24539	ATP synthase F(0) complex subunit B1, mitochondrial,ATP synthase F(0) complex subunit B1, mitochondrial	AT5F1_HUMAN	88787.1	72802.1	102318	82992	88524.9	82118	122016	110530	104681
P24557	Thromboxane-A synthase	THAS_HUMAN	70840.7	81902.4	80450.1	80732.1	70861.6	42212.6	80991.7	68155.1	76111.2
P24666	Low molecular weight phosphotyrosine protein phosphatase	PPAC_HUMAN	577424	553294	539298	551846	538000	565086	483173	525486	505791
P24752	Acetyl-CoA acetyltransferase, mitochondrial,Acetyl-CoA acetyltransferase, mitochondrial	THIL_HUMAN	479294	489301	435339	520824	496283	485092	522721	440421	645252
P24821	Tenascin	TENA_HUMAN	1.0356e+06	946795	1.09457e+06	1.03815e+06	1.00481e+06	1.0884e+06	1.07622e+06	1087462	1.22516e+06
P24844	Myosin regulatory light polypeptide 9	MYL9_HUMAN	1.10069e+06	1.20632e+06	1.28263e+06	1.11357e+06	1.0822e+06	1.22186e+06	1.97063e+06	1439660	1.42138e+06
P24928	DNA-directed RNA polymerase II subunit RPB1	RPB1_HUMAN	68169.8	65149.6	49696.5	73785.8	77252.3	73375.8	60285.1	62391.6	55478.3
P24941	Cyclin-dependent kinase 2	CDK2_HUMAN	36959.7	40781.5	37251.1	35546.8	42057.9	33948.7	26738.4	30608.1	26182.1
P25098	Beta-adrenergic receptor kinase 1	ARBK1_HUMAN	60539.7	63760.8	68424.5	54727	67295.6	56835.6	75833.1	68673.3	71848.4
P25205	DNA replication licensing factor MCM3	MCM3_HUMAN	45599.8	44127.5	51905.4	51453.1	59334.4	44801	42815.9	54098.2	52115.1
P25311	Zinc-alpha-2-glycoprotein	ZA2G_HUMAN	459250	467862	219472	491486	507377	527816	398606	433319	437059
P25325	3-mercaptopyruvate sulfurtransferase	THTM_HUMAN	274435	268971	240316	306905	305062	304133	232982	239636	227327
P25391	Laminin subunit alpha-1	LAMA1_HUMAN	97734	99818	104256	160051	144814	151192	147260	138380	164075
P25398	40S ribosomal protein S12	RS12_HUMAN	354217	351245	541226	428070	417493	538873	725470	746963	795156
P25445	Tumor necrosis factor receptor superfamily member 6	TNR6_HUMAN	19532.4	14068.9	15811.8	13406.7	14257	19012.4	12520.4	16130.5	18375.8
P25490	Transcriptional repressor protein YY1	TYY1_HUMAN	28645.1	33588.1	32141.9	25914	118645	26749.4	35335.4	53648.6	39570.4
P25685	DnaJ homolog subfamily B member 1	DNJB1_HUMAN	150629	145857	158839	143823	149776	143418	199336	201078	206003
P25686	DnaJ homolog subfamily B member 2	DNJB2_HUMAN	50195.4	45996.8	39604.7	50799.6	14685.1	14799.6	22416.5	21399.2	22298.3
P25705	ATP synthase subunit alpha, mitochondrial,ATP synthase subunit alpha, mitochondrial	ATPA_HUMAN	1913693	1.80813e+06	2.37204e+06	2.01119e+06	2.09818e+06	2006932	2531747	2660316	2.60183e+06
P25774	Cathepsin S	CATS_HUMAN	97048.8	83903.4	95816.3	66526	68379.5	99952.4	85823.6	96117.4	86018.5
P25786	Proteasome subunit alpha type-1	PSA1_HUMAN	308587	316970	342284	226227	242991	241785	351695	344330	392537
P25787	Proteasome subunit alpha type-2	PSA2_HUMAN	610450	625751	670771	632445	627805	696040	658217	630363	674446
P25788	Proteasome subunit alpha type-3	PSA3_HUMAN	774791	787332	716332	863891	896841	886488	1.06272e+06	1.0715e+06	1.09902e+06
P25789	Proteasome subunit alpha type-4	PSA4_HUMAN	500317	523841	556542	544414	549411	586596	548920	564726	598926
P25815	Protein S100-P	S100P_HUMAN	3174771	3.42839e+06	3.53755e+06	3.52874e+06	3.41877e+06	3.91858e+06	5.57476e+06	5492387	7712673
P25940	Collagen alpha-3(V) chain	CO5A3_HUMAN	52987.1	54200.9	52422.5	48431.7	50975	49483.7	24825.6	38965.9	33253.1
P25942	Tumor necrosis factor receptor superfamily member 5	TNR5_HUMAN	1.27757e+06	1.29246e+06	1.51606e+06	2318174	2.47288e+06	1.24185e+06	3.3927e+06	3.39652e+06	3.73342e+06
P26006	Integrin alpha-3	ITA3_HUMAN	207589	204034	213219	200689	193231	219892	248242	255348	259011
P26022	Pentraxin-related protein PTX3	PTX3_HUMAN	22893	29774.6	23651.3	34485.6	30014.4	18725.9	22059.1	13827.2	18390.6
P26038	Moesin	MOES_HUMAN	3.21612e+06	3.21017e+06	2.56227e+06	2.97151e+06	2.99301e+06	2925694	3161765	2.91947e+06	3.00094e+06
P26196	Probable ATP-dependent RNA helicase DDX6	DDX6_HUMAN	166183	177602	158530	187077	192928	191147	243897	239220	255828
P26232	Catenin alpha-2	CTNA2_HUMAN	308615	313098	251324	335874	311825	313904	270592	255378	318739
P26368	Splicing factor U2AF 65 kDa subunit	U2AF2_HUMAN	581673	536048	523841	641611	637375	643262	621235	664580	641698
P26373	60S ribosomal protein L13	RL13_HUMAN	370444	352375	332643	563317	563900	730416	975420	411376	589874
P26378,P26378;Q12926,Q12926	ELAV-like protein 4,ELAV-like protein 4;ELAV-like protein 2,ELAV-like protein 2	ELAV4_HUMAN,ELAV4_HUMAN;ELAV2_HUMAN,ELAV2_HUMAN	60578.3	86907.3	56776.4	76983.6	58926.8	108582	154377	126877	173974
P26440	Isovaleryl-CoA dehydrogenase, mitochondrial,Isovaleryl-CoA dehydrogenase, mitochondrial	IVD_HUMAN	210827	205026	206473	211784	222088	205391	178769	179656	190557
P26447	Protein S100-A4	S10A4_HUMAN	664191	699278	700502	600761	630072	647865	818672	912586	957781
P26572	Alpha-1,3-mannosyl-glycoprotein 2-beta-N-acetylglucosaminyltransferase,Alpha-1,3-mannosyl-glycoprotein 2-beta-N-acetylglucosaminyltransferase	MGAT1_HUMAN	28650	30450.4	38457.9	27428.2	30427.9	34317.4	44761	35286.1	39409.4
P26583	High mobility group protein B2	HMGB2_HUMAN	506892	529289	505648	368578	392656	370832	592956	579295	603839
P26599	Polypyrimidine tract-binding protein 1	PTBP1_HUMAN	1.7219e+06	1.72799e+06	1.29584e+06	1.45326e+06	1.43343e+06	1.3809e+06	1.1962e+06	1.38489e+06	1.06187e+06
P26639	Threonine--tRNA ligase, cytoplasmic,Threonine--tRNA ligase, cytoplasmic	SYTC_HUMAN	286310	289220	303645	299583	299622	330165	307268	307941	308502
P26640	Valine--tRNA ligase	SYVC_HUMAN	509632	524640	526569	625061	625367	608784	548133	547214	492164
P26641	Elongation factor 1-gamma	EF1G_HUMAN	365109	351390	353962	384526	392367	397089	460377	468108	464304
P26885	Peptidyl-prolyl cis-trans isomerase FKBP2	FKBP2_HUMAN	593536	571275	610475	771442	748550	714574	698542	603950	710338
P27105	Erythrocyte band 7 integral membrane protein	STOM_HUMAN	386782	351609	397808	368988	399572	390094	411640	396471	385656
P27144	Adenylate kinase 4, mitochondrial,Adenylate kinase 4, mitochondrial	KAD4_HUMAN	28515.4	28474	19966.6	33420	30371.7	39054.5	39630.8	43534.8	25208.6
P27169	Serum paraoxonase/arylesterase 1	PON1_HUMAN	50601.9	60385.3	68362.5	197481	201409	88135.4	77395.1	82177.3	76867
P27216	Annexin A13	ANX13_HUMAN	97143.9	87001.5	151478	70191.7	86140.5	95426	189866	118853	105265
P27338	Amine oxidase [flavin-containing] B	AOFB_HUMAN	110254	118689	113600	85033.9	91676.1	91328.5	81546.4	85631.6	77797.1
P27348	14-3-3 protein theta	1433T_HUMAN	628460	634682	611506	477453	508652	539624	433000	432764	450947
P27361	Mitogen-activated protein kinase 3	MK03_HUMAN	100313	103263	121308	86799.5	105802	116785	118033	98055.4	102371
P27482	Calmodulin-like protein 3	CALL3_HUMAN	1.81787e+06	1.93662e+06	1.73682e+06	1.45552e+06	1.39501e+06	1.39459e+06	1.94699e+06	1.91243e+06	2.00379e+06
P27635	60S ribosomal protein L10	RL10_HUMAN	187610	188001	190814	320239	325127	366113	439197	457653	452443
P27658	Collagen alpha-1(VIII) chain	CO8A1_HUMAN	136165	129142	119795	122514	123929	127631	109213	109567	123994
P27694	Replication protein A 70 kDa DNA-binding subunit	RFA1_HUMAN	208180	204408	226642	270955	287569	294404	211827	237286	208972
P27695	DNA-(apurinic or apyrimidinic site) lyase	APEX1_HUMAN	1.48353e+06	1.5353e+06	1.35742e+06	1.62099e+06	1574438	1.69849e+06	1.58948e+06	1.65097e+06	1.62904e+06
P27701	CD82 antigen	CD82_HUMAN	14016.9	13921	20760.1	23388	27072.1	250052	20522.2	292339	300858
P27707	Deoxycytidine kinase	DCK_HUMAN	17855	47874.7	18614.1	66437.1	170327	149802	106758	85001.6	107083
P27708	CAD protein	PYR1_HUMAN	124849	123848	139822	166308	170564	167945	149309	147736	142313
P27797	Calreticulin	CALR_HUMAN	5.50736e+06	5.28361e+06	5.36688e+06	4.7977e+06	4702750	4.87559e+06	5.1753e+06	5.37822e+06	5.31918e+06
P27816	Microtubule-associated protein 4	MAP4_HUMAN	771809	799447	836780	800602	777552	806714	871743	856504	868058
P27824	Calnexin	CALX_HUMAN	1.17523e+06	1.20998e+06	1.2055e+06	1.11755e+06	1.18222e+06	1146185	1.28347e+06	1.3729e+06	1.2896e+06
P27986	Phosphatidylinositol 3-kinase regulatory subunit alpha	P85A_HUMAN	20110.8	16776.1	19144.5	44350.1	38070.8	37870.7	14884.2	36816.5	14908.7
P28062	Proteasome subunit beta type-8	PSB8_HUMAN	209321	184002	267456	238913	216000	250500	315711	303059	281706
P28065	Proteasome subunit beta type-9	PSB9_HUMAN	79969.9	87094.4	78133.7	66266.9	72695.8	80761.8	64636.9	106052	116868
P28066	Proteasome subunit alpha type-5	PSA5_HUMAN	158267	163138	139444	178234	171465	163249	122653	116073	124181
P28067	HLA class II histocompatibility antigen, DM alpha chain,HLA class II histocompatibility antigen, DM alpha chain	DMA_HUMAN	104840	105617	100539	117001	113574	111218	101493	100037	104836
P28070	Proteasome subunit beta type-4	PSB4_HUMAN	319254	162901	145532	328642	318281	312888	185951	162871	217287
P28072	Proteasome subunit beta type-6	PSB6_HUMAN	138372	127375	132040	133161	141404	128927	115705	110467	56257.5
P28074	Proteasome subunit beta type-5	PSB5_HUMAN	52781.5	53794.5	47861.7	38381.9	39596.3	48766.9	50068.5	46168.9	43226.5
P28161	Glutathione S-transferase Mu 2	GSTM2_HUMAN	41274	41653.6	40080.5	55360.6	65582.4	54728.1	52084.3	52695.4	45521.3
P28288	ATP-binding cassette sub-family D member 3	ABCD3_HUMAN	157724	135179	137060	123791	125356	124794	145306	144568	128639
P28289	Tropomodulin-1	TMOD1_HUMAN	88388	89304.1	89815.5	58881.5	70857	68261.4	101802	65575.9	77234.5
P28331	NADH-ubiquinone oxidoreductase 75 kDa subunit, mitochondrial,NADH-ubiquinone oxidoreductase 75 kDa subunit, mitochondrial	NDUS1_HUMAN	424123	413780	456042	483665	473101	529326	468257	458843	498737
P28340	DNA polymerase delta catalytic subunit	DPOD1_HUMAN	510887	398106	491882	427585	359200	434951	390429	394442	473906
P28370	Probable global transcription activator SNF2L1	SMCA1_HUMAN	39283.1	69486.3	27108.3	37453.6	39831.3	76495.7	Filtered	61531.5	Filtered
P28482	Mitogen-activated protein kinase 1	MK01_HUMAN	222594	212335	252635	281678	279833	270331	318139	314717	363606
P28676	Grancalcin	GRAN_HUMAN	70295	67732.8	78165.6	84329.1	88705.1	87342.1	94008.8	97227.9	109309
P28715	DNA repair protein complementing XP-G cells	ERCC5_HUMAN	Filtered	11311.2	Filtered	256222	261576	Filtered	Filtered	1528.09	96435.9
P28799	Granulins	GRN_HUMAN	193378	59375.1	302018	311413	58904.6	238357	58073.7	414395	93280.8
P28838	Cytosol aminopeptidase	AMPL_HUMAN	274497	270230	211018	258120	269302	279763	301840	326451	242338
P29034	Protein S100-A2	S10A2_HUMAN	769604	820014	886719	772293	859218	1.18481e+06	1.88315e+06	1.25478e+06	1.26735e+06
P29074	Tyrosine-protein phosphatase non-receptor type 4	PTN4_HUMAN	318470	366809	457532	388174	38977.8	445295	652836	576006	641547
P29083	General transcription factor IIE subunit 1	T2EA_HUMAN	25069.9	23359.1	25552.2	53635.7	40285.8	32809.4	24111.4	24864.9	120366
P29084	Transcription initiation factor IIE subunit beta	T2EB_HUMAN	64041.1	28526.6	6924.34	123616	79292.8	49183.2	62443.6	80417.9	Filtered
P29144	Tripeptidyl-peptidase 2	TPP2_HUMAN	113254	111828	137094	114298	120567	147684	110637	99800.3	119085
P29218	Inositol monophosphatase 1	IMPA1_HUMAN	220948	218923	249563	256557	281314	271862	210976	197602	215317
P29279	Connective tissue growth factor	CTGF_HUMAN	84562.4	93197.4	82247.2	82742.6	88520.3	78544.6	95450.7	51838.8	Filtered
P29317	Ephrin type-A receptor 2	EPHA2_HUMAN	18009	14673.4	82547	177271	17315.5	88960.6	44226.3	45942	32952.2
P29323	Ephrin type-B receptor 2	EPHB2_HUMAN	Filtered	Filtered	91250.4	146277	115646	161049	145212	65112.6	156138
P29350	Tyrosine-protein phosphatase non-receptor type 6	PTN6_HUMAN	292212	263090	287438	338114	338860	330652	290473	296508	275102
P29353	SHC-transforming protein 1	SHC1_HUMAN	59324.1	80402.7	50487.2	52744.7	61579.8	37498.5	38393.5	35940.9	18421.8
P29372	DNA-3-methyladenine glycosylase	3MG_HUMAN	43132.6	63913.2	63719.6	45057.6	39036.6	67746	43585.7	47275.6	79998.5
P29373	Cellular retinoic acid-binding protein 2	RABP2_HUMAN	152812	144368	152552	150844	145823	162400	200124	193937	204721
P29400	Collagen alpha-5(IV) chain	CO4A5_HUMAN	94533.4	87991.8	100041	126583	131858	114341	178939	121017	182185
P29401	Transketolase	TKT_HUMAN	1.5692e+06	1526126	1.66128e+06	1544411	1.55314e+06	1.67298e+06	1.34596e+06	1.42889e+06	1.4151e+06
P29466	Caspase-1	CASP1_HUMAN	281238	266642	277960	297446	292408	280019	249951	256694	246241
P29508	Serpin B3	SPB3_HUMAN	840070	795761	729598	730612	731829	730524	887561	856853	845188
P29536	Leiomodin-1	LMOD1_HUMAN	45052.2	46055.3	43549.8	54488.1	61173.4	63575.3	68981.6	36328.7	73008.9
P29558	RNA-binding motif, single-stranded-interacting protein 1,RNA-binding motif, single-stranded-interacting protein 1	RBMS1_HUMAN	87364.2	95777.4	108807	127110	126723	103090	124166	143762	127085
P29590	Protein PML	PML_HUMAN	167069	169284	181408	142508	142531	156996	177170	172911	178352
P29692	Elongation factor 1-delta	EF1D_HUMAN	977491	1030317	1081278	1.02606e+06	1.02247e+06	1119211	1.21445e+06	1.20787e+06	1.27104e+06
P29728	2'-5'-oligoadenylate synthase 2	OAS2_HUMAN	47369.6	43325	37080.9	36108.2	28352.3	33648.4	25725.4	69945.5	70149.9
P29762	Cellular retinoic acid-binding protein 1	RABP1_HUMAN	99941.1	Filtered	Filtered	101684	110606	Filtered	16633.6	Filtered	Filtered
P29966	Myristoylated alanine-rich C-kinase substrate	MARCS_HUMAN	526760	566195	588987	448190	456926	561341	481893	469005	616470
P29972	Aquaporin-1	AQP1_HUMAN	36225.7	70097.3	111591	36810.9	31895.8	Filtered	57254.5	33719.8	51098.3
P29992	Guanine nucleotide-binding protein subunit alpha-11	GNA11_HUMAN	85858.4	82500.9	108917	138379	134805	136703	173912	158097	152015
P30038	Delta-1-pyrroline-5-carboxylate dehydrogenase, mitochondrial,Delta-1-pyrroline-5-carboxylate dehydrogenase, mitochondrial	AL4A1_HUMAN	445128	457225	499748	481256	481269	520562	501689	508312	529153
P30039	Phenazine biosynthesis-like domain-containing protein	PBLD_HUMAN	17075.1	29514.9	21800.4	24621.9	27033	15034.9	Filtered	21379.2	6346.33
P30040	Endoplasmic reticulum resident protein 29	ERP29_HUMAN	1.31157e+06	1.423e+06	1.39935e+06	1.43782e+06	1445010	1.39127e+06	1.46329e+06	1.53053e+06	1.53043e+06
P30041	Peroxiredoxin-6	PRDX6_HUMAN	3.10273e+06	3427557	3.15624e+06	3.1898e+06	3.05293e+06	3.48555e+06	4.10113e+06	3.97237e+06	4.1577e+06
P30042	ES1 protein homolog, mitochondrial,ES1 protein homolog, mitochondrial	ES1_HUMAN	55762.1	56138.6	66884.3	70038.6	70525.7	78810.3	88316.2	87182.9	85984.2
P30043	Flavin reductase (NADPH)	BLVRB_HUMAN	1.3801e+06	1.34217e+06	1.4915e+06	1.6231e+06	1.66517e+06	1.66021e+06	1.41668e+06	1.40462e+06	1533056
P30044	Peroxiredoxin-5, mitochondrial,Peroxiredoxin-5, mitochondrial	PRDX5_HUMAN	4211117	4182825	4018777	4462497	4.60106e+06	4201678	3.74455e+06	3744547	3558442
P30046	D-dopachrome decarboxylase	DOPD_HUMAN	282001	288703	275649	241356	258531	242552	551416	309453	534253
P30048	Thioredoxin-dependent peroxide reductase, mitochondrial,Thioredoxin-dependent peroxide reductase, mitochondrial	PRDX3_HUMAN	4873365	4.75102e+06	4709049	4817645	4961062	5.12002e+06	4.03871e+06	3.8691e+06	4028533
P30049	ATP synthase subunit delta, mitochondrial,ATP synthase subunit delta, mitochondrial	ATPD_HUMAN	486866	447032	409312	784140	736096	718662	517983	469310	547748
P30050	60S ribosomal protein L12	RL12_HUMAN	364690	343812	372464	299359	319678	308746	470994	450342	482144
P30084	Enoyl-CoA hydratase, mitochondrial,Enoyl-CoA hydratase, mitochondrial	ECHM_HUMAN	826798	796561	541619	983578	950852	770457	538326	748468	619500
P30085	UMP-CMP kinase	KCY_HUMAN	283505	277449	280193	247929	256943	266538	287835	301989	283045
P30086	Phosphatidylethanolamine-binding protein 1	PEBP1_HUMAN	1.38126e+06	1.37593e+06	1.4568e+06	1.59345e+06	1.54303e+06	1.53383e+06	1.65222e+06	1.73215e+06	1671577
P30101	Protein disulfide-isomerase A3	PDIA3_HUMAN	3.81151e+06	3.81363e+06	3898026	3.33925e+06	3.04108e+06	3367168	4.1372e+06	4.11422e+06	4217931
P30153	Serine/threonine-protein phosphatase 2A 65 kDa regulatory subunit A alpha isoform	2AAA_HUMAN	801877	786229	740462	939009	913066	883214	649527	618823	632081
P30260	Cell division cycle protein 27 homolog	CDC27_HUMAN	285929	270357	608349	215030	202330	608636	744146	709170	733059
P30273	High affinity immunoglobulin epsilon receptor subunit gamma	FCERG_HUMAN	102039	103553	102809	230131	233701	117400	31474.5	120929	281339
P30405	Peptidyl-prolyl cis-trans isomerase F, mitochondrial,Peptidyl-prolyl cis-trans isomerase F, mitochondrial	PPIF_HUMAN	45990.8	47491.1	40717.7	63542.3	68732.1	72930.1	93028	91581.4	89352.5
P30414	NK-tumor recognition protein	NKTR_HUMAN	882664	1.55721e+06	1830479	733308	736288	1.36134e+06	1.06768e+06	2.07714e+06	2.3006e+06
P30419	Glycylpeptide N-tetradecanoyltransferase 1	NMT1_HUMAN	40635.9	43219.9	42302	45186.6	47248.8	43080	47781.7	43974.4	36830.9
P30466	HLA class I histocompatibility antigen, B-18 alpha chain,HLA class I histocompatibility antigen, B-18 alpha chain	1B18_HUMAN	561847	506444	566095	594226	621187	1403055	505621	454098	1.19323e+06
P30485	HLA class I histocompatibility antigen, B-47 alpha chain,HLA class I histocompatibility antigen, B-47 alpha chain	1B47_HUMAN	382474	376329	557230	427830	395647	384604	547450	606108	669566
P30501	HLA class I histocompatibility antigen, Cw-2 alpha chain,HLA class I histocompatibility antigen, Cw-2 alpha chain	1C02_HUMAN	73280.7	67889.7	75209.6	83048.9	77976.6	85232.1	56813.1	69497.1	72798
P30519	Heme oxygenase 2	HMOX2_HUMAN	31174.3	38550.1	48156.8	48123.6	37844.4	51610.6	34535.9	69702.1	39796.9
P30520	Adenylosuccinate synthetase isozyme 2	PURA2_HUMAN	185773	194365	184796	153451	160132	156990	167816	173206	177902
P30533	Alpha-2-macroglobulin receptor-associated protein	AMRP_HUMAN	30863.2	36209.6	30322.7	39508.7	35031.4	51977.1	47255.1	36581.8	62147.5
P30536	Translocator protein	TSPO_HUMAN	241557	251383	213432	272817	265341	238340	148800	157560	158507
P30566	Adenylosuccinate lyase	PUR8_HUMAN	35928	36682.3	27364	52096.4	52114.3	40575.5	34911.9	27278.5	23689.8
P30613	Pyruvate kinase PKLR	KPYR_HUMAN	6.98172e+06	7209849	7.18214e+06	6776612	6480233	6.72042e+06	6.3254e+06	6.7908e+06	6976138
P30622	CAP-Gly domain-containing linker protein 1	CLIP1_HUMAN	34402.9	33183.2	29919.7	38378.6	36204.4	42090.5	24228.9	17805.6	28371
P30626	Sorcin	SORCN_HUMAN	942300	929565	789934	794586	815743	792666	910747	891127	926423
P30711	Glutathione S-transferase theta-1	GSTT1_HUMAN	151654	142899	123898	164671	156535	124992	141992	141441	158417
P30740	Leukocyte elastase inhibitor	ILEU_HUMAN	84174	78518.1	86798.6	87563.9	81065	94091	92324.5	84833.5	98511.5
P30837	Aldehyde dehydrogenase X, mitochondrial,Aldehyde dehydrogenase X, mitochondrial	AL1B1_HUMAN	343992	363136	303965	366853	372787	360493	380657	348422	321374
P30838	Aldehyde dehydrogenase, dimeric NADP-preferring,Aldehyde dehydrogenase, dimeric NADP-preferring	AL3A1_HUMAN	31171.1	25066.6	24624.6	33833.7	39093.4	24530.5	34308.6	42431.9	44142.3
P30876	DNA-directed RNA polymerase II subunit RPB2	RPB2_HUMAN	43919.3	47039	39401.6	39114.2	39344.9	36277.8	35980.5	32556	36731.5
P31040	Succinate dehydrogenase [ubiquinone] flavoprotein subunit, mitochondrial,Succinate dehydrogenase [ubiquinone] flavoprotein subunit, mitochondrial	SDHA_HUMAN	369748	362537	408375	398097	397231	413199	384560	358423	420441
P31146	Coronin-1A	COR1A_HUMAN	2.05185e+06	2.08503e+06	2111784	1.90708e+06	1.96524e+06	1.98507e+06	2.05196e+06	2.14528e+06	2242642
P31150	Rab GDP dissociation inhibitor alpha	GDIA_HUMAN	451203	441731	457961	415397	416396	480172	474722	463969	776592
P31153	S-adenosylmethionine synthase isoform type-2	METK2_HUMAN	197685	195913	219514	223529	223996	245235	250107	217055	287334
P31323	cAMP-dependent protein kinase type II-beta regulatory subunit	KAP3_HUMAN	133855	147126	161022	146735	145588	144490	138595	161681	158520
P31327	Carbamoyl-phosphate synthase [ammonia], mitochondrial,Carbamoyl-phosphate synthase [ammonia], mitochondrial	CPSM_HUMAN	38275.4	44721	26542.7	39529.2	41768.8	44985.3	39732.1	40055.2	41782.4
P31350	Ribonucleoside-diphosphate reductase subunit M2	RIR2_HUMAN	50250	42907.2	111021	14626.2	15879.3	79897.8	21066.3	25915.4	Filtered
P31483	Nucleolysin TIA-1 isoform p40	TIA1_HUMAN	53539.9	48795.5	37469.1	56352.4	53179.9	59249.7	73595.3	72812.8	80888.1
P31689	DnaJ homolog subfamily A member 1	DNJA1_HUMAN	70000.8	71025.6	65558.6	80201.9	78024.8	81340	76138.7	67632.6	139803
P31749	RAC-alpha serine/threonine-protein kinase	AKT1_HUMAN	26762.6	27928.7	81922.5	22426.6	25543.4	25027.7	34108.6	24342.4	31804.7
P31751	RAC-beta serine/threonine-protein kinase	AKT2_HUMAN	14862.8	18092.4	20937	17821.1	4607.89	19458.4	16566.8	28780.1	26757.6
P31930	Cytochrome b-c1 complex subunit 1, mitochondrial,Cytochrome b-c1 complex subunit 1, mitochondrial	QCR1_HUMAN	552774	531569	590332	592043	596501	633936	636705	635851	684964
P31937	3-hydroxyisobutyrate dehydrogenase, mitochondrial,3-hydroxyisobutyrate dehydrogenase, mitochondrial	3HIDH_HUMAN	326992	298582	290101	278631	275712	302699	297900	316787	316308
P31939	Bifunctional purine biosynthesis protein PURH	PUR9_HUMAN	432137	390092	380293	407793	418662	391457	439788	418174	446556
P31942	Heterogeneous nuclear ribonucleoprotein H3	HNRH3_HUMAN	604629	605284	600953	602102	614783	618606	561786	588263	579422
P31943	Heterogeneous nuclear ribonucleoprotein H	HNRH1_HUMAN	1.95143e+06	2.03847e+06	1.83463e+06	1.95506e+06	2.07431e+06	2.09391e+06	2.01136e+06	1.99053e+06	2.05777e+06
P31946	14-3-3 protein beta/alpha	1433B_HUMAN	14820242	16439943	13194994	14399118	14463676	14181754	10477882	10056254	13159535
P31947	14-3-3 protein sigma	1433S_HUMAN	480617	506108	609660	393738	380409	453513	505916	474684	513669
P31948	Stress-induced-phosphoprotein 1	STIP1_HUMAN	334678	285411	324779	280553	272653	290745	289072	287230	314800
P31949	Protein S100-A11	S10AB_HUMAN	6031379	6.51232e+06	4831314	6.04529e+06	5.85949e+06	5.73563e+06	5.67641e+06	5.80291e+06	5.65525e+06
P32119	Peroxiredoxin-2	PRDX2_HUMAN	3.36517e+06	3.44919e+06	3055202	2.7661e+06	2906764	2.60608e+06	2.83595e+06	2859370	2.71092e+06
P32121	Beta-arrestin-2	ARRB2_HUMAN	342804	320479	317092	33595.4	29830.4	27400.1	312389	285631	45727.4
P32320	Cytidine deaminase	CDD_HUMAN	32452.2	45859.1	45993.8	79238.3	75488.1	66898.8	76623.2	77756.2	80753
P32321	Deoxycytidylate deaminase	DCTD_HUMAN	177941	197417	181656	122110	94777.2	170022	143049	91413.2	106176
P32455	Guanylate-binding protein 1	GBP1_HUMAN	338880	353871	148058	222241	184120	241979	425987	460132	402755
P32456	Guanylate-binding protein 2	GBP2_HUMAN	67686.8	78593.2	87730.9	72693.4	74057.1	80479.4	98294.2	94854.3	107856
P32519	ETS-related transcription factor Elf-1	ELF1_HUMAN	26268.8	34391.5	74608.6	31955.2	31848.4	48935.5	23694.8	24605.3	19917.2
P32780	General transcription factor IIH subunit 1	TF2H1_HUMAN	35630.1	34956	14589.6	47646.8	39742.1	31491	21315.4	28851.4	2602.1
P32942	Intercellular adhesion molecule 3	ICAM3_HUMAN	69131.3	52900.6	75941.2	116024	71057.8	Filtered	118582	67474	61965.9
P32969	60S ribosomal protein L9	RL9_HUMAN	676576	615205	577870	636902	620548	613987	502951	517445	491448
P32970	CD70 antigen	CD70_HUMAN	1.1696e+06	2.39965e+06	2443329	1472510	1.46309e+06	1.37822e+06	1.83602e+06	2.40882e+06	1.98868e+06
P33121	Long-chain-fatty-acid--CoA ligase 1	ACSL1_HUMAN	38346.1	42727.8	40033.2	37616.6	27130.1	38068.4	48086.2	43782.2	43059.4
P33151	Cadherin-5	CADH5_HUMAN	54973.7	60303.8	67022	62491.2	54965.4	58584.8	44426	38086.2	49332.2
P33176	Kinesin-1 heavy chain	KINH_HUMAN	191238	191872	134736	213468	219416	236978	210343	221765	227135
P33240	Cleavage stimulation factor subunit 2	CSTF2_HUMAN	143183	153235	150125	165452	177162	180645	157260	155818	143905
P33241	Lymphocyte-specific protein 1	LSP1_HUMAN	356944	348680	394573	340366	352152	324422	340214	343608	369052
P33316	Deoxyuridine 5'-triphosphate nucleotidohydrolase, mitochondrial,Deoxyuridine 5'-triphosphate nucleotidohydrolase, mitochondrial	DUT_HUMAN	138696	125519	172828	185512	178739	170576	143337	146254	150239
P33527	Multidrug resistance-associated protein 1	MRP1_HUMAN	49620.4	47536.6	45482.2	45270.1	53564.6	43697.6	33144.8	34406.5	40824.6
P33908	Mannosyl-oligosaccharide 1,2-alpha-mannosidase IA,Mannosyl-oligosaccharide 1,2-alpha-mannosidase IA	MA1A1_HUMAN	29579.7	55392.2	35887.8	58238.1	72039.9	26741.6	14574842	15262.7	15237336
P33991	DNA replication licensing factor MCM4	MCM4_HUMAN	42733.1	64327.7	29607.2	16162.2	20058.1	25937.6	22821.8	35184.6	27442.8
P33992	DNA replication licensing factor MCM5	MCM5_HUMAN	40441.8	37542.2	20887.3	49020.6	44789.4	44257.6	31302.9	33199.3	28743.4
P33993	DNA replication licensing factor MCM7	MCM7_HUMAN	49414.9	60526.9	40739.5	53947.2	46924.9	64967.4	48589.8	39981	33613.3
P34059	N-acetylgalactosamine-6-sulfatase	GALNS_HUMAN	40391.6	39657.9	31899.7	30458.3	42927.4	45606	27367.6	29371	31654.7
P34741	Syndecan-2	SDC2_HUMAN	27248.5	17644.3	20629.1	24214	25090.6	13783	14360	13678.8	16761.3
P34810	Macrosialin	CD68_HUMAN	26333.8	30317.9	Filtered	43361.5	25680.7	Filtered	Filtered	13148.2	Filtered
P34896	Serine hydroxymethyltransferase, cytosolic,Serine hydroxymethyltransferase, cytosolic	GLYC_HUMAN	51871.9	51813.5	61513.5	59107.7	58378.3	52898.7	46287.6	36643.4	90244.6
P34897	Serine hydroxymethyltransferase, mitochondrial,Serine hydroxymethyltransferase, mitochondrial	GLYM_HUMAN	287946	274265	298130	369032	376739	434410	307758	294197	343926
P34910	Protein EVI2B	EVI2B_HUMAN	31613.2	33348.4	30941.1	40515.9	37003.3	36912.9	42859	30548	16801.1
P34913	Bifunctional epoxide hydrolase 2	HYES_HUMAN	35143.4	34703.7	34887.7	42673.6	27025.7	46362.7	18196.2	50712.5	48731.2
P34931	Heat shock 70 kDa protein 1-like	HS71L_HUMAN	627856	758030	629920	559373	357690	683421	458260	611902	659810
P34932	Heat shock 70 kDa protein 4	HSP74_HUMAN	482903	529704	519734	486363	448966	472938	505164	532038	494011
P34949	Mannose-6-phosphate isomerase	MPI_HUMAN	96076.9	97897.8	81967.4	106851	82190.9	185361	84365.4	115064	102283
P35052	Glypican-1	GPC1_HUMAN	92734.6	87578	80665.9	79239.1	76721.7	72974.6	69831.1	76357.9	73042.8
P35080	Profilin-2	PROF2_HUMAN	228042	224506	256861	267203	315675	275242	257591	190823	274240
P35221	Catenin alpha-1	CTNA1_HUMAN	300055	292351	359146	336262	332943	374727	369401	351175	370175
P35222	Catenin beta-1	CTNB1_HUMAN	342841	318191	298149	296003	284079	265758	304915	310250	274075
P35232	Prohibitin	PHB_HUMAN	1.12834e+06	1096983	1.17194e+06	1.25494e+06	1.24819e+06	1.15806e+06	1.12547e+06	1.19839e+06	1.11467e+06
P35237	Serpin B6	SPB6_HUMAN	108993	92842.6	92325.2	101598	107839	92477.1	124417	105398	118265
P35240	Merlin	MERL_HUMAN	760293	886465	1056394	983043	988904	1.01199e+06	1.18408e+06	1.20323e+06	1.21334e+06
P35241	Radixin	RADI_HUMAN	3.76694e+06	3.37045e+06	4.17047e+06	3.55098e+06	3.64637e+06	3.54313e+06	3941914	4650838	4.40532e+06
P35244	Replication protein A 14 kDa subunit	RFA3_HUMAN	112210	108499	116306	113037	109806	137694	107004	111713	118070
P35249	Replication factor C subunit 4	RFC4_HUMAN	21140.1	32802.2	33304.9	27704.2	32176.1	699341	22861.4	30951.9	39882.3
P35250	Replication factor C subunit 2	RFC2_HUMAN	46612.1	48002.3	48898.9	49946.9	59953	49331.8	52487.2	86780.7	33614.6
P35251	Replication factor C subunit 1	RFC1_HUMAN	16024.5	16819.8	12722.7	14346.4	15183.6	14639.4	25433.7	8364.08	13312.9
P35268	60S ribosomal protein L22	RL22_HUMAN	867457	965121	1240417	945760	994675	1.11992e+06	1.05457e+06	1.4507e+06	1.30346e+06
P35269	General transcription factor IIF subunit 1	T2FA_HUMAN	23360.7	38994.7	41797.7	38779.1	141550	20292	40808.2	41903.8	31841.6
P35270	Sepiapterin reductase	SPRE_HUMAN	147875	140235	120160	161884	170831	159162	101407	112201	106776
P35442	Thrombospondin-2	TSP2_HUMAN	222485	229602	255562	283773	288365	275909	306847	325240	343319
P35475	Alpha-L-iduronidase	IDUA_HUMAN	67360.9	38290.1	42414.3	51018.7	56402.6	79250.6	36804.6	54528.3	46436.6
P35542	Serum amyloid A-4 protein	SAA4_HUMAN	101576	93085.3	94260.3	149262	164477	249939	210624	204606	248449
P35555	Fibrillin-1	FBN1_HUMAN	2.94948e+06	2.95679e+06	3.29331e+06	3060897	3.21336e+06	3.34646e+06	3475222	3.63919e+06	3.72631e+06
P35556	Fibrillin-2	FBN2_HUMAN	416627	478030	565216	449484	449332	513344	602622	643492	612700
P35573	Glycogen debranching enzyme	GDE_HUMAN	73943	72052.3	77472.6	73994	77262.4	93474.8	59115.3	66324.4	59027.2
P35579	Myosin-9	MYH9_HUMAN	5.11679e+06	5.1353e+06	4.77418e+06	6218899	6.21984e+06	6.00562e+06	3028411	3.23106e+06	3248419
P35580	Myosin-10	MYH10_HUMAN	1.41864e+06	1.47399e+06	1.50806e+06	1.70652e+06	1.76515e+06	1.64809e+06	1.38579e+06	1.65053e+06	1.29036e+06
P35606	Coatomer subunit beta'	COPB2_HUMAN	420894	431907	410744	366270	367463	410597	507082	475448	528483
P35611	Alpha-adducin	ADDA_HUMAN	71722.6	71782.9	73816.8	84893.9	77468.1	78946.4	80695.7	88483.2	76448.1
P35612	Beta-adducin	ADDB_HUMAN	1.08643e+06	1.06042e+06	1.16703e+06	3.69749e+06	1320351	1406932	1.12055e+06	1.80502e+06	1.584e+06
P35613	Basigin	BASI_HUMAN	252926	255178	269129	259421	245334	255284	361771	352514	271769
P35625	Metalloproteinase inhibitor 3	TIMP3_HUMAN	87772.2	97491.3	81018	90151.9	80002.1	80701.5	109391	127694	127495
P35637	RNA-binding protein FUS	FUS_HUMAN	1.24412e+06	1.19662e+06	1.25369e+06	1.12371e+06	1.09482e+06	1.1464e+06	1.46857e+06	1.47967e+06	1.56666e+06
P35658	Nuclear pore complex protein Nup214	NU214_HUMAN	54508.8	55307.8	44658.4	52851.4	55622.4	56161.7	21178.3	45511.4	54031
P35659	Protein DEK	DEK_HUMAN	505767	500947	566786	500685	503063	548756	498695	520664	513187
P35749	Myosin-11	MYH11_HUMAN	3.85973e+06	3.75142e+06	3.38673e+06	4.38015e+06	4473632	4.34765e+06	3.24892e+06	3514611	3.16691e+06
P35754	Glutaredoxin-1	GLRX1_HUMAN	313854	323296	356629	311663	308283	339130	228913	218295	318423
P35813	Protein phosphatase 1A	PPM1A_HUMAN	27708.7	28350.2	34252	32745.2	29707.3	53126.1	35273.4	31633.2	29043.4
P35858	Insulin-like growth factor-binding protein complex acid labile subunit	ALS_HUMAN	88156.7	91343.6	100523	79843	94358.6	117816	90960.4	116360	110317
P35869	Aryl hydrocarbon receptor	AHR_HUMAN	39542.9	45143.3	28413.6	71938.7	55145.8	28706.6	46132.5	60345.8	28051
P35900	Keratin, type I cytoskeletal 20,Keratin, type I cytoskeletal 20	K1C20_HUMAN	48100.2	39167.9	59837.7	50797	52106.7	34852.7	97458.3	40235.4	53552.2
P35914	Hydroxymethylglutaryl-CoA lyase, mitochondrial,Hydroxymethylglutaryl-CoA lyase, mitochondrial	HMGCL_HUMAN	227577	237028	261104	256157	269732	308974	220444	230384	240833
P35998	26S proteasome regulatory subunit 7	PRS7_HUMAN	400795	375059	446018	409894	428644	483852	403152	432492	389815
P36269	Glutathione hydrolase 5 proenzyme	GGT5_HUMAN	299655	268170	204617	295018	284844	255924	214741	173972	120232
P36404	ADP-ribosylation factor-like protein 2	ARL2_HUMAN	83996.1	46547.5	45821.7	150560	136233	95826.1	200875	108287	109226
P36405	ADP-ribosylation factor-like protein 3	ARL3_HUMAN	181890	173797	195165	181726	187058	190986	182496	181187	197252
P36507	Dual specificity mitogen-activated protein kinase kinase 2	MP2K2_HUMAN	73325.5	74378.1	71629.1	60158.2	58161.2	66574.5	78932.6	84957.8	82485.7
P36542	ATP synthase subunit gamma, mitochondrial,ATP synthase subunit gamma, mitochondrial	ATPG_HUMAN	512713	471243	520536	557726	560946	607662	615569	604790	620972
P36543	V-type proton ATPase subunit E 1	VATE1_HUMAN	88747.4	82817.3	64618.2	111685	98607.8	166338	58227.5	55436	113796
P36551	Oxygen-dependent coproporphyrinogen-III oxidase, mitochondrial,Oxygen-dependent coproporphyrinogen-III oxidase, mitochondrial	HEM6_HUMAN	61168.3	57664.4	62644.5	68841	70025.4	69080.9	74029.3	70794	72532.9
P36575	Arrestin-C	ARRC_HUMAN	42420.6	41222	40458.9	Filtered	Filtered	Filtered	Filtered	Filtered	Filtered
P36578	60S ribosomal protein L4	RL4_HUMAN	279973	295328	312724	341751	332088	309430	292354	271692	313107
P36776	Lon protease homolog, mitochondrial,Lon protease homolog, mitochondrial	LONM_HUMAN	185417	192624	167487	199828	198311	202681	199281	204749	187051
P36871	Phosphoglucomutase-1	PGM1_HUMAN	902587	931167	1.00088e+06	857763	834688	876082	842425	920115	933134
P36873	Serine/threonine-protein phosphatase PP1-gamma catalytic subunit	PP1G_HUMAN	164299	170985	182615	212150	202706	216047	234363	173122	229358
P36915	Guanine nucleotide-binding protein-like 1	GNL1_HUMAN	73566.2	92196.1	85089.3	109502	103820	116688	107614	120957	105736
P36952	Serpin B5	SPB5_HUMAN	476795	497845	530777	544180	527981	564319	573855	588734	571389
P36954	DNA-directed RNA polymerase II subunit RPB9	RPB9_HUMAN	55286.7	103292	58805	121889	126509	122810	65177.8	89431.9	58173.2
P36955	Pigment epithelium-derived factor	PEDF_HUMAN	487253	490115	613364	557622	559847	646967	659542	652561	643518
P36957	Dihydrolipoyllysine-residue succinyltransferase component of 2-oxoglutarate dehydrogenase complex, mitochondrial,Dihydrolipoyllysine-residue succinyltransferase component of 2-oxoglutarate dehydrogenase complex, mitochondrial	ODO2_HUMAN	142176	184801	159985	217734	231010	155096	172906	170986	269243
P36959	GMP reductase 1	GMPR1_HUMAN	18491.6	16878.7	16575.6	46671.2	43626.5	31364.9	10260.6	10895	6446.91
P36969	Phospholipid hydroperoxide glutathione peroxidase	GPX4_HUMAN	135688	142960	139675	149738	140763	147284	195786	202063	196266
P37059	Estradiol 17-beta-dehydrogenase 2	DHB2_HUMAN	375827	346660	346216	377598	411166	387818	336257	365058	383116
P37108	Signal recognition particle 14 kDa protein	SRP14_HUMAN	44195.4	40824.3	44009.2	34803.8	37947.4	42127.7	44211.5	37286	43692.1
P37198	Nuclear pore glycoprotein p62	NUP62_HUMAN	79644.3	83424.3	83717.6	83029.3	94089.7	122242	51983.2	62006.6	51759.1
P37235	Hippocalcin-like protein 1	HPCL1_HUMAN	56307.1	53051.5	54926.7	60411.6	58604.9	63458.7	75181.7	78509	75321.1
P37268	Squalene synthase	FDFT_HUMAN	45622.4	363118	59886.9	38608.1	38377.3	92324.6	174418	132519	160167
P37802	Transgelin-2	TAGL2_HUMAN	1.08196e+06	899645	1.1828e+06	1.24186e+06	1.29524e+06	1187707	1.1508e+06	991158	1.03291e+06
P37837	Transaldolase	TALDO_HUMAN	2.02389e+06	2.02617e+06	2.25602e+06	2178799	2.19014e+06	2.30996e+06	2.4427e+06	2.4269e+06	2.51673e+06
P37840	Alpha-synuclein	SYUA_HUMAN	34541.1	36028	36050.6	28733.8	27842.3	28441.3	32410.1	37416.3	34164
P38117	Electron transfer flavoprotein subunit beta	ETFB_HUMAN	337043	476743	557396	469736	453884	506994	420438	530089	560229
P38159	RNA-binding motif protein, X chromosome,RNA-binding motif protein, X chromosome	RBMX_HUMAN	1.16788e+06	1.17496e+06	1.24277e+06	1.1544e+06	1.14452e+06	1.1806e+06	1.10783e+06	1.1333e+06	1.10039e+06
P38398	Breast cancer type 1 susceptibility protein	BRCA1_HUMAN	267557	282499	276570	Filtered	253310	295887	238789	278522	163538
P38432	Coilin	COIL_HUMAN	33848.2	32977.6	44305.8	48632.7	40579.7	89885.4	49256.6	68483	64086.2
P38435	Vitamin K-dependent gamma-carboxylase	VKGC_HUMAN	34553.3	31543.7	33137.7	43032.7	38003.1	24485.2	23211.3	56269.6	45774.2
P38571	Lysosomal acid lipase/cholesteryl ester hydrolase	LICH_HUMAN	59998.9	55287.1	75360.1	93044.5	82827.3	90156.4	75870	103012	80134.3
P38606	V-type proton ATPase catalytic subunit A	VATA_HUMAN	374572	357881	374465	381123	379247	406752	336954	326436	322407
P38646	Stress-70 protein, mitochondrial,Stress-70 protein, mitochondrial	GRP75_HUMAN	1.52682e+06	1.5462e+06	1.43005e+06	1.58599e+06	1.66574e+06	1.79088e+06	1.65203e+06	1.64829e+06	1.76778e+06
P38919	Eukaryotic initiation factor 4A-III	IF4A3_HUMAN	447827	436012	518143	545193	511217	553054	740804	714800	1.00215e+06
P39019	40S ribosomal protein S19	RS19_HUMAN	1.10244e+06	1115885	1.26981e+06	1.13584e+06	1.16802e+06	1.13254e+06	1.22054e+06	1.23369e+06	1.23287e+06
P39023	60S ribosomal protein L3	RL3_HUMAN	230025	236065	254736	231856	220164	298238	455050	447629	493036
P39059	Collagen alpha-1(XV) chain	COFA1_HUMAN	382235	370859	390239	348364	355548	377908	540051	542934	623033
P39060	Collagen alpha-1(XVIII) chain	COIA1_HUMAN	752437	770559	872720	797470	855487	848584	1.21645e+06	1.1495e+06	1.22355e+06
P39210	Protein Mpv17	MPV17_HUMAN	58301.8	53486	49383.5	186249	182424	116156	85411.2	96406.1	56958.2
P39656	Dolichyl-diphosphooligosaccharide--protein glycosyltransferase 48 kDa subunit	OST48_HUMAN	1.3217e+06	1.24214e+06	1.47499e+06	1.48365e+06	1.55771e+06	1.52468e+06	1.4686e+06	1.28082e+06	1381624
P39687	Acidic leucine-rich nuclear phosphoprotein 32 family member A	AN32A_HUMAN	860619	772388	816578	850497	908441	1.33885e+06	1.10766e+06	1.07281e+06	838314
P39748	Flap endonuclease 1	FEN1_HUMAN	80612.2	69316.6	82242.8	83668.8	84888.6	57896	63561.9	44616.8	71506.6
P39880	Homeobox protein cut-like 1	CUX1_HUMAN	104315	98437.2	143857	155782	103511	129441	56696.7	68138.3	60064.9
P40121	Macrophage-capping protein	CAPG_HUMAN	1.95509e+06	1.9545e+06	1755648	1.9094e+06	1.8947e+06	1.9815e+06	2.36295e+06	2.34584e+06	2.37528e+06
P40123	Adenylyl cyclase-associated protein 2	CAP2_HUMAN	52990.9	49608.2	55798.3	41150.6	45202.9	47368.5	71483.4	71674.5	128083
P40145	Adenylate cyclase type 8	ADCY8_HUMAN	52727.4	41552.1	56536.2	37973.2	Filtered	32294.5	Filtered	52190.2	58021.9
P40222	Alpha-taxilin	TXLNA_HUMAN	30852.8	87341	91140.4	82435.3	93927.1	93999.6	20157.2	133974	27257.3
P40227	T-complex protein 1 subunit zeta	TCPZ_HUMAN	462925	487870	502763	505657	521341	502219	560234	538198	567398
P40261	Nicotinamide N-methyltransferase	NNMT_HUMAN	190445	201909	184776	209153	228130	240944	224035	199917	244719
P40306	Proteasome subunit beta type-10	PSB10_HUMAN	328982	326466	304563	275716	275893	268037	245200	250608	231908
P40424	Pre-B-cell leukemia transcription factor 1	PBX1_HUMAN	43910.8	42282.7	55821.5	44512.7	59471.5	29569.4	33833.7	32889.7	70349.5
P40429	60S ribosomal protein L13a	RL13A_HUMAN	516226	474881	433948	506709	557817	554491	574447	716225	724272
P40616	ADP-ribosylation factor-like protein 1	ARL1_HUMAN	55654	55216	52890.5	38840.1	46031.2	41478.8	89717.1	65747.9	37635.4
P40692	DNA mismatch repair protein Mlh1	MLH1_HUMAN	7535.14	5817.76	6077.43	7267.84	4498.08	Filtered	10149.7	Filtered	Filtered
P40763	Signal transducer and activator of transcription 3	STAT3_HUMAN	519080	207658	577537	522878	559396	308766	134672	117527	109472
P40855	Peroxisomal biogenesis factor 19	PEX19_HUMAN	32199.2	37949.7	36459.8	32362.2	34841.8	33852.7	41245.4	30229.1	30350.8
P40879	Chloride anion exchanger	S26A3_HUMAN	26852.5	27933.7	23409.4	13316.1	16835.1	7358.93	Filtered	Filtered	Filtered
P40925	Malate dehydrogenase, cytoplasmic,Malate dehydrogenase, cytoplasmic	MDHC_HUMAN	3210581	2.82836e+06	3.34539e+06	2.81554e+06	2.76782e+06	2.92994e+06	3639078	3.51479e+06	3759937
P40926	Malate dehydrogenase, mitochondrial,Malate dehydrogenase, mitochondrial	MDHM_HUMAN	1.86953e+06	1.92369e+06	2016181	1.84424e+06	1.92589e+06	2.00543e+06	2.09453e+06	2.16231e+06	2.03433e+06
P40937	Replication factor C subunit 5	RFC5_HUMAN	64889	52028.7	92491.3	57532.9	79711.8	64143.7	53612.8	40976.5	67278.6
P40939	Trifunctional enzyme subunit alpha, mitochondrial,Trifunctional enzyme subunit alpha, mitochondrial	ECHA_HUMAN	1.02055e+06	1.14672e+06	1107368	972846	975789	1.02317e+06	864509	871822	894869
P41091	Eukaryotic translation initiation factor 2 subunit 3	IF2G_HUMAN	325039	353477	292264	303013	294298	316297	298622	306836	336886
P41208	Centrin-2	CETN2_HUMAN	86092.2	81817.8	77094.1	66704	67186.8	96329.9	107693	113959	97099.4
P41212	Transcription factor ETV6	ETV6_HUMAN	Filtered	40852.1	25012.8	16884.4	16207.9	40145.6	29917.1	37979.4	37528.9
P41218	Myeloid cell nuclear differentiation antigen	MNDA_HUMAN	149622	154836	169605	166306	171960	181211	156587	155627	177859
P41221	Protein Wnt-5a	WNT5A_HUMAN	37516	41442.6	20864.2	41003.9	41403.6	38592.9	21945.5	35334.6	19266.7
P41222	Prostaglandin-H2 D-isomerase	PTGDS_HUMAN	116508	116772	98370	151797	153109	100308	124270	137281	89859.3
P41223	Protein BUD31 homolog	BUD31_HUMAN	37236.2	40747.7	40733.2	32930.2	29440.2	42166.6	57105.2	55739.7	63475.6
P41226	Ubiquitin-like modifier-activating enzyme 7	UBA7_HUMAN	250531	157539	176784	900578	955711	180953	749234	400816	94848.2
P41227	N-alpha-acetyltransferase 10	NAA10_HUMAN	167226	152820	184951	196893	179684	312684	103323	34212.1	127852
P41229	Lysine-specific demethylase 5C	KDM5C_HUMAN	14741.9	36180.4	37424.1	28584	20622.3	55996.7	61365.8	53155.8	67553.8
P41236	Protein phosphatase inhibitor 2	IPP2_HUMAN	46701	106652	76895.7	136848	124223	205166	90540.4	79608.8	85252.7
P41240	Tyrosine-protein kinase CSK	CSK_HUMAN	72407.6	74998	100507	101338	98013.1	93539.5	75578.8	117698	99854
P41250	Glycine--tRNA ligase	GARS_HUMAN	548963	521856	503490	471025	484253	501336	496537	520789	561398
P41252	Isoleucine--tRNA ligase, cytoplasmic,Isoleucine--tRNA ligase, cytoplasmic	SYIC_HUMAN	354267	358031	321145	315979	346518	376316	340887	343754	346895
P41273	Tumor necrosis factor ligand superfamily member 9	TNFL9_HUMAN	142207	153158	147983	78342.7	82248.5	87814.8	74365.8	75350.2	107431
P41567	Eukaryotic translation initiation factor 1	EIF1_HUMAN	287591	277426	170987	682575	316760	509200	357219	482631	244692
P41743	Protein kinase C iota type	KPCI_HUMAN	31722	20854.6	16914.9	38199.3	35822.3	35459.5	31389	32999.9	23071.1
P42025	Beta-centractin	ACTY_HUMAN	277663	220516	297579	275097	310524	301600	289952	286795	291287
P42126	Enoyl-CoA delta isomerase 1, mitochondrial,Enoyl-CoA delta isomerase 1, mitochondrial	ECI1_HUMAN	14795.9	12893.6	73040.2	78741.6	17581.1	80594.7	88135.3	94324.7	99205.8
P42166	Lamina-associated polypeptide 2, isoform alpha,Lamina-associated polypeptide 2, isoform alpha	LAP2A_HUMAN	1.08241e+06	1.09816e+06	1193955	982223	1.01456e+06	964539	1.26072e+06	1.25538e+06	1222119
P42167	Lamina-associated polypeptide 2, isoforms beta/gamma,Lamina-associated polypeptide 2, isoforms beta/gamma	LAP2B_HUMAN	121846	132068	123739	131302	135527	127796	89115.9	94477.2	90760.4
P42224	Signal transducer and activator of transcription 1-alpha/beta	STAT1_HUMAN	237160	220258	253717	233513	233802	251354	277680	263450	298386
P42226	Signal transducer and activator of transcription 6	STAT6_HUMAN	58485.4	59816.9	33664.1	39057.2	39853.6	62700.2	16366.6	15819.3	37643.1
P42229	Signal transducer and activator of transcription 5A	STA5A_HUMAN	64940.5	69430.8	80112.6	74204.9	65695.1	64992.4	93945.2	94400.7	97501.4
P42262	Glutamate receptor 2	GRIA2_HUMAN	Filtered	Filtered	Filtered	22917	27941.9	26759.1	28946.3	39799.7	33524.5
P42285	Exosome RNA helicase MTR4	MTREX_HUMAN	63844.3	47781.7	97002.3	75962.5	93507.7	98465.7	126735	126219	101430
P42330	Aldo-keto reductase family 1 member C3	AK1C3_HUMAN	422875	414981	387971	623624	442959	464964	438069	472226	415636
P42331	Rho GTPase-activating protein 25	RHG25_HUMAN	115604	117190	118092	151037	170213	162139	142561	171551	115392
P42345	Serine/threonine-protein kinase mTOR	MTOR_HUMAN	48571	50475.6	31419.7	40640.3	47192.5	43171.2	35432.3	29017.7	22630
P42356	Phosphatidylinositol 4-kinase alpha	PI4KA_HUMAN	227610	219922	238858	168789	180012	172809	239074	241801	244754
P42566	Epidermal growth factor receptor substrate 15	EPS15_HUMAN	95174	82570.3	99068.7	104400	105100	96343.8	80945.2	70765.8	64570.1
P42574	Caspase-3	CASP3_HUMAN	49037.5	49100.8	62337.4	54574.5	43476.6	75832.9	97254.7	88004.4	87377.1
P42677	40S ribosomal protein S27	RS27_HUMAN	219556	209805	232199	355201	196994	192909	279706	267353	256212
P42704	Leucine-rich PPR motif-containing protein, mitochondrial,Leucine-rich PPR motif-containing protein, mitochondrial	LPPRC_HUMAN	297588	314589	254206	328502	329040	331825	252511	263998	240109
P42765	3-ketoacyl-CoA thiolase, mitochondrial,3-ketoacyl-CoA thiolase, mitochondrial	THIM_HUMAN	85429.1	97247	120691	118567	98764	111573	143314	137916	137697
P42766	60S ribosomal protein L35	RL35_HUMAN	68492.5	74490.7	121941	99152.5	94458.2	256830	162889	249714	218861
P42768	Wiskott-Aldrich syndrome protein	WASP_HUMAN	61732.7	53869	60061.5	91379.8	85297.7	96454.7	56786	76983.9	86406
P42785	Lysosomal Pro-X carboxypeptidase	PCP_HUMAN	64866.7	68883.2	65803.4	86307.4	74188	82323.5	74209.2	69762.4	182114
P42858	Huntingtin	HD_HUMAN	12343.4	17711.7	18137.8	37374.7	36005.1	36003.9	29808.4	25051.8	17575.5
P42892	Endothelin-converting enzyme 1	ECE1_HUMAN	93354.8	86395.4	65609.3	99520.6	107812	184410	76099.5	79921.7	92253.4
P43034	Platelet-activating factor acetylhydrolase IB subunit alpha	LIS1_HUMAN	274727	273473	314142	298912	290907	315401	386663	391984	393092
P43121	Cell surface glycoprotein MUC18	MUC18_HUMAN	442083	441109	490281	510332	508482	534344	574270	568873	584563
P43155	Carnitine O-acetyltransferase	CACP_HUMAN	28782.9	30795.3	31872.1	41188.1	28431.4	24605.9	34618.6	31196.5	23003.5
P43243	Matrin-3	MATR3_HUMAN	531583	514400	443608	541149	546994	483111	408358	419135	412533
P43246	DNA mismatch repair protein Msh2	MSH2_HUMAN	42911.1	46700.8	46013.9	46856.9	64645.4	60476	608332	43537.6	46565.7
P43250	G protein-coupled receptor kinase 6	GRK6_HUMAN	16616.7	25787.6	10220.1	22295.6	21312.3	13069.3	19562.7	Filtered	24153.2
P43251	Biotinidase	BTD_HUMAN	18850.1	12996.9	18411.4	17091.7	18778.4	15730.1	16905.5	21336	16528.1
P43304	Glycerol-3-phosphate dehydrogenase, mitochondrial,Glycerol-3-phosphate dehydrogenase, mitochondrial	GPDM_HUMAN	403892	425268	411729	386726	401583	400967	431307	432724	415916
P43307	Translocon-associated protein subunit alpha	SSRA_HUMAN	382756	419053	431705	556659	559305	567130	436652	441974	510174
P43403	Tyrosine-protein kinase ZAP-70	ZAP70_HUMAN	24847.1	22301.4	17053.7	22978	21903.1	64908.2	17301.5	68362	9353.01
P43405	Tyrosine-protein kinase SYK	KSYK_HUMAN	82662.8	77129.3	68852.1	60267.7	57119.8	66796.8	69316.2	64020.4	70176
P43487	Ran-specific GTPase-activating protein	RANG_HUMAN	233794	250466	262802	247434	252051	287494	261268	250709	295983
P43490	Nicotinamide phosphoribosyltransferase	NAMPT_HUMAN	329212	333551	381305	857223	866278	916749	1.03784e+06	1.05489e+06	1.09342e+06
P43652	Afamin	AFAM_HUMAN	61335.9	63970.2	61404.9	66102	68154.6	60650.3	74421.2	68277.3	81763.7
P43686	26S proteasome regulatory subunit 6B	PRS6B_HUMAN	73272.6	81270.9	82161.5	69810.8	69666.4	60126.3	71192.5	61356.9	60089
P43897	Elongation factor Ts, mitochondrial,Elongation factor Ts, mitochondrial	EFTS_HUMAN	54985.9	85671.8	90647.5	101799	102430	92998.6	107131	80267	99773.1
P45877	Peptidyl-prolyl cis-trans isomerase C	PPIC_HUMAN	73652.2	72544	92511.7	76099.4	76056.5	127314	84876.1	105589	105959
P45880	Voltage-dependent anion-selective channel protein 2	VDAC2_HUMAN	1117582	1.05946e+06	1.05887e+06	983500	977407	965103	1.09896e+06	1.04523e+06	1.11373e+06
P45954	Short/branched chain specific acyl-CoA dehydrogenase, mitochondrial,Short/branched chain specific acyl-CoA dehydrogenase, mitochondrial	ACDSB_HUMAN	27135.7	28293.1	25594.2	23461.3	20847.1	28715	32450.5	30347.2	41730.8
P45973	Chromobox protein homolog 5	CBX5_HUMAN	64092.5	58958.7	169753	59573.9	64755.9	157351	97111.8	54927.5	111065
P45974	Ubiquitin carboxyl-terminal hydrolase 5	UBP5_HUMAN	590981	631321	606348	622131	675169	633630	720084	676811	658755
P45983	Mitogen-activated protein kinase 8	MK08_HUMAN	23711.9	21911.6	15601.9	15645.2	Filtered	Filtered	Filtered	Filtered	Filtered
P45984	Mitogen-activated protein kinase 9	MK09_HUMAN	48373.2	40625.6	36839.6	44629.7	50145.8	45299.6	44129.3	71825.7	43100.6
P45985	Dual specificity mitogen-activated protein kinase kinase 4	MP2K4_HUMAN	41012	39856.9	30428.5	50277.5	43386.5	42453.7	27445.3	28180.3	19433.4
P46013	Proliferation marker protein Ki-67	KI67_HUMAN	147121	142157	159463	154949	140679	131545	212919	211515	163326
P46060	Ran GTPase-activating protein 1	RAGP1_HUMAN	135421	137025	147787	112486	105730	115347	135330	127934	140515
P46063	ATP-dependent DNA helicase Q1	RECQ1_HUMAN	89429.1	92042.4	92264.2	99535.4	94080.4	149441	141936	150552	146611
P46087	Probable 28S rRNA (cytosine(4447)-C(5))-methyltransferase	NOP2_HUMAN	48147.2	56349.1	56445.7	52555.4	53407.3	49318.4	43890.6	58924.8	43996.1
P46100	Transcriptional regulator ATRX	ATRX_HUMAN	19670.3	25929.1	15772.9	15696.2	15708.4	Filtered	17568.9	22682.5	Filtered
P46108	Adapter molecule crk	CRK_HUMAN	230610	244862	237157	208400	217324	228675	197169	185965	172806
P46109	Crk-like protein	CRKL_HUMAN	214061	213207	205544	227611	228434	230632	179974	190788	165157
P46379	Large proline-rich protein BAG6	BAG6_HUMAN	94182.6	92735.3	104770	89549.7	86265.7	84453.7	94339.7	84257.4	91270.4
P46439	Glutathione S-transferase Mu 5	GSTM5_HUMAN	34247.9	41957.5	39093.1	34648.2	47076.3	264896	62601.2	73110.9	393018
P46459	Vesicle-fusing ATPase	NSF_HUMAN	164793	175904	228019	219857	205626	204065	211999	241084	240458
P46527	Cyclin-dependent kinase inhibitor 1B	CDN1B_HUMAN	38115.2	38498.4	36002.9	40292.1	40592.4	35046.2	31568.1	33830.8	17479
P46734	Dual specificity mitogen-activated protein kinase kinase 3	MP2K3_HUMAN	81183.4	77877.5	86569	105877	106221	89795.9	100921	100598	86604
P46736	Lys-63-specific deubiquitinase BRCC36	BRCC3_HUMAN	31580.6	31081.3	38007.4	38123.4	29541.9	36580.4	371888	349571	13518.3
P46776	60S ribosomal protein L27a	RL27A_HUMAN	534416	501412	583814	648852	634210	690058	825272	784942	892847
P46777	60S ribosomal protein L5	RL5_HUMAN	346088	345024	349004	368092	389220	371654	367910	363026	389094
P46778	60S ribosomal protein L21	RL21_HUMAN	130952	124842	131845	97584.4	116921	104748	96755.1	135340	115443
P46779	60S ribosomal protein L28	RL28_HUMAN	255035	255851	223310	208102	204172	192941	197517	197847	187887
P46781	40S ribosomal protein S9	RS9_HUMAN	717775	705364	760180	765457	740307	726314	842217	864467	855803
P46782	40S ribosomal protein S5	RS5_HUMAN	873185	957900	840430	1.09361e+06	1.11678e+06	1.10913e+06	1.06841e+06	729598	746907
P46783	40S ribosomal protein S10	RS10_HUMAN	753792	841229	788744	755998	793851	749562	658141	642108	629972
P46821	Microtubule-associated protein 1B	MAP1B_HUMAN	231051	234259	81446.7	290126	284633	283448	287813	269776	287704
P46926	Glucosamine-6-phosphate isomerase 1	GNPI1_HUMAN	563358	567152	481906	553196	543042	506929	410096	408242	353961
P46934	E3 ubiquitin-protein ligase NEDD4	NEDD4_HUMAN	30563	38293	33425.9	36013.6	27051.7	36648.3	Filtered	Filtered	Filtered
P46937	Transcriptional coactivator YAP1	YAP1_HUMAN	40422.3	46678.2	62224.6	54019.9	44675.5	80937.4	120554	71558.6	112976
P46939	Utrophin	UTRO_HUMAN	72823.8	70742.5	61371	92858.1	87305.4	73174.6	52841.1	71264.1	68056.1
P46940	Ras GTPase-activating-like protein IQGAP1	IQGA1_HUMAN	820859	836263	833415	832907	868891	856056	674062	780772	804648
P46952	3-hydroxyanthranilate 3,4-dioxygenase,3-hydroxyanthranilate 3,4-dioxygenase	3HAO_HUMAN	176139	163155	235692	214058	210473	230000	246879	253507	220945
P46976	Glycogenin-1	GLYG_HUMAN	233940	239659	241725	239608	246347	257437	219236	237710	294391
P46977	Dolichyl-diphosphooligosaccharide--protein glycosyltransferase subunit STT3A	STT3A_HUMAN	154042	161483	214566	229620	210414	237112	240519	264483	26010.8
P47712	Cytosolic phospholipase A2	PA24A_HUMAN	39607	41912.4	35727	47059.6	47535.5	44149.2	39338.1	19169.2	40229.5
P47755	F-actin-capping protein subunit alpha-2	CAZA2_HUMAN	313122	308621	365955	392312	398510	428454	402796	411534	489807
P47756	F-actin-capping protein subunit beta	CAPZB_HUMAN	1.21016e+06	1194218	1.6627e+06	1395590	1451552	1.54034e+06	1.87921e+06	1.90863e+06	2.06171e+06
P47813	Eukaryotic translation initiation factor 1A, X-chromosomal,Eukaryotic translation initiation factor 1A, X-chromosomal	IF1AX_HUMAN	103900	93741.4	87821.9	195112	164980	114143	104595	98686	99016.6
P47895	Aldehyde dehydrogenase family 1 member A3	AL1A3_HUMAN	134436	132888	139959	148161	157392	121276	107632	114685	143553
P47897	Glutamine--tRNA ligase	SYQ_HUMAN	90657.5	98768.5	103762	104324	104685	95306.2	113766	105452	91299.9
P47914	60S ribosomal protein L29	RL29_HUMAN	486379	461182	493554	405113	403623	877216	578333	594158	1117695
P47974	mRNA decay activator protein ZFP36L2	TISD_HUMAN	31016.8	28384.4	36076.3	36455.4	34917.3	22295.3	44472.4	57948.1	Filtered
P47985	Cytochrome b-c1 complex subunit Rieske, mitochondrial,Cytochrome b-c1 complex subunit Rieske, mitochondrial	UCRI_HUMAN	276258	283199	229233	136342	109854	106178	119368	132815	138754
P48047	ATP synthase subunit O, mitochondrial,ATP synthase subunit O, mitochondrial	ATPO_HUMAN	738698	724435	694495	939542	883739	865112	754590	770138	777022
P48059	LIM and senescent cell antigen-like-containing domain protein 1	LIMS1_HUMAN	140065	133278	120253	164149	170877	125174	156368	140915	189137
P48147	Prolyl endopeptidase	PPCE_HUMAN	211612	227958	200714	216633	222345	255691	204434	191942	208002
P48163	NADP-dependent malic enzyme	MAOX_HUMAN	44564.1	92083.1	63485.4	113488	85007.4	64674.5	72683.8	138159	64410.1
P48426	Phosphatidylinositol 5-phosphate 4-kinase type-2 alpha	PI42A_HUMAN	73953.6	52385	103788	135823	136517	141942	137145	146387	141869
P48444	Coatomer subunit delta	COPD_HUMAN	572634	573783	501215	635773	630879	663560	469604	497339	545408
P48449	Lanosterol synthase	ERG7_HUMAN	30236.9	26384.9	20000.7	26416	24185.1	25413.2	20370.2	19463.9	24910.4
P48506	Glutamate--cysteine ligase catalytic subunit	GSH1_HUMAN	61221.8	60749.7	68268.2	95320.9	74646.4	75568.8	61775.5	77443.3	58245.5
P48507	Glutamate--cysteine ligase regulatory subunit	GSH0_HUMAN	96273.7	73901.9	79394.9	109404	98121.6	115780	84979.1	95655.5	84966.6
P48509	CD151 antigen	CD151_HUMAN	162584	188047	185847	135975	111263	154647	184292	212288	200516
P48556	26S proteasome non-ATPase regulatory subunit 8	PSMD8_HUMAN	147988	132721	125280	215176	188152	151436	74977.5	108291	73665
P48594	Serpin B4	SPB4_HUMAN	56502.8	52579.2	52686	51519.6	59948.4	54187	57196.2	61363.2	47486.1
P48595	Serpin B10	SPB10_HUMAN	292791	274815	355772	201833	266214	237099	322189	465944	1.04328e+06
P48637	Glutathione synthetase	GSHB_HUMAN	254886	310242	456472	1042663	1.28645e+06	1.76657e+06	942863	1.58076e+06	372170
P48643	T-complex protein 1 subunit epsilon	TCPE_HUMAN	248824	250562	227148	217740	214185	184766	186695	203925	189759
P48651	Phosphatidylserine synthase 1	PTSS1_HUMAN	59055.2	59864.5	65415.6	81744.6	83804.6	74405.1	Filtered	55733.3	56834.4
P48681	Nestin	NEST_HUMAN	269992	281922	292059	332763	334763	347501	307620	317442	309960
P48723	Heat shock 70 kDa protein 13	HSP13_HUMAN	16127.6	16454.8	26451.3	18938.6	20885.8	19986.4	15671.6	13911.6	18160.8
P48728	Aminomethyltransferase, mitochondrial,Aminomethyltransferase, mitochondrial	GCST_HUMAN	24397.8	46366.3	37213.7	20260.9	24775.3	23616.5	30613.6	28797	16237.7
P48729	Casein kinase I isoform alpha	KC1A_HUMAN	64216	43934.1	68812.6	77414.8	70503.7	78679.6	110686	108718	103797
P48730	Casein kinase I isoform delta	KC1D_HUMAN	46572	45057.2	43094.6	41663.1	45501.4	36663.1	111537	15830.7	89797.9
P48735	Isocitrate dehydrogenase [NADP], mitochondrial,Isocitrate dehydrogenase [NADP], mitochondrial	IDHP_HUMAN	930734	958508	1.07618e+06	1.04539e+06	925993	1.07321e+06	1.15685e+06	1.15495e+06	1.27653e+06
P48739	Phosphatidylinositol transfer protein beta isoform	PIPNB_HUMAN	97540.7	97568.1	118818	109570	118797	117789	119346	118922	130790
P48960	CD97 antigen	CD97_HUMAN	41546.7	43832.2	46072.4	56928.3	56824.2	63287.7	57396.4	39181.4	57094.2
P49006	MARCKS-related protein	MRP_HUMAN	113478	117271	97453.9	19582.5	Filtered	34357.9	48596.1	47672.7	52841.1
P49023	Paxillin	PAXI_HUMAN	70706.8	73366.1	67981.6	98806.5	102627	91477.2	66009.1	61450.6	41003.5
P49069	Calcium signal-modulating cyclophilin ligand	CAMLG_HUMAN	19858.9	Filtered	18916.8	Filtered	12980.2	17591	20593.2	24144.9	24786.6
P49137	MAP kinase-activated protein kinase 2	MAPK2_HUMAN	38658.7	33955.7	31441.1	79723	87989.7	89991.1	28394.9	125258	28488.9
P49189	4-trimethylaminobutyraldehyde dehydrogenase	AL9A1_HUMAN	477522	488037	554280	504527	476231	551770	618894	628272	671723
P49207	60S ribosomal protein L34	RL34_HUMAN	46388	49633.5	48491.2	46345.2	38959.4	62512.1	67409.1	66366.5	67478.2
P49247	Ribose-5-phosphate isomerase	RPIA_HUMAN	47529.7	53231.1	43165.6	50743.6	41025.1	57641	48988.9	27746.7	34353.4
P49257	Protein ERGIC-53	LMAN1_HUMAN	152302	167129	182557	156783	152100	195805	144445	152073	155142
P49321	Nuclear autoantigenic sperm protein	NASP_HUMAN	108983	53064.6	160707	97207.2	83399.5	63632.6	145728	141596	73534.8
P49327	Fatty acid synthase	FAS_HUMAN	226035	250089	224949	205100	209702	206982	216033	224119	196283
P49354	Protein farnesyltransferase/geranylgeranyltransferase type-1 subunit alpha	FNTA_HUMAN	43246.3	42497.8	32328.2	49720.6	49724.7	46623.5	47978.6	40888.6	37650.6
P49368	T-complex protein 1 subunit gamma	TCPG_HUMAN	916749	809496	966516	894154	904395	952989	968850	953422	959390
P49406	39S ribosomal protein L19, mitochondrial,39S ribosomal protein L19, mitochondrial	RM19_HUMAN	59688	52559.8	54971.4	58631.3	55818.8	60636.2	50135.6	75008.1	17451
P49407	Beta-arrestin-1	ARRB1_HUMAN	73830.4	77382.9	82310.4	74792.8	78399.5	76279.5	92244.5	97834.9	92277.8
P49411	Elongation factor Tu, mitochondrial,Elongation factor Tu, mitochondrial	EFTU_HUMAN	1.66997e+06	1.78012e+06	1.62205e+06	1.80562e+06	1936205	1779993	1.62174e+06	1618811	1478783
P49419	Alpha-aminoadipic semialdehyde dehydrogenase	AL7A1_HUMAN	111188	115581	101091	87577.9	90959.6	108320	134666	129829	135336
P49441	Inositol polyphosphate 1-phosphatase	INPP_HUMAN	38708.6	32448.8	39650.7	44534.6	44516.4	38540.4	38490.4	39524.5	39095.7
P49458	Signal recognition particle 9 kDa protein	SRP09_HUMAN	307008	318709	364308	308748	297527	442269	371323	406217	397013
P49459	Ubiquitin-conjugating enzyme E2 A	UBE2A_HUMAN	45209.1	37622.9	38613.3	43434.6	28561.8	26070.2	Filtered	Filtered	Filtered
P49585	Choline-phosphate cytidylyltransferase A	PCY1A_HUMAN	76454	80618.3	83986.9	74671.9	74907.7	79802.5	94080.6	97175.6	97510.2
P49588	Alanine--tRNA ligase, cytoplasmic,Alanine--tRNA ligase, cytoplasmic	SYAC_HUMAN	138434	125906	157982	184320	175771	184532	174498	178308	172027
P49589	Cysteine--tRNA ligase, cytoplasmic,Cysteine--tRNA ligase, cytoplasmic	SYCC_HUMAN	172223	179253	167279	174524	172797	192239	184452	247383	122553
P49590	Probable histidine--tRNA ligase, mitochondrial,Probable histidine--tRNA ligase, mitochondrial	SYHM_HUMAN	26627.5	27188.5	13329.7	33676.9	27286.3	13547.5	17166.9	13269.9	Filtered
P49591	Serine--tRNA ligase, cytoplasmic,Serine--tRNA ligase, cytoplasmic	SYSC_HUMAN	186315	184426	175763	181629	172460	198242	177529	163729	190975
P49593	Protein phosphatase 1F	PPM1F_HUMAN	134192	134472	122062	131857	142234	130818	111460	107049	115201
P49662	Caspase-4	CASP4_HUMAN	45410.7	40360	25893.4	35405.4	41415.4	34134.6	18696	42851	14011
P49711	Transcriptional repressor CTCF	CTCF_HUMAN	37348.1	76788.2	23662.7	12093.5	Filtered	21436.7	8080.48	Filtered	79701
P49720	Proteasome subunit beta type-3	PSB3_HUMAN	196537	209347	147548	211409	216637	173661	84955.1	76771.9	77008.2
P49721	Proteasome subunit beta type-2	PSB2_HUMAN	693583	723900	671707	825529	822876	844274	747882	801600	769310
P49736	DNA replication licensing factor MCM2	MCM2_HUMAN	47786	46477.2	49197.6	50418.4	48903.5	55666.7	58391.2	57713.3	41715.5
P49747	Cartilage oligomeric matrix protein	COMP_HUMAN	25035.9	31375.7	21929.5	20343.3	17740.5	38287.4	12428.9	18505.9	20359.6
P49748	Very long-chain specific acyl-CoA dehydrogenase, mitochondrial,Very long-chain specific acyl-CoA dehydrogenase, mitochondrial	ACADV_HUMAN	207028	195026	227780	231064	215147	237903	213431	202711	231724
P49750	YLP motif-containing protein 1	YLPM1_HUMAN	30189.4	26459.5	22192.6	33023.4	24039.1	29175	19435.8	17817.4	24821
P49754	Vacuolar protein sorting-associated protein 41 homolog	VPS41_HUMAN	221010	251549	138790	220908	602142	110504	297082	6362.15	150079
P49755	Transmembrane emp24 domain-containing protein 10	TMEDA_HUMAN	240469	207125	180746	159189	164965	134477	221749	88865.8	85732.5
P49756	RNA-binding protein 25	RBM25_HUMAN	34304.4	28569.5	57541.6	56103.2	27621.3	27807.7	44198.2	42283.6	47358.9
P49757	Protein numb homolog	NUMB_HUMAN	66374.2	64384	925747	61532	62954.4	55317.8	Filtered	63007.7	106063
P49770	Translation initiation factor eIF-2B subunit beta	EI2BB_HUMAN	113519	115159	100143	140437	95921.6	104457	140196	82515.4	36137.9
P49773	Histidine triad nucleotide-binding protein 1	HINT1_HUMAN	125165	133786	132186	133639	132914	126404	126596	128997	166466
P49789	Bis(5'-adenosyl)-triphosphatase	FHIT_HUMAN	26888.1	26620.7	35514.9	51154.1	20441.8	49049.3	90607.9	Filtered	90780.9
P49790	Nuclear pore complex protein Nup153	NU153_HUMAN	44830.2	44582.9	48520.2	38671.8	40248.5	35063.3	53074	50107.8	42388.1
P49792	E3 SUMO-protein ligase RanBP2	RBP2_HUMAN	170974	171315	179752	185503	180934	186730	151103	146167	150560
P49815	Tuberin	TSC2_HUMAN	13924.7	19172.7	10819.2	24328.5	24559.6	20442.7	Filtered	13735.7	Filtered
P49821	NADH dehydrogenase [ubiquinone] flavoprotein 1, mitochondrial,NADH dehydrogenase [ubiquinone] flavoprotein 1, mitochondrial	NDUV1_HUMAN	364717	341158	355420	274201	268750	266167	257373	244035	271979
P49840	Glycogen synthase kinase-3 alpha	GSK3A_HUMAN	49302	29785.1	31298.4	39468.9	50435.9	43453.5	21779.5	27448.3	42777.2
P49848	Transcription initiation factor TFIID subunit 6	TAF6_HUMAN	10773.7	10508.8	10927.7	21075.9	21045.2	Filtered	Filtered	16203.8	Filtered
P49902	Cytosolic purine 5'-nucleotidase	5NTC_HUMAN	61564.8	62257.6	43671.2	59984.4	55352.4	58622.4	53114.8	49190.6	32882.6
P49903	Selenide, water dikinase 1,Selenide, water dikinase 1	SPS1_HUMAN	57612.3	53142.3	61832.8	67784.8	64045.7	71148.6	52017.1	46902.4	67917.6
P49908	Selenoprotein P	SEPP1_HUMAN	21738.6	33113.2	26904	28458.9	27097.1	23267.3	29726.9	33722.9	17553.1
P49915	GMP synthase [glutamine-hydrolyzing]	GUAA_HUMAN	131996	141964	133336	156601	157955	166656	170675	166174	158230
P49916	DNA ligase 3	DNLI3_HUMAN	40434.1	37655.7	40347.4	41073.7	40821.7	32426	23435.4	23774.1	16432.3
P49959	Double-strand break repair protein MRE11	MRE11_HUMAN	122816	136291	121489	154732	159161	149913	111185	103515	105278
P49961	Ectonucleoside triphosphate diphosphohydrolase 1	ENTP1_HUMAN	189408	113034	223852	228404	216452	215783	242346	242418	254403
P50135	Histamine N-methyltransferase	HNMT_HUMAN	124526	157267	129585	120370	115117	123124	201814	189147	191337
P50148	Guanine nucleotide-binding protein G(q) subunit alpha	GNAQ_HUMAN	134603	130682	171416	156299	162447	151351	146728	153245	155022
P50151	Guanine nucleotide-binding protein G(I)/G(S)/G(O) subunit gamma-10	GBG10_HUMAN	153443	144280	98225.6	140014	127966	111833	108152	86273.9	107021
P50213	Isocitrate dehydrogenase [NAD] subunit alpha, mitochondrial,Isocitrate dehydrogenase [NAD] subunit alpha, mitochondrial	IDH3A_HUMAN	123142	138452	155118	121300	109097	146942	159273	155820	162639
P50225	Sulfotransferase 1A1	ST1A1_HUMAN	73441.3	74533.7	47939.4	89787.6	72541.4	91890.9	77234.3	68933.7	115915
P50238	Cysteine-rich protein 1	CRIP1_HUMAN	227010	247630	173927	255152	231921	210441	328806	300652	348816
P50281	Matrix metalloproteinase-14	MMP14_HUMAN	58066.2	82567.2	65379.2	81303.2	75239.1	230617	1.21242e+06	62908.6	1075149
P50336	Protoporphyrinogen oxidase	PPOX_HUMAN	17616.5	17819.3	45432.2	38805.6	13960.6	12144.8	32586.2	21866.7	36763.8
P50395	Rab GDP dissociation inhibitor beta	GDIB_HUMAN	1999385	1896829	1.76494e+06	1.87102e+06	1.88711e+06	1817916	1.95043e+06	1.8953e+06	1.65376e+06
P50402	Emerin	EMD_HUMAN	115893	119205	107551	86769.2	90492.4	98216.6	119678	145641	143051
P50416	Carnitine O-palmitoyltransferase 1, liver isoform,Carnitine O-palmitoyltransferase 1, liver isoform	CPT1A_HUMAN	173063	176529	193742	178994	180700	188463	193852	202363	159565
P50440	Glycine amidinotransferase, mitochondrial,Glycine amidinotransferase, mitochondrial	GATM_HUMAN	61330.9	31395.3	81475.5	60322.3	63369.9	53669.3	43531.3	33401.6	28976.6
P50452	Serpin B8	SPB8_HUMAN	95811.5	94815.6	103667	102011	101947	103869	103890	98335.7	94340.2
P50453	Serpin B9	SPB9_HUMAN	129514	138981	139121	155179	157598	166813	136763	160643	159522
P50454	Serpin H1	SERPH_HUMAN	1.82927e+06	1.97752e+06	2059977	1.99346e+06	1933771	2.09225e+06	1.95273e+06	2.00449e+06	2212777
P50479	PDZ and LIM domain protein 4	PDLI4_HUMAN	71996.9	75219.9	84920.5	94138.7	87722.9	89388.4	110275	88974.2	114756
P50502	Hsc70-interacting protein	F10A1_HUMAN	541409	549766	569760	491768	466201	521937	747288	704216	761711
P50542	Peroxisomal targeting signal 1 receptor	PEX5_HUMAN	28363	45696	38662.6	14593.5	26711.3	15391.9	12119.1	12440.7	Filtered
P50552	Vasodilator-stimulated phosphoprotein	VASP_HUMAN	238067	265946	296680	361774	350912	327417	354708	344643	362225
P50570	Dynamin-2	DYN2_HUMAN	296760	332668	356801	363289	356989	373797	393460	427461	415839
P50579	Methionine aminopeptidase 2	MAP2_HUMAN	38279.5	39786.8	41616.5	34300.8	33945.1	32606.1	39389.6	37310.3	43133.1
P50583	Bis(5'-nucleosyl)-tetraphosphatase [asymmetrical]	AP4A_HUMAN	36042.7	38929.2	34420.4	34464.5	33856.8	34539.8	25246.4	28281.5	40760.5
P50613	Cyclin-dependent kinase 7	CDK7_HUMAN	210370	194373	262693	185244	211560	310299	546442	Filtered	743999
P50748	Kinetochore-associated protein 1	KNTC1_HUMAN	Filtered	79524.8	Filtered	Filtered	Filtered	82063.9	143287	Filtered	Filtered
P50749	Ras association domain-containing protein 2	RASF2_HUMAN	149106	148328	151756	150029	150846	153026	177475	162827	154679
P50851	Lipopolysaccharide-responsive and beige-like anchor protein	LRBA_HUMAN	134085	126091	120538	114573	112246	109278	133784	141243	134228
P50895	Basal cell adhesion molecule	BCAM_HUMAN	245735	236101	284646	294353	303801	338154	356822	356554	369335
P50897	Palmitoyl-protein thioesterase 1	PPT1_HUMAN	178900	180610	204883	162570	177962	159794	331645	260072	152922
P50914	60S ribosomal protein L14	RL14_HUMAN	949472	1.01109e+06	1.04051e+06	1.4343e+06	1.54051e+06	1.47972e+06	1.27229e+06	1.39795e+06	1.46593e+06
P50990	T-complex protein 1 subunit theta	TCPQ_HUMAN	1.08058e+06	1.11078e+06	1.20051e+06	1.23349e+06	1.16813e+06	1205474	942149	976341	963068
P50991	T-complex protein 1 subunit delta	TCPD_HUMAN	353549	369325	354310	337792	337722	351202	338996	344035	344208
P50993	Sodium/potassium-transporting ATPase subunit alpha-2	AT1A2_HUMAN	4.23659e+06	4934943	5.03627e+06	2.97019e+06	2.93786e+06	5.83646e+06	3926627	4.69457e+06	4.97745e+06
P50995	Annexin A11	ANX11_HUMAN	942404	967448	797280	940869	1.02903e+06	987195	813504	802104	771220
P51003	Poly(A) polymerase alpha	PAPOA_HUMAN	19685.7	65379.1	9939.84	65283.4	69327.8	55589.6	63215.7	26883.9	Filtered
P51114	Fragile X mental retardation syndrome-related protein 1	FXR1_HUMAN	71569.3	52540.5	55928.8	46445.1	44908.2	66792.8	49886.1	61630.8	44115.1
P51116	Fragile X mental retardation syndrome-related protein 2	FXR2_HUMAN	19660.6	22994.3	16064.7	34518.4	27254.6	30214.1	47535.8	49070.9	73849.3
P51124	Granzyme M	GRAM_HUMAN	390236	577760	404865	598464	652872	408018	Filtered	675249	706891
P51148	Ras-related protein Rab-5C	RAB5C_HUMAN	283663	266396	244092	240091	223647	222204	278242	292868	278052
P51149	Ras-related protein Rab-7a	RAB7A_HUMAN	375643	378146	461281	456864	459060	489887	630135	615738	685870
P51151	Ras-related protein Rab-9A	RAB9A_HUMAN	37113	38343.2	37260.8	48247.5	40997.8	57989.3	37763.5	38742	54469.7
P51153	Ras-related protein Rab-13	RAB13_HUMAN	154195	588520	653235	206748	197124	716448	750780	777439	805137
P51157	Ras-related protein Rab-28	RAB28_HUMAN	Filtered	Filtered	Filtered	Filtered	Filtered	Filtered	1.04622e+06	Filtered	Filtered
P51161	Gastrotropin	FABP6_HUMAN	30624.9	23004.1	25087.6	59474.4	62480.8	53311.5	54179.5	51785	22645.3
P51178	1-phosphatidylinositol 4,5-bisphosphate phosphodiesterase delta-1,1-phosphatidylinositol 4,5-bisphosphate phosphodiesterase delta-1	PLCD1_HUMAN	101554	101475	95352	112565	88919.5	141509	115731	110646	108633
P51397	Death-associated protein 1	DAP1_HUMAN	46097.4	49215.6	77891.7	158161	161583	59215.4	52184.4	69051.6	37288.4
P51398	28S ribosomal protein S29, mitochondrial,28S ribosomal protein S29, mitochondrial	RT29_HUMAN	52319.7	59768.3	57516.2	142153	80262.8	68604.5	49068.8	52505.7	74588.6
P51452	Dual specificity protein phosphatase 3	DUS3_HUMAN	100371	43516.8	62476.2	42837.2	87863.4	39001.7	55457.4	58621.1	56184.1
P51531	Probable global transcription activator SNF2L2	SMCA2_HUMAN	52403.3	47927.3	58013.2	69351.8	60646.5	64127.8	50210.9	46238.5	70781.4
P51532	Transcription activator BRG1	SMCA4_HUMAN	49693.3	51412.8	61958.2	58657	69061.2	67367.7	59495.8	41813.5	54933.1
P51553	Isocitrate dehydrogenase [NAD] subunit gamma, mitochondrial,Isocitrate dehydrogenase [NAD] subunit gamma, mitochondrial	IDH3G_HUMAN	102768	88338.7	87852.4	86002.6	92589.9	81928.4	98184.1	96500.8	117044
P51570	Galactokinase	GALK1_HUMAN	124041	118304	147613	139589	135461	148203	142180	154590	157414
P51571	Translocon-associated protein subunit delta	SSRD_HUMAN	313000	346985	375661	387211	359090	420798	490383	454924	465137
P51572	B-cell receptor-associated protein 31	BAP31_HUMAN	190757	190448	181775	290209	295354	270039	186687	199211	244218
P51580	Thiopurine S-methyltransferase	TPMT_HUMAN	53379.6	56112.3	48344.8	45444.2	44823.6	54970.4	60511.4	60193.5	67871.9
P51606	N-acylglucosamine 2-epimerase	RENBP_HUMAN	32081.2	40372.1	58099.3	63088.9	89817.8	81853.4	44886.8	38403.9	Filtered
P51608	Methyl-CpG-binding protein 2	MECP2_HUMAN	144740	90914.8	159567	102406	260283	150262	179688	184810	188770
P51610	Host cell factor 1	HCFC1_HUMAN	139473	144224	151074	180456	170194	166859	164525	164745	167900
P51648	Fatty aldehyde dehydrogenase	AL3A2_HUMAN	57768.6	56204.8	59234.4	51377.4	55852.9	66970.7	72452.3	67398	78512.9
P51649	Succinate-semialdehyde dehydrogenase, mitochondrial,Succinate-semialdehyde dehydrogenase, mitochondrial	SSDH_HUMAN	513730	501223	561574	408966	445088	506209	59022.5	56312.2	512111
P51659	Peroxisomal multifunctional enzyme type 2	DHB4_HUMAN	693743	676335	696320	714993	667773	779605	546925	544760	635934
P51665	26S proteasome non-ATPase regulatory subunit 7	PSMD7_HUMAN	65624.7	67134.4	64575.8	71428.5	66329.3	70901.2	72324.8	66677.8	59732.3
P51668,P51668;Q9Y2X8,Q9Y2X8	Ubiquitin-conjugating enzyme E2 D1,Ubiquitin-conjugating enzyme E2 D1;Ubiquitin-conjugating enzyme E2 D4,Ubiquitin-conjugating enzyme E2 D4	UB2D1_HUMAN,UB2D1_HUMAN;UB2D4_HUMAN,UB2D4_HUMAN	192956	191797	368716	137574	157612	315605	144221	147687	167198
P51692	Signal transducer and activator of transcription 5B	STA5B_HUMAN	44838.5	47083.4	41665.8	50416.7	48536.8	44711.7	59450.1	63869.2	72216.7
P51808	Dynein light chain Tctex-type 3	DYLT3_HUMAN	22876	23499.1	22064.1	19138.2	22641.6	33681.2	25458.3	45943.1	30695.1
P51809	Vesicle-associated membrane protein 7	VAMP7_HUMAN	25148.9	23855	28212.6	14977.4	17338.2	21978.5	21172.3	7305.67	30303.4
P51812	Ribosomal protein S6 kinase alpha-3	KS6A3_HUMAN	67511	68828.3	82837.7	79769.7	84740.8	72274.5	66170.4	57233.4	79404.6
P51826	AF4/FMR2 family member 3	AFF3_HUMAN	35416.1	29912.6	55425.5	43332.3	41016.8	39185.8	57282.6	53203.3	57189.6
P51858	Hepatoma-derived growth factor	HDGF_HUMAN	360545	345173	389698	349825	345231	391512	446470	420609	485277
P51884	Lumican	LUM_HUMAN	12507572	12267570	10731184	12152162	12382846	11935300	9749576	9292184	9369868
P51888	Prolargin	PRELP_HUMAN	658470	669222	719614	846729	872735	954569	997432	951401	1.02217e+06
P51911	Calponin-1	CNN1_HUMAN	671906	706457	674017	655178	631397	764943	804437	859096	901371
P51946	Cyclin-H	CCNH_HUMAN	28323.6	816112	723111	582042	1.03216e+06	1.57277e+06	1.05021e+06	1.94199e+06	Filtered
P51970	NADH dehydrogenase [ubiquinone] 1 alpha subcomplex subunit 8	NDUA8_HUMAN	191014	192868	171737	197698	186154	210324	173301	176902	146876
P51991	Heterogeneous nuclear ribonucleoprotein A3	ROA3_HUMAN	1.41264e+06	1.32953e+06	1.10386e+06	1353947	1.3928e+06	1.24192e+06	880438	846352	849421
P52209	6-phosphogluconate dehydrogenase, decarboxylating,6-phosphogluconate dehydrogenase, decarboxylating	6PGD_HUMAN	714834	758903	627634	841502	828196	874521	841740	841546	747503
P52272	Heterogeneous nuclear ribonucleoprotein M	HNRPM_HUMAN	1735658	1.69419e+06	1.71256e+06	1.56156e+06	1.61819e+06	1.5838e+06	1.73867e+06	1710177	1.77735e+06
P52292	Importin subunit alpha-1	IMA1_HUMAN	43166.6	38261.7	42707.1	51586.3	55189.8	46403.8	33383.7	33689.4	28211.2
P52294	Importin subunit alpha-5	IMA5_HUMAN	27434.3	30488	40492.1	26457.2	31668.3	83175.2	20647.4	84523.5	76419.8
P52298	Nuclear cap-binding protein subunit 2	NCBP2_HUMAN	70321.7	52410.5	40137	141523	152130	49550.7	191952	156311	12540.9
P52306	Rap1 GTPase-GDP dissociation stimulator 1	GDS1_HUMAN	53901.5	48890.5	48957.8	55455.3	57905.5	54436.9	53508.6	50816.5	42500.3
P52434	DNA-directed RNA polymerases I, II, and III subunit RPABC3,DNA-directed RNA polymerases I, II, and III subunit RPABC3	RPAB3_HUMAN	38150.9	39606.7	43009.5	24272.6	26456.6	35554.7	45652.6	39730	47659.5
P52435	DNA-directed RNA polymerase II subunit RPB11-a	RPB11_HUMAN	24957.9	25051.6	19533.4	26766.4	31206.4	15666.7	22195.5	23370	26095.9
P52564	Dual specificity mitogen-activated protein kinase kinase 6	MP2K6_HUMAN	43409.7	51729.5	55733.7	55860.5	56138.5	25932.5	75132	49598.2	31166.7
P52565	Rho GDP-dissociation inhibitor 1	GDIR1_HUMAN	2.26744e+06	2263214	2.21225e+06	2.1005e+06	2.18173e+06	3268936	2.46252e+06	2.57698e+06	3.64193e+06
P52566	Rho GDP-dissociation inhibitor 2	GDIR2_HUMAN	1.10831e+06	1.17988e+06	1.1881e+06	968517	1.01267e+06	997161	1234576	1.20153e+06	1.19943e+06
P52594	Arf-GAP domain and FG repeat-containing protein 1	AGFG1_HUMAN	67773.9	71371.2	61602.8	65259.4	66055.5	72378	63873	40270.4	25580
P52597	Heterogeneous nuclear ribonucleoprotein F	HNRPF_HUMAN	496797	503247	418181	485381	504413	371209	413515	346560	333037
P52630	Signal transducer and activator of transcription 2	STAT2_HUMAN	105080	103618	73427.6	115645	114699	126431	89348.4	83055	87642.9
P52655	Transcription initiation factor IIA subunit 1	TF2AA_HUMAN	72721.2	76535.4	72840.3	87633.5	85844.3	88764	62973.9	70285.9	27928.1
P52735	Guanine nucleotide exchange factor VAV2	VAV2_HUMAN	42660.6	43351.9	54857.9	75604.2	58501.1	74038.9	92977.5	77142.4	69233.6
P52747	Zinc finger protein 143	ZN143_HUMAN	Filtered	17315.9	16607.1	15667.6	13206.7	Filtered	Filtered	Filtered	Filtered
P52756	RNA-binding protein 5	RBM5_HUMAN	42003.3	43309	35428	61036.6	47796.1	46338.1	22885.1	38508.7	21302.3
P52758	2-iminobutanoate/2-iminopropanoate deaminase	RIDA_HUMAN	34026	20340.4	41725.8	36711.1	94239.6	31256.3	36834.5	28950	20973.4
P52788	Spermine synthase	SPSY_HUMAN	54921.5	85998.5	45819.8	88756.7	90063.3	80571.8	56832.1	50873	46060.6
P52789	Hexokinase-2	HXK2_HUMAN	36285.5	33080.3	29233.5	42801.4	79328.3	26972.2	47586.5	36434.2	27669.5
P52790	Hexokinase-3	HXK3_HUMAN	51110.4	53672.9	51226.3	58996	60143.8	52637.7	47596.3	48692.9	54662.5
P52815	39S ribosomal protein L12, mitochondrial,39S ribosomal protein L12, mitochondrial	RM12_HUMAN	92418.7	100451	120597	81938.7	78546.8	92841.6	212539	219012	122426
P52888	Thimet oligopeptidase	THOP1_HUMAN	26499.2	26367.9	28899.9	29262	36306.6	33396.9	36037	25977.8	32638.3
P52895	Aldo-keto reductase family 1 member C2	AK1C2_HUMAN	131170	128877	90271.5	210997	201330	152432	137957	210836	129937
P52907	F-actin-capping protein subunit alpha-1	CAZA1_HUMAN	2.23165e+06	2106996	2.33486e+06	2.41876e+06	2.6299e+06	2.62209e+06	2.49637e+06	2.47155e+06	2.42908e+06
P52943	Cysteine-rich protein 2	CRIP2_HUMAN	811614	889248	971952	982849	978594	1.04837e+06	1.1217e+06	1119818	1.12539e+06
P52948	Nuclear pore complex protein Nup98-Nup96	NUP98_HUMAN	110278	117958	124763	120812	116798	125011	105555	102160	110862
P53004	Biliverdin reductase A	BIEA_HUMAN	199915	193427	210616	202735	211402	211546	236759	236811	241197
P53007	Tricarboxylate transport protein, mitochondrial,Tricarboxylate transport protein, mitochondrial	TXTP_HUMAN	87511.9	85130.4	97981.2	104436	106244	123042	129275	128281	118576
P53041	Serine/threonine-protein phosphatase 5	PPP5_HUMAN	151922	161665	174864	204435	198149	219624	205408	185561	178384
P53367	Arfaptin-1	ARFP1_HUMAN	122018	131415	130421	153629	138289	154009	159857	162244	171969
P53384	Cytosolic Fe-S cluster assembly factor NUBP1	NUBP1_HUMAN	206427	109052	198109	97006.8	177122	90604.5	131926	142706	138085
P53396	ATP-citrate synthase	ACLY_HUMAN	200542	247373	222938	230933	231050	262662	296234	299098	293315
P53582	Methionine aminopeptidase 1	MAP11_HUMAN	108550	111603	123245	120814	134815	127404	106114	108885	123409
P53597	Succinate--CoA ligase [ADP/GDP-forming] subunit alpha, mitochondrial,Succinate--CoA ligase [ADP/GDP-forming] subunit alpha, mitochondrial	SUCA_HUMAN	59648.2	55548.1	61918.4	66068.5	92204.5	78783.3	58514.7	51987.3	48607.9
P53602	Diphosphomevalonate decarboxylase	MVD1_HUMAN	33609.7	33023.1	34077.7	47826.1	36250.3	36702.6	62050.9	35362.4	34192.4
P53611	Geranylgeranyl transferase type-2 subunit beta	PGTB2_HUMAN	105656	111367	114441	101145	130226	116485	151752	189280	120214
P53618	Coatomer subunit beta	COPB_HUMAN	197224	198219	188901	190890	198578	181462	221852	226321	230800
P53621	Coatomer subunit alpha	COPA_HUMAN	414072	423863	458511	581367	578094	655919	561837	553948	602705
P53634	Dipeptidyl peptidase 1	CATC_HUMAN	854273	863594	861600	816138	855984	803937	813844	794499	868643
P53675	Clathrin heavy chain 2	CLH2_HUMAN	324854	329476	390157	400641	398317	457977	380823	391615	348529
P53677	AP-3 complex subunit mu-2	AP3M2_HUMAN	33044.4	30486.7	36170.4	195725	50203.3	24058.1	35931.7	29850.1	Filtered
P53680	AP-2 complex subunit sigma	AP2S1_HUMAN	48541.7	40599	106572	80942.8	90710.7	39368	35883.9	36709.2	56083.3
P53701	Cytochrome c-type heme lyase	CCHL_HUMAN	44564.8	42641.3	22070.9	58395.1	45917.5	26225.6	25939.8	17397.8	17398.3
P53708	Integrin alpha-8	ITA8_HUMAN	18854.3	25291.6	15562.9	19757.2	36544.6	14841.8	14249.3	13227.5	Filtered
P53814	Smoothelin	SMTN_HUMAN	48891.3	39558.1	48018.7	36739.6	35931.6	50660.6	63657.3	65009.9	68034.4
P53990	IST1 homolog	IST1_HUMAN	60498.6	65903.3	54635.4	42982	47508.5	47183.2	41930.4	46062.6	53068.5
P53992	Protein transport protein Sec24C	SC24C_HUMAN	214518	209134	202570	207963	217410	209789	205519	196010	225895
P53999	Activated RNA polymerase II transcriptional coactivator p15	TCP4_HUMAN	1.12063e+06	1.11709e+06	1.25541e+06	1.33887e+06	1.32097e+06	1.46902e+06	1.52982e+06	1.4591e+06	1.66874e+06
P54105	Methylosome subunit pICln	ICLN_HUMAN	138092	121909	72360.8	138731	131799	267073	47564.5	30981.2	64105.6
P54136	Arginine--tRNA ligase, cytoplasmic,Arginine--tRNA ligase, cytoplasmic	SYRC_HUMAN	259502	245449	214634	243659	242686	262750	317379	291408	304255
P54252	Ataxin-3	ATX3_HUMAN	10102	16391.7	15008.2	20797.2	12918.1	13180.9	19002.6	20217	23496.6
P54289	Voltage-dependent calcium channel subunit alpha-2/delta-1	CA2D1_HUMAN	66785.2	69068.6	63992.2	67411.7	68210	63051.2	58032.1	61808.2	57383.2
P54577	Tyrosine--tRNA ligase, cytoplasmic,Tyrosine--tRNA ligase, cytoplasmic	SYYC_HUMAN	86223.9	82605.5	98745.7	101340	102795	108602	139423	132014	146453
P54578	Ubiquitin carboxyl-terminal hydrolase 14	UBP14_HUMAN	157809	184889	214360	212685	200954	250681	281283	282850	261404
P54619	5'-AMP-activated protein kinase subunit gamma-1	AAKG1_HUMAN	76155.4	60321.3	53347.6	69027.9	74868.7	49999.8	52504.7	50744.8	43528.1
P54652	Heat shock-related 70 kDa protein 2	HSP72_HUMAN	395043	408590	417384	458426	446215	531938	427037	445014	471657
P54687	Branched-chain-amino-acid aminotransferase, cytosolic,Branched-chain-amino-acid aminotransferase, cytosolic	BCAT1_HUMAN	37342.1	33655.9	60033	54070.7	88429.5	70748.4	59178.8	46408.6	49249.6
P54709	Sodium/potassium-transporting ATPase subunit beta-3	AT1B3_HUMAN	181162	186329	219092	188147	187126	193009	197802	270918	272151
P54725	UV excision repair protein RAD23 homolog A	RD23A_HUMAN	56415	51067.5	54944.2	40092.1	28338.1	47658.7	26765	25436.8	43601.4
P54727	UV excision repair protein RAD23 homolog B	RD23B_HUMAN	170394	181185	259765	246739	265826	268796	262017	246166	282963
P54802	Alpha-N-acetylglucosaminidase	ANAG_HUMAN	960786	15808.6	1062909	857628	873135	18207.6	587967	546766	817104
P54819	Adenylate kinase 2, mitochondrial,Adenylate kinase 2, mitochondrial	KAD2_HUMAN	373794	383178	404573	406856	431344	385541	564592	560189	563514
P54868	Hydroxymethylglutaryl-CoA synthase, mitochondrial,Hydroxymethylglutaryl-CoA synthase, mitochondrial	HMCS2_HUMAN	174963	190359	208404	166230	170882	195668	177262	183454	183514
[truncated: 3,092 more rows]
