# Supplementary material for: Proteomic signatures of 16 major types of human cancer reveal universal and cancer-type-specific proteins for the identification of potential therapeutic targets
Source: J Hematol Oncol. 2020 Dec 7;13:170. doi: 10.1186/s13045-020-01013-x (PMC7720039; doi:10.1186/s13045-020-01013-x)
Supplement: Supplementary file 3 — Additional file 3: Table S2. Protein expression profiling used for all the downstream analyses. [file 13045_2020_1013_MOESM3_ESM.xlsx]

## Sheet: Sheet1
Index	Protein Group	Gene Group	BL_N-18-3-7	BL_N-13-19-2	BL_N-19-20-8	BL_N-15-23-4	BL_N-14-25-3	BL_N-17-26-6	BL_N-21-31-10	BL_N-12-33-1	BL_N-20-35-9	BL_N-22-44-11	BL_N-16-52-5	BR_N-169-66-97	BR_N-167-91-95	BR_N-168-93-96	BR_N-166-97-94	BR_N-170-111-98	CO_N-54-46-22	CO_N-56-48-24	CO_N-61-50-29	CO_N-59-56-27	CO_N-63-57-31	CO_N-57-70-25	CO_N-58-71-26	CO_N-62-72-30	CO_N-55-73-23	CO_N-60-109-28	CO_N-64-129-32	ES_N-235-27-135	ES_N-236-29-136	ES_N-237-31-137	ES_N-239-35-139	ES_N-240-37-140	ES_N-241-39-141	HN_N-177-22-99	HN_N-181-140-103	HN_N-180-141-102	HN_N-182-153-104	HN_N-179-157-101	KI_N-139-3-72	KI_N-140-4-73	KI_N-141-7-74	KI_N-142-10-75	KI_N-143-14-76	KI_N-144-17-77	KI_N-145-18-78	KI_N-146-19-79	KI_N-147-20-80
A0A075B6I0_IGLV8-61	A0A075B6I0	IGLV8-61	16646.4	7551.9	74627.8	12948.2	24745.1	7551.9	166244	32401.7	130175	146363	7551.9	208752	4.32925e+06	208752	929536	1.00378e+06	124331	6042.18	48923.8	29127.3	94012.2	80777.5	20065	6042.18	6042.18	6042.18	25716.4	229831	283505	197108	18340.2	50.4815	101.182	129532	152424	11424.8	97727.3	77307.1	22980.6	7221.03	7221.03	129753	85597.1	7221.03	42079.3	90013.4	62838
A0A075B6I9_IGLV7-46	A0A075B6I9	IGLV7-46	22891	4201.06	103873	6905.95	29264	10393.3	66957.2	31103.6	28042	78664.9	241982	118276	1.73864e+06	582582	1.31815e+06	1.09167e+06	29122.4	7611.65	33512.5	10051.6	21912.3	29200.8	14893.3	2559.97	26821.8	2559.97	57270.6	30543.9	167114	73741	98912	44930.6	46251.7	76334	50055.5	6080.69	6080.69	56031.1	71861.1	31443.2	2540.51	19307.1	25691.2	24043.4	2540.51	2540.51	26540.4
A0A075B6K4_IGLV3-10	A0A075B6K4	IGLV3-10	5173.52	22010.1	116778	7598.56	28905.9	9079.09	80634.8	23520.4	43650.2	58686.9	165455	176800	17121466	1.47949e+06	679079	2285072	4103.7	35.0314	17.7846	20.671	25.2577	103707	72.8054	64.6665	24.2107	110.85	3835.54	7290.85	270273	6995.49	3586.2	7290.85	10779.6	86679.1	144.417	64.4957	101.636	48462.8	81.5127	1719.91	40.8493	97.4256	49.9291	65.7861	153.874	113.788	95.377
A0A075B6K5_IGLV3-9	A0A075B6K5	IGLV3-9	246232	263945	672474	270138	396829	501719	839153	409918	561928	638764	1.61786e+06	3.59105e+06	2.98876e+06	5530182	10069674	5.61861e+06	124227	176126	110154	62265.1	168545	1.54873e+06	496377	675916	94425.7	428613	1.72126e+06	757905	872877	447861	171491	226779	775018	1.63619e+06	456350	455416	781405	658778	253238	485608	129005	961495	161816	350727	277131	293081	392122
A0A075B6P5_IGKV2-28	A0A075B6P5;P01615	IGKV2-28;IGKV2D-28	257734	159515	635779	221504	484663	563112	380104	513957	407032	918782	1.28779e+06	3462360	28103714	7.11981e+06	1.76065e+06	3.85827e+06	480798	204646	166737	225257	269557	801045	222727	200752	185001	463848	514946	327103	3.47453e+06	306224	81495.4	107716	386952	725051	649531	440539	236749	1.05163e+06	347820	401330	188590	369831	137547	287617	245862	279041	154807
A0A075B6R2_IGHV4-4	A0A075B6R2	IGHV4-4	90304.3	14751.2	108177	14751.2	192811	14751.2	65406.9	14751.2	14751.2	137385	290987	1288.94	900.892	956203	812.721	709771	37.8815	35.0314	22493.8	20.671	25.2577	69.5854	72.8054	64.6665	24.2107	110.85	68.5902	49.728	200.324	29.3999	48.1609	50.4815	101.182	26.3601	144.417	64.4957	101.636	101762	81.5127	51803.7	40.8493	97.4256	49.9291	65.7861	153.874	94379	95.377
A0A075B6S2_IGKV2D-29	A0A075B6S2	IGKV2D-29	210480	142063	524596	147440	483745	201088	425019	189643	417063	672826	1.67691e+06	4.68578e+06	70055040	10347744	14098459	7515284	321212	261188	279972	394762	690367	765204	139557	512551	218361	347328	565903	814553	1130106	390300	205373	220477	536480	1.1779e+06	546436	310102	641922	825962	449830	461521	164210	297096	290938	434886	466864	203394	618745
A0A075B6S5_IGKV1-27	A0A075B6S5	IGKV1-27	66876.9	24565.5	167645	12268	27029.9	60402.9	220455	66371.9	153845	148747	290856	245803	5032278	1.46992e+06	245803	871894	69809	7234.36	8706.39	10404.1	10404.1	213304	168149	10404.1	10404.1	10404.1	157045	13899.8	363453	73910.4	35943.7	13899.8	82684.4	254677	144.417	64.4957	101.636	123.311	6851.26	74418.8	6851.26	78331.4	53247.9	57806.2	6851.26	6851.26	6851.26
A0A087WSY6_IGKV3D-15	A0A087WSY6	IGKV3D-15	123208	95701.1	425761	109508	426542	103429	399322	152853	596764	287003	682995	1.82677e+06	18752500	5415047	1519902	2.18066e+06	150932	51298.2	91193.2	42787.6	60918.7	519904	244291	177169	81348.4	11143.8	103001	277122	468147	211238	158825	29545	232721	418214	138492	235401	164752	254810	101159	108165	59947.5	163859	158059	67465.2	63639.4	54405.4	162465
A0A087WSZ0_IGKV1D-8	A0A087WSZ0	IGKV1D-8	18673.5	2567.47	33685.5	2567.47	16645.4	2567.47	26927.8	2567.47	13232.6	16582.7	53975.3	775388	855530	1.02964e+06	493127	146928	37.8815	35.0314	17.7846	20.671	25.2577	69.5854	72.8054	64.6665	24.2107	110.85	68.5902	29395.4	200.324	58553	48.1609	50.4815	64453	65432.8	144.417	64.4957	101.636	123.311	81.5127	26.6301	40.8493	97.4256	49.9291	65.7861	337845	113.788	95.377
A0A087WW87_IGKV2-40	A0A087WW87;P01614	IGKV2-40;IGKV2D-40	81180.1	7917.63	46003	13446.4	42145.7	7806.17	38853.7	46119.2	92440.9	65594.8	285930	1288.94	900.892	1111.2	812.721	252982	25428.3	25447.1	12862.6	12774.8	2821.06	47724.4	43019.2	2821.06	30217.8	2821.06	93729.9	40584.5	378367	29.3999	48.1609	18388.2	101.182	113475	144.417	64.4957	101.636	92626.8	39502	26.6301	40.8493	34167.5	41202.7	65.7861	153.874	113.788	95.377
A0A0A0MRZ8_IGKV3D-11	A0A0A0MRZ8;P04433	IGKV3D-11;IGKV3-11	307952	229945	1.03742e+06	229514	634371	277317	629476	429306	883045	668703	2.33134e+06	5397847	40788936	26702456	16324580	13425336	553884	143876	323280	80725.4	278173	1.32255e+06	320877	368386	222548	176575	661157	924569	1.62995e+06	790217	420220	298316	563811	942596	456587	609079	571974	1.16872e+06	460026	542838	499882	743799	372944	283806	375168	41605	277632
A0A0A0MS15_IGHV3-49	A0A0A0MS15	IGHV3-49	193461	84516.1	200733	84480.6	244704	283335	692275	196778	575570	185854	589032	1.38544e+06	6.68655e+06	7159547	4327173	4.18387e+06	53584	43625.3	97574.1	22375.4	45927.5	249651	306942	197827	65997.7	107966	209899	2.03265e+06	451646	304433	80310.3	115780	229630	551638	113856	32096.9	32096.9	297415	65965.5	36490.9	6225.18	103194	71296.1	39672.7	6225.18	93514.2	6225.18
A0A0A0MT36_IGKV6D-21	A0A0A0MT36	IGKV6D-21	12322.3	30735.2	411756	21426.1	55106.6	7676.03	33622.2	45778.3	62124.9	69316.7	85752.4	82469.1	1503228	1.08902e+06	311486	395028	15198.2	4131.88	2761.27	2761.27	2761.27	75690	25894.4	2761.27	13519.1	2761.27	31242.7	189974	200.324	37849.9	48.1609	50.4815	101.182	29124.6	144.417	64.4957	101.636	50244.5	81.5127	22892.5	40.8493	97.4256	49.9291	65.7861	153.874	113.788	95.377
A0A0B4J1U3_IGLV1-36	A0A0B4J1U3	IGLV1-36	10939.8	10939.8	104444	23762.3	129524	114888	61131.9	60178.3	10939.8	145670	235586	166759	2762825	1.69388e+06	166759	546057	18485.9	35.0314	16199.8	20.671	25.2577	96354.9	72.8054	64.6665	24.2107	110.85	68.5902	76600.6	116732	29.3999	186679	50.4815	101.182	97970.1	144.417	64.4957	101.636	40147	81.5127	26.6301	40.8493	97.4256	49.9291	65.7861	153.874	113.788	58087.8
A0A0B4J1U7_IGHV6-1	A0A0B4J1U7	IGHV6-1	85730.8	123363	217834	51387.8	52470.1	68948.2	75754.5	696377	392577	14619.2	247666	453294	40423912	1.2904e+06	2.1807e+06	745757	100963	15480.2	18387.5	63940.6	130547	168833	143500	9136.65	13423.6	84930.8	173660	429955	377517	1.24272e+06	647032	329091	147095	643648	140129	258120	29489.2	137670	20650.9	56259.8	218937	304722	33204	31913.2	11865.4	233232	153154
A0A0B4J1V0_IGHV3-15	A0A0B4J1V0	IGHV3-15	59749.9	54001.2	232921	74316.4	194315	15852.1	198241	164393	277333	57854.5	272086	638178	3.04277e+06	2.98451e+06	1.21676e+06	1.52477e+06	78612.3	64797.6	68486.9	81688.1	46544.9	149376	152029	66024.8	89563.5	8858.16	88693.3	78687.7	276985	99560	46776.5	18078.7	79642.5	103790	38420.3	9742.02	142148	105322	58760.8	53272.4	21719.8	88544.3	65996.3	5073.56	5073.56	5073.56	39892
A0A0B4J1V2_IGHV2-26	A0A0B4J1V2	IGHV2-26	27560.3	3305.79	48006	13797.3	36906.5	38391.9	30148.8	15351.2	54909.1	32449.8	106431	311863	9118967	94726.9	311863	142196	12176.1	35.0314	17.7846	20.671	25.2577	35793.2	14496.9	64.6665	20050.5	110.85	43778.8	49.728	174816	29.3999	48.1609	25391.6	101.182	22620.4	144.417	64.4957	101.636	46307.1	81.5127	26.6301	40.8493	9692.05	49.9291	65.7861	153.874	113.788	95.377
A0A0B4J1V6_IGHV3-73	A0A0B4J1V6	IGHV3-73	199981	83915.5	299819	75867.4	217120	129879	210786	195865	360676	281010	678459	1.04884e+06	12510524	13109286	3.93019e+06	3504063	189114	75901	84391.8	71668.4	62884.1	308756	97461.4	101764	86509.7	74053.8	110827	485828	727852	396550	217564	143506	247702	324704	400446	392172	365172	665617	105236	89563.6	200716	159290	83203.1	77943.8	11219.8	97895.6	102297
A0A0B4J1X5_IGHV3-74	A0A0B4J1X5	IGHV3-74	95665.2	17327.5	414681	49356.6	119189	55273.5	134259	85258.8	324199	258520	196353	5.89004e+06	59824492	6.85025e+06	3.55972e+06	3.01691e+06	96523.6	64884.2	191154	132389	120985	146816	65698.5	98943.2	159525	12832.6	206337	827611	1.22995e+06	544868	230178	115144	58955.1	426979	351457	44783.5	44783.5	565069	119404	73958.2	9849.04	155489	86462.6	94474.4	106296	79425.3	110199
A0A0B4J1X8_IGHV3-43	A0A0B4J1X8	IGHV3-43	106021	384266	60053.6	144135	27726.2	178461	205258	49785.7	45581.6	132378	108104	82246.7	529295	470146	1.75924e+06	531190	83360.5	97929.5	122446	116955	58533.2	171920	364832	251761	91520.4	916600	22753.2	158836	99607.5	145036	26880.3	66882.6	157680	130655	22587.7	6801.15	6801.15	50792	140839	76215.2	119937	166774	122066	116364	13458.9	13458.9	141551
A0A0B4J1Y8_IGLV9-49	A0A0B4J1Y8	IGLV9-49	30554.5	59680.9	47532.1	12825	28454.9	37856.8	309235	51935.8	143832	74692.9	5415.16	754442	101182	1.7589e+06	1.20203e+06	331910	37.8815	35.0314	47918.7	20.671	25.2577	69.5854	72.8054	64.6665	30785.9	110.85	44343.5	112632	594456	276610	76395.9	39250.2	21986.9	26.3601	144.417	64.4957	101.636	76903.5	81.5127	26.6301	40.8493	97.4256	49.9291	65.7861	153.874	113.788	95.377
A0A0B4J1Y9_IGHV3-72	A0A0B4J1Y9	IGHV3-72	95372	71538	430448	80601.4	48977.4	102952	246896	46612.2	103621	69469.4	160773	1.77266e+06	28185080	1.19875e+06	1.49318e+06	935456	70787.7	24276.1	446918	47864.5	46781.2	177569	42430.1	14393.2	247765	158613	1.04977e+06	1.28946e+06	355292	108393	67519.3	361716	420267	529611	295377	403531	796313	113931	46928.4	199280	276154	123572	369029	397926	216097	302631	319347
A0A0B4J2D9_IGKV1D-13	A0A0B4J2D9;P0DP09	IGKV1D-13;IGKV1-13	95920.1	298745	272788	30964.4	18103.5	294494	383072	379518	1.06951e+06	41155.8	22556.2	475814	2420036	97962	97962	43011.3	37.8815	112227	17.7846	20.671	25.2577	136494	94462.1	64.6665	34871.6	255162	68.5902	57906.4	200.324	29.3999	14717.1	50.4815	101.182	29333.5	144.417	64.4957	101.636	123.311	34745.1	74159.7	12660.5	12660.5	50538.2	279652	12660.5	12660.5	193932
A0A0B4J2F0_PIGBOS1	A0A0B4J2F0	PIGBOS1	5200.27	23.0055	83.8349	23.4978	37.3628	53.1065	18.9226	8176.12	75.9221	50.2075	52.2647	1288.94	900.892	1111.2	812.721	227.553	37.8815	35.0314	3323.86	20.671	25.2577	69.5854	72.8054	64.6665	24.2107	110.85	68.5902	3941.36	200.324	29.3999	13243	24689.6	101.182	8960.53	144.417	64.4957	101.636	123.311	8486.79	41800.3	12960.7	40199.5	2766.83	38997.4	23564.9	2766.83	2766.83
A0A0B4J2H0_IGHV1-69D	A0A0B4J2H0	IGHV1-69D	120191	160401	504066	80536.9	388052	186936	263793	175686	296228	211581	2.41054e+06	1.0224e+06	40942984	5255283	11215260	9751851	561875	203052	444910	182085	85696	1.47517e+06	150041	217444	90633.8	273934	573288	702156	1.01198e+06	361885	193573	364869	1.27432e+06	781090	576838	395547	797628	654849	285444	306218	274438	229117	368240	400709	216299	299685	314036
A0A0C4DH24_IGKV6-21	A0A0C4DH24	IGKV6-21	31776.1	44443.5	78649.8	15173.3	48252.4	39077.5	144763	76069.4	104637	72667.4	132731	1.71654e+06	582974	2.4817e+06	2.32744e+06	562682	27336.1	35.0314	25700.6	20.671	25.2577	133154	72.8054	64.6665	24.2107	110.85	126009	49.728	200.324	29.3999	48.1609	32933.7	101.182	85507.5	227080	16449.5	16449.5	180898	81.5127	50515.2	40.8493	57768.9	34864	65.7861	153.874	113.788	95.377
A0A0C4DH25_IGKV3D-20	A0A0C4DH25	IGKV3D-20	255099	166455	394052	104510	348219	181651	336190	241794	404097	246830	1.69515e+06	1.6445e+06	26273820	12952720	7075350	11224947	265876	50881.7	139122	48593.7	186862	475288	149380	149229	100908	124022	199673	767672	816903	616927	244420	124456	103524	570649	245290	54870.9	54870.9	830186	225298	241680	136222	333004	137541	92971.8	117965	70511.2	139450
A0A0C4DH29_IGHV1-3	A0A0C4DH29	IGHV1-3	8964.04	14511.7	222517	8095.49	60970.1	29646.4	111784	8964.04	8964.04	85197.3	184402	184258	47964	762059	352287	619954	2884.08	28101.9	23075.5	2884.08	2884.08	91609.4	2884.08	30695.1	25018.7	2884.08	37312.6	49.728	200.324	29.3999	48.1609	50.4815	101.182	26.3601	144.417	64.4957	101.636	88900.3	40442.9	45933.9	40.8493	97.4256	60900.6	65.7861	153.874	113.788	95.377
A0A0C4DH31_IGHV1-18	A0A0C4DH31	IGHV1-18	73500.8	92893.3	163048	82706.9	101944	231815	114625	202442	369577	130954	250721	647840	3.01574e+06	1.78692e+06	913746	401944	33772.9	20079.2	25074.1	31150.4	20681.1	139889	203314	31246.4	31952.8	67425.4	243922	99376.1	321941	15121.8	32338.1	15121.8	15121.8	146199	65356.1	77943.4	89875.2	194308	64206.9	32825.8	4131.35	51694.4	23047.4	21653.4	57758.7	72832.5	33631.9
A0A0C4DH34_IGHV4-28	A0A0C4DH34	IGHV4-28	55921.1	7633.9	27588.6	38063.5	92053.4	165680	94610.8	13892.5	26430.6	7633.9	172811	39942.9	554618	402837	39942.9	240832	28537.5	2199.09	30225	2199.09	2199.09	22139.8	34406.2	7885.86	2199.09	8751.04	2199.09	69822.2	184550	310773	60447.3	15021.4	314791	51992.7	144.417	64.4957	101.636	238131	41192.1	27220	90346.8	55504.1	72130.8	57563.4	11952.2	5208.61	61674.5
A0A0C4DH38_IGHV5-51	A0A0C4DH38	IGHV5-51	577325	162279	325227	349570	688719	435537	685244	686817	996686	1067302	1252953	769156	14780750	8791991	1.70507e+06	6.81822e+06	464901	75726	365493	130291	125725	1.77406e+06	541950	161191	374432	383150	666267	1.05036e+06	433586	377962	68465	93875.4	171762	950325	216106	65408.5	426413	1.02349e+06	140158	85794	140027	256851	277196	152010	64580.7	231747	148303
A0A0C4DH43_IGHV2-70D	A0A0C4DH43	IGHV2-70D	84540.5	25645.2	81274.6	35777.4	102449	96720.7	95249.4	9551.24	103345	234610	261226	946835	1.59385e+06	2535314	322846	537763	25522.9	5223.37	5223.37	9282.92	5223.37	117121	26681.2	5223.37	5223.37	45635.1	89159.3	207711	9897.81	31179.3	76737.1	9897.81	80285.5	313638	15550.3	64713	109308	134355	19065.7	47447.8	3462.29	62655.5	27828.5	22199.5	28540.4	3462.29	3462.29
A0A0C4DH67_IGKV1-8	A0A0C4DH67	IGKV1-8	343389	295636	630806	184773	414100	523185	471432	306775	975993	363003	1.22582e+06	512120	4.136e+06	2.14232e+06	2866611	1.08117e+06	228923	125289	209701	92380.1	293023	732990	471138	384087	163765	656413	395309	281171	75297.9	329282	137930	215082	125040	426284	663790	207797	791817	422693	213922	260937	209244	309056	218074	204341	261462	186613	177596
A0A0C4DH68_IGKV2-24	A0A0C4DH68	IGKV2-24	73606.5	120997	231568	51559.2	150009	106246	279350	124460	213036	228204	147702	804589	6438015	2.33225e+06	2.37933e+06	525077	87165.8	32031.5	55295.6	36302.2	49036	150241	189512	73471.4	66340	117517	334357	120219	235454	105280	63777	87491.9	77228	185062	162906	13539.8	13539.8	58226.3	48091.9	149449	7200.2	141721	55529.1	54055.4	7200.2	19111.2	51387.5
A0A0C4DH73_IGKV1-12	A0A0C4DH73;P01611	IGKV1-12;IGKV1D-12	241748	113673	649897	126374	403558	282949	343854	450694	740400	292106	652912	3.07217e+06	3.2944e+06	1.00281e+06	659824	438866	176848	74636.1	130145	84865.7	171179	275375	630651	577051	171385	294938	423477	346458	894628	93102.8	60218.3	81321.6	156363	344395	274433	34924.7	441502	336659	379885	83060	17375	366485	174653	133897	59374.8	71004.6	159821
A0A0J9YX35_IGHV3-64D	A0A0J9YX35	IGHV3-64D	162895	123242	452644	90189.2	244948	201481	269978	97855.2	297577	214151	666337	1.52308e+06	1.95167e+06	3416556	1.55636e+06	1.35996e+06	282845	187868	114494	176047	233936	385310	131609	116302	70048.8	18492.8	150821	76753.3	277901	114933	125967	155727	15025.6	141470	251067	20854.2	20854.2	233087	145385	68445.6	10548.1	214069	88297.4	45679.3	10548.1	10548.1	97154
A0AV96_RBM47	A0AV96	RBM47	20373.1	1631.7	9559.16	22080.6	10353.7	1631.7	13786.1	12484.3	1631.7	25582.3	1631.7	1288.94	900.892	1111.2	812.721	227.553	100573	127027	134992	126381	99119.1	114010	81346.7	69227.4	134869	10430.6	55517.4	18168.1	4950.43	16774.8	101147	81917.6	29513.4	19322.6	61257.2	64.4957	101.636	123.311	131360	139520	77164.1	104390	74865.2	99167.6	51068.7	62622.8	88023.8
A0AVT1_UBA6	A0AVT1	UBA6	38468.5	58709.4	44798	62933.3	49613.4	79183.3	61707.5	52098.2	47656.8	70915	48525.7	1288.94	900.892	1111.2	812.721	41492	45321.1	45559.9	44595.6	41649.7	50156.8	54826.9	54526.5	57808.3	47882.1	95875.3	56108.2	69479.8	69467.8	74885.2	60791.9	59132.9	47709.7	56330.7	46641.8	35316.6	40869.7	57308	38458.4	34011.7	95248.5	45525.3	41739	31972.3	113847	37121.9	39182.3
A0FGR8_ESYT2	A0FGR8	ESYT2	67430.4	74162.2	135957	102550	134487	121339	53565.1	65504.6	151785	48887.2	63125.1	1288.94	192170	1111.2	812.721	227.553	55727.9	34087.7	33279.6	38424.2	56431.2	40684.8	49775.1	93131.2	45052.4	189911	62150.9	75837	104807	58135.8	31391.9	50604	103603	42428.5	64650.1	127696	150830	87109.9	71655.9	62648.3	36083.7	59112.4	47801.4	51825.3	76633.1	5758.01	63565.9
A0M8Q6_IGLC7	A0M8Q6	IGLC7	19126648	5.73675e+06	52211372	10100831	21765986	18339290	39696824	23876208	28904016	16771046	72465960	96705088	601376512	555484032	479704448	112673728	5480819	3.46513e+06	5057474	7535890	10607853	42014868	31444108	28451888	7060583	17864016	46905064	31145994	34361668	23581840	10953791	6.66984e+06	25990042	10250201	15092769	1.99204e+06	14911716	32524068	9100277	3641882	6263627	13334058	13862907	5954802	10238050	6.29383e+06	9264992
A0MZ66_SHTN1	A0MZ66	SHTN1	8100.69	23.0055	83.8349	16388	37.3628	53.1065	22591	16760	75.9221	50.2075	52.2647	170074	172946	756880	30740.3	129713	31341.9	32573.1	23368.5	38201	28218.5	36791	27445.8	69239.8	38950.2	3066.8	19122.2	25130.5	25402.1	56587.3	26993.7	20658.1	3095.44	26.3601	9491.42	64.4957	101.636	123.311	23091.6	20565.7	35934.2	19051.3	27865.2	25576	26890.8	25675.5	24007.5
A0PJK1_SLC5A10	A0PJK1	SLC5A10	136190	342728	281685	147010	241265	429875	143964	316511	303641	340204	217946	1288.94	900.892	1111.2	812.721	227.553	86467.6	38521.6	56479.4	116000	62833.2	7667.6	87090.8	208514	57794.9	107294	77602.8	170954	131136	9635.04	36143.7	47168.1	9635.04	89410.2	147784	268043	303867	84650.6	171294	110633	453020	228861	106850	345467	462486	957951	182570
A1A4S6_ARHGAP10	A1A4S6	ARHGAP10	9975.04	44325.6	25992.5	11363.7	30993.6	47739.7	18353.6	27448.9	38017	2824.55	2824.55	1288.94	900.892	1111.2	812.721	227.553	37.8815	1722.77	17.7846	20.671	25.2577	69.5854	72.8054	64.6665	24.2107	39781.7	7428.71	49.728	200.324	29.3999	48.1609	50.4815	101.182	26.3601	144.417	64.4957	101.636	123.311	81.5127	26.6301	40.8493	97.4256	49.9291	65.7861	153.874	113.788	95.377
A1A519_FAM170A	A1A519	FAM170A	19283.1	105970	81914.8	60245.2	39113.9	423672	57276	114396	198547	180270	79699.7	268037	253416	37953.4	406576	590105	48353.6	6239.35	34282.8	51547.3	23207	25760	6239.35	6239.35	6239.35	160838	92765.5	223165	391217	215869	185084	180765	392976	26.3601	71059.5	64.4957	101.636	123.311	81.5127	26.6301	40.8493	97.4256	49.9291	65.7861	153.874	113.788	38564.1
A1IGU5_ARHGEF37	A1IGU5	ARHGEF37	91734.8	735071	158483	76110.8	225446	2.71665e+06	94103.9	269549	814240	153646	105047	1288.94	900.892	1111.2	812.721	227.553	30397.6	32834	9625.88	11514.7	157156	30397.6	132126	347625	8594.15	1.11139e+06	924919	333164	2522949	233891	42791.6	61226.4	408872	44405.3	153052	655622	523486	44405.3	81.5127	26.6301	40.8493	97.4256	14161.8	65.7861	153.874	113.788	95.377
A1KZ92_PXDNL	A1KZ92	PXDNL	84888.6	1.80279e+06	84888.6	210981	398897	1657196	130335	323026	2057275	630420	429051	73516	674802	880805	277856	1.10718e+06	129913	52972.1	66943.6	89066.4	167703	45706	157861	160970	89673.5	643746	548425	326683	2.02966e+06	530873	458285	318608	387593	26.3601	144.417	64.4957	101.636	123.311	8502.68	8502.68	8502.68	34059.6	47833.4	60967.2	8502.68	8502.68	165701
A1L0T0_ILVBL	A1L0T0	ILVBL	48648	65934.8	49010.9	32140.7	48053.7	44479.3	29595.3	39508.2	39327.4	53481	32464.5	1288.94	900.892	1111.2	812.721	12289	45763.6	53032.8	51335.5	57130	64642.4	38578.9	76399.6	136519	50967.4	121807	68509	28312.7	20011.6	25043.2	32944	29333	34273.3	45377.2	72700.6	167441	139552	29794.5	164508	156405	156343	147768	92213	152378	200200	181012	148241
A1L188_NDUFAF8	A1L188	NDUFAF8	25.863	12210.4	83.8349	8676.77	13156.1	53.1065	18.9226	50.9102	75.9221	50.2075	52.2647	1288.94	900.892	1111.2	812.721	227.553	37.8815	35.0314	17.7846	20.671	25.2577	69.5854	72.8054	64.6665	24.2107	110.85	68.5902	49.728	200.324	29.3999	48.1609	50.4815	101.182	26.3601	144.417	64.4957	148543	123.311	81711.8	79876.6	104850	95149	7250.44	26888.5	61747.9	219247	65255.2
A1L4H1_SSC5D	A1L4H1	SSC5D	1.38524e+06	80855.8	2.37114e+06	1.35766e+06	3024922	685751	113943	72246.2	287774	219546	14176714	592309	129568632	749947392	38264772	268327	2.52514e+06	1.14855e+06	2153966	927576	39187.5	1.82173e+06	948629	1.07461e+06	38736.7	1.93207e+06	3.02725e+06	31879.8	3.33258e+06	1.86628e+06	8035.87	42116.8	1.94466e+06	5.96478e+06	5520441	425434	425434	1.27781e+06	2870372	4.07874e+06	4.07874e+06	4.07874e+06	2730043	2.77544e+06	20908940	174652112	4.07874e+06
A1X283_SH3PXD2B	A1X283	SH3PXD2B	70571.7	109931	31438.5	104986	25172.9	95847.9	26111.1	72022.8	81703.9	89807.5	27605.1	1288.94	900.892	1111.2	812.721	227.553	8846.77	27827.2	5652.37	26585.5	1825.28	15149.9	27440	1825.28	14890.9	102175	19629.7	31106	1774.37	17044.7	5080.39	1774.37	1774.37	27993.5	29327.2	64.4957	101.636	123.311	81.5127	26.6301	40.8493	97.4256	49.9291	65.7861	153.874	113.788	95.377
A2A2Z9_ANKRD18B	A2A2Z9;Q8IVF6	ANKRD18B;ANKRD18A	35310.9	11498.3	66530.5	30654.9	78710.4	24633.7	80626	118040	11498.3	331013	269325	1288.94	900.892	1111.2	975730	2.99979e+06	100131	65834.9	72165.1	67958.8	47888.3	101890	15398.2	9784.84	89731.3	6342.03	6342.03	351649	41104.6	977092	199310	116131	41104.6	418629	497920	32643.9	62767.6	32643.9	81.5127	26.6301	65478.2	97.4256	36427.1	65.7861	153.874	231194	16129.2
A2RRP1_NBAS	A2RRP1	NBAS	29094.3	8423.39	12488.2	20504.2	8575.06	17709.9	7289	11550.6	8193.25	32318.3	1561.46	1288.94	900.892	1111.2	812.721	227.553	21273.5	25386	24042.9	13717.9	14592.6	24720.4	25583.9	32373.2	27013.8	24937.5	19115.7	36053.5	3236.67	3236.67	27854.7	32568	32990.7	24231.9	144.417	64.4957	50647.4	123.311	21929	22889.1	31519.6	11798.5	16475.6	15950.1	2095.1	2095.1	26282.7
A2RTX5_TARSL2	A2RTX5	TARSL2	227872	155462	630966	333044	357979	237446	346296	297166	191587	100078	151675	1288.94	900.892	1111.2	855108	227.553	7170.73	89651.7	31876	75662.8	71474.6	96583.8	7170.73	164540	68045.1	7170.73	68656.8	33115.1	6250.01	52663.1	89046.7	75175.6	6250.01	26.3601	144.417	64.4957	101.636	45732.9	158482	53187.9	15157.7	168348	213249	113221	15157.7	206658	108332
A2VCL2_CCDC162P	A2VCL2	CCDC162P	229589	48962.7	46073.7	60195.5	8583.29	112443	129623	120492	96046.7	95414.5	63246	1288.94	789238	1111.2	712844	227.553	175812	484282	316118	515779	954971	229343	710179	776899	487952	413560	794139	708632	49051.6	433769	313156	610436	386585	170370	123256	64.4957	101.636	123.311	65157.1	36628.1	323820	10681.8	516152	356072	21601.5	21601.5	203595
A3KMH1_VWA8	A3KMH1	VWA8	16656.4	15248.2	27231.1	6230.82	11944.7	9682.62	16990.5	21313.7	8824.79	15502.3	14403.6	1288.94	900.892	1111.2	812.721	286259	52578.8	44358.7	64377.3	63717.5	40044	55437	38416.9	64288.2	51026	41279.7	40704.9	3515.88	3515.88	3515.88	29656.7	51152.6	24667	21975.5	56083.2	99766.2	158727	22744.4	191551	187317	235787	183229	130555	224994	179561	133191	176575
A3KN83_SBNO1	A3KN83	SBNO1	25.863	23.0055	83.8349	23.4978	37.3628	53.1065	18.9226	50.9102	75.9221	50.2075	52.2647	1288.94	900.892	1111.2	812.721	227.553	14479.2	35.0314	17.7846	20.671	8250.14	7460.86	72.8054	64.6665	11296.2	110.85	68.5902	49.728	200.324	29.3999	6573.78	50.4815	101.182	26.3601	144.417	64.4957	101.636	123.311	81.5127	26.6301	40.8493	97.4256	49.9291	65.7861	153.874	113.788	95.377
A4D1E9_GTPBP10	A4D1E9	GTPBP10	5702.18	23.0055	10563.7	10904.7	37.3628	53.1065	8501.06	50.9102	75.9221	50.2075	52.2647	1288.94	900.892	1111.2	812.721	227.553	2975.46	16770.4	19724.2	35258.8	26395.2	15801.7	26291.2	25604.6	25388.4	2125.91	18380.9	49.728	200.324	29.3999	48.1609	50.4815	101.182	26.3601	7765.03	43206.4	101.636	123.311	22318.7	25031	31704.7	9625.44	14550	22702.4	25901.7	2320.51	65154.3
A4D1P6_WDR91	A4D1P6	WDR91	23813.8	22860.8	68978.2	18480.8	70854.7	20070.8	36771.5	30977.6	3861.43	3861.43	54720.8	1288.94	23500.8	1111.2	812.721	227.553	24720.5	22262.9	39695	60361.7	18948.5	15482.3	29514.4	2810.23	14969.9	2810.23	26965.6	51346.6	9532.89	74382	135925	119662	9532.89	23581.4	144.417	64.4957	101.636	169030	151005	146533	136515	46874.6	55308.8	141332	30426.4	10573.9	43781.1
A4D2H0_CTAGE15	A4D2H0;Q86UF2	CTAGE15;CTAGE6	8649291	109945096	8899882	21310450	22475974	105784840	6933807	33400982	60330572	16678112	1.771e+06	9340072	11495838	861889	4274693	9364969	1.2251e+06	2271993	831450	1.42259e+06	5943126	858303	13961778	16509652	1.45022e+06	128051896	19338870	8999752	62496384	6334550	2.41521e+06	2544373	14477582	132405	1101964	464282	2.02847e+06	611523	310744	219746	213665	232005	444801	230377	126536	396410	2191644
A4UGR9_XIRP2	A4UGR9	XIRP2	6860.44	3210.34	137946	12021.3	35566	3210.34	26255.8	30994.7	62432	50593.6	3210.34	1288.94	900.892	1111.2	999062	227.553	60809.2	26318.3	53836.1	10910.7	26176.7	54027.5	24656.5	129805	87368.4	49173	48168.4	22378.3	835373	88384.1	14931.7	11754.7	168470	9167.72	57588	9167.72	202148	15295.5	18747.9	36361.1	3016.79	28416.5	46029.4	3016.79	3016.79	3016.79	3016.79
A5A3E0_POTEF	A5A3E0	POTEF	15692787	1.18131e+06	14256885	34530352	25469486	2.39552e+06	16492589	69599336	121786344	30904346	6.9533e+06	1.22864e+06	7552423	12674972	18709008	10209094	2504510	4.39099e+06	1.79466e+06	3.57122e+06	13981647	1.85965e+06	32654826	30609928	1.13857e+06	202113408	40226704	17914918	153700448	14769130	5064703	6644604	28488526	436221	27001090	184048544	184398864	75094616	873446	224420	3.03726e+06	723160	1386924	787088	706989	1.97679e+06	6.61107e+06
A5D8V6_VPS37C	A5D8V6	VPS37C	25.863	2.93143e+06	83.8349	215479	37.3628	2.26274e+06	18.9226	50.9102	75.9221	18543.9	909711	1288.94	900.892	119347	812.721	46492.2	43274.1	103863	7177.77	183138	15255.9	7660.03	3.20349e+06	8855.47	18221.5	566089	10594.8	8405.36	31801.7	31801.7	222958	258318	782385	5499.01	285247	64.4957	101.636	123.311	104772	7931.11	3028.03	8821.46	15711.5	3028.03	3028.03	3028.03	3028.03
A5PLL7_TMEM189	A5PLL7	TMEM189	25.863	23.0055	83.8349	23.4978	37.3628	53.1065	18.9226	50.9102	75.9221	50.2075	52.2647	1288.94	900.892	1111.2	812.721	227.553	37.8815	35.0314	17.7846	20.671	25.2577	69.5854	72.8054	64.6665	24.2107	110.85	68.5902	49.728	200.324	29.3999	48.1609	50.4815	101.182	26.3601	144.417	64.4957	101.636	123.311	81.5127	26.6301	40.8493	97.4256	49.9291	65.7861	153.874	113.788	95.377
A5PLN9_TRAPPC13	A5PLN9	TRAPPC13	17917.6	23.0055	83.8349	14833.1	7797.1	53.1065	7580.62	50.9102	75.9221	10572.3	52.2647	1288.94	900.892	1111.2	812.721	227.553	20308.4	35.0314	11596.5	25949.4	25.2577	69.5854	16437.3	64.6665	24.2107	110.85	57704.9	49.728	200.324	29.3999	7091.54	50.4815	101.182	26.3601	144.417	64.4957	101.636	123.311	81.5127	21704.7	40.8493	97.4256	18666.9	65.7861	153.874	113.788	20095.7
A5YKK6_CNOT1	A5YKK6	CNOT1	26122.9	18864.8	15695.6	32655.8	20581.1	36745.4	21262	23867.5	18962	39856.9	25031.5	480241	2635006	3580107	11697068	1.29745e+06	27409.3	31482.6	30488.5	32503.5	29803	37181.8	42572.9	42409.9	25015.8	19091.7	22709.5	26944	14738.6	33196.2	27759.8	27831.6	27418.3	18425.2	144.417	64.4957	101.636	21593.1	11075.7	10286	2449.69	23747.1	22560.2	2449.69	2449.69	19123.4	33055.4
A5YM72_CARNS1	A5YM72	CARNS1	25.863	23.0055	147603	23.4978	37.3628	53.1065	18.9226	50.9102	75.9221	66156.3	52.2647	1288.94	900.892	1111.2	812.721	227.553	33793.3	9520.75	34671	15287.6	13812.8	8399.16	2016.11	2016.11	3951.55	2016.11	41852.7	49.728	200.324	43311.2	130543	52142.5	101.182	26.3601	24564.9	2.30333e+06	101.636	551605	23817.6	19624.1	3364.63	3364.63	45552.5	3364.63	3364.63	3364.63	35732.7
A6NC98_CCDC88B	A6NC98	CCDC88B	57612.7	57612.7	605820	707220	421677	499048	703363	547779	699527	424583	1.19272e+06	818867	852222	24201874	4.6568e+06	4.41134e+06	378308	1.02275e+06	55235.7	55235.7	55235.7	55235.7	243725	477874	656148	55235.7	535339	646002	1910403	844512	1.15634e+06	899702	907504	1.30457e+06	1.29528e+06	858745	918292	723840	1.4732e+06	496491	84031.5	1162256	654157	766716	917700	1.44299e+06	199476
A6NCC3_GOLGA8O	A6NCC3;F8WBI6	GOLGA8O;GOLGA8N	9015.39	13773.3	21155.4	7735.21	1390.8	1390.8	1390.8	1390.8	1390.8	5513.63	26254.9	1288.94	900.892	1111.2	812.721	227.553	26649.5	12168	40135.1	1813.66	1813.66	1813.66	6768.29	9282.74	13815.8	1813.66	1813.66	15313.2	1090.1	1090.1	8791.59	8598.16	1090.1	26.3601	144.417	64.4957	101.636	123.311	81.5127	26.6301	40.8493	97.4256	49.9291	65.7861	98011.9	113.788	95.377
A6NCE7_MAP1LC3B2	A6NCE7;Q9GZQ8	MAP1LC3B2;MAP1LC3B	32649.7	91949.1	31682.6	35679.1	61136.4	92438.7	6054.62	33855.2	84516.6	32757.5	66523.4	1288.94	900.892	1111.2	812.721	227.553	18879.9	849.874	849.874	2602.42	2849.79	10844.4	7317.19	849.874	849.874	111224	849.874	49.728	261621	29.3999	48.1609	50.4815	5817.72	43468.2	144.417	64.4957	101.636	123.311	81.5127	26.6301	40.8493	97.4256	2913.88	65.7861	153.874	25459.4	95.377
A6NCW0_USP17L3	A6NCW0;A8MUK1;C9J2P7;C9JJH3;C9JLJ4;C9JPN9;C9JVI0;D6R901;D6R9N7;D6RA61;D6RBQ6;D6RCP7;D6RJB6;Q0WX57;Q7RTZ2	USP17L3;USP17L5;USP17L15;USP17L10;USP17L13;USP17L12;USP17L11;USP17L21;USP17L18;USP17L22;USP17L17;USP17L19;USP17L20;USP17L24;USP17L1	257710	210494	912877	113325	301799	188894	185617	166004	211518	118647	298553	1.46516e+06	373361	1.01253e+06	589876	7494548	152306	301367	1.56746e+06	95777.2	97301.9	42146.4	281149	132081	393235	43351.5	48164.9	1.85279e+06	512224	1.56717e+06	124130	132567	1.96619e+06	162511	112343	58919.7	99386.3	941714	38010.4	17109.9	101229	21994.9	85666.8	34238.5	4893.87	4893.87	57730.4
A6ND91_ASPDH	A6ND91	ASPDH	91791.2	226761	147843	133892	113993	307071	173487	87348.8	162730	133425	222027	1288.94	900.892	1111.2	812.721	382697	154856	339041	296114	283538	268507	385377	254832	221213	234352	26811.1	243282	254583	364437	330152	512312	478295	388609	31678.5	349261	301390	302324	314165	204338	207271	228609	275758	253409	328843	324482	356095	251047
A6NDB9_PALM3	A6NDB9	PALM3	25.863	23.0055	83.8349	23.4978	37.3628	53.1065	2078.31	50.9102	12226.6	50.2075	52.2647	1288.94	900.892	1111.2	812.721	227.553	7208.35	35.0314	17.7846	20.671	25.2577	69.5854	72.8054	64.6665	16388.5	110.85	68.5902	49.728	200.324	29114.7	8642.94	37382.1	101.182	620347	144.417	64.4957	101.636	1.81486e+06	45190.4	52891.8	70340.2	48152.8	50444.1	58875.6	46973.3	68313.2	61303.5
A6NDG6_PGP	A6NDG6	PGP	21393.9	157352	4397.38	56353.1	4409.85	60774.9	19419.5	40056	61532.2	64225.3	67599.2	1288.94	900.892	1111.2	812.721	227.553	53552.8	65682.4	33449.6	69586.2	60401.8	63320.7	89291.7	6721.57	66642.2	141122	69248.1	11431.6	222097	58308.5	68817.1	108041	11431.6	66224.9	116562	543313	746856	98299.8	90607.8	91826.5	59934.3	92403.4	61203.4	106913	264119	254663	86057
A6NDU8_C5orf51	A6NDU8	C5orf51	21254.5	26488.7	16993.8	31430.8	17831	48457.5	9526.93	23396.5	30576.7	2510.63	2510.63	1288.94	900.892	1111.2	812.721	227.553	7353.8	9611.58	13306	10867.7	18358.9	1482.93	29935.1	1482.93	9839.45	1482.93	19361.9	13969.1	18302.1	14855.1	9307.09	6614.52	18729.3	11098.1	144.417	64.4957	101.636	123.311	81.5127	14116.7	40.8493	97.4256	12055.4	14012.3	153.874	113.788	26840
A6NED2_RCCD1	A6NED2	RCCD1	223631	411706	124756	136742	122059	1.46597e+06	302539	1.28183e+06	699166	1.26717e+06	129856	1288.94	900.892	1111.2	812.721	227.553	57621.5	115801	78093.5	102002	412244	46776.6	163044	480520	179108	1.17233e+06	1.15394e+06	554312	758471	500767	88207.5	150309	474043	26.3601	144.417	64.4957	101.636	123.311	81.5127	26.6301	40.8493	97.4256	92856.4	65.7861	153.874	113.788	93645.8
A6NEE1_PLEKHD1	A6NEE1	PLEKHD1	215091	491833	360717	291796	35763.1	735501	116015	401852	361091	244786	35763.1	270780	7467674	14101202	561691	627983	134027	185681	151528	174622	358450	348986	26754	305874	251859	496838	26754	125404	529098	309714	386460	1.17409e+06	401450	31004.6	196681	381832	351625	31004.6	615718	93209.1	1.05701e+06	733870	239490	1.61926e+06	1.64563e+06	3.62217e+06	847079
A6NHL2_TUBAL3	A6NHL2	TUBAL3	25.863	23.0055	83.8349	23.4978	37.3628	105251	18.9226	50.9102	75.9221	55251.6	30977.8	1288.94	900.892	1111.2	812.721	227.553	37.8815	35.0314	17.7846	20.671	146733	69.5854	72.8054	64.6665	24.2107	110.85	68.5902	49.728	200.324	29.3999	30716.4	34296	101.182	26.3601	144.417	64.4957	101.636	123.311	81.5127	26.6301	40.8493	97.4256	49.9291	65.7861	168135	144705	95.377
A6NHR9_SMCHD1	A6NHR9	SMCHD1	47995.4	16287.2	27307	38653.4	33784.6	27090.7	38805.4	25722.3	17081.8	34062.7	25413.4	1288.94	900.892	1111.2	812.721	227.553	25972.6	26905.1	31417.1	23936.8	31096.1	23993.6	30419.1	41594.1	24810.2	10564.3	17226.6	17902.3	20216.3	14744.9	22364.8	11922	16358.4	33189.9	144.417	64.4957	101.636	9774.73	81.5127	5178.08	40.8493	97.4256	12772.6	65.7861	153.874	113.788	95.377
A6NIH7_UNC119B	A6NIH7	UNC119B	26259.3	8012.55	2297.73	18303.3	14325.3	2297.73	25359.8	21742.6	17820.9	42213.5	32758.8	1288.94	900.892	1111.2	812.721	61522.7	12537.6	18995	14666.3	11958.1	7295.4	15505.3	1472.99	39615.9	15300.1	1472.99	21581.1	14215.7	1668.41	23519.4	16809.3	12191.7	1668.41	32645.8	144.417	64.4957	101.636	123.311	37721.4	34412.8	29052.5	22487.9	32641.9	26409.2	25128.3	3085.1	40352.1
A6NKD9_CCDC85C	A6NKD9	CCDC85C	4277.31	15879.8	83.8349	4750.09	37.3628	16464.1	18.9226	50.9102	11538.8	50.2075	52.2647	1288.94	900.892	1111.2	812.721	227.553	5518.95	5662.12	2557.64	5887.32	8939.47	5197.93	614.709	614.709	9266.24	614.709	614.709	49.728	200.324	29.3999	2345.07	50.4815	101.182	26.3601	144.417	64.4957	101.636	123.311	81.5127	26.6301	40.8493	97.4256	49.9291	2584.91	153.874	113.788	3845.45
A6NKT7_RGPD3	A6NKT7	RGPD3	52020.6	11856	21104.4	50905.9	46312.4	21449	42174.8	34824.5	32448.7	36031.2	44570.5	292894	900.892	1111.2	812.721	227.553	43154.2	50334.7	41962.1	24621.3	76037.8	41967.4	28108.2	61987.2	43403.4	35442.2	27492.9	46596.4	4064.09	31154.6	24508.3	46476.4	54469	25898.1	144.417	64.4957	101.636	123.311	40368.6	31218.2	5808.97	25489.7	41859.2	31204.3	3048.4	27979.9	3048.4
A6NLP5_TTC36	A6NLP5	TTC36	140481	791484	159639	190877	294876	654596	196096	311023	388384	40837.5	62246.3	1288.94	900.892	1111.2	812.721	227.553	37.8815	35.0314	59432	20.671	25.2577	69.5854	140250	64.6665	24.2107	110.85	68.5902	49.728	200.324	29.3999	48.1609	50.4815	101.182	26.3601	144.417	64.4957	101.636	123.311	42531.7	33259.9	29970.7	42937	49.9291	41695.3	40826.7	113.788	33974.1
A6NMB1_SIGLEC16	A6NMB1	SIGLEC16	1.57023e+06	689590	6.08504e+06	1.49685e+06	3.06804e+06	1.65173e+06	1.72169e+06	931110	1.32759e+06	2.48284e+06	24223252	3526926	14260984	20775254	50533728	5205710	425555	450521	411503	333083	368453	4420686	705007	1.06839e+06	418498	2.37954e+06	1.80538e+06	8.37713e+06	7029381	5931870	3307379	938343	2111429	77399760	4387913	1.9136e+06	2846522	5235934	537182	1.41104e+06	907867	1.40831e+06	527406	381416	376080	300264	305274
A6NMZ7_COL6A6	A6NMZ7	COL6A6	26645.1	475328	24712.2	115352	109292	333124	26645.1	241136	566215	26645.1	26645.1	38248.8	403910	38248.8	581469	162085	37.8815	35.0314	17.7846	80770.1	22780.9	69.5854	110827	64.6665	79298.1	97619.4	68.5902	41635.1	2928.06	43166	24219.3	5338.68	32044	138585	62768.1	60745.8	87579	33294.4	32059.6	3481.45	3481.45	3481.45	74445.6	22609.7	3481.45	3481.45	31296.8
A6QL63_BTBD11	A6QL63	BTBD11	690486	5251233	737538	771046	862621	4.68898e+06	675473	1.70967e+06	2.9319e+06	843460	713747	2026673	197078	1.29089e+06	197078	2.59476e+06	169454	216463	84041.6	111651	445579	106498	463990	509198	129589	4.37803e+06	421838	769084	3.80707e+06	905619	364661	317314	1.3041e+06	284955	539679	967362	1.06692e+06	808383	33120.5	29229.8	37165.7	52935	128247	63774.3	655856	40840.1	167612
A7E2Y1_MYH7B	A7E2Y1	MYH7B	1.61758e+06	30364062	863158	3.49022e+06	3629905	2.39295e+06	2128880	6508265	13466491	3.31709e+06	1.19201e+06	181509	2.01904e+06	3840705	704080	696552	485519	446550	338642	487267	615301	307874	2.91641e+06	3.08149e+06	496985	31506594	2085049	1.10462e+06	3069360	1.61314e+06	357060	606203	2.77984e+06	222995	2092365	30896280	15558666	9782626	92810.5	89721.7	404479	143070	88281.3	48381.3	174890	57584.7	432747
A8K2U0_A2ML1	A8K2U0	A2ML1	25.863	13671.7	83.8349	21073.7	51918.8	53.1065	7679.76	600297	75.9221	50.2075	52.2647	1288.94	900.892	1111.2	812.721	227.553	37.8815	35.0314	84104.2	13895.5	25.2577	69.5854	72.8054	64.6665	1167.31	110.85	68.5902	422399	78639.1	979988	78639.1	78639.1	956787	26.3601	144.417	64.4957	101.636	604140	81.5127	26.6301	40.8493	97.4256	49.9291	65.7861	153.874	63771.7	95.377
A8MU46_SMTNL1	A8MU46	SMTNL1	38210.2	707796	43964	67182.1	209646	726198	75819.7	216350	707298	135268	29277.3	1288.94	900.892	1111.2	812.721	552788	31013.2	19508.8	16928.3	28046.7	50945.6	17991.2	56352.6	6089.63	29508.1	182284	176384	97795.8	204405	130870	85641.4	64974	110361	26.3601	69758.4	736528	105398	421477	16732.7	8461.16	17905.6	12794.8	28458.9	2306.99	29045.3	2306.99	40180.1
A8MU93_C17orf100	A8MU93	C17orf100	1.50087e+06	162775	17978564	162775	534521	162775	2239660	741294	360797	3.37474e+06	2.64234e+06	4573200	8955580	24931778	10249492	550600	1.36398e+06	4.35068e+06	809812	4.47585e+06	3.99926e+06	3.38439e+06	3.04217e+06	7241671	3275533	1.32882e+06	4.3595e+06	109236	109236	312756	679696	568967	2.80803e+06	1.56793e+06	14192588	1096769	2.81809e+06	491884	1.76891e+06	147197	147197	1.33791e+06	147197	183093	147197	2.54162e+06	147197
A8MWD9_SNRPGP15	A8MWD9;P62308	SNRPGP15;SNRPG	201461	117177	266463	194314	156986	219071	291331	238246	116452	323250	368029	846337	843051	1.27402e+06	83050.3	358598	318442	301916	166315	224108	526107	306417	216226	459222	152766	215626	302538	248609	162919	244398	231319	221817	306978	245294	262374	357964	311503	190654	223624	217654	136392	203833	202180	213638	274252	274379	183141
A8MXV4_NUDT19	A8MXV4	NUDT19	31729.1	21370.8	22836.4	109452	141204	57358	19385.4	25028.4	57888.2	12097.2	4983.5	1288.94	900.892	1111.2	812.721	227.553	49012.4	100779	55193	38431.7	64681.7	50128.7	64933.6	108281	85556.5	6855.53	6855.53	3684.15	3684.15	3017.64	8383.6	99123.3	3684.15	45211.6	6631.96	118837	6631.96	34909.8	95586	105587	97679.1	88115.2	61171.2	156627	114920	356949	111561
B0FP48_UPK3BL1	B0FP48;E5RIL1	UPK3BL1;UPK3BL2	30514.5	23.0055	66795	23.4978	37.3628	53.1065	19154.3	101747	15157.8	50.2075	52.2647	1288.94	900.892	1111.2	812.721	227.553	37.8815	35.0314	17.7846	20.671	25.2577	69.5854	72.8054	64.6665	24.2107	110.85	68.5902	7525.89	200.324	29.3999	48.1609	50.4815	101.182	16257.3	144.417	64.4957	101.636	123.311	390934	26.6301	40.8493	97.4256	49.9291	527592	760784	113.788	95.377
B0I1T2_MYO1G	B0I1T2	MYO1G	42411.8	2601.83	27976.3	20520.1	17757.9	14779.1	31013	23576.2	2601.83	87002.3	30111.9	1288.94	900.892	1111.2	812.721	227.553	99167.7	106203	87080.9	109523	146380	76540.1	83680.3	121790	106423	9928.07	56019.7	17541.9	1800.76	11628.6	26129	16730.9	1800.76	109861	144.417	64.4957	101.636	123.311	45959.3	42400.6	3664.38	28721.4	55130.2	25810.4	7356.57	3664.38	43558.4
B2RTY4_MYO9A	B2RTY4	MYO9A	25.863	23.0055	29152.3	599980	37.3628	53.1065	31609	50.9102	75.9221	50.2075	52.2647	1288.94	900.892	1111.2	812.721	227.553	38542.7	15658.8	17.7846	48554.7	25.2577	69.5854	72.8054	64.6665	24.2107	110.85	68.5902	49.728	200.324	29.3999	48.1609	50.4815	101.182	26.3601	144.417	64.4957	101.636	123.311	81.5127	26.6301	40.8493	97.4256	49.9291	65.7861	153.874	113.788	95.377
B7ZAQ6_GPR89A	B7ZAQ6;P0CG08	GPR89A;GPR89B	29661.5	62612.4	3136.1	15900.3	10822.2	29315.3	15104.4	72034.4	15437.4	3136.1	3136.1	1288.94	900.892	1111.2	812.721	227.553	19744.8	27545.5	26308.7	33932.1	23823.2	26047.1	17892.4	43431.4	14499.7	2591.39	2591.39	49.728	200.324	29.3999	27763.4	15349.6	101.182	26.3601	144.417	64.4957	101.636	123.311	39659.2	37297.3	144860	51062.1	35395	53648.5	4014.08	4014.08	37425.6
B7ZBB8_PPP1R3G	B7ZBB8	PPP1R3G	3081.77	28472.9	3081.77	15634	3081.77	44518.8	24624.4	25598.9	46057.3	3081.77	3081.77	1288.94	900.892	1111.2	812.721	227.553	37.8815	35.0314	17.7846	20.671	60167.2	69.5854	72.8054	64.6665	9495.84	68922.8	25270.3	49.728	9445.42	29.3999	48.1609	50.4815	101.182	26.3601	144.417	64.4957	101.636	123.311	255049	27232	40.8493	97.4256	33352.5	65.7861	153.874	113.788	95.377
B9A064_IGLL5	B9A064	IGLL5	8176435	3.35656e+06	15881598	4196908	8859351	7940000	14448789	7.9938e+06	10910305	11035434	23609518	65326084	158767136	151513680	152529472	94116648	5.04867e+06	2.26091e+06	4026898	1463202	2.60227e+06	16068805	7668010	13277987	2454021	7138936	8881573	10196270	24694922	9309393	7.95894e+06	4314004	7.6649e+06	13750067	7.23522e+06	3.86006e+06	7.20685e+06	10065435	4.65124e+06	4.04184e+06	2.32399e+06	7482375	2.61612e+06	2.7255e+06	3.42645e+06	1.76801e+06	4.45215e+06
C4AMC7_WASH3P	C4AMC7;Q6VEQ5	WASH3P;WASH2P	36911.7	12679.8	68005.1	46704.3	23825.1	69653	11977.6	36184.2	34494.8	3672.91	26855.1	1288.94	900.892	186297	812.721	91245.9	29727.6	21289.2	26097.4	29205.2	11370	42589.3	2760.15	2760.15	31377.9	109321	29155.5	15325.3	22997.5	14240.4	37662.1	43943.6	18509.1	73695.7	144.417	64.4957	101.636	123.311	56590.1	77079.7	116919	84598	55530.4	82954	70616.8	35194.6	50251.7
C9JI98_TMEM238	C9JI98	TMEM238	90908.3	13818.6	8284.51	131077	122091	8284.51	64299.3	74876	8284.51	8284.51	8284.51	1288.94	900.892	1111.2	812.721	227.553	136090	17511.6	17511.6	212292	17511.6	17511.6	177488	599254	185510	67728	271588	49.728	200.324	29.3999	48.1609	50.4815	101.182	224345	144.417	64.4957	101.636	123.311	81.5127	26.6301	40.8493	97.4256	49.9291	65.7861	153.874	113.788	95.377
C9JLW8_MCRIP1	C9JLW8	MCRIP1	36845.5	83970.3	5466.11	89429.3	32302.3	52939.6	28779.5	51419.1	61602.9	5466.11	5466.11	578631	51213.8	804149	51213.8	153636	37.8815	35.0314	17.7846	20.671	25.2577	69.5854	72.8054	64.6665	24.2107	110.85	68.5902	32313.7	3163.06	32198	22002.3	25753.6	45885.2	26.3601	144.417	64.4957	101.636	123.311	81.5127	26.6301	83457.3	97.4256	49.9291	65.7861	153.874	113.788	95.377
E9PAV3_NACA	E9PAV3	NACA	323730	381787	355161	506203	240405	363430	335366	293297	342383	166142	213506	5.23361e+06	3216935	6016825	1.14838e+06	1.28728e+06	507954	485037	430159	532049	524184	498202	715353	545671	543403	468359	465113	558547	513873	573157	379699	357017	752300	533034	614425	772926	749896	982599	327349	322439	778573	335273	202731	377715	277068	232588	343107
I3L273_GFY	I3L273	GFY	464261	7719250	1.0075e+06	755402	957296	5.01886e+06	203606	503745	4.80174e+06	291789	2.9009e+06	178909	178909	1.54187e+06	1.0227e+06	2.80269e+06	1.17893e+06	262588	623205	151769	199130	75525.2	719916	527140	491263	1.02516e+06	527414	906289	10707606	992347	1.03218e+06	713670	934058	194091	544867	5.45629e+06	2.22019e+06	4219218	628488	832759	4353162	1.58069e+06	1.06996e+06	1.31273e+06	3.87591e+06	5253003	726710
L0R6Q1_SLC35A4	L0R6Q1	SLC35A4	20368.7	7628.78	19979.8	16053.6	20618.5	87206.5	10143.1	17481.5	29054.4	37271.5	37376.4	1288.94	900.892	1111.2	812.721	227.553	49155.2	29891.3	40623.5	31535.7	14899.6	44977.1	15814.6	2997.17	28237	2997.17	14611.6	6978.05	71056.8	75917.5	76524.3	57221.3	68182.6	37865.6	9026.24	161691	9026.24	71230.9	80507.1	70030.1	256373	70864.3	42054.3	83091.8	125852	7981.11	89676.9
L0R819_ASDURF	L0R819	ASDURF	25.863	23.0055	83.8349	6654.24	11119.6	11766.9	18.9226	50.9102	75.9221	50.2075	59702.8	1288.94	900.892	1111.2	812.721	227.553	37.8815	35.0314	17496.1	20.671	25.2577	69.5854	72.8054	64.6665	24.2107	110.85	68.5902	49.728	200.324	29.3999	48.1609	50.4815	101.182	26.3601	144.417	64.4957	101.636	123.311	81.5127	26.6301	40.8493	97.4256	49.9291	65.7861	153.874	113.788	95.377
O00115_DNASE2	O00115	DNASE2	49155.7	3287.11	49206.5	31944	5126.78	3287.11	3287.11	12648.9	3287.11	3287.11	49144.7	1288.94	900.892	602063	812.721	171069	63414.7	64950.8	40762	51843.1	65627.5	64308.5	6046.32	6046.32	72336	6046.32	6046.32	49.728	200.324	29.3999	40649.3	29767.5	101.182	65447.7	144.417	64.4957	101.636	123.311	52382.7	45915.4	102722	21171.2	51362.8	40673.9	108118	630140	50041.3
O00116_AGPS	O00116	AGPS	17306.2	14483.2	20799.4	18736.9	20889.8	31702.6	38683.1	17737.3	5635.59	26801.1	3502.32	1288.94	900.892	1111.2	812.721	227.553	29515.1	29814	36801.2	33632.3	34259	38817.1	34375.2	99849.2	29284	17964.7	16664.6	46420.6	3914.72	41240	42897.4	16111.7	49066.5	43771.5	26626.1	101560	67884.9	45989	35546.4	19751	93255	57815.7	55108.2	19862.4	46128.2	91103.6	11116.2
O00139_KIF2A	O00139	KIF2A	114580	117501	103096	91444.3	150600	226047	97752.9	98552.7	32802.3	600332	290336	156284	769200	3.18154e+06	156284	737763	21953.5	100286	82460.7	104045	135242	63333.1	62601.6	13522.1	101058	7703.8	85876.9	148231	1431056	12111.9	169197	123484	397256	403708	1.13646e+06	3.256e+06	3.01197e+06	2.63548e+06	312137	495075	3.15026e+06	271886	252607	549476	3648236	5987759	436853
O00142_TK2	O00142	TK2	30406	23886.6	53558.2	15763	23528	20294.9	34047	44060.3	19762.3	44666	54614.7	92926.8	550046	2.07487e+06	92926.8	162886	18776.9	15169.1	9104.47	17210.6	20035.2	19061.4	1805.4	32520	20653.6	1805.4	24420.6	49.728	200.324	29.3999	26455.8	43840.9	101.182	30909	144.417	64.4957	101.636	23251.2	104307	99237.8	173917	113467	51012.5	125167	134774	66723.8	87273.2
O00148_DDX39A	O00148	DDX39A	361194	183566	413756	564615	291298	338981	417757	316880	254100	149434	296455	837870	765342	937632	544606	557405	410327	467120	390903	445719	430203	419964	483083	389463	435184	236408	292933	260078	281192	286530	307792	295019	331782	346564	242470	152126	253203	300656	225735	247859	292357	227906	263920	210486	150247	266480	249561
O00151_PDLIM1	O00151	PDLIM1	524158	151467	605052	409522	312401	162330	591521	437773	279354	458284	579786	6045804	3.01515e+06	5.02694e+06	1.11514e+06	2.62992e+06	834811	733568	752780	855674	792572	732850	879648	670218	946597	287115	551334	501121	728532	483452	351418	341133	677350	499875	554492	946925	841367	466743	131607	133515	267361	184355	321055	193499	75743.8	140976	401845
O00154_ACOT7	O00154	ACOT7	69814.1	21510.6	94544.5	138514	34535.6	46792.1	81422.2	56991	59100.6	45474.9	55678.1	1288.94	900.892	1111.2	812.721	227.553	149440	163085	153437	160936	157387	180717	226334	183749	180382	350678	162967	193992	114938	153540	98126.6	47853.3	135263	104539	60016.9	6485.06	6485.06	29995.7	301408	404373	785502	565113	276209	417754	489816	375756	371086
O00159_MYO1C	O00159	MYO1C	283897	1081217	287757	262162	531654	1229815	265842	448428	823300	524850	407252	967306	743972	1.00582e+06	398816	723095	180043	207502	183626	265117	296995	140353	296513	661586	166444	1.1534e+06	411314	247650	508579	255854	190820	253702	348522	83401.6	159605	289324	304162	179066	143754	146217	184575	161741	170551	167417	107909	93905.1	286358
O00160_MYO1F	O00160	MYO1F	27220.7	10825.7	22148.2	20636.7	28682	2258.63	19991.9	2258.63	2258.63	24787.8	26397.2	1288.94	900.892	1111.2	812.721	227.553	15386.3	27300	9125.01	23866.2	12361.8	22222.2	13206.4	35636.8	10152.5	2110.54	41796.4	19494.5	53465.9	15781.4	20211.7	13644.2	2451.95	97162.2	14814	3960.05	3960.05	6825.44	81.5127	26.6301	40.8493	97.4256	43031.7	65.7861	153.874	113.788	95.377
O00161_SNAP23	O00161	SNAP23	58107.1	55724.4	85132.8	47684.1	44810	57203.9	41496.1	48044.5	52791.7	27845.4	56805.6	759606	552995	36996.7	107709	59557.1	50367.2	60032.8	56349.1	60206.8	62136.8	70333.1	67545.6	74879.7	63301.3	92857.9	39292.3	40425.5	181609	48212.7	41009.5	34906.2	39299.5	54164.5	144.417	64.4957	101.636	123.311	40623.6	35851.4	134723	47680.5	53148.7	42889.8	63960	47929.4	68428.3
O00165_HAX1	O00165	HAX1	3185.27	23.0055	83.8349	7755.72	37.3628	14018.1	879.344	50.9102	75.9221	50.2075	52.2647	1288.94	354793	1111.2	812.721	227.553	5021.93	35.0314	23369.4	9358.86	25.2577	9851.2	1780.59	64.6665	24.2107	110.85	68.5902	49.728	200.324	29.3999	48.1609	50.4815	101.182	26.3601	144.417	64.4957	101.636	123.311	44464.2	16445.7	22764.8	2167.49	13812.7	2167.49	13650.3	2167.49	18911.4
O00170_AIP	O00170	AIP	138624	223987	128757	128775	139132	210059	155131	158672	160643	64115.8	116456	958111	47078.6	110466	535376	279191	123771	116159	102663	105355	127642	96865.4	50867.5	207676	105783	209659	147826	136114	24473.1	125678	106141	99260.7	133218	134529	152471	105797	25834.6	120656	143790	110965	164966	123228	142474	144125	141680	115017	142368
O00178_GTPBP1	O00178	GTPBP1	49282.5	20437.7	51676.4	42103.8	43338.2	31587	70915.7	87964.5	10986.7	44140	951189	1288.94	900.892	1111.2	812.721	65376.3	56936	61987.6	60964	55640.5	45008.7	71839.4	57853.2	57747	81477.6	66901.6	58355.9	62712.8	83010.8	57487.7	44063.6	55021.7	38250.4	52389.1	84665	20594.6	41589.1	6811.35	61927.9	65729.9	59061.8	60213.8	33158.7	33028.2	96768.6	10478.7	81628.2
O00182_LGALS9	O00182	LGALS9	50785.9	4680.18	48984.2	39619.9	14373.3	4680.18	82991.8	22288.7	4680.18	46163.8	69206.9	1288.94	900.892	1111.2	812.721	227.553	228393	176071	275391	220249	134373	220196	98737.3	157010	226806	19431.2	110535	46640.8	8873.12	46200.4	168586	135022	47206.2	103303	63806.8	9115.48	157129	40380.7	5343.2	5343.2	147563	5343.2	35746.4	13432.9	93165.7	5343.2	7541.51
O00186_STXBP3	O00186	STXBP3	56700.6	76375.2	50798.7	56037.5	81387.1	91029.5	47595.1	75644.1	65181	52829.7	71838.4	1288.94	900.892	1111.2	1.36923e+06	227.553	60994	68696	59624.9	84046	88402.9	53426.3	65760.1	69180.6	64043.7	82949	60379	41265.3	55368.2	37289.8	47587.8	65296.3	54632.8	60063.1	321890	169038	1.61168e+06	70521.7	288299	50578.6	43262	205855	42797.1	290416	77436.3	58578.1	321481
O00187_MASP2	O00187	MASP2	6340.87	6340.87	75959.1	6340.87	62864.2	62185.8	59003.8	6340.87	41076.3	79363.1	6340.87	1288.94	900.892	1111.2	812.721	227.553	37.8815	12291.3	17.7846	20.671	16849.2	21582	72.8054	64.6665	24.2107	110.85	21124.2	49.728	200.324	29.3999	48.1609	50.4815	101.182	26.3601	24602.8	64.4957	101.636	123.311	36408.9	26.6301	40.8493	97.4256	49.9291	65.7861	153.874	113.788	95.377
O00192_ARVCF	O00192	ARVCF	5394.17	16289.2	5250.13	8412.05	7794.06	8811.24	5379.17	7628.18	9946.39	732.692	732.692	1288.94	900.892	1111.2	812.721	227.553	2499.2	1077.61	1077.61	1077.61	7386.1	3834.23	9984.01	20844.8	1077.61	16766.4	14118	49.728	200.324	29.3999	48.1609	50.4815	101.182	26.3601	144.417	64.4957	101.636	123.311	27547.4	11538	1453.24	5397.96	13286	7020.31	1453.24	1453.24	16195
O00193_SMAP	O00193	SMAP	53288.5	43313.7	81382.9	34648.1	30960.4	78476.3	48315.3	36550.4	32807.6	5170.33	77289.9	1267337	371286	1656786	288316	382811	62986	32265.7	34739.4	42719	32631.1	48834.3	59185.5	41303.6	34347.9	35807	32565.6	149104	151147	55471.7	38021.9	56277.6	9000.46	33426.6	22808.5	3794.1	3794.1	57587.9	53937.8	28628.9	45832.2	38300.2	19742.2	38860.2	63801.3	19445	22695.5
O00194_RAB27B	O00194	RAB27B	34010.4	2850.04	42748.8	68901.1	16775.9	2850.04	18728.5	26929.2	12551	20794.8	15064.2	1288.94	900.892	1111.2	812.721	31249.3	21367.7	24345.1	23080.2	30443.7	34352.6	32312.4	25063.9	18520.9	37158.5	2609.48	14302.5	24542.7	5981.08	49750.4	75578.7	103326	45856.6	29781.9	48485	64.4957	101.636	123.311	81.5127	26.6301	40.8493	97.4256	49.9291	65.7861	153.874	113.788	95.377
O00203_AP3B1	O00203	AP3B1	69287.3	68911.9	46749.4	73114.6	50250.1	68638.5	46606.5	52246.1	41246.1	27846.8	54720.9	1288.94	900.892	1111.2	812.721	227.553	74737.2	90024.2	75742.7	90930.5	95513.4	86367.9	73483.2	54284.7	72831	76368.5	64606.5	64802.4	6991.43	57686.8	74267.5	95245.8	57569	94146.7	24684.8	34106.9	5063.48	49600.6	115857	119572	129349	113221	84986.2	124124	102320	147647	85376.4
O00204_SULT2B1	O00204	SULT2B1	43315.9	111760	83.8349	45037	37.3628	53.1065	18.9226	50.9102	75.9221	50.2075	52.2647	1288.94	900.892	1111.2	812.721	227.553	37.8815	35.0314	17.7846	20.671	25.2577	101072	72.8054	64.6665	24.2107	110.85	68.5902	182854	14272.9	93422.2	14272.9	14272.9	151910	26.3601	144.417	64.4957	101.636	60338.4	81.5127	26.6301	40.8493	97.4256	49.9291	65.7861	153.874	113.788	95.377
O00214_LGALS8	O00214	LGALS8	25.863	23.0055	83.8349	35076.5	37.3628	53.1065	40097.6	50.9102	33760.9	50.2075	52.2647	1288.94	900.892	1111.2	812.721	227.553	7033.96	35.0314	24759.1	25988	17816.2	69.5854	72.8054	64.6665	24.2107	110.85	16893.2	49.728	200.324	29.3999	48.1609	13081.5	101.182	26.3601	144.417	64.4957	101.636	123.311	16435.5	26.6301	40.8493	18330.2	27004.7	65.7861	153.874	113.788	95.377
O00217_NDUFS8	O00217	NDUFS8	181156	264006	171392	162913	196801	344796	134104	178767	226214	116944	118133	1288.94	900.892	1111.2	812.721	154199	210470	254634	150602	190241	159107	169612	259822	224879	197443	284046	174458	141026	554773	119190	213312	392644	134277	166291	375583	3330673	3.46672e+06	487219	493612	641298	890388	547927	235802	376562	1.16141e+06	1.21609e+06	483787
O00231_PSMD11	O00231	PSMD11	127965	178460	169428	155952	100564	170577	122027	126878	102986	186066	100044	1288.94	900.892	1111.2	136376	73992.1	176551	225218	190128	182938	191518	218924	232001	377494	206932	121213	196209	178055	72830.8	183785	137765	127044	224344	239468	221381	381184	54295.4	195445	210810	192219	309974	210772	223421	230010	189858	107514	277068
O00232_PSMD12	O00232	PSMD12	91380.8	107999	103855	85242.6	75998	96029.4	102750	99816.8	113444	122441	88668.4	1288.94	900.892	1111.2	812.721	64620	109236	127609	124443	114591	112470	78354.6	97832	89947.7	106389	69099.8	107987	164805	195748	154056	125267	94661.5	170204	96411.9	124920	172544	182384	128321	117103	89391.8	120256	104430	88334.4	81440.3	141769	211841	89289.1
O00233_PSMD9	O00233	PSMD9	106117	287794	101650	131727	114737	290966	107605	157115	189011	122884	93426.5	2.31632e+06	1.10047e+06	1.77115e+06	464690	599737	114193	126683	99070.7	93136	65944.3	142642	150812	283809	117479	413038	141494	232759	106218	141880	129577	131719	283862	169294	220430	74073.5	49403.5	111875	177501	174819	171022	157069	125315	116218	93784	167163	170449
O00244_ATOX1	O00244	ATOX1	108167	249616	91767.8	179061	100092	327466	156820	161450	233763	17146	106402	1.51506e+06	1203565	5.49991e+06	509729	982162	115556	124222	100127	110902	89584.7	96835.9	72100.3	104044	114059	245055	121801	192887	612098	209366	150315	160162	249635	136579	157553	99567.4	92020.8	132435	388074	333711	1.30855e+06	344354	144054	421720	1.49447e+06	4680462	247612
O00255_MEN1	O00255	MEN1	25.863	23.0055	83.8349	23.4978	37.3628	53.1065	18.9226	50.9102	75.9221	50.2075	52.2647	1288.94	900.892	1111.2	812.721	227.553	37.8815	6501.31	32380.7	23577	12407.3	69.5854	72.8054	64.6665	24.2107	110.85	68.5902	49.728	200.324	29.3999	48.1609	50.4815	101.182	26.3601	144.417	64.4957	101.636	123.311	81.5127	26.6301	6421.91	7931.25	49.9291	65.7861	153.874	113.788	95.377
O00264_PGRMC1	O00264	PGRMC1	301532	487639	239734	278271	740261	1.0794e+06	231817	403812	612301	543968	591365	78335.6	626842	614057	715952	1.17657e+06	314781	165476	322306	197606	99570	307370	235364	273947	291243	653212	283816	326805	608457	373791	292954	370741	317879	205255	167307	345197	314246	220976	325514	363570	1.88281e+06	359905	1.01767e+06	909250	1.87349e+06	1.37433e+06	1.06152e+06
O00267_SUPT5H	O00267	SUPT5H	69684.7	9331.53	42291.1	78019.1	23778.8	35125.8	28584	49375.7	53847.1	29693.2	19459.9	1288.94	900.892	1111.2	812.721	227.553	35989.5	35397.9	31928.4	37773.4	37176.9	37507	36464.7	46328.1	28747.2	3505.71	23258.1	14207.1	2190.19	2190.19	27299.3	24199.3	2190.19	38852.7	23843.3	38267.9	3466.4	37692	24308.5	17351.8	55311.7	2668.66	22957.1	22560.9	2668.66	2668.66	32869.9
O00268_TAF4	O00268	TAF4	8270.31	23.0055	83.8349	12475.2	8100.06	10700.6	18.9226	50.9102	75.9221	50.2075	52.2647	1288.94	900.892	1111.2	812.721	227.553	3460.01	7700.82	4339.63	6342.38	645.51	5097.44	645.51	8209.77	10035.6	645.51	645.51	49.728	200.324	29.3999	48.1609	50.4815	101.182	7035.16	144.417	64.4957	101.636	123.311	81.5127	26.6301	40.8493	97.4256	49.9291	65.7861	153.874	113.788	95.377
O00273_DFFA	O00273	DFFA	29443.6	62617.4	24477.5	31232.9	13141	35269.5	16536.3	36220	43359.4	18022.9	25959.4	175039	199182	341548	20693.9	111989	22155.4	30164	28268.6	24320.3	27131	41659.8	35815	41356.5	28555.8	92442.2	41136.7	31937.3	96668.3	36378.5	25436.3	22937	28049.9	18893.1	3454.54	43136.9	3454.54	41606.3	20138.8	23760.4	57013.5	18537.9	15100.8	21100	19056.8	79058.9	25981.1
O00291_HIP1	O00291	HIP1	24932.3	39819.7	34209.2	28805.4	25076.3	12325	11886.7	38139.1	23017.9	2738.35	35623	1288.94	900.892	1111.2	812.721	227.553	9222.73	9772.44	8968.68	17156.8	20998.6	12507.2	23296.1	23652.6	16740	1579.08	15593.2	27270.8	83872.3	27242.1	13946.5	18592.1	49353.7	21351.4	46517.3	64.4957	101.636	123.311	21264.6	27987.1	11134.8	24613	30321.9	28120.4	5316.63	3088.97	75152.5
O00294_TULP1	O00294	TULP1	285627	51072.3	236575	183774	821012	55672.2	410100	399557	392628	627027	34630.4	8307735	900.892	1111.2	812.721	227.553	38342.4	125896	97907.9	87280.5	215803	746244	497396	910472	154248	38342.4	615565	560291	156978	449640	177807	125131	352391	121948	144.417	64.4957	101.636	73041.2	81.5127	26.6301	40.8493	373300	175502	463147	153.874	113.788	95.377
O00299_CLIC1	O00299	CLIC1	308801	220943	355686	362487	269014	264101	371919	281278	274624	364839	643330	213484	1.55281e+06	2.57258e+06	522972	550060	481279	464643	498540	661492	630230	427600	251810	385167	405755	204951	328907	376525	305437	435405	434772	453484	410790	416125	272102	272367	337531	283154	485735	417406	706903	441781	390587	459581	564277	549587	409209
O00303_EIF3F	O00303	EIF3F	78956.3	56074.8	52639.3	84741.5	68717.2	62138.1	78929.3	75615	69399.7	99345	56722.1	1288.94	900.892	1111.2	125710	65029.6	88815.5	109734	101901	98085.1	135794	72175.9	105245	107663	94001.7	90021.5	98766.2	127727	81995.6	64648.1	104068	53144.9	95063.2	120769	174808	114516	108648	104143	58964.3	56321.3	74355.6	50625	60571.3	46849	84632.4	114616	74297.2
O00330_PDHX	O00330	PDHX	6868.73	19293.7	16747.4	7267.66	9458.65	39224.2	12667.5	18891	15645.7	8250.31	67603.1	1288.94	900.892	1111.2	812.721	60064.7	26806	12160.3	17970.8	16535.8	10439.5	14236.9	31999	52648.5	17750.8	48660.7	8413.77	20671.4	70449.9	22311.1	45340.6	48496.7	23303.6	22999.6	55029.2	312418	401955	101926	46063.1	52484.1	153287	49930.7	32006.3	60126	126027	66400	63110.1
O00339_MATN2	O00339	MATN2	108770	324377	125714	89494	177267	320843	141156	150945	200813	136655	356681	156655	900.892	1111.2	812.721	97466.3	68772.5	84246.3	48188	102070	68314.5	40285.6	67407.7	188954	67930.6	324340	90620.5	38102.4	71402.4	43458.9	45383.8	30816.4	66796.7	10824.1	50441.5	5304.24	127666	23237.6	105784	93565.9	64312.7	61650.1	119407	59887.2	42960.4	68203	194401
O00391_QSOX1	O00391	QSOX1	58843.1	37462.7	157987	118638	77986.5	124997	125819	85791.8	76020.4	75688	661217	500503	295943	7913392	928628	196260	76161.2	118179	56754.6	120095	45770.8	165069	141674	88989.9	148623	10037.6	42447.4	84925.5	217471	69614.4	134443	99361.7	75462.5	770332	53524.9	107850	138231	139279	25274.2	26.6301	393995	97.4256	8646	65.7861	153.874	113.788	29895.7
O00399_DCTN6	O00399	DCTN6	33648.2	134005	26067.4	20189.5	21576	321159	46216.3	97308	104939	119962	69324.5	1288.94	900.892	1111.2	812.721	227.553	70390	102961	52512	102974	173495	63734.2	53125.7	9615.89	39763.4	164387	138247	105467	200.324	19501.3	48.1609	27273.8	101.182	16178.3	148821	200473	16178.3	136055	37360.3	7320.93	7320.93	62164.8	47138.3	7320.93	106941	7320.93	7320.93
O00400_SLC33A1	O00400	SLC33A1	22894.5	14347.1	10746.2	15002.3	5198.44	12985.1	8983.28	7091	10026.6	1191.94	1191.94	1288.94	900.892	1111.2	812.721	227.553	11999.3	17487.6	15369.2	20296.1	5086.53	4221.51	10284	9717.34	4115.33	7574.05	1061.51	5532.13	2060.11	2060.11	17510.7	38760.3	2060.11	13178.9	144.417	64.4957	101.636	123.311	35871.2	13898.7	32791.5	36861.6	12463.4	16765.3	2699.18	47890.6	27102.9
O00401_WASL	O00401	WASL	50723.1	145672	54002.8	25421	45406.4	67659.1	52829.2	54293.4	61837.4	4738.17	14263	43707.7	852791	32433.4	43707.7	426006	27626.4	38343.4	19509.8	16413.4	38037.9	19192.8	53729.3	37986.6	25000.3	30267.3	39845	18060.3	3249.39	3249.39	19757.6	59663.6	3249.39	26.3601	144.417	64.4957	101.636	8547.86	21524.9	24852.4	47710.2	21599.1	12641.1	25148.5	33250.7	90956.6	20680.6
O00410_IPO5	O00410	IPO5	37274	132411	49775.3	54614.5	34156.2	92660.7	50051	51190.5	71473.2	70617.3	68930.3	1288.94	900.892	1111.2	812.721	28985.5	79574.9	92066.7	74597.4	76426.3	80531.7	75449.5	43700.4	81418.1	67522.6	134386	79568.2	80258.7	94176.4	72221.8	78244.6	64995.4	82567.3	109679	135483	197464	160842	92821.8	52413.5	38523.8	61816.3	34833.9	54554.5	34134	67425.7	77235.5	45250.5
O00422_SAP18	O00422	SAP18	66272.5	35821.1	94615.8	74114.8	34116	272669	72021.5	65807	61263.7	699909	97858.7	1288.94	900.892	1111.2	812.721	227.553	67369.4	70018.2	41347.2	45168.5	46719.7	11416.3	82289.1	114346	31248.6	5936.39	83715.7	39592.3	30921.1	15012.1	26664.4	68948.7	3622.77	26930.2	159628	4.15421e+06	115427	276327	14361.1	22405.2	70368.9	24725	25431.2	31878.4	36432.9	2515.94	24005.1
O00423_EML1	O00423	EML1	53208.8	180257	41044.5	35187.3	106649	126473	55866.4	108477	169238	108366	57571.1	17102.5	65419.4	199427	17102.5	248228	52287.1	50927.4	40121.2	70484.5	53185	33246.9	58570.2	91692.5	45774	405872	136822	31272.1	125621	74341.2	60427.2	96974.9	44112.1	28157.7	5666.18	78983.1	57240.6	62265.8	40824.8	48179.6	60561.6	54973	43547.5	25329.5	68827.2	51007.9	66699.5
O00429_DNM1L	O00429	DNM1L	25249.4	80638.2	36250.6	60069.9	37346.1	60256.8	32484.2	43680.6	46611.6	48115.9	28352.8	1288.94	900.892	1111.2	812.721	227.553	43492.4	56957	42274.1	57300	69832.8	35528.4	37408.4	42780.7	49052.2	85589.5	40636.6	32281.4	187759	38342.7	22365.6	27036.8	37177.9	36150.7	41352.8	179608	155546	80206.8	58796.9	53839.4	62603.8	51314.1	27512.8	71065.9	43991.3	59803.2	54488.5
O00442_RTCA	O00442	RTCA	58174.1	82702.3	51021.2	46656.4	56972.9	90201.6	33961.7	39340.2	37085.5	53185	41529.3	1288.94	900.892	211615	812.721	43752.7	33976.1	39967.9	33667.6	51845.4	66297.8	80182.8	34752	70280.8	31559.8	89430.3	92416.2	21171.1	88728.9	34355.9	53973.8	74445.8	53027	73430.4	66473.7	164476	118779	87351.8	74437.7	74765.5	110156	85634.2	44778.1	64134.2	142471	145006	89676.8
O00443_PIK3C2A	O00443	PIK3C2A	237100	381156	346666	248913	272438	366098	226191	336745	300178	401816	365615	194550	634872	862339	431591	341303	248450	255972	154199	371820	244145	273197	397753	222528	375387	381970	301065	582844	4719497	428736	606068	946970	325290	192963	395330	207852	122293	153488	495741	573333	498595	421711	500294	499938	1.22304e+06	3.34754e+06	451565
O00461_GOLIM4	O00461	GOLIM4	18781.3	2991.68	37530.8	24617.4	42211.6	34232.5	25301.5	43093.8	31223.7	33024.7	9150.24	1288.94	900.892	1111.2	812.721	227.553	175027	195364	184548	163456	180511	187077	62367.3	97715	82824.7	165959	115090	111181	9611.3	4721.99	45803.4	222746	9611.3	161220	12423.6	13235.3	244668	111101	50132.1	27615.8	523832	26503.3	43569.3	31703	22089.2	3441.84	42812.6
O00462_MANBA	O00462	MANBA	22683.1	32018.2	12992.7	26350.8	15419.2	1947.15	15567.7	20634.4	1947.15	20378.7	9199.11	1288.94	900.892	1111.2	812.721	227.553	26500.4	37092	31100.6	33362.8	29634.4	56881	38978.5	57151.7	47636.3	3858.8	27542.5	49.728	200.324	29.3999	26937.5	16218.2	101.182	16048.6	144.417	64.4957	101.636	123.311	81.5127	26.6301	40.8493	97.4256	40571.7	65.7861	153.874	101670	116678
O00468_AGRN	O00468	AGRN	55811.9	40824	90488.4	51294.2	76839.8	42640.6	130800	64801.4	57049.2	114825	227281	433563	346730	372755	296471	237326	40200.4	67469.3	29300.2	63443.2	48938	27659.7	51242.7	99953.7	36797.2	122746	52852.3	63228.3	71334.9	29171.8	36661.5	34976	42683.6	16189.8	59446.2	52064.9	102631	83585	261898	333166	117065	288321	414906	183660	55943.1	152339	391366
O00469_PLOD2	O00469	PLOD2	16618.7	23.0055	206015	65389	13085.6	53.1065	18.9226	50.9102	75.9221	50.2075	52.2647	1288.94	900.892	1111.2	812.721	227.553	15523.7	11941.5	23670.9	14075	23146.3	8427.22	75245	1621.43	16715.7	1621.43	1621.43	18324.3	200.324	29.3999	9375.55	50.4815	101.182	70620.5	144.417	64.4957	101.636	123.311	81.5127	26.6301	40.8493	97.4256	49.9291	65.7861	153.874	113.788	95.377
O00470_MEIS1	O00470	MEIS1	12287.1	15774.3	7624.43	10204.6	13317.7	27861	9538.23	14471.6	9453.32	2248.63	1054.67	1288.94	900.892	1111.2	812.721	227.553	14121.1	5234.33	1823.85	809.277	4624.65	3129.77	5368.47	15086.1	2189.02	17134.4	12215.9	3461.66	200.324	4019.11	1203.68	50.4815	7222.54	26.3601	144.417	64.4957	101.636	123.311	81.5127	6258.54	40.8493	97.4256	6284.9	65.7861	153.874	113.788	1871.07
O00471_EXOC5	O00471	EXOC5	26945	22436.3	24225.7	15780.9	20046.2	29647.6	21589.9	30175.1	40590.8	2622.48	30810.2	1288.94	900.892	1111.2	812.721	227.553	9393.78	12588.6	7062.52	14558.9	14659.3	16788.3	16677.2	11286.4	19352.9	23843.5	16391.1	17943.4	1337.32	10264.2	7422.86	8960.47	22275	13805.6	144.417	64.4957	101.636	17222.7	13386.9	1159.06	1159.06	5017.62	14217.1	1159.06	1159.06	1159.06	11486.1
O00478_BTN3A3	O00478	BTN3A3	22654.5	2510.49	31751.9	10503.5	22463.4	7156.93	39176.8	17628.2	2510.49	40411.6	34197.2	1288.94	900.892	1111.2	812.721	227.553	12024.8	16808.3	18197.3	18356.2	14501.9	8615.76	13122.1	25671.8	11321.9	1540.22	1540.22	4749.02	2666.91	24558.7	2666.91	50699.7	2666.91	13559.8	32681.8	64.4957	101.636	123.311	81.5127	26.6301	40.8493	9679.4	16386.1	65.7861	153.874	113.788	9218.58
O00483_NDUFA4	O00483	NDUFA4	161873	287148	190661	186160	219159	437681	198450	191651	172237	309734	238318	27013.5	116017	347120	420878	196524	155095	196357	158838	144836	166443	119811	89406	108014	96266.6	661944	154434	179852	987982	277218	247921	712780	318151	433410	832043	7397479	5.70741e+06	1.55444e+06	1.03355e+06	1.46278e+06	1.46128e+06	1.41441e+06	371125	1106047	1.52952e+06	256229	1.05086e+06
O00487_PSMD14	O00487	PSMD14	96388.8	76656.3	121867	103364	78306.3	81234.1	82546.7	93974.7	69817.3	115552	60804.9	1288.94	900.892	1111.2	812.721	227.553	114456	123035	109037	103387	90548.3	97981.5	105307	133422	93516.4	69270	78596.4	125154	129308	107501	98997.8	83742.3	67785.3	122865	132892	133940	89299.2	118001	92775	76739.7	171865	85527.7	101876	93412.8	105393	61422.9	142801
O00499_BIN1	O00499	BIN1	69106.6	235966	56124.5	73546.4	100168	513033	81717.4	160980	195106	147824	81050.6	657679	505161	1.05346e+06	161206	263370	46656.7	55046.1	25187.6	59123.1	34753.4	38931.2	40449.7	215189	24373.6	107692	67975.9	76101	263978	52350.2	49391.6	69701.5	89015.8	46517.7	334570	1.29224e+06	1859150	873642	93071.4	72749.7	88891.7	104296	51101.8	105589	73314.6	106598	82408.4
O00505_KPNA3	O00505	KPNA3	37231.4	75593	29062.8	54689.2	31142.3	87499.7	32385.3	53333.3	46724.1	45386.3	9135.69	1288.94	900.892	1111.2	812.721	227.553	37480	43971.1	42020.6	45389	44521.5	56830.3	78124.3	70218.7	45571	118804	56115.6	31664.8	116297	61423.9	20392.8	20969.4	24771.9	26134.1	13534.9	248265	169540	97456.7	8336.08	24654.8	2344.47	20703.6	22821.2	21787.3	2344.47	2344.47	28772.2
O00506_STK25	O00506	STK25	14491	87913.7	8708.12	14233.7	8727.9	23325.4	14835.9	12407.9	14584.5	1391.43	1391.43	1288.94	900.892	1111.2	812.721	227.553	26708.6	19285.1	11829.8	18274.4	16946.7	13141	18716.9	40873.1	13344.2	24898.8	13798.7	49.728	200.324	29.3999	8872.83	12716.2	101.182	10054.1	144.417	64.4957	101.636	123.311	81.5127	26.6301	40.8493	97.4256	9472.23	65.7861	153.874	113.788	95.377
O00507_USP9Y	O00507	USP9Y	38062.7	48361.5	33857.6	34544.3	42796.6	54586.8	39329.2	37749.1	33502.2	41662.7	23799.3	1288.94	900.892	1111.2	812.721	227.553	34745.5	46511.8	39756.2	49077	45531.9	46500.2	36654.4	34789.8	34533.5	32456.1	19642.2	39890.6	38298.2	40955.7	34256.2	41492.6	56630.7	32736.9	30509.1	68793.5	4116.13	32605.9	79266.5	42133.8	28759.2	32688.7	32083.5	35887.3	34614.8	25859.7	46250.5
O00515_LAD1	O00515	LAD1	12661.5	1721.31	14407.8	13960.6	5120.37	1721.31	17705	39423.5	1721.31	1721.31	1721.31	1288.94	900.892	1111.2	77271.4	106934	63001.1	30348.9	71189.4	59929.8	32115.7	70560.7	43526.8	33380.5	73313.8	5038.91	26524.7	133462	12430.8	181936	44832.1	55475.4	205833	26.3601	144.417	64.4957	101.636	71150.9	111596	102005	198458	79194.8	43273.7	176176	103335	99349.6	66838
O00519_FAAH	O00519	FAAH	12841.9	23.0055	83.8349	11764.4	7655.63	53.1065	8155.08	10782.8	75.9221	50.2075	52.2647	1288.94	900.892	1111.2	812.721	227.553	17967.4	12756.5	31719.7	14705.8	12804.5	22359	24440	1943.89	18758.4	1943.89	1943.89	49.728	200.324	29.3999	48.1609	4531.24	101.182	26.3601	144.417	31874.7	101.636	123.311	72569.5	46835.9	80702.2	62755.4	42279.3	54744	41304.6	5567.31	66064
O00526_UPK2	O00526	UPK2	4915.41	39189.8	7711.63	30379.7	23368.8	4915.41	43271	96341.8	113622	39348.3	4915.41	1288.94	900.892	1111.2	812.721	227.553	37.8815	35.0314	17.7846	20.671	25.2577	69.5854	72.8054	64.6665	24.2107	110.85	68.5902	49.728	200.324	29.3999	48.1609	50.4815	101.182	26.3601	144.417	64.4957	101.636	123.311	81.5127	26.6301	40.8493	97.4256	49.9291	65.7861	153.874	113.788	95.377
O00533_CHL1	O00533	CHL1	26515.7	4072.54	29423.9	20533.3	38987.3	4072.54	20637.1	35290.5	22355.6	88642.2	84143	1288.94	900.892	1111.2	96174.2	227.553	22519.4	23180.7	11015.2	20494	28025	11366.9	50793.1	44039.2	13564.5	103602	40850.5	27781.4	200.324	66009.3	17212	16170.8	101.182	26.3601	144.417	64.4957	101.636	123.311	28836.1	65949.9	56807.5	62323.8	19565	40136.6	53770.4	114616	47248.7
O00534_VWA5A	O00534	VWA5A	213380	97851.7	170499	182018	197685	122474	160712	188488	130475	227645	127867	6772684	2.7017e+06	877572	17919472	2.14162e+06	185744	172112	135011	227881	226469	242693	253529	449426	218046	139371	206641	222842	433031	124767	162251	157878	181798	77162.2	123346	37026.9	8447.26	100355	55210.5	64363.4	93339.1	32031	81589.8	75317.4	44347.2	106140	68556.1
O00541_PES1	O00541	PES1	22969	15883.9	276956	34161.9	12908.3	11033.1	12709.8	12682.8	4991.31	4991.31	2.26798e+06	1288.94	900.892	1111.2	812.721	227.553	14861.4	29870.4	20503.7	68127.6	125955	18970.5	33024.2	33438.8	19361.5	4045.7	1.32149e+06	39886.8	14655.2	24888.1	20093.1	596434	51457	19372.4	19360	123214	4371.26	12903.9	81.5127	26.6301	40.8493	9627.43	13097.8	65.7861	153.874	113.788	695499
O00560_SDCBP	O00560	SDCBP	113935	132335	79036.9	104656	93038.8	109949	59272.7	91577.9	94042.9	73038.8	44516.8	18182.3	174536	319641	54708.8	178408	35965.1	62382.4	62691.9	62003.2	102585	74085	86396.7	93792.3	60289.4	166171	124967	79446.4	92809.1	64851.9	26185.2	48994.5	75598.6	75957.9	86397.2	100160	106821	77323.1	66239.4	50782.2	41468.2	65322.5	132681	64598	98398.5	41200.2	70426.8
O00566_MPHOSPH10	O00566	MPHOSPH10	4258.95	23.0055	83.8349	13727	5613.32	53.1065	5770.36	50.9102	75.9221	50.2075	52.2647	1288.94	900.892	1111.2	812.721	227.553	6308.02	35.0314	3204.37	20.671	25.2577	14617.8	72.8054	64.6665	24.2107	110.85	68.5902	49.728	200.324	29.3999	7385.28	50.4815	101.182	26.3601	144.417	64.4957	101.636	123.311	81.5127	26.6301	40.8493	97.4256	11020.4	65.7861	153.874	113.788	95.377
O00567_NOP56	O00567	NOP56	67220	21711.5	53702.2	64320.9	49097.3	26234.7	40918.7	42350.2	30949.4	74472.4	68519.8	399797	900.892	1111.2	812.721	135096	60465.8	77464.3	62731.9	58092.6	81525.6	57377.4	54223.2	51057.6	36017.7	47374.1	22464.9	122871	9566.39	108118	81589.8	68609.1	97131.5	82765.3	66915.8	60202	76208.9	65589.2	62881.8	41142.3	67870.1	77153.8	102121	39597.3	6393.22	78962.1	62167
O00571_DDX3X	O00571	DDX3X	203015	308310	162894	242281	133128	303851	132966	188610	196233	23151.4	50248.1	50187.8	615015	50187.8	714960	175658	146868	192692	189845	164753	221111	169292	189979	228414	125696	261681	131593	132542	172127	113220	105466	102749	135326	189869	105545	131128	122377	96799.1	71387.4	68667.8	75167.5	51969.6	78369.2	67335.4	134450	60868.4	111530
O00584_RNASET2	O00584	RNASET2	43835.5	24159.8	40350.3	52896.1	31868.1	32839.9	72383.3	34495.3	20450.8	109363	53199.7	270038	337253	1.0419e+06	246454	166850	143056	161022	110291	143033	148693	203211	92955	188932	219720	14888.8	77966.1	39751.9	46286.6	51850.7	168662	137312	8877.26	78488.9	38538	4690.59	4690.59	23690.6	242344	131940	792186	197223	174627	213846	546622	867674	192971
O00592_PODXL	O00592	PODXL	101294	5169.32	5169.32	30658.3	19958	5169.32	24501.7	59885.7	5169.32	32239.7	93314.4	19268.9	170478	19268.9	173064	234526	24031.3	15160.7	22635.1	27286.9	40422	3008.82	2235.52	2235.52	23941.3	2235.52	2235.52	49.728	200.324	29.3999	30078.1	21691.4	101.182	43713.6	38422.2	169868	177115	91614.2	384364	474009	515545	454283	278114	450835	503809	232560	437881
O00625_PIR	O00625	PIR	27687	54070	18202.3	61257.1	33196.9	83715.9	21297.7	74793.4	48155.6	25718.2	24722.4	49476.6	372362	867628	49476.6	244308	18233	2985.84	23223.7	9225.9	2425.82	9229.11	14172	1353.66	19326.4	21588.6	14955.2	70818.5	56754.8	64474.2	31638.8	44942	88826	28144.4	1432.59	4615.65	1432.59	10217.6	32027.2	45220.9	73949.8	44168.2	3870.66	52742.7	3658.08	3658.08	23182.5
O00629_KPNA4	O00629	KPNA4	83077.1	206905	69903.8	125794	53998.5	173518	94786.1	137348	112752	134120	52074.1	1288.94	900.892	1111.2	812.721	227.553	90804.8	72214.8	104435	96624.4	137328	116413	131735	199357	64866	371656	156424	91660	74045.9	89390.4	52216.5	68527.8	102139	88559.4	112376	497318	611928	267535	63068.7	92685.2	43232.1	72134.3	80083	63826.3	23845.1	59985.4	68240.2
O00635_TRIM38	O00635	TRIM38	40953.2	111620	26241.8	5924.66	61623.3	102502	39028.9	50917	5924.66	66961.9	33372	1288.94	900.892	1111.2	812.721	227.553	20778.1	19438.6	15061.1	23273.9	24639.6	19136.5	1942.44	1942.44	13643.3	1942.44	1942.44	49.728	200.324	36050.4	48.1609	18294.3	101.182	16042.3	144.417	64.4957	101.636	3389424	23219.8	19021.9	2371.06	9585.38	26175.2	2371.06	8574.67	2371.06	50003.3
O00712_NFIB	O00712	NFIB	43948.6	23.0055	83.8349	37584	30442.8	53.1065	30986.2	50.9102	13531.9	50.2075	52.2647	1288.94	900.892	1111.2	812.721	227.553	31204.5	2916.57	12751.7	15292.8	2916.57	2916.57	34105.8	56533.4	21664.9	32607.1	2916.57	17480	200.324	29.3999	11154.1	22677.5	101.182	26.3601	144.417	64.4957	101.636	18268.1	81.5127	31398.7	40.8493	97.4256	26835.6	29120.8	153.874	113.788	95.377
O00743_PPP6C	O00743	PPP6C	57236.7	43755	34713.9	64018.7	44421.7	58682.5	46851.3	36186.5	28661	65597.6	53480	1288.94	178067	1111.2	812.721	227.553	44854.3	70659.8	60834.8	39091	40610.1	45541.6	43186.9	36789	51524.6	52901.3	37318.7	52916.6	5208.53	69099.8	40484.9	36875	61050.2	52601.2	88565.3	65141.2	56034	30929.2	50313.7	33767.7	85958.3	34615.4	37636	82493.3	65004.4	5173.58	33035
O00750_PIK3C2B	O00750	PIK3C2B	25.863	23.0055	83.8349	13851.2	37.3628	53.1065	3672.66	50.9102	75.9221	50.2075	52.2647	1288.94	900.892	1111.2	812.721	227.553	37.8815	35.0314	26588.2	20.671	25.2577	69.5854	5956.94	64.6665	24.2107	110.85	68.5902	49.728	200.324	29.3999	48.1609	50.4815	101.182	26.3601	144.417	64.4957	101.636	123.311	81.5127	26.6301	40.8493	97.4256	49.9291	65.7861	153.874	113.788	95.377
O00754_MAN2B1	O00754	MAN2B1	42560.4	3108.42	16858.9	51918.4	10482.1	12119.8	52594.2	9011.99	3108.42	52232	31980.4	1288.94	337633	388536	812.721	227.553	73378.5	86483.9	72297.4	75096.1	39738.5	77160.5	58322.1	36202.6	63783.8	6198.05	37341.9	23202.4	2748.49	21687	28684.5	36365.6	2748.49	121002	144.417	64.4957	101.636	123.311	87365.3	100059	212972	79280.1	72219.2	108452	142877	466196	105055
O00757_FBP2	O00757	FBP2	110601	16358.3	72696.6	73202.5	195818	16358.3	113991	392112	16358.3	139585	210661	1288.94	900.892	1111.2	606736	227.553	121046	92640.7	100604	114149	44344.3	80697.1	29351.6	41024.8	90571.2	7938.1	7938.1	12958.3	221973	21305.6	102363	172693	12958.3	93233.1	144497	1.58788e+06	969095	343854	2.29592e+06	2.53023e+06	6.24934e+06	1.99408e+06	798754	2.28705e+06	3505368	2.31984e+06	1.51529e+06
O00762_UBE2C	O00762	UBE2C	25.863	23.0055	83.8349	33275.7	37.3628	53.1065	18.9226	50.9102	14639.1	50.2075	52.2647	1288.94	900.892	1111.2	812.721	227.553	37.8815	14567.7	8321.79	20.671	25.2577	8226.02	20170.1	64.6665	13991.4	110.85	68.5902	49.728	200.324	29.3999	48.1609	50.4815	101.182	26.3601	144.417	64.4957	101.636	123.311	81.5127	26.6301	40.8493	97.4256	49.9291	65.7861	153.874	113.788	95.377
O00763_ACACB	O00763	ACACB	166102	267093	322043	109008	186706	497877	194761	154833	206014	429083	470516	9265189	3246592	19560666	767175	1.49768e+06	16288	745105	23421.3	485815	379593	546687	341157	2.52941e+06	662108	681286	1.2821e+06	293874	1.23808e+06	216966	401499	696018	95734.2	124388	423287	749793	511914	287895	815667	29649.3	2.93356e+06	93101.4	370595	273677	1.98559e+06	8565735	397040
O00764_PDXK	O00764	PDXK	188866	135562	173849	233765	77174.8	158209	126487	132412	100493	225283	157903	1.54521e+06	2.67332e+06	9081649	182807	1.35366e+06	157034	157354	117489	161058	166156	96198.3	107242	66402.8	113582	98011.5	88340.6	141539	110033	97281.8	153852	200860	174363	185090	254120	159297	146586	102396	245016	250910	202487	188274	150012	199006	280848	496613	315883
O14494_PLPP1	O14494	PLPP1	14946.6	23.0055	83.8349	23.4978	37.3628	53.1065	18.9226	50.9102	25699.9	19056.6	49483.1	1288.94	900.892	1111.2	812.721	227.553	37.8815	35.0314	17.7846	20.671	25.2577	10147.5	72.8054	64.6665	24.2107	110.85	68.5902	49.728	200.324	29.3999	48.1609	50.4815	101.182	26.3601	144.417	64.4957	101.636	123.311	81.5127	26.6301	40.8493	97.4256	49.9291	57278.2	29885.3	113.788	34608.4
O14495_PLPP3	O14495	PLPP3	72934.2	32252.6	116590	30783.1	113288	153719	123947	114928	101412	146372	194970	1288.94	900.892	1111.2	812.721	227.553	19562.6	6449.74	22325.7	25682.5	60126.6	43929.5	34410.2	3035.52	3035.52	3035.52	3035.52	52181.9	200.324	29.3999	68185.7	60090.2	101.182	26.3601	144.417	64.4957	101.636	76737.4	76826.2	48812.4	6414.63	52935.9	74061.6	59053.3	68062.1	6414.63	118436
O14497_ARID1A	O14497	ARID1A	16203.5	1379.52	1379.52	18785.4	15528.2	1379.52	16033.4	8335.44	6400.39	1379.52	15279.8	1288.94	900.892	1111.2	812.721	4551.07	15637.6	14655.6	15123	13814	16520.6	14260.1	1475.03	17144.6	14242.3	1475.03	11354.8	22294.8	1433.96	1433.96	15266	5458.06	1433.96	26.3601	144.417	64.4957	101.636	123.311	81.5127	26.6301	40.8493	97.4256	4401.16	65.7861	153.874	113.788	54416.5
O14498_ISLR	O14498	ISLR	22016	39803.4	30222.7	74553.8	61604.3	81798736	42055.7	52910.6	105788	65975.5	2920695	1.31336e+06	204388	1.17436e+06	79755.6	5608050	741382	680436	680436	27982.9	5.53169e+06	680436	20322276	28376.6	680436	80074.6	20898714	9191648	2.38525e+06	7.37445e+06	4.85744e+06	9858450	15353670	7.0375e+06	27197292	132254968	89955912	32091758	32981.6	32981.6	675486	32981.6	40235.3	27353.5	267528	184775	3.19133e+06
O14519_CDK2AP1	O14519	CDK2AP1	1041.87	10442.9	14227.2	19207.4	9139.24	5877.27	10204.5	12589.5	8080.16	4000.41	1041.87	1288.94	900.892	1111.2	812.721	227.553	10419.8	15180.7	6106.64	10570	15384.4	13189.7	22601.3	22957.7	6475.43	19273.1	15679.2	7328.43	630.852	9144.29	5041.76	3719.6	630.852	9257.64	144.417	64.4957	101.636	123.311	81.5127	2779.47	40.8493	97.4256	1649.5	65.7861	153.874	113.788	3649.91
O14526_FCHO1	O14526	FCHO1	81831.5	24365.2	148897	154220	417011	351739	277641	190946	60258.4	593166	160810	11092301	657402	100048	6168619	540076	76172.5	76172.5	23415.3	76172.5	76172.5	45849.3	182863	849700	71073.6	1.38389e+06	2.77529e+06	1.21528e+06	132644	226449	340763	444089	4.40561e+06	1.14909e+06	149066	209776	209776	4995133	18831	84346.7	33444.3	215225	238245	33444.3	211358	33444.3	783157
O14530_TXNDC9	O14530	TXNDC9	373057	8978.93	813204	523690	313680	588668	404248	427598	446938	1.27689e+06	721734	72952.5	387003	560684	1.38439e+06	586025	528184	402878	572920	592333	1.68802e+06	1.16653e+06	651651	1.88336e+06	636471	730820	1.04925e+06	883642	1.61122e+06	361449	375200	707603	1134825	522829	596069	64.4957	101.636	123.311	588991	506366	62118.6	62118.6	647347	656351	559201	545561	751607
O14531_DPYSL4	O14531	DPYSL4	649933	2.14405e+06	556005	294530	1.09055e+06	1.16419e+06	389327	691382	581861	121679	350466	1288.94	900.892	801936	812.721	254301	805674	676803	787158	1.95248e+06	1.3088e+06	506321	2207142	2.57476e+06	892245	629665	718986	699787	3.36074e+06	602854	1.01225e+06	2.01007e+06	393170	98958	1.75006e+06	13877454	15341728	2.83511e+06	3264559	3197310	109042	17231.4	2.24609e+06	3.23423e+06	4205894	4510851	100629
O14548_COX7A2L	O14548	COX7A2L	28710	44752	48845.2	27488.4	14281.9	11972	16787.4	33150	18203.4	2713.23	2713.23	1288.94	900.892	1111.2	812.721	227.553	56387.3	77495.9	54136.8	87781.1	82469.1	47656.6	39359.2	46755.3	82049.7	17215	41103.5	7301.31	60435.7	7301.31	49399.8	109987	72229.9	30704.9	18749	350616	263633	105005	194216	183498	344282	196844	125234	231282	285122	242107	214219
O14558_HSPB6	O14558	HSPB6	814684	9870292	741069	720778	1.9043e+06	8632046	833354	2176578	2.9994e+06	233301	542828	4836344	4923955	30526536	1.43962e+06	8738288	133812	164268	80755.3	108483	335769	85833.5	392326	387136	85817.5	8.0719e+06	1.50031e+06	923889	5342278	664457	264285	193306	647610	37457.1	2.2273e+06	10318891	7898584	4930128	184014	43267.5	71217.3	133211	209662	74639.6	138295	116764	344574
O14561_NDUFAB1	O14561	NDUFAB1	77386.9	199798	144269	123160	57688.5	118305	65088.7	75165	126967	131419	172410	772136	1.41394e+06	2.85716e+06	252517	689510	240887	205978	157222	278640	370838	223746	189502	79774.1	219033	263446	232238	232832	245366	435178	215308	267488	283698	129904	593204	1827437	1.46232e+06	269887	297935	313847	492606	310421	212675	330818	567968	1.1652e+06	185962
O14562_UBFD1	O14562	UBFD1	45803.6	24143.4	6675.09	150479	46318.1	50772.8	99310.1	64400.8	52780	6675.09	6675.09	1288.94	900.892	1111.2	812.721	227.553	20046	30729.6	22106	33962.1	29220.9	46340.7	44718.8	3193.23	34372.4	75782.1	25893.7	49.728	200.324	29.3999	48.1609	50.4815	101.182	10189.3	10189.3	92283.1	127767	85627.9	3969	32127.1	18481.5	9622.8	62782	39067.8	3969	3969	85994.5
O14576_DYNC1I1	O14576	DYNC1I1	9715.37	122742	5254.64	14963.8	30586.8	158335	15586.7	39155.9	29286.4	5254.64	5254.64	1288.94	900.892	1111.2	812.721	227.553	37.8815	35.0314	17.7846	20.671	25.2577	69.5854	72.8054	64.6665	24.2107	77690.8	21700.7	49.728	200.324	29.3999	48.1609	50.4815	101.182	26.3601	144.417	64.4957	101.636	123.311	81.5127	26.6301	40.8493	97.4256	49.9291	65.7861	153.874	113.788	95.377
O14579_COPE	O14579	COPE	257564	55845.4	136797	288293	128236	54089.8	164793	93312.4	126119	269820	132583	14005.7	53042.3	103606	144993	258588	307826	418850	343445	352032	318423	433748	522248	487460	434965	225573	279298	176270	46516.1	195936	283881	310252	212738	393036	464863	86821.8	58108.1	149524	212479	229939	522138	201320	224576	280524	152243	56518.7	235255
O14594_NCAN	O14594	NCAN	6188.88	71510.6	54333.6	55513.1	47867.5	89234.8	48419.4	42689.2	78322.7	91800.4	39196.4	1288.94	900.892	1111.2	812.721	78837.4	110839	31525.7	29593.9	37054.2	49012.8	34522.3	5208.7	5208.7	31299.5	114025	30910.9	12782.4	306733	130866	40785.9	32911.2	12782.4	44320.5	172939	687112	385940	431466	21566	20091.5	3173.06	31829.4	41291.3	30389.6	115525	49360	28948.3
O14602_EIF1AY	O14602	EIF1AY	26020	37599.9	108443	44437.1	40662.7	38112.4	33114.5	29471.5	55681.9	4216.12	74350.7	273706	36631.8	544131	256895	390537	112265	64474.9	63393.5	66206.6	48126.3	76381	54009.5	73749.6	51930.9	218169	80518.3	32666.4	5029.91	38417.2	84122.4	55696.9	40592.7	111005	70685.5	123233	160237	113495	102371	82763	160056	88089	60425.2	99514	133886	160323	67979.9
O14617_AP3D1	O14617	AP3D1	55418.8	42460.8	32273.7	52251.9	47046.8	70531.4	36575	41621.1	26923.5	50136.8	32240.3	1288.94	900.892	1111.2	812.721	227.553	29412.3	46437.6	43561.1	48907	30515.6	47858.9	66621.8	72030.9	43631.1	48392.4	40506.1	29288.4	50972.6	29825.4	41928.8	55643.4	36446	44549.3	52426.9	41325.1	42489.6	5406.05	47535.5	73787.7	35115.6	65995.2	57390.3	52970.7	113556	58639.2	54320.9
O14618_CCS	O14618	CCS	43680.5	98142	93212.4	53729.1	35395.1	105823	59293.4	55352.1	99512.7	86332.6	58302.2	709193	255055	449687	351723	159403	57729.6	56794.7	43078.3	57010.8	69708.2	48709.2	73047.3	95207.6	50278.5	127302	95165.4	79745.2	227568	48445.1	68965.7	59998.3	91686.9	52998.6	163376	102990	144549	47812.7	105934	83568.5	67949.2	107041	61693.8	102771	135604	180526	102730
O14639_ABLIM1	O14639	ABLIM1	30796.2	51991.9	23763.6	26686.7	34165.7	48547.3	958862	416240	53151.3	4020491	14163736	684206	466479	336500	19359812	182767	18400.4	21293.5	23544.5	24129.2	368836	23660.9	33151.3	33401.1	21433.2	472315	27866.3	3.07302e+06	57372.6	72493.1	20508.5	37351.6	107011	62933812	50599.8	148973	89244.8	140315	56187.9	58992.3	81044.5	45443.5	52841.5	67584.7	45391.1	544182	90421.1
O14646_CHD1	O14646	CHD1	25.863	23.0055	83.8349	5522.84	37.3628	53.1065	18.9226	2576.01	75.9221	50.2075	70965	1288.94	900.892	1111.2	812.721	227.553	110770	105955	55752.7	106177	89291.8	82579.5	8873.12	70593.2	8873.12	8873.12	8873.12	80119.7	6540.32	84047.3	62871.2	47074.1	52903.6	26.3601	144.417	64.4957	101.636	123.311	81.5127	26.6301	40.8493	97.4256	37961.7	65.7861	153.874	113.788	95.377
O14647_CHD2	O14647	CHD2	80972.6	279523	47289.5	40666.6	49954.8	240056	48805.3	82567.7	111179	63806.5	10448.2	1288.94	81933.2	1111.2	567876	227.553	95614.1	127807	58835.2	129741	185586	99971.8	194508	254298	64595.1	382985	100703	102237	920174	103856	88550.3	644637	78125.3	43566.8	302816	1.74033e+06	2.29988e+06	433232	464246	585933	743671	482347	337543	531245	175539	48582.7	562223
O14653_GOSR2	O14653	GOSR2	49532	7745.95	7676.35	22472.9	25097.9	2370.64	10084	20964.7	46620.6	2370.64	23163.6	1288.94	900.892	1111.2	812.721	227.553	40664.5	57441.4	35951.6	31749.2	45365.6	25163.2	48232.2	86625.5	61036.5	84964.5	51563.4	49.728	200.324	29.3999	45228.5	37482.6	101.182	53797.8	10568.1	2558.91	2558.91	12401.4	46105.6	49521.1	71831.7	45405.7	49757.7	63247.9	24675.9	216310	19499.2
O14656_TOR1A	O14656	TOR1A	35621.9	24744.4	33134.3	16037	18392	36834	22396.3	22127.4	15219.6	35448.6	55271.4	1288.94	900.892	1111.2	812.721	227.553	18267.9	22659.7	14975.2	15396.5	27655.6	18364.4	19098.7	1948.83	1948.83	1948.83	1948.83	49.728	200.324	29.3999	10677.5	50.4815	101.182	57191.7	144.417	64.4957	101.636	30980.3	1609.48	1609.48	1609.48	12027.5	19517.3	19784.1	1609.48	1609.48	24972.6
O14657_TOR1B	O14657	TOR1B	22421.5	24351.5	83.8349	19157.5	10964.4	53.1065	18.9226	16900.1	75.9221	50.2075	52.2647	1288.94	900.892	1111.2	812.721	227.553	29058.4	39008.6	3455.72	31277.2	8521.78	20140.8	29485.8	25970.7	27694.3	2384.59	2384.59	49.728	200.324	29.3999	22554.2	50.4815	101.182	26.3601	144.417	64.4957	101.636	123.311	81.5127	26.6301	40.8493	97.4256	9176.57	65.7861	153.874	113.788	95.377
O14662_STX16	O14662	STX16	13461.3	5823.43	6714.82	11789.4	81248.4	15170	4003.14	21577.9	4619.4	202990	1826.75	1288.94	900.892	1111.2	812.721	227.553	6786.44	11108.7	5866.58	12867.2	13999.8	31782.2	1279.49	99177.5	9007.68	1279.49	10940.4	2219.18	2219.18	11011.9	8748.61	46815	2219.18	26.3601	144.417	2330732	101.636	123.311	1605.25	22702.9	1605.25	13662.7	18513.4	1605.25	10521.8	12330.6	92432.4
O14672_ADAM10	O14672	ADAM10	92338.4	70620.9	70684.3	70522.9	79952.6	101798	89964.1	102412	39951.1	92214.2	95674.7	20290	207833	20290	310058	90808.8	113794	150340	116906	170400	142982	143168	109317	110068	159768	168506	105399	76338.2	10378.6	72683.1	108312	175100	86495.1	41623.2	20099.9	3476.79	15331.2	62017.5	137442	144317	80359.6	113628	115725	113566	124282	297023	127278
O14678_ABCD4	O14678	ABCD4	6821.93	23.0055	10455.8	11941.1	10415.5	53.1065	7213.55	50.9102	75.9221	50.2075	52.2647	1288.94	900.892	1111.2	812.721	227.553	5301.08	17939.4	6638.57	4937.64	56516.1	43615.7	2144.42	2144.42	15160.6	2144.42	2144.42	49.728	200.324	29.3999	48.1609	50.4815	101.182	26.3601	144.417	64.4957	101.636	123.311	26536.2	29572.9	41648.3	27520.9	22724.5	40346.7	2856.94	119521	22166.2
O14681_EI24	O14681	EI24	28476.4	23.0055	83.8349	23.4978	37.3628	53.1065	18.9226	50.9102	75.9221	50.2075	52.2647	92070.8	681229	1.52094e+06	559957	92070.8	30706.4	60439.8	23926	20.671	39636.2	69.5854	72.8054	66931.8	24.2107	110.85	68.5902	49.728	150212	29.3999	48.1609	50.4815	101.182	26.3601	144.417	64.4957	101.636	123.311	81.5127	26.6301	40.8493	97.4256	49.9291	65.7861	153.874	113.788	95.377
O14683_TP53I11	O14683	TP53I11	21263.4	23.0055	83.8349	23.4978	37.3628	53.1065	9611.88	50.9102	75.9221	50.2075	27919.8	1288.94	900.892	1111.2	812.721	227.553	82312	101119	85375.6	115164	97523.5	111212	10087.3	10087.3	113403	10087.3	10087.3	49.728	200.324	29.3999	55938.2	91835.8	101.182	26.3601	144.417	64.4957	101.636	123.311	81.5127	26.6301	40.8493	97.4256	49.9291	65.7861	153.874	113.788	95.377
O14684_PTGES	O14684	PTGES	135572	16323.5	117077	53739.4	114350	48913.2	138741	58922.8	84131.6	132853	246348	1288.94	900.892	1111.2	309879	227.553	18956.8	18161.9	4277.64	1460.58	6112.46	9342.39	12538.4	31288.5	17852.2	1460.58	12921.9	82800.5	7250.21	61334.8	104716	50826.8	62832.3	130448	144.417	64.4957	101.636	123.311	81.5127	26.6301	40.8493	97.4256	49.9291	65.7861	153.874	113.788	95.377
O14686_KMT2D	O14686	KMT2D	303720	2.52619e+06	233680	396278	335857	1.12076e+06	128228	525007	826992	207229	45308.3	1288.94	170772	1111.2	485644	227.553	361063	448004	368796	457169	339911	414432	585072	483248	524788	1.1404e+06	483055	315168	169038	411975	224921	258938	480600	442914	384371	176552	131312	177976	335415	248592	188506	277785	297240	342349	202090	334832	343913
O14727_APAF1	O14727	APAF1	14939.5	1115.98	1115.98	10890.9	8495.64	8806.05	16366.6	7460.16	1115.98	1115.98	1115.98	1288.94	900.892	1111.2	812.721	227.553	48030	40903.1	18118.1	21803.2	21962.3	33912.3	33448.7	14849.4	19227	2802.82	2802.82	1070.91	1070.91	10223.2	17946.5	3957.68	1070.91	26.3601	144.417	64.4957	101.636	123.311	81.5127	26.6301	40.8493	90460.7	59252.6	65.7861	153.874	113.788	42363.7
O14732_IMPA2	O14732	IMPA2	14319.5	91245.6	3459.86	20772.7	28411.1	179817	18421.4	29560.6	47168.7	26889.2	3459.86	1288.94	900.892	1111.2	812.721	227.553	38098.4	27166.8	40035.9	43818	36026.3	20344	24378.6	31339.6	39307.8	3212.51	20735.9	21675	58575.2	81349.1	9346.41	10695.9	118467	16425.2	56847.8	270595	255305	74259.2	263184	232501	548772	261290	142595	310658	246803	196289	273685
O14733_MAP2K7	O14733	MAP2K7	23273.8	42893	2667.9	8484.7	2667.9	26755.4	12296.8	24907.7	48141.8	2667.9	2667.9	1288.94	900.892	1111.2	812.721	227.553	37.8815	35.0314	17.7846	20.671	25.2577	69.5854	72.8054	64.6665	9812.33	110.85	68.5902	49.728	200.324	29.3999	48.1609	50.4815	101.182	26.3601	144.417	64.4957	101.636	123.311	81.5127	26.6301	40.8493	97.4256	49.9291	65.7861	153.874	113.788	95.377
O14734_ACOT8	O14734	ACOT8	5862.94	9067.13	561.101	6273.89	561.101	6845.43	561.101	2954.48	2662.18	561.101	561.101	1288.94	900.892	1111.2	812.721	227.553	129110	29732.7	32144.4	46523.8	28949.2	29455.2	30521.2	16435.3	21618.9	2942.26	2942.26	49.728	200.324	29.3999	11328.1	21021.2	101.182	19825.3	144.417	2.09124e+06	101.636	123.311	48476.5	126540	52093.7	79080.3	8034.48	110185	36234.1	8034.48	156140
O14735_CDIPT	O14735	CDIPT	206783	269547	98938.3	128982	346964	283444	139386	237687	452896	121564	436875	1288.94	900.892	1111.2	812.721	227.553	387521	100939	193765	398753	252751	43766.2	135523	143491	153734	155937	81403.8	56816.6	11215.6	79741	76357.4	216488	131376	10637	10637	101636	158435	59039	145453	88890.6	196320	106201	124643	134046	137639	58349	61967.7
O14737_PDCD5	O14737	PDCD5	156022	198099	158016	259741	127229	253302	167371	186956	181849	24237.4	101792	1418218	2.19182e+06	4628226	759748	753894	178388	234439	199314	189393	218560	261931	291214	400840	229901	546310	265529	267614	479071	233416	151485	153801	272311	127497	102104	330317	332986	234654	228998	241603	520708	204137	158790	260981	226482	138924	235081
O14744_PRMT5	O14744	PRMT5	42819.6	36177.2	33297.7	33396.4	31157.2	56607.9	32301.7	41542	30843.9	47766.1	29586.2	1288.94	900.892	1111.2	812.721	15379.3	49327.3	38947.2	43487.8	42783.9	40061.7	63577	45460.4	55255.2	41416.5	61207.9	33106.3	68295.2	50511.2	75798.1	67377.5	43631.7	62028.7	44708.8	74105.7	117712	100291	62782.8	40081.1	48856.7	124441	50592.2	48316.9	37368	44192.9	99533.5	57651.8
O14745_SLC9A3R1	O14745	SLC9A3R1	64609.1	23678.3	76380	65841.2	28885.1	25683.1	77743.9	39662.9	5411.1	73847.6	64778.6	1.87561e+06	345833	1.51979e+06	895056	1.15977e+06	298832	198538	336837	239082	355156	237593	158765	199711	301372	24742	148310	561457	127326	639622	235853	439215	766473	267338	281644	24754.2	87484	353700	4.39886e+06	4.18998e+06	8207858	4.48562e+06	2.23416e+06	5.3787e+06	6570743	7758319	4113865
O14756_HSD17B6	O14756	HSD17B6	62955.5	67175.8	27817.2	22997.3	74264.2	59082	31402	49541.2	92049.3	37887.6	76141.8	1288.94	900.892	1111.2	812.721	227.553	37.8815	8036.59	17.7846	6225.07	25.2577	69.5854	72.8054	64.6665	24.2107	110.85	68.5902	49.728	200.324	29.3999	48.1609	50.4815	101.182	26.3601	144.417	64.4957	101.636	123.311	81.5127	26.6301	40.8493	97.4256	49.9291	65.7861	30914.3	113.788	95.377
O14772_FPGT	O14772	FPGT	14601	27287.2	36925996	639090	193721	124432	349602	640308	78833.5	392475	384051	490337088	80355784	134013336	4956768	982559	542164	42490.5	574692	1658896	5087495	855683	1.45021e+06	12926146	1.78401e+06	138300	451393	484404	571926	232554	9219323	917255	434787	5268848	35168380	1.94958e+06	11012956	2.39449e+06	108129	180439	2.48976e+06	160415	18757.5	114272	48491324	555403	2.0475e+06
O14773_TPP1	O14773	TPP1	314592	85159.3	195505	316951	182397	148651	249602	212160	109961	172005	425595	50626.9	197794	1.40813e+06	187074	232078	381328	385054	424774	404992	327236	425696	227550	247348	320930	139601	376310	234773	140795	220405	252090	183443	162053	524392	228588	537470	428388	346081	686824	608668	1.15658e+06	397037	611867	693719	1.26266e+06	4112628	452467
O14776_TCERG1	O14776	TCERG1	40391.1	13641.4	33548.4	43496.5	21458.4	26169.8	26398.9	18147.9	17587.5	24999.4	33048.3	63032.1	74651.4	1111.2	812.721	227.553	29606.4	37946.8	19159	42892.2	44115.7	32021.8	29138.2	29613.4	20231.8	28055	15522.6	26032.7	2781.06	16858.5	44971.8	33898.4	17291.5	37825.3	26130.9	3020.45	3020.45	26657.3	26261.9	5144.57	2735.28	2735.28	25616	38277.5	2735.28	2735.28	34338.8
O14786_NRP1	O14786	NRP1	78577.6	13234.4	50490	33799.1	66218.7	30499.8	57747	28734.7	44725.4	96555.8	49209	16862.7	83701.1	16862.7	331991	90190.4	16882.6	18261.8	16703.9	16173.8	21301.8	25546.7	12875.5	21938.2	16808.4	7563.43	41064.8	43727.8	50956.8	28221.9	26906.5	13820.3	27678.9	39557.9	48661.7	68224.4	105090	28581.2	33143.9	34119.3	19143.7	35917.3	74628.5	46220.1	28125.8	83656.7	48852.6
O14787_TNPO2	O14787	TNPO2	20315	30433.1	23907.5	30403.6	21363.8	452072	771162	32771.9	31458.6	909811	20737.2	1288.94	4687043	1111.2	812.721	2.39981e+06	53540.6	148838	48649.1	95746.8	246052	305289	54983.2	869751	125933	44659.8	406258	1.01027e+06	28318.7	15514.5	7041.28	99924.8	28318.7	96930.8	22415.8	13120.6	668947	1.26776e+06	44182.7	15975.1	18426.2	15317.2	152352	101163	16769.1	8291.72	222950
O14791_APOL1	O14791	APOL1	96428.1	64657.3	355005	82053.5	228896	94695.4	294485	111499	388491	229772	605390	83259.6	508748	300549	2327229	193857	22443.6	30285.5	25266.4	18329.7	56590.7	251094	33562.4	117006	10247.5	101292	135893	280861	214039	166956	123828	34014.8	275955	184017	272928	22927	67807.5	392327	46074.9	108600	19664.4	128727	29827.9	44589.6	58061.8	5860.25	27737.4
O14802_POLR3A	O14802	POLR3A	14840.6	23.0055	83.8349	18162	37.3628	53.1065	18.9226	50.9102	75.9221	50.2075	52.2647	1288.94	900.892	1111.2	812.721	227.553	37.8815	35.0314	17.7846	3779.43	25.2577	69.5854	72.8054	64.6665	24.2107	110.85	68.5902	49.728	200.324	29.3999	48.1609	50.4815	10568.8	26.3601	144.417	64.4957	101.636	123.311	81.5127	26.6301	40.8493	97.4256	49.9291	65.7861	153.874	113.788	95.377
O14817_TSPAN4	O14817	TSPAN4	84794.5	43799.8	77548.8	40652.6	64834.2	71857.5	81088.9	60016.7	66151.5	80346.8	37635.2	1288.94	900.892	1111.2	812.721	227.553	18990.3	24590.2	8906.86	11633	35012.2	14000.6	42438.3	109632	9389.95	67258	53546.9	24226.6	2553.14	15951.6	22898	19284	45296.9	18154.5	144.417	64.4957	101.636	123.311	57952.3	70245.6	32522.2	72171	63835.8	64468.5	5791.4	5791.4	59501.9
O14818_PSMA7	O14818	PSMA7	125361	108086	139674	132735	128517	83791.5	180284	122508	79780.3	240240	199962	167921	526541	1.75495e+06	277117	321265	260870	230427	246256	273845	269405	166189	106639	129669	239146	192171	141974	219862	263210	187879	249699	288941	173526	268009	183124	435352	263604	180398	269401	265977	483899	263653	226761	269929	423622	416373	164023
O14827_RASGRF2	O14827	RASGRF2	104101	23.0055	121939	85764.4	37.3628	53.1065	18.9226	79740.6	18242.9	50.2075	52.2647	1288.94	900.892	1111.2	812.721	227.553	37.8815	35.0314	17.7846	20.671	25.2577	69.5854	72.8054	64.6665	24.2107	110.85	68.5902	49.728	200.324	29.3999	48.1609	50.4815	101.182	26.3601	144.417	64.4957	101.636	123.311	81.5127	26.6301	40.8493	97.4256	49.9291	65.7861	153.874	113.788	95.377
O14828_SCAMP3	O14828	SCAMP3	54087	48800.7	45018.6	58870.2	53368.2	47819.3	36887.2	59952.7	28388.8	70013.9	63736.5	1288.94	900.892	1111.2	812.721	227.553	55397.1	72160.7	56278	52884.6	60064.6	79257.4	80614.2	20969.3	91842.9	6349.59	65490.4	40916.6	5589.98	43691.9	54835	79939.6	60115.8	85516.2	109540	7427.92	7427.92	27781.1	86707.2	115623	158511	85112.3	63029	117879	91510	125698	108798
O14841_OPLAH	O14841	OPLAH	7966.07	1278.99	9031.61	12488.3	2837.54	1278.99	1278.99	4328.27	31123	20460	14084.3	1288.94	900.892	1111.2	7727574	227.553	33126.7	59098.1	36157.6	59812.3	58056.8	34300.2	52023.5	16101	35952.5	33034.2	25789.1	5445.81	792858	22644.5	29806.2	53726.5	64735.9	9334.9	48258.3	119164	103939	53485.5	98855.2	96350.4	101991	80022.5	50898.7	80222.7	97976.8	182436	118114
O14874_BCKDK	O14874	BCKDK	21106.7	21036.1	3422333	28416.5	11825858	47497452	3.36538e+06	14405292	28523052	7.09644e+06	4855249	1288.94	900.892	1111.2	812.721	227.553	21391.9	25815.7	31397.8	26799.5	22227.3	29393.7	2112151	28692.9	27416.8	2630.8	23636.4	16396.6	59708.2	19741.9	22820.7	45236.3	3278.07	42056.7	22489.9	149829	206405	75784.5	80985.6	94570.4	127699	83187.2	56992.4	73674.7	108259	82885.5	67072.1
O14879_IFIT3	O14879	IFIT3	9048.98	1726.05	7228.18	7099.46	16229	21985.1	48905.9	12480.6	7028.75	4481.91	38117.5	1288.94	900.892	1111.2	812.721	227.553	7262.92	9535.81	11342.2	9754.17	11400.7	985.916	985.916	985.916	985.916	27503.6	985.916	42673.9	58037.7	3336.92	23463	3336.92	9302.23	2978	15775.6	1622.87	29932.4	1622.87	2186.54	12945.3	924.58	17084.1	8719.44	7661.83	924.58	924.58	924.58
O14880_MGST3	O14880	MGST3	165224	359776	237773	194003	258661	405315	126160	219107	355477	291323	241279	49064.3	691969	734725	285785	250092	370341	402371	349496	492446	282101	256771	334762	200809	344784	477925	346610	397755	650996	276413	319216	338540	342698	233036	283733	1.29338e+06	995296	383568	490236	790860	767367	511968	173092	478191	478146	852841	386312
O14896_IRF6	O14896	IRF6	17429.2	1803.23	27642.3	8006.41	6987.74	1803.23	21460.9	24429.1	1803.23	26285	12018	1288.94	900.892	1111.2	812.721	227.553	42557.9	44265.8	36648.4	57257	51045	44197.8	36075.6	33603	51587.3	4167.81	19542.7	38819.2	5298.49	76328.5	25776.7	46467.7	77532.6	26.3601	17517.8	64.4957	101.636	46243.7	12785.8	17627.1	1528.94	5255.84	21637.6	3750.65	1528.94	31139.3	6975.93
O14907_TAX1BP3	O14907	TAX1BP3	122935	277780	185255	259430	156911	205936	143805	240934	228764	30686.1	117500	1.33984e+06	989991	1.15237e+06	100707	546076	168666	205312	160199	215324	302845	169063	279727	277029	216100	367026	169173	216657	235673	330079	135075	150961	391674	156793	317776	31794.8	31794.8	479275	171843	174016	266117	170698	162343	193940	398139	567876	187995
O14908_GIPC1	O14908	GIPC1	17982.8	79046.1	42503.8	49496	14674.6	40055.5	20944.6	18366.8	31976.4	4717.33	24464.2	1288.94	900.892	1111.2	812.721	227.553	23339.2	33072.1	19439.3	49925.6	67577.7	56131.4	100535	56219.4	50865.2	4797.35	22629.4	39202.8	100574	52100.3	41337.1	29080.7	75361.1	26.3601	144.417	88903.5	101.636	67388.8	26755	74841.8	27194.6	25667.5	30122.6	23864.4	86291.2	48898.9	141248
O14910_LIN7A	O14910	LIN7A	24334.9	33752	24099.5	21462.3	31728.5	15988.9	39868.9	45344.8	32138.2	64727.4	33646.2	19844	43876.9	408464	78818	262600	69189.6	67787	61773.6	75657.2	58934.2	54373.3	19836.6	36374.4	66724.2	5533.08	42657.7	64251	52695.7	36207.9	42535.8	100214	73432.9	28040.4	62464.1	4143.76	29495.4	45750.5	196394	252533	566412	207140	181498	306724	326907	1.10496e+06	220845
O14920_IKBKB	O14920	IKBKB	15271.1	20885.8	18597.8	7294.81	6976.36	10016.2	9294.71	8177.32	10586.1	13042.1	14514.8	1288.94	900.892	1111.2	812.721	227.553	866.754	6000.46	866.754	866.754	866.754	9643.86	866.754	16937.6	4424.77	9821.66	5176.9	49.728	200.324	6641.87	48.1609	4409	101.182	26.3601	144.417	64.4957	101.636	123.311	81.5127	26.6301	40.8493	97.4256	49.9291	65.7861	153.874	113.788	95.377
O14925_TIMM23	O14925	TIMM23	25.863	23.0055	83.8349	23.4978	37.3628	53.1065	18.9226	50.9102	75.9221	18044.1	52.2647	1288.94	900.892	1111.2	812.721	227.553	14467.2	34260.1	54612.7	43921.1	46094.3	22033.5	8549.34	3199.12	3199.12	3199.12	3199.12	49.728	200.324	29.3999	37940.8	50.4815	101.182	32952.4	144.417	64.4957	101.636	123.311	23287.7	32222.5	96470.9	23927.1	43769.7	41150.6	128676	4937.24	39992.1
O14929_HAT1	O14929	HAT1	22220.9	12121.6	1667.27	38810.8	18547.9	19100.2	14375.2	8762.12	1667.27	21580.7	1667.27	1288.94	900.892	1111.2	812.721	227.553	52181.3	47576	47715.2	33392.2	25338.1	50908.8	41105.8	39295.1	41730.9	4300.89	50845.9	47150.7	3125.67	37424.8	29032.1	17274.1	25401.7	55028.1	144.417	64.4957	101.636	24326.8	81.5127	26.6301	40.8493	97.4256	18220.3	65.7861	153.874	113.788	13865.4
O14933_UBE2L6	O14933	UBE2L6	24632.4	30902.9	28489.4	32884.9	20209	36127.2	58064.4	22125.6	34306.6	51457.6	34397.6	1288.94	900.892	1111.2	812.721	227.553	29803.7	41012.8	32817.2	29443.6	36678.3	29356	36065.9	50967.3	25690.9	77176.6	59277.1	53541.6	41809.6	59508.6	65639.4	39373.3	43236	35147.2	36069.6	3408.57	3408.57	31040.3	17505.4	1049.15	1049.15	9220.36	19735.1	4392.27	1049.15	1049.15	5004.66
O14936_CASK	O14936	CASK	48592.8	19714.3	44578.9	29358.8	27483.5	26336.1	59247.8	48517.4	24795.1	32253.7	24170.8	1288.94	900.892	1111.2	812.721	227.553	52359.5	87461.8	59734.4	95182	92302.3	69670.5	70565.4	88252.3	62765.1	18153.2	55381.7	27437	4438.38	21159.8	39068.7	89869.8	4438.38	36487.7	28389	64.4957	101.636	123.311	84210.8	92893.8	69653.1	87808.1	67234.3	84409.5	60644.9	108183	95525.3
O14949_UQCRQ	O14949	UQCRQ	20738.1	68910.4	43003.4	86287.4	55872.7	96685.3	41678.7	128905	32787.4	29002.4	64611.4	1288.94	900.892	1111.2	812.721	227.553	102343	83899.2	106981	140486	107791	112627	132253	11123.2	116080	350302	98625.4	59293.9	79748.7	34746.8	68432.1	178828	7291.76	133108	187717	1566926	1.44489e+06	271728	245004	345049	595937	265609	193489	351019	231213	431954	267991
O14950_MYL12B	O14950;P19105	MYL12B;MYL12A	4.96613e+06	49367368	5745102	10761111	14760411	53044496	6863387	19370610	39533116	13344150	6.71707e+06	27706062	11080973	9173948	9850227	17792108	3.82941e+06	4535750	2.56549e+06	3.44711e+06	5.78161e+06	2.7481e+06	6760947	8624200	3381035	70256616	16375888	9058606	42145152	7966088	3.58846e+06	3.71738e+06	13726182	1.63789e+06	2.07933e+06	1.56057e+06	2142429	1602061	1926128	1.92597e+06	2.72238e+06	2.03392e+06	3.23218e+06	2.1668e+06	1.54899e+06	1.35745e+06	4427923
O14957_UQCR11	O14957	UQCR11	45715.5	56643.1	27024.7	5429.78	43844.5	74617.4	33207.2	5429.78	5429.78	62752.4	90577.9	1288.94	900.892	1111.2	812.721	227.553	34406.3	84957.1	91117.5	170657	220165	49670	36179.7	44860.7	86799.5	52541.9	37542.2	53427.8	199995	84522.1	42836.3	112381	89644.1	109752	90429.6	1.78966e+06	1.25841e+06	242333	172219	517163	265434	365039	155263	276169	361762	162364	38792.9
O14958_CASQ2	O14958	CASQ2	5981.66	58422.6	2158.19	3609.48	12773.5	35724.1	2158.19	19788.8	33917.5	2437.42	2158.19	1288.94	900.892	1111.2	812.721	227.553	37.8815	35.0314	17.7846	20.671	25.2577	69.5854	72.8054	64.6665	20973.3	21617.8	68.5902	49.728	719710	2224.03	48.1609	50.4815	101.182	89170.3	405774	1.28578e+06	1.27169e+06	603570	81.5127	26.6301	40.8493	97.4256	49.9291	65.7861	153.874	113.788	95.377
O14964_HGS	O14964	HGS	64041.7	90413.9	46936.2	88304.4	55464.2	108014	73028.5	82795	93866.9	75939.1	75332.4	571952	900.892	1111.2	812.721	345467	75240.6	75273.2	63283.5	81005.2	80660.4	74587.6	52043.8	29826.3	61462.1	118028	76590.8	126239	9970.27	123042	64957.6	81166.5	103108	86249.9	57928.8	60696.1	160755	76543.9	128995	120268	175120	110275	101881	109650	62350.8	36377.2	111891
O14966_RAB29	O14966	RAB29	42080.8	2617.06	18463.1	29151.2	4591.31	11510.9	17094.9	60302.2	2617.06	2617.06	2617.06	1288.94	900.892	1111.2	812.721	227.553	8528.12	12372.4	12707.4	11434.5	12726.4	7009.82	999.05	999.05	5154.85	999.05	999.05	49.728	200.324	29.3999	8275.55	18076.6	101.182	18851.5	144.417	64.4957	101.636	123.311	229842	229173	376539	228918	128393	261296	194500	184400	229337
O14967_CLGN	O14967	CLGN	25.863	23.0055	83.8349	23.4978	286492	53.1065	18.9226	50.9102	75.9221	90759.3	52.2647	1288.94	900.892	1111.2	812.721	227.553	69924.7	124804	216953	12681.2	348822	89250	19988.6	2.92067e+06	68768.4	38013.1	829755	49.728	200.324	29.3999	48.1609	50.4815	101.182	26.3601	144.417	64.4957	101.636	123.311	337710	89099.8	158469	33821.5	54286.8	483517	156534	515916	386436
O14972_DSCR3	O14972	DSCR3	18158	23934.7	1609.39	23128.3	12460.7	13068.8	10274.3	13101.4	3201	14745.8	28866.3	1288.94	900.892	1111.2	812.721	227.553	22678.7	28092.7	27688.1	13857.5	10353.3	13960.2	5299.53	13379.3	14018.8	17743.9	11494.5	9971.09	1241.42	11798.3	12020	11902.2	16379.6	24502.2	8053.95	64.4957	101.636	123.311	44618.6	45293.8	79191.5	71534.9	50473	73913.5	68202	20816.4	54056.2
O14974_PPP1R12A	O14974	PPP1R12A	77304.6	516544	82822	110138	154858	417309	81477.8	123188	331363	102791	141576	460379	438103	301962	463394	432825	59523.6	48733.3	43276	53966.9	69602.6	44801.2	38237.3	63900.3	45790.6	302944	94667.6	162922	490535	110128	74551.5	73417.5	201151	40305	51031.7	80991.2	68056.2	89525	41371.4	38971.8	27028.8	36160.8	67053.5	15349.4	21672.8	30690.8	86151.1
O14975_SLC27A2	O14975	SLC27A2	6431.69	1032.29	102626	3368.87	14659	1032.29	12904.3	14250.7	1032.29	1032.29	1032.29	1288.94	900.892	1111.2	812.721	227.553	89598.3	56772.6	88739.5	57814.1	55064.7	78121.6	53322	27858.5	69346.1	6203.97	43759.8	49.728	200.324	29.3999	19376.5	50.4815	101.182	28257.3	144.417	64.4957	101.636	123.311	720998	765575	1.32367e+06	667185	579086	653869	1.24596e+06	1.32571e+06	719325
O14976_GAK	O14976	GAK	25778.8	20329.8	24469	17491.3	12280	12892.7	33110.3	26742.8	23674	22954.1	26315.4	1288.94	900.892	1111.2	812.721	227.553	43851.9	48485.9	48549	45709.1	39358.9	48537.7	73610.5	64306.3	50858.5	4692.54	32671.3	31554.2	3826.33	38100	45562	37836.9	3826.33	42183.7	35956.1	64.4957	101.636	123.311	46475	41372.5	100329	45571.6	55552.1	61305.7	44218.8	45985.5	51325.8
O14979_HNRNPDL	O14979	HNRNPDL	369286	283747	234588	513907	256145	314205	329548	293138	217529	207462	199548	3289170	1016931	1.47643e+06	790278	1.04723e+06	199032	258181	172703	197493	241414	213045	266133	320209	192372	256043	169731	251707	394138	222066	229333	193249	282954	283619	240393	261319	239553	239766	181466	172144	179362	172967	167790	168110	131240	227787	194305
O14980_XPO1	O14980	XPO1	213630	191379	194542	232130	163448	221343	181956	203633	160958	171589	136744	1288.94	900.892	1111.2	49903.1	18646.4	149232	178841	150640	176321	211105	204987	247261	256440	164291	315026	215055	131166	73961.9	142375	79397.8	93418.3	162117	141558	144152	164601	188114	110050	109364	114552	74508.4	107570	109499	101887	46362.7	35085.4	149624
O14981_BTAF1	O14981	BTAF1	25.863	23.0055	5.57846e+06	23.4978	37.3628	53.1065	989650	636090	245314	50.2075	52.2647	1288.94	900.892	1111.2	812.721	6.49771e+06	264592	911904	80659.8	211532	1.90748e+06	196280	1.01926e+06	2.2807e+06	319525	78961.9	704259	884911	100123	100123	325720	304662	2.48964e+06	894279	10790670	324166	1.25768e+06	23994.3	125112	661150	125112	922408	111281	552277	12081007	3912135	1.17319e+06
O14983_ATP2A1	O14983	ATP2A1	218154	576616	244020	182091	200875	625371	144121	229452	381909	251082	156343	1288.94	496512	1111.2	812.721	227.553	207771	240341	163032	199541	155927	173226	244309	351233	241138	155842	157981	283226	3.84766e+06	258515	246574	213531	283549	372977	4445559	26931256	16951676	5901427	84940.5	89151.1	231965	116475	55781.9	90631.5	101318	124703	124636
O14986_PIP5K1B	O14986	PIP5K1B	146933	1.10904e+06	80191	160618	188425	1122342	133910	406393	321552	171718	76735.3	1288.94	900.892	1111.2	812.721	227.553	48255.8	51239.9	6049.16	50410.4	6049.16	39574.1	6049.16	6049.16	6049.16	562874	112978	49.728	200.324	29.3999	48.1609	50.4815	46317.8	51905.3	144.417	64.4957	101.636	414547	81.5127	50853	40.8493	97.4256	49.9291	65.7861	153.874	113.788	45590.6
O15020_SPTBN2	O15020	SPTBN2	4629.75	35828.8	83.8349	7321.89	37.3628	38308.5	18.9226	6055.5	75.9221	50.2075	52.2647	1288.94	900.892	1111.2	812.721	227.553	19643.9	40696	51854.9	69715.2	25.2577	69.5854	72.8054	64.6665	47969.5	110.85	68.5902	65302.6	5191.04	94109	4174.64	3838.26	92127.4	26.3601	144.417	787122	101.636	41530.3	73226.4	81743.5	97902.3	51821.3	55962	58045.2	61690.8	35295.2	73038.3
O15027_SEC16A	O15027	SEC16A	48662.6	131838	558837	86476	15860.5	195512	307885	41586.7	153914	438088	426526	936076	1.82205e+06	182557	79278.4	230456	55050.4	110556	59854.1	73040.7	36182.8	102473	122096	316623	105314	117365	219514	25975.9	62695.2	32024.6	121314	113045	1.04841e+06	54615.5	297451	29416.4	1.15341e+06	361417	42249.1	16684.7	73947.7	46362.1	29916.3	49485.1	64408.7	100237	59600.3
O15031_PLXNB2	O15031	PLXNB2	46871.9	67312.3	28716.4	39416.5	65057.8	66716.1	64247.7	72413	77287.2	87545.1	76020.6	1288.94	900.892	1111.2	812.721	152570	61686.7	66935.6	66697.8	44461.8	29398.1	42796.9	94034.6	77474.7	86060.5	77543.2	55251	57368.4	76829.1	69257	63203.5	44752.9	117386	39124.2	56389.4	4691.48	4691.48	45230.7	64393.1	58280.2	85911.8	61976.5	51170.6	53076.6	91522.3	120392	57968.6
O15034_RIMBP2	O15034	RIMBP2	155243	273374	127041	171867	149634	279957	130801	163367	164439	65870.6	16815.9	804808	235082	39769.6	39769.6	153197	137600	153310	14333.8	79075.4	159153	157624	180616	176810	78069.9	311642	167781	117673	11191.5	112212	112597	100760	116332	115801	117631	12739.6	170891	105262	5053.93	51288.9	61151.6	55806.7	36816.4	5053.93	114453	5053.93	49511.6
O15042_U2SURP	O15042	U2SURP	41507.8	34453.7	30725	57345.4	33278.6	26419.3	42309.6	35253.4	30318.6	59108.4	22474.5	41452.9	371500	41452.9	417228	454860	61981.8	82464.9	62836.6	60499.7	82764.7	63107.4	40307.2	35846.4	81951	36712.7	22279.5	103922	105795	108139	62164.9	51477.6	74828.2	80293.8	97863.2	16811.4	16811.4	326185	39892.8	31746.2	216207	29763.8	40720.5	41392.3	4837.21	146526	36901.3
O15047_SETD1A	O15047	SETD1A	7522.65	23.0055	83.8349	6835.16	3588.02	53.1065	3668.92	50.9102	75.9221	50.2075	52.2647	1288.94	900.892	1111.2	812.721	227.553	5248.45	5925.29	4707.68	36064.6	7151.44	555.799	555.799	555.799	4757.12	555.799	555.799	49.728	200.324	29.3999	48.1609	50.4815	101.182	26.3601	144.417	64.4957	101.636	123.311	81.5127	26.6301	40.8493	97.4256	49.9291	65.7861	153.874	113.788	95.377
O15049_N4BP3	O15049	N4BP3	3237.89	23.0055	83.8349	23.4978	37.3628	315532	18.9226	57336	76430.8	50.2075	52.2647	1288.94	900.892	1111.2	812.721	227.553	37.8815	35.0314	17.7846	20.671	25.2577	69.5854	72.8054	64.6665	24.2107	110.85	68.5902	49.728	200.324	29.3999	48.1609	50.4815	39264.7	26.3601	46073.5	64.4957	157151	123.311	81.5127	13383.2	40.8493	97.4256	49.9291	65.7861	153.874	113.788	95.377
O15061_SYNM	O15061	SYNM	446374	2.38636e+06	2.76173e+06	401323	720937	2238305	816625	769934	1.65756e+06	1649145	1.05037e+06	29238730	9305624	13340530	11072902	7.54006e+06	243184	283115	146651	223219	622698	151854	331960	806069	402482	1.67359e+06	1274692	1.48798e+06	2.63638e+06	829132	2.20267e+06	1.05608e+06	2.58487e+06	1.7958e+06	15860644	899248	3.44157e+06	784959	1.84115e+06	588700	1.46934e+06	1.5997e+06	265074	677306	27355634	17656652	907153
O15066_KIF3B	O15066	KIF3B	142208	96021.8	92317.6	27516.7	86723.4	9713	104999	88639.9	138614	9713	9713	1288.94	900.892	1111.2	812.721	227.553	37.8815	35.0314	17.7846	20.671	25.2577	69.5854	16917.5	40164.8	24.2107	110.85	68.5902	49.728	200.324	29.3999	48.1609	50.4815	72871.9	87882.6	144.417	64.4957	101.636	123.311	81.5127	26.6301	40.8493	97.4256	49.9291	65.7861	153.874	113.788	95.377
O15067_PFAS	O15067	PFAS	41078.9	126260	76537.5	59372	125919	102692	144978	129340	187639	260134	177862	507336	2.71606e+06	12112201	1.96695e+06	3.49824e+06	156403	124676	152859	95519.7	107337	142425	39198.6	47162	64122.4	68203.4	91925.8	160568	203994	319669	230479	187583	137498	220581	196982	109080	97462.5	321192	344544	330690	818869	338355	306065	406521	53301.6	61186.4	370892
O15069_NACAD	O15069	NACAD	1.14082e+06	836002	866602	1.3487e+06	551283	1.05593e+06	810386	862666	804780	604939	174433	10225407	3.35181e+06	7793731	585451	2.04707e+06	904434	1205404	829601	867715	815033	925485	1.53181e+06	1.45795e+06	1.07158e+06	848933	976979	790084	552573	796534	598466	607973	1.04369e+06	1.00796e+06	973697	1.51263e+06	1.21518e+06	1325763	624383	622231	1.21986e+06	582378	483443	611396	513232	60261.6	752836
O15075_DCLK1	O15075	DCLK1	47825.8	38656.4	35269	56382.1	27851.2	38898.3	25572.1	17261.6	31107.3	17774	16583.4	9.36672e+06	12349930	9.36672e+06	268552480	99252.7	18406.8	1207941	15820.7	18280.8	1.85713e+06	18075	1.70882e+06	43427.2	824811	98528.5	29725.9	24199.6	91791.8	106266	847923	332901	2.54226e+06	37095.1	85459.4	80173.4	946386	2137994	81.5127	26.6301	40.8493	434613	265980	65.7861	153.874	113.788	945143
O15078_CEP290	O15078	CEP290	53382.1	170340	53382.1	107245	646691	423288	682826	577831	1.12853e+06	53382.1	2.45474e+06	3211872	7757083	602466	7.9204e+06	5209265	15288.5	15288.5	83725.1	194385	49953.3	100962	15288.5	101906	180848	180897	330405	1.15607e+06	481607	296589	83442.6	52883.9	41411.9	615758	256394	63507.6	757374	910779	1.4244e+06	305568	56840.2	926596	294329	652730	740990	1.32354e+06	991359
O15083_ERC2	O15083	ERC2	64647.3	131373	31149.2	39582.2	43139.9	73591	37437.8	75442.4	111728	47395.8	6554.87	1288.94	300487	1111.2	812.721	227.553	35999	33989.9	17845.2	43621.7	34587.9	29257.2	67258.1	59592.9	44118	153285	63386.4	49.728	200.324	29.3999	48.1609	50.4815	101.182	26.3601	144.417	64.4957	101.636	123.311	19268.9	47541.1	4155.79	36623.1	74190.8	4155.79	4155.79	4155.79	32601.9
O15084_ANKRD28	O15084	ANKRD28	12088.4	30168.8	2106.95	23676.7	152862	10146.7	13499.9	2106.95	35691.9	22213.8	2106.95	1288.94	900.892	1111.2	812.721	227.553	12470.1	17311.6	18969.9	26762.7	27847.2	18683.7	25427.5	34763.2	12329.7	2149.38	20372.4	49.728	200.324	29.3999	6169.61	50.4815	101.182	29604	144.417	64.4957	101.636	123.311	81.5127	26.6301	40.8493	97.4256	49.9291	65.7861	153.874	113.788	95.377
O15085_ARHGEF11	O15085	ARHGEF11	11360.2	17719.5	5955.88	7147.77	7427.18	17490.6	3123.93	6079.51	953.808	953.808	953.808	1288.94	900.892	1111.2	812.721	227.553	5213.04	35.0314	17.7846	8713.58	25.2577	69.5854	72.8054	64.6665	24.2107	110.85	4722.5	49.728	200.324	29.3999	3224.74	3258.44	101.182	26.3601	144.417	64.4957	101.636	123.311	81.5127	26.6301	40.8493	97.4256	49.9291	65.7861	153.874	113.788	95.377
O15091_KIAA0391	O15091	KIAA0391	11448.6	23.0055	83.8349	13991.1	7904.97	53.1065	18.9226	7098.73	75.9221	4658.96	52.2647	1288.94	900.892	1111.2	812.721	227.553	16074.9	20064.5	17238.3	10895	5566.47	17087.9	14976.8	20956.6	17405.4	1651.16	13904.7	564.249	564.249	4287.54	6632.31	6007.62	564.249	2353.43	144.417	64.4957	101.636	123.311	81.5127	26.6301	40.8493	97.4256	49.9291	65.7861	28352.8	113.788	95.377
O15111_CHUK	O15111	CHUK	96537.8	50954.6	304226	40539.8	112972	33683.1	320029	184042	182200	467876	430350	1288.94	2.80353e+06	1111.2	6.33291e+06	213801	5450.25	16472.6	9644.28	86250.5	15567	582732	528628	123764	84362	56533.1	154331	44167.3	44167.3	184961	237920	225852	1.11796e+06	316913	2268111	88986.9	88986.9	84583.8	10005.5	107875	13428.7	385944	4338.6	7384.16	13428.7	13428.7	10981.6
O15116_LSM1	O15116	LSM1	51913.4	58001.3	45664.3	53427.6	42129.2	98620.3	40271	40890	42749.3	36161.9	29771.2	158262	900.892	1111.2	812.721	71820	50874.4	48880.8	29182.2	67572.6	54677.5	48736.7	65640.4	101059	66715.6	94433.5	79326.6	57989.1	78616.9	51716.5	55716.6	53901.9	67400.4	54209.4	28264.8	42891.2	15979.4	34501.4	41627.1	34706.9	50161.2	51280	35775	48003.6	49371.7	19834	38378.2
O15117_FYB1	O15117	FYB1	996169	708601	1906725	436234	1272656	868536	822820	1.06658e+06	1.71026e+06	899605	2.28613e+06	8915990	11250522	6853007	6622553	4342886	256100	149776	183736	88456	217050	1.42109e+06	509212	1.11371e+06	232728	816718	962347	477033	332857	288047	46795.4	13513.7	23164.9	1.22778e+06	864324	105743	1.10962e+06	1028017	570942	255178	169155	435893	148412	346545	304547	485142	349756
O15118_NPC1	O15118	NPC1	39516.6	38842.8	4606.89	53776.2	166566	36568.2	119007	31374.8	30816.6	35779.5	28937.8	1288.94	900.892	1111.2	812.721	227.553	25288.2	48519	31471.4	26812.2	3468.48	30415.6	30447.9	49929.9	43245.4	19476.8	41241.3	3883.89	3883.89	28356.2	35791.4	52369.2	3883.89	48298.4	144.417	64.4957	101.636	123.311	25798.2	18081.8	2012.34	15098	20528.5	2012.34	2012.34	2012.34	21110.7
O15120_AGPAT2	O15120	AGPAT2	15273.2	21303.1	27210.5	16641.9	2007.44	2007.44	18798.7	20596	22562.1	2007.44	18209.6	1288.94	900.892	1111.2	812.721	227.553	20464.6	10114.9	29295.6	9832.17	17636.7	12151.7	46377.4	20884	31627	2166.08	18223.6	49.728	200.324	29.3999	15158.4	50.4815	101.182	26.3601	144.417	64.4957	101.636	123.311	81.5127	26.6301	40.8493	17263.9	20473.4	37868.1	153.874	113.788	48512.1
O15121_DEGS1	O15121	DEGS1	60766.4	96874.7	5333.92	54575.5	73956	79296	25453.6	47160.4	51063.6	26924.4	17320.9	1288.94	900.892	1111.2	812.721	227.553	21821.7	14067.5	20019	1764.49	15408.7	12730.4	21220.4	1764.49	7236.79	76582.2	28654.6	49.728	200.324	29.3999	21472.3	50.4815	101.182	36798.9	144.417	64.4957	101.636	123.311	12169.5	26.6301	40.8493	97.4256	8077.6	65.7861	153.874	113.788	47739
O15126_SCAMP1	O15126	SCAMP1	62330.9	23.0055	29160.6	23653.6	44390.5	53.1065	32115.9	50.9102	75.9221	50.2075	52.2647	1288.94	900.892	1111.2	812.721	227.553	27438.9	12801.2	15147.1	30696.7	28288.4	31399	11704.2	9690.72	34358.1	45345.9	34283	49.728	200.324	29.3999	36442.2	26498.3	101.182	26.3601	144.417	64.4957	101.636	123.311	43977.5	58441.7	66169.1	44477.4	31093.6	47056.9	4506.7	4506.7	4506.7
O15127_SCAMP2	O15127	SCAMP2	21621.6	14004.2	14406.5	20311.9	18423.9	4351.39	12292.3	26985.9	23794	17616.2	30144.7	1288.94	900.892	1111.2	812.721	227.553	51442.2	39214.1	54427.7	53299.2	21315.5	31515.7	16764.8	61662.3	62088.4	4182.99	26569.4	58689.4	6103.19	54648	44785.3	72496.2	74540.4	40799.9	26109.3	2842.02	2842.02	18351.4	114583	67230.6	423450	63266.4	99983.6	78589.8	67679.8	8994.31	93156.7
O15143_ARPC1B	O15143	ARPC1B	299469	184899	183018	279107	240825	138284	238285	205435	141762	242742	241499	1288.94	900.892	287392	812.721	464763	319620	297044	330733	356806	368002	351006	236740	175497	262774	260151	193068	289663	165700	247326	270926	198141	179483	490784	194109	70120.3	76177.7	198196	196624	137757	150578	176928	254242	188850	140951	184688	142875
O15144_ARPC2	O15144	ARPC2	175151	208011	143598	219144	175820	130370	195072	176487	114462	231703	185147	23628.9	273873	226980	272181	172122	178298	194948	165936	164488	229860	161977	192560	160655	137094	312696	180122	217844	124541	170282	176447	191518	149795	292876	218668	87346.3	122661	118267	159937	144499	221589	150750	129983	151449	195610	609069	95118.1
O15145_ARPC3	O15145	ARPC3	302059	320018	186210	353348	244572	229372	269147	276191	206403	317773	196673	365430	259723	416527	1.05239e+06	302613	208706	256496	238612	225115	205493	254647	313026	452752	290590	407102	406836	291774	574399	330915	264195	295731	300887	357942	369199	202775	199090	154699	177902	160116	263838	167875	209107	182619	490944	356255	226136
O15155_BET1	O15155	BET1	17380.2	23.0055	21827.3	23.4978	37.3628	5896.56	18.9226	50.9102	75.9221	7206.8	52.2647	1288.94	900.892	1111.2	812.721	227.553	3754.85	14264.1	14759.6	10701.1	11718.1	12450.5	14507.1	1295.12	12257.9	1295.12	1295.12	49.728	200.324	29.3999	48.1609	50.4815	101.182	22639.2	144.417	64.4957	101.636	123.311	1419.94	19508	8988.1	11377.6	1419.94	14935.4	1419.94	1419.94	1419.94
O15160_POLR1C	O15160	POLR1C	21371.2	18484.1	14481.1	26334	18624.6	21534.4	19490.4	15880.1	13549.5	18754.6	1885.04	1288.94	900.892	1111.2	812.721	227.553	13804.9	22046.9	17260.3	15886	7113.04	19765.2	23798.9	34913.9	22970.7	14030.8	22526.3	2370.21	2370.21	23942.5	20137.5	25330.4	25398.2	26.3601	144.417	64.4957	101.636	15506.2	15876.5	17700.8	1553.78	13402	32333.5	1553.78	1553.78	1553.78	15004.2
O15162_PLSCR1	O15162	PLSCR1	24975.4	24773.5	19232.9	92359.8	25188.1	27072.3	59946	11508.9	2933.44	39705.6	31606.7	1288.94	900.892	1111.2	812.721	227.553	24213.7	20412.9	20169.1	24544.8	21425.2	6382.89	1861.96	1861.96	13188.7	47182.8	1861.96	20020.2	2519.09	29622	27898.6	23222.7	2519.09	81036.2	144.417	64.4957	101.636	123.311	9458.35	5539.35	1203.89	16806.1	20158.4	12722	9284.76	1203.89	1203.89
O15164_TRIM24	O15164	TRIM24	6220.67	23.0055	83.8349	3755.03	37.3628	53.1065	18.9226	50.9102	75.9221	50.2075	52.2647	1288.94	900.892	1111.2	812.721	227.553	2287.63	35.0314	17.7846	20.671	25.2577	69.5854	72.8054	64.6665	24.2107	110.85	68.5902	49.728	200.324	29.3999	48.1609	50.4815	101.182	26.3601	144.417	64.4957	101.636	123.311	81.5127	26.6301	40.8493	97.4256	49.9291	65.7861	153.874	113.788	95.377
O15173_PGRMC2	O15173	PGRMC2	93133.7	183405	81607.4	100505	175153	358046	103753	115626	281908	183774	258704	31252.9	209523	316840	388312	335440	240151	128347	242883	159630	75411.5	245511	156066	103287	175114	245042	132087	181536	165593	207287	232443	332328	121239	172066	123199	182448	216784	172420	98271.6	107628	482102	113656	308978	208167	360071	421821	317189
O15195_VILL	O15195	VILL	124840	126992	240816	66876.6	149533	417973	447883	437208	215994	223559	553678	57928588	267668	1.55174e+06	2267031	1.60621e+06	32276	69135	43786.8	55748.6	96178.3	84036.7	60555.4	183608	89250.2	1.83141e+06	139771	70069.5	13203.6	117555	67842.4	113506	291207	26.3601	139799	64.4957	5252188	123.311	190542	208729	56645.2	201846	56645.2	56645.2	56645.2	56645.2	808882
O15212_PFDN6	O15212	PFDN6	51193.8	76141.8	75495.1	57755.4	45749.6	95425.8	53342.2	49926	53670.5	66131.2	76672.7	690877	911356	995861	405696	408458	54631.3	56566.5	50310.7	55278	52127.8	93355.6	58308.3	92277.6	47678.6	166746	69075.9	123204	103400	85260.7	45489.8	45903.3	175158	68644.7	92148.8	127834	149292	75703.3	77211.2	72056.8	241213	133380	114328	85941.9	78344	95920.3	101963
O15217_GSTA4	O15217	GSTA4	381032	381032	14111703	381032	381032	1.42681e+06	22750.2	747815	10675	17286.1	10335164	68838264	3.65097e+06	3.07918e+06	3.07918e+06	19886224	227209	79358.9	227209	227209	327344	462324	466424	3.69036e+06	227209	8.12446e+06	2.75433e+06	258698	29265.2	199918	21156.4	28803.2	954683	26.3601	144.417	64.4957	11039521	583116	22437.1	18037.8	41034.7	22593.5	2.54617e+06	103397	103397	103397	3.82774e+06
O15226_NKRF	O15226	NKRF	140653	80037	17731.5	92260.5	43800.7	123245	180612	452064	184363	393233	82879.8	1288.94	968617	1111.2	496128	227.553	405663	903764	582567	976810	910948	376739	755599	826218	701691	423217	895158	755262	53245.8	317480	449464	607627	53245.8	181364	338225	1.25675e+06	1183744	701185	410105	26.6301	40.8493	143196	792519	65.7861	153.874	113.788	95.377
O15228_GNPAT	O15228	GNPAT	12954.7	1593.92	1593.92	12749.6	23495	18534.6	4573.74	1593.92	42980.1	1021.83	11204	1288.94	900.892	1111.2	812.721	227.553	13395.8	23513.9	15775.6	20169	22327.5	20826.7	23142.2	2009.21	21585.8	2009.21	2009.21	8485.45	1170.89	13683	14352	6554.46	15469.8	26.3601	144.417	64.4957	101.636	123.311	13362.9	15296.7	1411.46	15659	16723.7	1411.46	1411.46	1411.46	12485.1
O15229_KMO	O15229	KMO	25.863	23.0055	130302	26085	37.3628	53.1065	18.9226	108507	75.9221	240419	126134	1288.94	900.892	1111.2	812.721	227.553	488219	609382	463377	623737	890560	444622	422019	53014.1	711464	53014.1	117892	1.00564e+06	77046	853519	296910	464566	1.23166e+06	26.3601	144.417	64.4957	101.636	123.311	386238	254017	568684	285684	103479	276114	207825	144811	219891
O15230_LAMA5	O15230	LAMA5	165869	739852	212901	195482	452415	792402	253751	384811	794809	564361	512392	410942	445871	356960	169759	196566	79176.5	75558.6	72281.4	86003.4	95981.6	59570.2	47798.4	160383	73321.2	733871	256902	307468	312344	250496	108441	91928.5	281879	99597.9	173056	252186	193263	264753	170483	179925	89676.9	198919	253146	104366	74745.5	188832	331165
O15231_ZNF185	O15231	ZNF185	31521.4	148264	10639.9	18789	15900	5054.18	15801	23709.9	12325.1	12778.1	74129.1	395871	23426.2	23426.2	163796	143119	10288.4	18014	9037.83	14061.8	19169.4	4673.86	29882.6	20581.7	7062.99	1443.22	11549.7	490692	36802.5	604152	13589.5	29380.2	702310	28604.4	144.417	64.4957	101.636	240548	22756.6	21436.7	105884	13152.7	12279.6	9645.92	14711	1579.81	22525.6
O15235_MRPS12	O15235	MRPS12	11472.6	23.0055	83.8349	10698.6	11111	53.1065	18.9226	50.9102	75.9221	50.2075	52.2647	1288.94	900.892	1111.2	812.721	227.553	37061	37635.8	27128.9	41358.8	31179.1	30490.6	3105.08	3105.08	3105.08	3105.08	12501.4	49.728	200.324	29.3999	48.1609	12635.1	101.182	26.3601	144.417	64.4957	101.636	9678.18	47646.8	37445.9	78343	25334.4	16992	43065.5	51591.6	173861	49652.2
O15239_NDUFA1	O15239	NDUFA1	25.863	35364.4	9192.75	17156.8	37.3628	53.1065	6764.27	50.9102	75.9221	10701.8	52.2647	1288.94	900.892	1111.2	812.721	227.553	27139.1	23672.7	18555.3	62048.7	14697.9	9722.74	35563.9	1885.98	17057.3	1885.98	4469.15	11071.1	317730	53670.2	49622.9	32098.5	9283.85	26930.2	33879.8	589885	394758	58684	45715.3	113185	30936.4	75273.2	27633.2	52548.4	193836	5345.58	22578.3
O15245_SLC22A1	O15245	SLC22A1	27666	83859.9	27666	1.21929e+06	275539	349511	8265.17	401892	381606	27666	435945	1288.94	900.892	1111.2	812.721	227.553	37.8815	35.0314	17.7846	20.671	25.2577	69.5854	640494	64.6665	24.2107	110.85	68.5902	49.728	200.324	29.3999	48.1609	50.4815	101.182	26.3601	144.417	64.4957	101.636	123.311	81.5127	26.6301	93563.4	97.4256	49.9291	65.7861	153.874	113.788	95.377
O15247_CLIC2	O15247	CLIC2	129883	59622.9	64105.1	88532.2	77410.3	67343	123316	88077	75642.1	86438.2	69126.8	15002.5	222653	150379	15002.5	77043.7	47124.6	44045.9	46034.9	51512.4	76637.4	35258.7	25571.3	40589.3	33842.4	29489.6	20999.6	60997.8	43861.4	59848.9	54075.5	43106.2	104166	129876	82029.3	159349	85421.1	88212.6	61003.3	67126.4	81198.8	67585.6	99914.1	63459.9	36031	37852.9	94038.1
O15254_ACOX3	O15254	ACOX3	16083.7	36182.8	22204.6	30487.8	19347.8	30717.9	11534.5	21520.7	33210	18801.9	2400.92	1288.94	900.892	1111.2	812.721	227.553	24310.8	26603.9	25979.1	20657.1	24866	25732	34860.9	39015.2	26374.8	30361.4	22908.1	27982.3	137140	104222	33956.5	45510.6	74852.1	27406.1	38499.1	3363.89	3363.89	35011.5	34308.4	57188.4	62296.4	47778.5	34669.1	59581.8	4237.98	17010.1	34563
O15258_RER1	O15258	RER1	13894.4	2198.07	52713.6	17177.3	13089.2	2198.07	13766.4	7738.16	2198.07	24831.3	32635.4	1288.94	900.892	1111.2	812.721	227.553	32163.3	38853.2	35203.8	35634.4	36397.4	40532.7	30563.5	24693.1	39632.6	3522.62	38588.1	48813.2	5965.81	45898.1	97653.9	68634.7	37290.8	38061.5	58243	64.4957	101.636	123.311	29689.1	28231.2	66563.6	29227.2	30852.7	35167.3	2808.91	20909.4	27306.4
O15260_SURF4	O15260	SURF4	205471	401191	156213	80902.8	69713.6	153068	93029.1	193436	92464.1	134593	140016	42843.9	277652	42843.9	671885	335781	147306	197884	144678	148630	170904	217206	116931	247921	103193	594024	156759	98847.7	323243	205768	151071	160748	70693.7	170392	220887	433753	276446	332945	156560	78450.3	596958	133141	52632.3	230828	276698	263398	62342.8
O15264_MAPK13	O15264	MAPK13	43234.2	23.0055	21578.6	23.4978	37.3628	53.1065	18.9226	50.9102	75.9221	50.2075	52.2647	1288.94	900.892	1111.2	812.721	227.553	102010	65868.3	73323.7	96862.1	66702.6	98306.5	85306.1	77196	77475.1	8256.11	8256.11	3951.28	3951.28	119330	7756.84	7993.87	22970.8	11591.2	6650.13	47452.6	20468.6	186493	12006.6	26.6301	40.8493	97.4256	49.9291	65.7861	153.874	113.788	95.377
O15269_SPTLC1	O15269	SPTLC1	39823.8	2137.65	18074.5	32507	16258.7	5928.24	11716	19066.5	15826.2	20470.1	34093.9	1288.94	900.892	1111.2	812.721	227.553	50066.9	54541.3	43612	51178.6	61043.4	37334.2	44839.4	32709.2	30634.9	4247.99	18838.6	62531.2	4347.09	40744.2	40504.3	27127.7	46447	37541.3	144.417	64.4957	101.636	123.311	41292.2	40706.4	77737.3	50215.8	55152.4	36153.8	41074.6	4405.95	44464.1
O15270_SPTLC2	O15270	SPTLC2	22604.7	23.0055	17249.6	28149	9549.62	53.1065	18149.7	50.9102	75.9221	50.2075	52.2647	1288.94	900.892	1111.2	812.721	227.553	24246	27513.6	25063.1	22256.9	31521.8	31168.7	22731.7	35151	25393.6	2642	19153.5	43792.1	2858.6	18861.1	25911.2	23717.2	30648.3	13254.2	144.417	64.4957	101.636	123.311	20106	10188.9	1793.22	27723.2	15399.1	14275.1	1793.22	1793.22	19901.1
O15294_OGT	O15294	OGT	17353.9	43671	2075.71	15456.9	19678.2	26474.8	18602.8	20226.8	2075.71	27506.4	2075.71	1288.94	900.892	1111.2	812.721	227.553	37337.5	40762.5	39566.9	34625.7	30097.4	43023.8	33734.9	58388.4	48778.6	56586.1	15764.8	45175.5	701105	27604.8	34508.8	48074.1	143402	54610.1	209752	4395901	2.87287e+06	304657	94440.1	87132.2	466924	93638.7	53158.2	73122.8	408986	1599662	80691.8
O15305_PMM2	O15305	PMM2	35529.9	17654	32394.3	71410.9	34147.6	42914.9	40287.8	51365.1	27142	64162.9	2259344	1288.94	31152706	1111.2	812.721	17203866	96038.7	104093	105885	128893	92811.2	119544	150347	106685	135679	295547	64326	57062.8	1.62278e+06	53108.2	140441	135341	60807.1	75923.3	73382.7	68252.7	6375.16	37447.6	63390.4	50760.6	84684.1	46020.6	40226.9	54119.6	85366.8	67017.9	70520.3
O15321_TM9SF1	O15321	TM9SF1	22710.5	146915	5004.52	27838.5	15748.7	5004.52	5004.52	53026.9	5004.52	5004.52	34031.2	1288.94	900.892	1111.2	812.721	431005	51557.1	75684.2	49361	50817.7	32983.9	49750	4835.53	4835.53	28333.3	4835.53	4835.53	49.728	200.324	29.3999	69588.5	36999.6	101.182	45471.6	144.417	64.4957	101.636	123.311	78424.7	74731.4	28571.7	89285.3	84445.7	7815.33	7815.33	7815.33	78255.2
O15327_INPP4B	O15327	INPP4B	20193.9	20912.2	20058.5	19371.4	27692.5	15683.4	24330.6	29023.8	23182.2	16378.4	24141.3	1288.94	900.892	1111.2	191430	227.553	11835	8618.3	8053.2	9572.03	15411.3	10695.7	1431.57	8656.58	9072.54	30306.2	30936	49.728	200.324	29.3999	48.1609	6088.06	12625.7	26.3601	144.417	64.4957	101.636	123.311	81.5127	26.6301	40.8493	97.4256	15558.4	65.7861	153.874	113.788	95.377
O15344_MID1	O15344	MID1	7375.28	76087.6	5822.99	17708.2	13138.5	37838.4	22569.6	16652.5	44824.4	2689.08	2689.08	1288.94	900.892	1111.2	812.721	227.553	16557	11437.6	7111.19	23531.4	14928	16654.3	8801.31	22456.5	25715.8	109815	34745.6	49.728	200.324	29.3999	48.1609	50.4815	101.182	26.3601	144.417	64.4957	101.636	123.311	81.5127	26.6301	40.8493	97.4256	49.9291	65.7861	153.874	113.788	95.377
O15347_HMGB3	O15347	HMGB3	27509	18499.5	386011	215006	7783.81	88095.9	53706.4	18499.5	11479.2	18499.5	690368	9469005	900.892	1111.2	812.721	879438	118407	179410	124185	79413.7	60356.4	75435.9	627253	55768.2	64752.1	1.71806e+06	57022.2	125404	23606.6	83493.7	53236.5	31031.8	887164	594947	545253	2.28251e+06	1.51888e+06	1.3672e+06	34886.9	43318.9	23473.5	1.08075e+06	37503.5	21025.3	7971.15	280428	150991
O15355_PPM1G	O15355	PPM1G	72158.4	48344.2	84261	63844.3	70165.1	31321.2	87503.3	54459.5	44107.7	95789.9	9986.49	1288.94	900.892	1111.2	812.721	67563.9	60780.3	63425.6	68338.5	65101.6	47542.6	70136	67146.1	229252	64984.9	6541.4	63398.6	99991.3	191727	43829.6	14623.3	46311	118400	49480.2	144.417	64.4957	101.636	20311	20732.8	23945.4	30621.7	21619.7	67657.6	31915.4	13718.1	3903.75	54329.2
O15357_INPPL1	O15357	INPPL1	89086.9	6682.91	13793.5	44146	268131	13793.5	13793.5	182740	236823	13793.5	714360	1288.94	900.892	1111.2	812.721	227.553	4581.94	9388.56	6299.33	6647.76	9346.35	9725.93	738.49	738.49	5704.41	738.49	738.49	160696	200.324	6734.33	8024.96	213570	101.182	26.3601	144.417	64.4957	101.636	4094.27	81.5127	7944.52	40.8493	12722.9	49.9291	65.7861	153.874	113.788	95.377
O15371_EIF3D	O15371	EIF3D	59839.7	56603.2	59735.4	56358.4	53256.2	53917.3	57623.1	51655.4	42467.2	69508.5	44847.2	1288.94	900.892	1111.2	812.721	155006	74549.4	85983.6	78123.4	74826.4	67836.6	71606.2	58367.4	110424	72488.5	78076.7	56979	67052.4	135860	68059	57719	59160.3	81294.7	99899.7	68376.2	131756	71501.3	48972.2	52414.8	54910.8	62978	52771.1	60808.9	54548.5	49532.8	343665	56128.6
O15372_EIF3H	O15372	EIF3H	56744.9	39620.6	25171.5	38098.3	36287.7	24681	64432.7	33421.1	28937.5	51476	36539.9	1288.94	900.892	1111.2	238775	122421	131492	141975	113498	126761	112614	121011	83028.4	51824.5	117121	84259.4	55528.1	38254.5	31319.9	38680.4	84805	67932.7	43159	52587.5	144.417	64.4957	101.636	47051.4	55103.9	26596.9	56623.5	33774.6	26256.5	14264.6	51644.4	166617	18959
O15379_HDAC3	O15379	HDAC3	12414.7	1013.58	1013.58	11682.6	10105.7	13455.4	7366.28	5790.24	1013.58	1013.58	1013.58	1288.94	900.892	1111.2	812.721	227.553	36180.3	56119.2	35045.1	20.671	25.2577	69.5854	72.8054	64.6665	10918.3	110.85	35821.6	49.728	200.324	29.3999	48.1609	50.4815	101.182	25775.6	144.417	64.4957	101.636	123.311	81.5127	26.6301	40.8493	97.4256	16000.1	65.7861	153.874	113.788	95.377
O15381_NVL	O15381	NVL	89294.4	103598	128112	164357	2400.15	11303.4	140856	170878	11303.4	104777	11303.4	147702	900.892	1111.2	812.721	227.553	9694.07	2162.82	13625.8	11966.2	12749.3	2441.85	182079	8427.93	10216.9	2441.85	126505	49.728	200.324	29.3999	48.1609	38643.6	101.182	58382.7	144.417	64.4957	101.636	15729.3	81.5127	53620.9	109644	97.4256	49.9291	65.7861	153.874	113.788	95.377
O15382_BCAT2	O15382	BCAT2	37870	49947.6	52729.2	42872.1	57937.8	87837.5	44967.7	146064	65492	91734.6	51590.6	13980.5	114912	223478	13980.5	81025.7	98706.9	116559	67846.6	126039	128919	91291.9	66345.2	155188	99890.7	71823	91263.5	40272.2	96110.7	55285.1	85388.8	326671	46180.1	40325.2	54729.7	217440	214714	61138.2	94754.1	132080	149758	52716.9	35789.6	51719.3	65910.3	113155	49253.2
O15394_NCAM2	O15394	NCAM2	496655	708944	455635	504492	845576	774824	867197	442697	951336	719902	226821	1902166	9088094	610328	3952151	9470711	1.18962e+06	512026	654909	38954.1	984544	1.79822e+06	575899	270877	2.51864e+06	524427	378443	1.27081e+06	164011	164011	2899217	2234285	156129	1502722	1.41926e+06	132952	913872	1.48223e+06	1.42009e+06	1.24667e+06	4.78664e+06	227552	1252206	1.4825e+06	4.10474e+06	227552	1.63579e+06
O15397_IPO8	O15397	IPO8	10165.2	778.687	3017.74	15815.9	7403.97	9885.92	5986.31	1018.2	5718.55	11070	778.687	1288.94	900.892	1111.2	812.721	227.553	37.8815	35.0314	17.7846	20.671	5171.31	8470.48	72.8054	64.6665	13960.7	110.85	68.5902	49.728	200.324	3309.45	48.1609	50.4815	101.182	26.3601	144.417	64.4957	101.636	123.311	81.5127	26.6301	40.8493	97.4256	1875.36	65.7861	153.874	113.788	95.377
O15400_STX7	O15400	STX7	204719	267998	168522	209247	179974	326917	176377	175525	278188	120219	214310	386603	1.13283e+06	996521	442178	307860	196340	194378	197998	218556	192433	190659	171840	201863	184378	328550	168847	142748	215056	216461	193432	245351	181753	348505	274491	205142	187496	233583	620707	484940	910806	484047	488520	562016	513756	517900	481051
O15405_TOX3	O15405	TOX3	25.863	23.0055	83.8349	37494.6	37.3628	53.1065	18.9226	2878.17	75.9221	50.2075	52.2647	1288.94	900.892	1111.2	812.721	227.553	8300.01	6403.87	78060.3	9128.39	25.2577	9432.28	72.8054	64.6665	24.2107	110.85	68.5902	49.728	200.324	29.3999	10118.7	13037.7	101.182	26.3601	144.417	64.4957	101.636	123.311	81.5127	26.6301	40.8493	97.4256	111661	65.7861	153.874	113.788	95.377
O15427_SLC16A3	O15427	SLC16A3	11325.7	869.546	5968.37	7803.65	869.546	12412.5	27034.7	869.546	9061.07	5601.49	869.546	1288.94	900.892	1111.2	812.721	227.553	15326.1	11012.2	11312.8	17576.6	19485.9	7336.54	1351.75	1351.75	12572.5	1351.75	1351.75	4323.48	90884.6	4323.48	21511.2	17308.5	4323.48	45173.9	6321.47	102285	6321.47	42185.2	81.5127	26.6301	169923	97.4256	49.9291	65.7861	153.874	113.788	95.377
O15438_ABCC3	O15438	ABCC3	8123.55	23.0055	3673.62	23.4978	5431.13	53.1065	4040.03	16993.7	75.9221	50.2075	52.2647	1288.94	900.892	1111.2	812.721	227.553	52373.9	41185	78722.1	42260.5	32642.4	59809.2	125285	71393.8	59170.5	5191.47	29674.5	49.728	218663	29.3999	31732.4	44082.7	101.182	26.3601	144.417	64.4957	101.636	123.311	81.5127	26.6301	40.8493	97.4256	9344.48	65.7861	153.874	113.788	95.377
O15439_ABCC4	O15439	ABCC4	61446.4	65028.6	61006.9	21305.3	54095.4	62157.6	65539.3	44893.3	62204.9	49030.9	27926.9	1288.94	900.892	1111.2	812.721	227.553	24001.7	23019.2	13572.3	21260.2	27889.5	28328.5	164051	57004.9	21577.3	51894.1	22822.1	4470.99	4470.99	4470.99	29822.6	60516.8	43790.3	150881	144.417	64.4957	101.636	123.311	34569.4	77956.3	24266.8	60817.6	43105.7	75959.7	41850.7	50107.6	39230.4
O15440_ABCC5	O15440	ABCC5	868781	6161804	542755	1.19387e+06	1.65181e+06	4209414	568182	2.09257e+06	2859655	1.12123e+06	194406	1.02489e+06	538886	387412	53691.1	196451	195588	269660	171368	219441	517784	139883	991942	998422	212932	6346918	1574591	671754	1.31663e+06	603195	204077	246730	1.37841e+06	138781	9896.09	9896.09	86897.6	71203.8	91712.8	96964.4	76226.5	75690.3	198452	122692	82635.9	35901.4	320826
O15455_TLR3	O15455	TLR3	45106.9	16602.2	22019.2	4843.7	20058.7	19979.2	38789.3	30458.9	2487.69	25507.1	25403.7	1288.94	900.892	1111.2	812.721	227.553	11648.8	17223.6	11973.1	17723.1	53899.7	15193	23361.5	1587.18	13979.4	1587.18	1587.18	49.728	200.324	19583.8	10996.5	14435.5	101.182	11901.6	144.417	64.4957	101.636	123.311	1872.15	21144.5	10272.7	22040.3	27137.2	14761.3	1872.15	1872.15	1872.15
O15460_P4HA2	O15460	P4HA2	113897	61817.9	89933.5	71182.4	56616.2	3772.32	57656.7	40558.9	21224.5	71455	22387	1288.94	900.892	1111.2	812.721	227.553	33622.7	12257.2	12500	13782.8	7023.45	26006.7	42631.7	16332.1	20218.5	2022.59	17883.5	49638.5	1975.75	13034.7	7470.62	1975.75	8886.31	67722.5	25759.1	3999.8	3999.8	26512.4	744060	3527.32	822.726	822.726	23778.5	2346.54	822.726	822.726	8993.96
O15484_CAPN5	O15484	CAPN5	51638.7	42593.6	74613.8	30937.6	48490.1	79946.3	48129.9	50844.6	42190.7	65158.8	48182.1	1288.94	900.892	1111.2	812.721	502870	108098	119753	100838	146850	117272	77061.3	162157	178562	117621	12155.2	87311.2	39854.1	27949.3	41158.3	45582.3	101032	5111.52	26.3601	144.417	64.4957	101.636	123.311	65752.9	44525.2	115509	81496.3	61084.9	81932.5	21463.1	6309.51	56997.5
O15498_YKT6	O15498	YKT6	44134.3	27370.1	58528.9	71315.1	24094.2	48705.9	25141.7	30323.8	45691.1	68127	42565.1	1288.94	900.892	1111.2	812.721	54380.9	41244.8	55400.4	48444.5	63112.5	60388.4	61155.5	83813.8	96910.3	65745.8	80482	62203	49764.3	61291.5	35889.5	40096.8	53913.7	53023.2	48219.9	76336.3	6127.22	6127.22	59260.3	40442.6	24231	52174.1	32254.7	32013.6	58386.9	51199.3	80291.6	40345.7
O15511_ARPC5	O15511	ARPC5	252534	234679	161439	286188	168596	187449	156616	201682	131510	214817	322127	24440.5	262061	295398	297133	123027	273796	203566	238868	265617	188414	229362	364337	273637	237550	459337	273778	425531	409300	271586	269560	293382	403903	433667	217064	87577.6	95670.8	195147	166402	140523	443959	158997	193361	171749	186004	146282	157164
O15514_POLR2D	O15514	POLR2D	5187.46	638.032	638.032	8621.89	638.032	638.032	5422.26	4126.13	4149.27	10774.9	638.032	1288.94	900.892	1111.2	812.721	227.553	4768.98	3373.09	518.807	3525.69	4744.06	5190.05	9440.63	7130.19	3331.89	518.807	518.807	49.728	200.324	29.3999	2476.69	50.4815	101.182	26.3601	144.417	64.4957	101.636	123.311	81.5127	26.6301	40.8493	97.4256	49.9291	65.7861	153.874	113.788	95.377
O15522_NKX2-8	O15522;O95096	NKX2-8;NKX2-2	25.863	23.0055	83.8349	23.4978	37.3628	56162.7	18.9226	50.9102	129138	93411.5	289973	1288.94	900.892	4.39218e+06	812.721	1.44147e+06	125335	14880.2	75497.1	27356.7	25.2577	69.5854	72.8054	64.6665	19826.7	110.85	68.5902	49.728	200.324	29.3999	103099	50871.9	101.182	26.3601	180737	64.4957	101.636	311531	351406	353505	1.86004e+06	455831	99715.1	445977	2.44937e+06	2.94433e+06	193140
O15523_DDX3Y	O15523	DDX3Y	25.863	52535.2	83.8349	30843.9	27925.8	41223.5	18.9226	20944.8	75.9221	50.2075	52.2647	1288.94	900.892	1111.2	812.721	227.553	9135.16	11101.9	1136.31	6529.75	1136.31	19007.5	11529.1	1136.31	10875.4	75043.2	1136.31	5330.76	4346.24	1810.43	3221.49	25569.8	805.575	12840	144.417	64.4957	101.636	123.311	15857.8	2007.65	2007.65	17956.1	29794.7	2007.65	2007.65	2007.65	19833.6
O15530_PDPK1	O15530	PDPK1	14615.3	51371.2	2596.74	4986.45	8907.32	2596.74	5600.55	48233.3	31076.4	42948.5	2596.74	1288.94	900.892	1111.2	812.721	227.553	10747.4	13437.5	8164.24	9459.86	10406.5	11086.8	5681.17	953.649	7721.84	953.649	9123.05	49.728	200.324	29.3999	48.1609	50.4815	221482	26.3601	144.417	64.4957	101.636	123.311	1973.78	25615.1	1973.78	21052	1973.78	20161.1	1973.78	1973.78	21154.5
O15533_TAPBP	O15533	TAPBP	99989	31827.6	5493.16	86675.7	49856.3	8713.45	194916	94955.3	37618.8	96131.3	173883	1288.94	900.892	1111.2	812.721	227.553	211125	221426	298719	169491	185448	280715	104261	93380.6	256370	18871.7	66235.7	189358	22458.3	206703	298412	203860	22458.3	363919	73175.2	18735.4	18735.4	124968	47772	34068.8	6558.72	6558.72	88561.9	6558.72	6558.72	6558.72	112188
O15550_KDM6A	O15550	KDM6A	25.863	17822.1	83.8349	23.4978	14340.9	53.1065	19740.2	14692.5	75.9221	31564.8	52.2647	1288.94	108901	1111.2	812.721	192301	16372.8	20104.7	21067.2	32586.1	25.2577	69.5854	72.8054	64.6665	24.2107	110.85	14907.3	49.728	200.324	29.3999	48.1609	4563.17	101.182	26.3601	144.417	64.4957	101.636	123.311	45710.4	40819.5	40.8493	97.4256	49.9291	65.7861	75345.3	113.788	95.377
O15554_KCNN4	O15554	KCNN4	25.863	23.0055	83.8349	17236.5	37.3628	53.1065	52603.4	50.9102	75.9221	50.2075	52.2647	1288.94	900.892	1111.2	483625	156639	121629	120349	134355	184867	264319	256892	14802.5	14913.9	184286	14913.9	60750.1	49.728	200.324	29.3999	308071	335133	101.182	26.3601	30826.6	64.4957	101.636	123.311	38244.8	32751.1	46944.2	40454.8	52763.1	40298	34565.3	4198.01	42327.3
O43143_DHX15	O43143	DHX15	37698.1	12634.7	32374.4	44477.2	31661.4	59256.9	45707.2	41816	43630.2	42737.3	71416.2	1288.94	900.892	1111.2	812.721	72384	79445.1	90162	91265.6	109118	78408.2	99883.5	50389.5	54165.8	83043.6	50774.1	59088.3	71326.5	78179.8	39888	58806	58763	40586.5	56918.8	27225.7	75036.2	41688.8	37730.3	55258.2	39971	39303.2	50619.8	39968.5	51107.4	22140.9	52058.7	85233.3
O43147_SGSM2	O43147	SGSM2	18306	23.0055	83.8349	10378.2	37.3628	53.1065	27875.5	15941.9	75.9221	50.2075	52.2647	1288.94	900.892	1111.2	812.721	227.553	31718.8	19712.7	2828.55	27821.5	28620.5	28295	2828.55	2828.55	33544.7	2828.55	2828.55	49.728	200.324	29.3999	31616.3	30811	101.182	40985	144.417	64.4957	101.636	129468	30914.7	30912.4	3379.69	31380.5	37105.1	28354.7	3379.69	3379.69	43853.2
O43148_RNMT	O43148	RNMT	1.89638e+06	1.91754e+06	17016766	1.37998e+06	9387.79	16460.7	22310.5	1.00911e+06	10466.8	2.66844e+06	78522.7	8.21137e+06	75476408	150704656	87606280	14667348	11887.5	19734	566017	1.44261e+06	17636.6	1.48492e+06	6716305	12887184	2663324	172816	2631024	8349638	376021	226708	24439.2	34724.5	3953776	410151	109863	109863	2.03285e+06	852878	1.76868e+06	10531.6	83006.8	497683	83006.8	656369	83006.8	83006.8	919175
O43149_ZZEF1	O43149	ZZEF1	19376.9	17646.2	8867.35	17042	68105.4	23386.8	13769.3	15761.7	1639.33	15295.8	356658	1288.94	366923	1111.2	812.721	227.553	40495.9	52225.7	48191.2	44694.8	50462.6	70171.8	75178	74609.4	58021.2	28341.6	36713.3	20147.1	2568.01	25638.5	23417.5	25111.1	34086.3	18666	144.417	64.4957	101.636	6104.49	56223.6	14326.9	2736.1	9340.05	13737.3	24628.8	36811.6	36606.5	27213.3
O43150_ASAP2	O43150	ASAP2	25.863	23.0055	83.8349	23.4978	37.3628	53.1065	18.9226	50.9102	75.9221	50.2075	52.2647	1288.94	900.892	1111.2	812.721	227.553	11840.6	9987.42	21775.6	22573.3	23432	19155.8	43130.7	14022	22081.6	20975.4	20266	49.728	200.324	29.3999	48.1609	7349.97	101.182	26.3601	144.417	64.4957	101.636	123.311	149947	71091.5	53828.6	62402.1	56277.7	57248.7	9426.07	9426.07	212247
O43156_TTI1	O43156	TTI1	5754.12	23.0055	83.8349	3589.6	37.3628	53.1065	4199.28	50.9102	75.9221	50.2075	52.2647	1288.94	900.892	1111.2	812.721	227.553	37.8815	10466.4	6345.84	20.671	13904.2	69.5854	72.8054	64.6665	9884.45	110.85	68.5902	49.728	200.324	29.3999	48.1609	50.4815	101.182	26.3601	144.417	64.4957	101.636	123.311	81.5127	26.6301	40.8493	97.4256	49.9291	65.7861	153.874	113.788	95.377
O43159_RRP8	O43159	RRP8	22538.4	23.0055	83.8349	9662.35	139241	53.1065	24759.6	50.9102	75.9221	50.2075	52.2647	1288.94	900.892	1111.2	812.721	227.553	37.8815	35.0314	17.7846	20.671	9291.9	69.5854	219503	64.6665	24.2107	110.85	68.5902	49.728	200.324	29.3999	48.1609	5947.24	101.182	26.3601	144.417	64.4957	101.636	57325.5	81.5127	26.6301	40.8493	97.4256	49.9291	65.7861	153.874	113.788	41516.9
O43164_PJA2	O43164	PJA2	25.863	23.0055	83.8349	1345.68	37.3628	53.1065	3691.12	50.9102	75.9221	50.2075	52.2647	1288.94	900.892	1111.2	812.721	227.553	5048.37	3946.88	5051.21	496.775	3581.73	4221.53	496.775	496.775	7241.83	496.775	5682.71	3124.26	413.468	5011.76	4268.01	413.468	413.468	26.3601	144.417	64.4957	101.636	4373.06	81.5127	3885.48	40.8493	97.4256	5437.67	4156.47	153.874	113.788	5077.69
O43169_CYB5B	O43169	CYB5B	144797	109351	77332.6	109778	125326	194861	120748	173243	193312	147611	150333	1288.94	900.892	171657	812.721	207736	150367	167222	112092	165850	102631	176818	143006	122710	132508	142138	123599	98034.1	11017.1	137207	106185	107639	101791	150776	159390	559113	581758	278863	85965.2	148034	277367	127124	267812	211403	297095	327315	500372
O43172_PRPF4	O43172	PRPF4	33688.3	21510.5	33270.8	78112.6	25128.9	58118.7	33505	27610.2	19365	44641.5	49464.2	1288.94	900.892	1111.2	812.721	227.553	73382.3	84714.9	48093.9	65869.1	56857.8	55433.2	34880.1	35377.8	43861	34728.4	53207.2	23698.7	3690.77	39786	58664.2	38929.9	23459.5	59472.1	42208.6	38367	43997	35791.4	35983.8	29569.5	4159.19	50131.2	43886.7	70447.4	18139.5	4159.19	41059.5
O43175_PHGDH	O43175	PHGDH	219907	597528	201145	207253	213946	1.39743e+06	288502	495263	401152	270080	312256	90537	223390	535792	564994	367226	138794	159611	127278	116189	115492	98465	276750	219579	61181.1	550385	372026	802542	310926	516755	323151	443657	525804	89941	963992	33618.1	111304	132877	1.56256e+06	276965	421910	1.20957e+06	772284	643900	1.35349e+06	603023	562999
O43181_NDUFS4	O43181	NDUFS4	53967.1	138759	50040	53676.1	86486.1	112358	58344.8	72853.2	106686	47500.4	64366.9	560116	64537	1.17894e+06	64537	197059	126901	142333	104593	179742	177468	94408	127608	125429	161323	109286	41434.7	75262.8	410222	28421.8	98302.7	245596	69140.1	69596.5	158178	1.79497e+06	1907725	304243	294998	368594	559383	321355	217669	410589	555068	565359	456031
O43182_ARHGAP6	O43182	ARHGAP6	27912.6	30328.2	2043.65	2043.65	5469.02	67385.3	17358	22155.6	19395.5	2043.65	2043.65	1288.94	900.892	1111.2	812.721	227.553	37.8815	35.0314	17.7846	20.671	25.2577	69.5854	16416.2	14485.8	4736.61	42739.7	15042.3	49.728	200.324	29.3999	48.1609	50.4815	101.182	26.3601	144.417	64.4957	101.636	123.311	81.5127	3009.65	40.8493	97.4256	5275.18	65.7861	153.874	113.788	95.377
O43236_SEPT4	O43236	2020-09-04	43401	1621.61	1621.61	6468.11	13613.4	16453	18856.3	15633	1621.61	17610.2	15130.6	1288.94	900.892	1111.2	812.721	227.553	842.359	8446.37	842.359	842.359	9469.5	6903.17	8923.73	24463.8	842.359	842.359	8375.19	49.728	200.324	29.3999	48.1609	50.4815	101.182	26.3601	144.417	64.4957	101.636	123.311	51244.8	35593.9	37200.3	42080.5	85190.5	40490.7	5330.32	5330.32	70741.3
O43237_DYNC1LI2	O43237	DYNC1LI2	143540	261812	179018	148293	144279	280702	123091	161924	188344	147017	119164	1.2183e+06	610118	397674	240817	251931	143664	160858	152160	215360	233562	179280	191219	183148	219400	451368	202320	153879	211734	139344	112879	151085	133791	142246	90524.1	77442.5	95571.5	114777	124016	124802	230411	125963	86073	151556	129625	112808	142823
O43242_PSMD3	O43242	PSMD3	59971.8	63317	73081.8	70495.9	43963.9	70275.7	67509.1	49466.6	197025	108325	74468.7	25895420	5398066	808814	804927	254140	109489	109520	103430	118654	83806.7	125069	284558	86055.3	97218.1	132403	81566.7	133958	78754.1	118902	94650.2	87625.7	98282.7	107312	135795	182867	121176	118218	96066.3	88478.3	187939	86290.3	91334.2	106293	107322	131682	85046.2
O43251_RBFOX2	O43251	RBFOX2	30424.6	37665.4	20495	35523.6	34073.2	68692.2	33099.8	37612.8	42679.3	42031	3484.5	1288.94	900.892	1111.2	812.721	227.553	25067.6	28362.3	27326.4	30886.7	19637	25200.7	26107.8	2899.1	20246.5	73060	58084	64457.3	49165.4	5434.78	5434.78	49420.8	5434.78	26.3601	144.417	30645.6	101.636	123.311	81.5127	11514.7	40.8493	12474.2	30650.9	65.7861	153.874	113.788	95.377
O43252_PAPSS1	O43252	PAPSS1	20939.5	12407.9	27349.3	48125.8	17946.3	15024.3	27631.8	12561.3	12501.7	12500.8	9310.03	1288.94	900.892	1111.2	812.721	227.553	32485.2	48943.9	29148.4	37005.4	37320.3	38710.3	50415.1	76552.5	40543	29629.3	33698.4	36268.2	4590.59	31102.5	32281.7	47210.5	82666.9	57708	80797.2	38694.8	4834.53	16181.2	17130.1	30869	16892.1	21616.9	27195.3	13583.6	2217.13	2217.13	27911.9
O43264_ZW10	O43264	ZW10	29902.5	7535.12	1935.94	30183.4	29031	23306.1	8506.7	15358.8	11051.4	83128.9	1935.94	1288.94	900.892	1111.2	812.721	227.553	20979.6	27634.9	29499.9	25750.5	37307.7	29977.9	43883.2	37180	27513.9	43588.7	31894	42266.2	4132.65	45668.3	22149.6	24282.3	72266.2	10497.9	2653.62	14294.1	2653.62	54816.5	33312.3	17349.8	1778.97	1778.97	8565.45	19105.2	1778.97	22461	1778.97
O43278_SPINT1	O43278	SPINT1	4593.82	23.0055	83.8349	23953.8	37.3628	53.1065	57003.6	9639.26	75.9221	17157.4	52.2647	1288.94	900.892	1111.2	1.14454e+06	227.553	37197.5	53302.9	50348.2	61833.5	35692.6	44289.1	33637	37171.3	82372.5	4842.72	4842.72	19518	2627.04	21162.7	23990	21268.6	45412.4	257072	148032	14177.6	14177.6	20222.6	81.5127	8229.7	40.8493	97.4256	6762.78	6623.93	153.874	113.788	95.377
O43290_SART1	O43290	SART1	98429.3	2.16941e+06	146500	131260	293957	1.43176e+06	48797.5	118779	2.2106e+06	345575	459440	243251	505920	694729	314627	685560	92030.2	35061.4	56272.8	26857.5	45579.4	28981	85058.2	86000.9	51830.5	214057	126311	121005	1.10955e+06	121084	124804	70209.7	159730	50560.5	151766	23337.2	29809.1	63704.1	47829.4	37310.6	69319.8	52969.6	54138.8	43758.1	86405.2	398620	93782
O43291_SPINT2	O43291	SPINT2	7298.18	23.0055	83.8349	16518.3	30319	53.1065	12151.5	50.9102	75.9221	50.2075	52.2647	1288.94	900.892	1111.2	812.721	227.553	10006.4	18689.5	26673.1	18162.8	13591.9	15169.6	1830.04	1830.04	25809.4	1830.04	1830.04	49.728	200.324	29.3999	48.1609	50.4815	101.182	26.3601	144.417	64.4957	101.636	123.311	33994.1	26.6301	40.8493	97.4256	49.9291	65.7861	153.874	113.788	95.377
O43292_GPAA1	O43292	GPAA1	76075.2	3226.4	23081.3	38590.1	39524.6	42866	25806.6	22012.9	33966.6	3226.4	3226.4	1288.94	900.892	1111.2	812.721	227.553	45501.2	41923.1	27592.5	46715.5	39279.9	35051	34220.5	3688.72	36841.3	3688.72	24859.5	49.728	200.324	29.3999	20214.8	50.4815	19976.1	26.3601	144.417	64.4957	101.636	13457.9	2335.1	18887.2	2335.1	2335.1	29079.4	20696.6	26844.7	2335.1	12274.3
O43293_DAPK3	O43293	DAPK3	39701.3	198247	40811.8	21674.7	22663.6	51324.7	3430.37	31835.6	32114	3430.37	3430.37	1288.94	900.892	1111.2	812.721	227.553	21368.8	21623	17.7846	20.671	29379.7	69.5854	72.8054	64.6665	20710.8	126617	68.5902	49.728	200.324	29.3999	48.1609	4350.85	101.182	26.3601	144.417	64.4957	101.636	123.311	81.5127	26.6301	40.8493	97.4256	49.9291	65.7861	153.874	113.788	95.377
O43294_TGFB1I1	O43294	TGFB1I1	487273	4.40953e+06	434545	1.02009e+06	1.12016e+06	5912601	463994	1.31028e+06	1.91322e+06	542406	416035	11462837	316073	315693	307090	541704	189922	265824	149794	213044	397567	122812	534290	872817	168719	3.73113e+06	945853	413624	1.55471e+06	417389	194594	253842	754073	28908.6	84358	82906.8	108052	65925.3	163906	118684	113621	187732	224207	132592	139094	156416	293857
O43295_SRGAP3	O43295	SRGAP3	8223.96	23.0055	17534.8	4578.92	37.3628	53.1065	18.9226	20176.4	75.9221	50.2075	52.2647	1288.94	900.892	1111.2	812.721	227.553	37.8815	35.0314	17.7846	20.671	25.2577	69.5854	44277	64.6665	104882	110.85	68.5902	49.728	200.324	29.3999	48.1609	98704.6	101.182	41520.9	144.417	64.4957	101.636	123.311	193957	26.6301	68962.1	97.4256	49.9291	65.7861	153.874	113.788	95.377
O43299_AP5Z1	O43299	AP5Z1	18126.7	23.0055	83.8349	19183.8	12893.9	53.1065	18.9226	50.9102	75.9221	50.2075	52.2647	1288.94	900.892	1111.2	812.721	227.553	37.8815	35.0314	17.7846	20.671	25.2577	69.5854	72.8054	64.6665	7239.72	110.85	68.5902	49.728	200.324	29.3999	48.1609	50.4815	101.182	6894.5	144.417	64.4957	101.636	123.311	81.5127	26.6301	40.8493	97.4256	49.9291	65.7861	153.874	113.788	95.377
O43301_HSPA12A	O43301	HSPA12A	50383.9	62416.2	46255.9	27578.6	62876.6	52328.7	53413.2	85180.8	90707.2	86582.1	55119.9	24035.2	135360	369120	24035.2	216576	16314.7	15574.7	14397.6	20012.5	36113	11104.3	13168.4	45730.1	23217.4	60129.6	48195.3	25842.2	43092	28792.8	14750.3	16894.1	41846.4	25303.9	37096.9	36581	78009.3	45804.8	258550	247295	209358	304186	240146	314602	200891	294135	226605
O43310_CTIF	O43310	CTIF	8219.98	34094.6	594.572	4934.7	5621.51	594.572	4529.02	8083.66	4285.46	594.572	594.572	1288.94	900.892	1111.2	812.721	227.553	37.8815	35.0314	17.7846	20.671	25.2577	69.5854	4297.82	64.6665	24.2107	23907.8	68.5902	49.728	6612.06	29.3999	48.1609	50.4815	101.182	26.3601	144.417	64.4957	101.636	123.311	81.5127	26.6301	40.8493	97.4256	49.9291	65.7861	153.874	113.788	95.377
O43312_MTSS1	O43312	MTSS1	59187.4	23.0055	39636.1	13876.2	16236.4	53.1065	18.9226	50.9102	75.9221	50.2075	52.2647	1288.94	900.892	1111.2	812.721	227.553	37.8815	35.0314	17.7846	20.671	25.2577	69.5854	72.8054	4779.82	24.2107	110.85	68.5902	49.728	200.324	29.3999	48.1609	1766.98	101.182	26.3601	144.417	64.4957	101.636	123.311	81.5127	25062.5	40.8493	97.4256	4126.92	65.7861	153.874	113.788	95.377
O43313_ATMIN	O43313	ATMIN	167861	290844	142423	125211	276674	243526	311288	249933	285806	347306	399601	40151.1	574664	469849	160021	40151.1	174604	137670	181174	174848	137237	118600	50605.5	99969.3	130881	245626	134575	355928	465066	536054	334595	187948	231630	503757	320405	311566	259268	348946	358595	296367	723412	378835	440138	431877	1.17551e+06	1.54581e+06	336630
O43314_PPIP5K2	O43314	PPIP5K2	25.863	23.0055	83.8349	25902	37.3628	53.1065	18.9226	50.9102	75.9221	50.2075	52.2647	1288.94	900.892	1111.2	812.721	227.553	22567.7	48885.4	25040.4	22213.7	55895.2	24648.5	3572.85	3572.85	40277.2	3572.85	46300.2	49.728	200.324	29.3999	14977.7	135830	101.182	26.3601	144.417	64.4957	101.636	123.311	81.5127	83725	40.8493	97.4256	49.9291	65.7861	153.874	113.788	95.377
O43324_EEF1E1	O43324	EEF1E1	36783.3	24271	51451.2	64852.1	27272.8	4118.94	46313.5	31058	33289.7	64399.9	32203	1288.94	900.892	1111.2	812.721	227.553	58622.2	81778.3	75517.5	72798.6	61199.7	86049.3	58831.4	42794.5	51622.9	29234.7	68393.9	66593.9	72800.9	51987.7	95805.2	116644	71784.5	60620	54465.4	64.4957	101.636	123.311	86829.5	109102	212356	86290.3	105218	92811.7	122106	47946.9	123488
O43353_RIPK2	O43353	RIPK2	8746.1	23.0055	83.8349	5149.58	37.3628	53.1065	18.9226	50.9102	75.9221	50.2075	52.2647	1288.94	900.892	1111.2	812.721	227.553	37.8815	35.0314	17.7846	20.671	25.2577	69.5854	72.8054	64.6665	24.2107	110.85	68.5902	49.728	200.324	29.3999	48.1609	50.4815	101.182	26.3601	144.417	64.4957	101.636	123.311	81.5127	26.6301	40.8493	97.4256	49.9291	65.7861	153.874	113.788	95.377
O43379_WDR62	O43379	WDR62	28151.1	23.0055	105063	28566.8	76897.6	53.1065	97351.5	50.9102	75.9221	50.2075	52.2647	1288.94	900.892	1111.2	2.28779e+06	227.553	87995.1	85076.4	23408	89517	6801.15	17968.9	56875	140107	66782.8	44372.6	6801.15	92042.3	160814	19174.2	8725.16	8725.16	76976	73219.6	18843.2	146733	345345	18843.2	27445.3	27445.3	120760	72758.1	27445.3	102532	999982	27445.3	27445.3
O43390_HNRNPR	O43390	HNRNPR	234812	198120	215767	332284	204111	234800	321795	2.98021e+06	4.03927e+06	217964	261189	949960	319905	1.00943e+06	588902	540047	409730	357626	398752	410198	352989	439409	1495077	276307	353451	424167	316510	313449	458690	272700	315751	291008	260473	401994	319118	427864	246811	287962	306224	307188	286126	274080	375999	249347	239529	241427	361184
O43395_PRPF3	O43395	PRPF3	160271	11168.9	117262	155361	19726	399841	160429	235191	20664	20664	600510	1288.94	900.892	1111.2	812.721	227.553	167564	175647	118187	44367.3	13224	15239.1	180541	11265.1	43864.8	8554.44	8554.44	6915.28	6915.28	189693	9132.32	8632.73	6915.28	26.3601	41677.1	64.4957	101.636	2.75946e+06	4028.56	65065.2	4028.56	110823	7859.84	4399.93	4028.56	4028.56	13279.9
O43396_TXNL1	O43396	TXNL1	100773	259989	167294	138635	130945	179287	196938	190901	246909	362713	127138	574227	269987	488390	837709	386373	145430	155504	159653	151014	160188	135403	237775	263212	154654	413261	264067	180890	296672	166251	114501	135823	226774	184618	242018	403216	292526	219420	114119	140343	355136	140337	148933	167651	110773	322972	179422
O43399_TPD52L2	O43399	TPD52L2	87223.2	242652	115959	124877	63397.1	214440	122579	105217	197493	43761.3	137680	2.09564e+06	1.64728e+06	1.48865e+06	944370	1301772	123951	112690	126170	105709	91952.2	160390	220376	162234	133366	233190	140927	180350	197048	163593	126440	122446	165423	91055.2	75114.3	56257.1	140757	143515	164437	162727	247411	155670	120809	222460	94926.2	451306	202409
O43402_EMC8	O43402	EMC8	14064.7	15473.9	19232.3	11170	16963.9	17432.7	7951.94	5733.08	15415.3	16774.2	1402.12	1288.94	900.892	1111.2	812.721	227.553	12814.5	1475.86	15590.3	17367.4	12729.9	15170.3	18379.8	14289.7	11727	1475.86	1475.86	49.728	200.324	29.3999	11255	11369.6	101.182	24399	144.417	64.4957	101.636	20200.3	21438.6	9357.18	1827.28	11842.3	27630.9	1827.28	1827.28	27676.5	82995.2
O43414_ERI3	O43414	ERI3	49129.1	36865.4	34549.4	23662.3	23193.3	96441.2	33481.3	28514.2	21869.9	37476.9	36914.9	1288.94	900.892	1111.2	812.721	227.553	3438.84	26627.7	22425.6	39275.8	41492.9	25952.1	3438.84	3438.84	16456.5	68488.2	3438.84	6198.95	79289.7	69397.2	6198.95	37281.5	6198.95	26.3601	144.417	64.4957	101.636	35739.4	29818.9	29550.4	53112.4	27426.3	19133.1	40826	50720.5	3346.57	3346.57
O43427_FIBP	O43427	FIBP	91884.4	277754	96456.7	13233.1	255177	206411	247904	304036	20727.3	411516	19251	464673	464673	549254	9326656	4064288	25287.5	39804	24301.2	43840.9	40156.6	7333.99	94511.8	220463	24562.2	150452	70018.7	92095.1	314374	13903.4	34189.6	13903.4	115479	49161.9	144.417	64.4957	101.636	108911	81.5127	27499.2	40.8493	97.4256	21358	29404	153.874	113.788	16077.2
O43432_EIF4G3	O43432	EIF4G3	28085.6	31422.6	33352.8	29787.6	19068	21955.2	18791.5	18812	30859.4	26980.6	16525.2	1288.94	900.892	1111.2	812.721	227.553	21765.3	26781.3	23626.1	35170.3	34983	27331.7	30118.7	22096.9	38337.9	56517.9	18568.3	66185.2	45409.2	62641.6	55014.9	50132.2	54631.5	71397.5	45238.7	29441.8	5111.56	58384.5	9598.88	13267.9	1520.05	16758.8	20836.2	12095.9	29698.2	109276	1520.05
O43447_PPIH	O43447	PPIH	36876.7	44367.6	37993.9	57579	34676.7	52909	35509.9	11316.7	25653.9	33993.6	44350.5	34988.6	286260	726239	34988.6	37159	54350.9	55226	50606.3	58936.5	50820.6	55718.9	70935.4	131999	49471.3	5435.04	43088	83904.2	5884.29	63964.7	47198	41804.7	57343	53034.4	36354.2	5329.26	5329.26	70489.2	17290.2	20717.5	2444.18	22107.1	27966.3	2444.18	118336	2444.18	31203
O43451_MGAM	O43451	MGAM	548284	8219.12	83.8349	23.4978	37.3628	53.1065	701911	50.9102	75.9221	50.2075	32130.5	1288.94	900.892	1111.2	812.721	227.553	89496.3	191206	16214.9	8107.66	316159	15157	206273	16214.9	79047.3	16214.9	391741	26997.7	55690.6	233280	183138	26997.7	607798	65007.6	144.417	26411.2	101.636	123.311	849635	497530	609855	422232	449424	644188	1.03041e+06	1.94269e+06	270974
O43464_HTRA2	O43464	HTRA2	72201.5	96219.5	55014.5	76906.8	52254.5	95232.4	55414.4	55224.8	40285.7	53965.1	27731	1288.94	900.892	1111.2	812.721	227.553	20280.9	20918.5	22951	39658.3	45264.4	18545.4	49316.6	22404.4	21050.7	16373.2	42829.1	8195.58	134825	19035.7	13609	17335	74133	29918.1	26121	37327.6	177580	67045.6	126381	155257	261650	164447	122183	182325	134370	218401	178853
O43488_AKR7A2	O43488	AKR7A2	70056.7	158700	119541	85205.1	105217	202055	153287	154631	177554	104736	105654	77839.1	927542	1.66e+06	194809	331212	109453	157990	115662	124599	117206	534381	150947	353396	120271	190939	129237	222892	15187659	106810	249247	195910	210256	90219.6	199080	212985	386724	176004	503967	447362	1.00995e+06	586123	362718	472480	1.80303e+06	283334	317760
O43491_EPB41L2	O43491	EPB41L2	265310	161441	333010	116744	268187	197201	288103	218251	102138	213481	369295	901861	1.1283e+06	973674	501135	356790	152563	195276	184687	198757	241174	144411	177694	258999	173200	254336	205528	118511	165026	108075	99328.8	116465	128225	87271.2	262673	129402	193580	88731.7	105770	75382.9	82680.9	98683.6	158601	97775.5	74704.5	51385.8	129943
O43493_TGOLN2	O43493	TGOLN2	20310	2465.19	13945.5	9425.39	2465.19	2465.19	15241.9	18619.6	11676.1	40213.5	67782.8	25525.7	347596	278797	197953	196680	91088.7	39253.5	67384.9	66139	41933.5	60501.6	17194.9	17727.9	74267.3	5120.37	36545.6	29827.1	6656.7	45941.9	135789	92535.3	28742.1	64545.1	97111.5	13438.7	13438.7	241504	55122.3	51581.8	140847	69849	97597.4	89053.9	83036	108267	57343.1
O43497_CACNA1G	O43497;Q9P0X4	CACNA1G;CACNA1I	214386	17612	2.03056e+06	48098.1	17612	37815.6	244520	199069	63262.3	425690	17612	1.31192e+06	2.67618e+06	5001894	2.35373e+06	189522	242185	648257	143104	777928	1.21567e+06	460403	428707	1.0209e+06	503069	287470	618630	340308	604530	259653	294270	261648	1.57248e+06	269664	2.86997e+06	90800.2	328050	164328	334765	156797	73551.2	220584	84744.7	15688.4	1.37604e+06	226077	58538.2
O43504_LAMTOR5	O43504	LAMTOR5	142950	91156.8	111169	120045	88933	138102	86122	102992	61852.9	111969	84281.8	1.31457e+06	1.16687e+06	1.452e+06	476281	484686	69686.8	151011	65053.3	85569.2	214260	92648.7	187439	222670	125506	159986	118463	101175	465275	128895	81131.6	67724.6	134525	146605	234492	391782	22521	127960	163686	162901	314897	143702	111522	172763	224529	235722	106152
O43516_WIPF1	O43516	WIPF1	25.863	77916.3	83.8349	28071.7	37.3628	50488	35953.3	32413.9	75.9221	50.2075	52.2647	1288.94	441331	545270	812.721	227.553	12836	16840.5	29962.8	7127.8	37727.9	2627.81	2627.81	2627.81	33122.5	2627.81	46329.2	37363.4	200.324	29.3999	48.1609	50.4815	101.182	36127.2	144.417	64.4957	101.636	123.311	81.5127	26.6301	40.8493	30000.1	10381.4	37390.2	153.874	113.788	95.377
O43520_ATP8B1	O43520	ATP8B1	8677.42	23.0055	83.8349	23.4978	7097.69	53.1065	4325.15	19047.5	53415.3	50.2075	52.2647	1288.94	900.892	1111.2	812.721	227.553	37545.1	52805.7	39596.1	59056.4	49059.1	47096.2	44171.7	51303.5	60148.1	4726.94	31911.8	49.728	200.324	29.3999	12055.9	10533.2	101.182	26.3601	144.417	64.4957	101.636	123.311	81.5127	26.6301	40.8493	97.4256	49.9291	65.7861	153.874	113.788	95.377
O43524_FOXO3	O43524	FOXO3	12962.2	12962.2	12962.2	46723.4	110681	120902	125364	79411.8	161379	645616	262890	578158	2.51802e+06	14386046	578158	440663	123458	8099.86	112108	63528.3	8099.86	34682.9	8099.86	8099.86	97045.8	8099.86	55168.8	24726.7	6826.25	6826.25	107637	72424.1	6826.25	188791	218983	21244.4	21244.4	229557	61950.8	59994.4	184508	11181	67017.3	11181	238999	1.09716e+06	11181
O43526_KCNQ2	O43526	KCNQ2	41739.2	13666	195288	100498	61384	99312.8	197758	139933	257367	963998	2.88531e+06	798299	2.02739e+06	642118	1433600	927825	58612.3	35.0314	17.7846	20.671	25.2577	175441	71667	64.6665	130249	110.85	98311	88437.6	5.49817e+06	1378669	185077	677288	1.61126e+06	389610	78051.9	17213.7	17213.7	48749.8	147653	300718	22582	571341	138452	22582	56400.1	22582	306063
O43556_SGCE	O43556	SGCE	94060.9	173941	45902.6	49166	108606	240369	50895.8	102032	246893	29418.4	11412.8	1288.94	900.892	1111.2	812.721	227.553	8291.11	12022.1	6500.85	14072.3	26934.9	12537.9	10365.6	32821.5	9265.24	153778	35711.4	26358.7	4128.84	38380.6	31025	34999.6	75677.9	26.3601	144.417	64.4957	101.636	123.311	81.5127	11600.3	40.8493	97.4256	14273	65.7861	153.874	527377	95.377
O43567_RNF13	O43567	RNF13	8855001	4.81682e+06	9406253	7068548	8521755	7053732	10152613	7448201	3.75957e+06	17409430	14305090	15904309	3.07926e+06	5.52822e+06	7913812	3.01246e+06	4605524	7722768	6.96029e+06	5546305	8594194	5.51366e+06	6502462	9469297	6791848	3.52235e+06	5142465	7.94437e+06	14710584	9370474	7771949	8013378	8998134	7970219	10521242	6.58325e+06	6.28446e+06	5467478	2.65053e+06	3.31096e+06	1.30805e+06	3.62058e+06	3.473e+06	1.47273e+06	773414	1.16533e+06	2.6302e+06
O43570_CA12	O43570	CA12	14774.4	23.0055	83.8349	23.4978	62506.2	53.1065	33216.3	29883	75.9221	50.2075	19811.5	1288.94	900.892	1111.2	812.721	97059.2	91948.6	80451	125922	121056	116960	105515	76612.7	77031.4	107066	9571.9	54626.4	49.728	200.324	47343.8	48.1609	50.4815	40723.2	113085	25723.2	64.4957	101.636	123.311	213044	292251	318412	213801	147960	190621	189426	463722	212938
O43572_AKAP10	O43572	AKAP10	7092.95	23.0055	83.8349	7293.75	4751.76	8652.03	18.9226	8784.41	75.9221	50.2075	52.2647	1288.94	900.892	1111.2	812.721	227.553	37.8815	35.0314	17.7846	20.671	25.2577	69.5854	21002	64.6665	4025.05	110.85	68.5902	49.728	200.324	29.3999	48.1609	50.4815	101.182	26.3601	144.417	64.4957	101.636	123.311	81.5127	26.6301	8778.19	97.4256	5749.84	8104.84	153.874	113.788	2109.85
O43583_DENR	O43583	DENR	48075.4	73216.6	58806.6	31709.3	30994.8	113210	48829.9	61213.1	60542.6	61519.2	48453.2	150940	280504	471713	196747	168302	23961.6	35273	58730.4	53432	46674.6	54562.3	21195.5	45484.5	84405.2	126359	61874.8	85512.1	185089	80371.9	60567.7	68749.5	130226	49846.3	78620.2	119071	135796	74145.8	94712.7	53332.3	101541	58582.1	61379.7	62171.6	80080.1	43129.3	115961
O43592_XPOT	O43592	XPOT	27833.7	35448.6	42489.6	218120	256925	41192.6	14112.4	25861.1	536111	56052.6	488410	1288.94	900.892	1111.2	812.721	227.553	33338.3	71050.5	29204.9	27875.1	27399.1	57098.6	44987.9	63561.7	32436.9	74793.3	35853.4	184482	16387.9	23435.8	21897.3	12967.6	26609.3	26.3601	144.417	64.4957	101.636	123.311	81.5127	26.6301	40.8493	97.4256	14395.2	65.7861	153.874	113.788	95.377
O43598_DNPH1	O43598	DNPH1	63104.9	129509	32044.6	46451.6	43267.1	127624	76930.8	113132	107357	98990.9	96299.1	943004	220509	812101	55231.6	233652	125188	160727	126654	136422	186441	88569.6	166889	135605	140541	214264	241081	99471.1	110893	78144.7	118530	143290	81251.5	97582.6	231300	543467	497320	216595	722756	659083	901295	678247	294167	760090	1.01866e+06	1.39148e+06	355753
O43615_TIMM44	O43615	TIMM44	41947.9	113561	36864.8	57174.5	40155.3	92415.5	31652.6	54723.4	54136.5	35977.8	26070.6	1288.94	900.892	1111.2	812.721	227.553	70477.1	74202.7	80371.5	82464	96668.7	84622.7	100193	151356	89511.2	136994	88470.2	50781	81046.5	31769	42168.2	56477.5	46049	38011.6	48308.9	235742	306156	74229.9	67654.3	69430.4	109542	68217.1	53515.2	76210.8	99876.8	87818.6	66196.7
O43617_TRAPPC3	O43617	TRAPPC3	34509.4	48977.6	27989.1	31862.6	29927.6	44807.4	22786.2	36296.2	30241.3	51660.3	13792	1288.94	229301	389423	812.721	227.553	37031.6	37758.2	37853.4	41396.5	34204.1	34124.9	32943.1	47119.8	39938.4	36635.4	31650.2	57790.9	54250.6	45180.5	40238	29751.3	67435.2	24246.5	50209.6	3430.49	3430.49	28458.7	40025.6	28130.8	84284	23312.7	25323.3	44317.2	67202.8	123833	34349.4
O43633_CHMP2A	O43633	CHMP2A	34305.9	46717.5	42188.7	99387.1	28537.7	53895.8	27265.7	37683.3	76170.8	4327.51	42710.6	506216	333826	473926	43798.9	43798.9	69034.4	54440.2	48771.9	56023.3	78875.6	46513.7	43590.1	193281	68526.1	3.84489e+06	247982	48775.4	6229.79	86957.6	69344.3	44114.5	6229.79	34106.2	45774.3	32617.5	3700.26	35512.4	35231.9	32862.3	76610.9	56834	22308.2	76218.2	110484	239022	48843.4
O43639_NCK2	O43639	NCK2	38825.8	59220.4	4844.46	37470	50655.6	108148	38585	61621.7	52734.1	4844.46	4844.46	1288.94	900.892	1111.2	812.721	227.553	63953.4	57642.7	26840.7	78745.3	56397.4	59150.9	30367.3	56072.7	33191.5	94988.9	50658	149283	7642.45	75054	21086	65981.5	70718.4	26.3601	144.417	64.4957	101.636	61053.8	34764.2	30381.6	15422	5017.94	75934.9	5017.94	5017.94	5017.94	56099.6
O43653_PSCA	O43653	PSCA	48084.8	14727.7	93266.9	12714.2	32829.9	4691.23	57923.6	79469.6	28116.8	55077	4691.23	1288.94	900.892	1111.2	812.721	227.553	37.8815	35.0314	17.7846	20.671	25.2577	69.5854	72.8054	64.6665	24.2107	110.85	68.5902	49.728	200.324	29.3999	130700	655956	170658	26.3601	144.417	64.4957	101.636	123.311	81.5127	26.6301	40.8493	97.4256	49.9291	65.7861	153.874	53328.8	95.377
O43660_PLRG1	O43660	PLRG1	25.863	23.0055	83.8349	26036.5	21551.3	53.1065	15830	11480.9	75.9221	50.2075	52.2647	1288.94	900.892	1111.2	812.721	227.553	14668	14266	25461.1	14660.7	1607.11	14065	19945.1	1607.11	9431.79	1607.11	1607.11	49.728	200.324	15423.6	18104.6	50.4815	101.182	7644.95	144.417	64.4957	101.636	123.311	81.5127	23224.6	40.8493	972.702	2778.76	65.7861	153.874	113.788	95.377
O43665_RGS10	O43665	RGS10	34066	2899.78	30990.4	9857.41	27295.9	36482	59644.6	28962.2	8548.71	15803.7	38327.3	1288.94	900.892	1111.2	812.721	103060	64611	72740	56005	55851.6	90709.9	48373.5	83046.7	204889	65899.1	118884	87472.6	27334.6	28148.3	32865.5	38737.5	33892.9	22814	20551.2	144.417	64.4957	101.636	15075.6	23712.3	1747.95	1747.95	3909.43	11649.2	29758.4	10733.3	1747.95	24747.5
O43670_ZNF207	O43670	ZNF207	39727.7	7332.78	94615.4	76939.7	4100.48	96733.2	122527	95726.3	47209.8	472947	82370.6	1.48654e+06	505099	441621	66576	229784	136378	131553	93788.2	140802	123039	123225	145904	75848.3	96538.1	12253.3	158252	94547.2	11719.3	139161	111489	82541	158226	82683.1	197212	242354	16799.3	149724	93231.1	40510.7	63751.8	58210.9	89106.9	100123	7405.61	54898.4	114608
O43674_NDUFB5	O43674	NDUFB5	90297.1	133872	101691	58811	94425.5	194314	44081.1	81722	98744.4	71797.5	95852.3	1288.94	900.892	1111.2	812.721	227.553	155603	179278	139393	187973	186878	138252	209043	197180	173810	217405	134304	88414.3	669543	83716.9	127955	251129	132541	158734	314108	1682672	1.83086e+06	445414	407704	487554	741331	433676	211129	512206	562896	569226	523271
O43676_NDUFB3	O43676	NDUFB3	41948.7	34382.7	30332.7	20868.9	49465	52569	4042.66	42638.7	24976.6	29144.7	77938.9	1288.94	900.892	1111.2	812.721	227.553	124972	169016	134635	215784	203013	117749	48829.1	76329.2	138841	45643	55344	28850.5	94894.4	47724.2	102146	163133	51161.3	71049.6	120863	730939	733832	188669	432046	327119	432789	254708	221240	270867	250655	301145	740560
O43678_NDUFA2	O43678	NDUFA2	88635.6	177908	80663.2	110582	125350	186144	65335.6	104114	112336	108648	111706	54963.7	54963.7	577124	434891	636896	189460	184442	109901	164897	87087.9	94922.8	149950	214650	169786	209451	100897	220115	662099	255397	204022	477925	270575	90705.4	507365	2.00357e+06	2.30456e+06	527552	287262	372837	1.20071e+06	307556	224058	357928	1521804	1.57331e+06	369559
O43681_ASNA1	O43681	ASNA1	84116.2	86302.5	143674	90508.9	86984.5	113260	58607.4	84057.8	62708.4	145894	133436	1288.94	900.892	1111.2	812.721	208536	94766.3	85690.7	86439.8	118537	156515	106876	84409.5	141497	82630.3	174581	67619.1	264434	187335	176404	115539	135188	293617	103129	96326	344543	255092	150986	148836	183722	303280	190837	163161	177519	379448	160667	142861
O43684_BUB3	O43684	BUB3	111942	51812.1	123456	152863	100586	86738.3	157701	93129.7	85652.5	211027	120754	10497	93743.6	96006.4	111759	118369	208436	239121	201521	211919	203554	204078	85620.7	127255	182446	22440.8	127679	157448	115114	173394	189282	145449	108094	220928	137694	12248.3	74339	56969.7	132723	131106	79551.3	112831	135009	119065	57093.9	55099.6	132261
O43707_ACTN4	O43707	ACTN4	442188	1682773	483128	630800	521933	1.18519e+06	549471	956032	1.00432e+06	812021	601457	561025	779637	973395	1.56661e+06	654737	795263	837112	775807	820094	850816	850592	1.05488e+06	1.28918e+06	1.03383e+06	1989907	1.02118e+06	867162	385010	1.27667e+06	523195	692843	1218330	383765	428067	4770018	375509	433919	1.51805e+06	1.32267e+06	1.40275e+06	1.46175e+06	1352681	1.60396e+06	593808	655610	1550581
O43708_GSTZ1	O43708	GSTZ1	19929.4	30438.1	43510.6	11298.8	20362.6	40987.9	18366.4	31182	17067.8	23923.2	13271.9	1288.94	900.892	757137	812.721	99341.3	34224	45376.9	34204.8	58046.3	49571.5	51729.9	28339.3	37153.8	42775.5	4295.24	48102	89858.4	246007	62062.2	79168	67214.6	52917.5	15234.6	147910	236008	152331	73137	100026	108163	213291	126805	80027.6	110875	213584	297356	60224.9
O43719_HTATSF1	O43719	HTATSF1	11223.1	45939.4	22889.7	23661.6	6586.37	61664.8	12833	87862.2	17828.4	3264.8	35991.8	115547	900.892	1111.2	812.721	59732.8	36978.6	36934.7	37951	33959.1	43546.1	24278.8	102642	20978.8	30194.2	46370.9	88804	28009.9	2889.61	28039.5	30947.9	28587.4	2889.61	17147.2	18768.5	17726	53084.9	53009.4	26984.1	25563.2	2937.71	27217.1	26181.6	20596.3	2937.71	2937.71	42541.4
O43741_PRKAB2	O43741	PRKAB2	14968.4	73594.5	5145.26	22578	23755.2	74072	18838.3	33980.9	53434	3382.21	17854.3	1288.94	900.892	1111.2	812.721	37038.8	15403.7	9132.99	10575.2	9867.23	6436.06	8559.51	1563.87	42879.2	13605.2	87328.9	24289.3	12924.8	95091.5	20010.9	20745.3	24772.5	3470.9	6098.41	31651.5	198961	106269	84005	14698.6	26.6301	4.94213	97.4256	7218.82	13686.5	153.874	113.788	95.377
O43747_AP1G1	O43747	AP1G1	53349.4	105095	36845.1	62505.8	80780.8	46977.6	31748.3	43226.5	23204.1	70184.3	99025.9	1288.94	900.892	1111.2	812.721	227.553	70421.4	96224.8	83816.6	105767	121026	87096.9	117247	88176.1	88387.4	9396.36	81472.3	49820.9	8366.38	71306.2	116745	132618	47829.2	50134.6	198976	33257.3	7944.48	35411.1	120022	104435	148945	112552	95880.2	106644	73927.2	92371.3	84782.8
O43752_STX6	O43752	STX6	19166.3	23.0055	15616.1	18845.8	37.3628	53.1065	11728.6	27991.8	75.9221	50.2075	52.2647	1288.94	900.892	1111.2	812.721	227.553	8226.89	11802.4	15451.5	24206.5	17402.2	18242.8	1624.22	52047.2	19015	1624.22	15590.1	1437.75	1437.75	14539.4	16979.5	11613.6	1437.75	26.3601	144.417	64.4957	101.636	123.311	81.5127	13257.1	40.8493	97.4256	11616.9	13397.8	153.874	113.788	95.377
O43759_SYNGR1	O43759	SYNGR1	64870.1	6772.17	83226.6	30326	55793.9	68043.7	63061.3	76165.2	64498.1	103510	6772.17	1288.94	900.892	1111.2	812.721	227.553	9664.94	16918	12486	1727.55	1727.55	7750.73	1727.55	1727.55	20253.2	122317	36580.1	54761.5	5630.2	88829.4	40376.7	39003.8	58538.4	64579.1	93957.4	64.4957	101.636	123.311	16073.2	13361.8	3173.62	3173.62	3040.25	29581	60875.6	3173.62	55580.6
O43760_SYNGR2	O43760	SYNGR2	22145.6	2442.73	2442.73	25714.6	20042.4	2442.73	15235.3	6757.72	2442.73	44443.6	36652.1	1288.94	900.892	1111.2	812.721	227.553	53267.5	70776.7	61696.6	81326.5	54111.3	82466.8	42133.2	15370.2	62024.5	5551.27	31953.7	11122.7	11122.7	11122.7	114257	106861	112563	43229.6	107360	6574.59	6574.59	46647.8	4350.06	56302.7	4350.06	25098.4	42417.6	29097.2	61953.1	301119	4350.06
O43765_SGTA	O43765	SGTA	56680.5	74278	50270.1	41865.1	27350.6	99274.8	47623.4	56538.8	45660.4	41437.9	26131.9	1288.94	900.892	1111.2	1.09252e+06	202635	105304	76300	75790.9	100529	85912.4	86427	47834.5	103014	94536.1	156485	65475.8	95694.6	54586.2	89203.3	117107	65295.2	97200.8	60420.8	155946	293808	127399	132225	72207.8	86803	110704	93826.2	93782.8	97807.3	86602	96603.6	126159
O43768_ENSA	O43768	ENSA	35660.3	100832	54909.4	40115.9	61079.3	131257	85117.6	74081.7	94510.1	75093.2	122563	707468	905848	2.31332e+06	324464	397321	108995	62190.2	28095.9	66270.5	38849.4	97474.6	82583.2	61272.9	83904.3	278242	86571.7	94030	203899	156497	127942	74722	77192.3	64261.7	240377	169661	145166	222867	61390.9	58886.1	116268	47167.2	50566.9	83175.4	67361.7	31303.1	79047.3
O43772_SLC25A20	O43772	SLC25A20	29017.1	52264.8	20258.1	17750.6	25035.8	25430.8	17032.7	20201.5	25198.1	39243.3	2435.2	1288.94	900.892	1111.2	812.721	227.553	43041.1	35250.5	49608.1	39076.4	22046.4	36919.3	35718.2	43357	32171	3813.31	44143.3	15396.3	36997.1	22445.8	44300.4	47256.5	24605.9	16438.2	66753.1	129870	291430	58550.1	82453.7	76778.2	153404	97059.1	80404.8	95604.2	157166	78382.5	120868
O43776_NARS	O43776	NARS	108942	204808	133383	204067	158093	182288	129988	146964	97578.7	72756.4	76798.2	1288.94	900.892	1111.2	379520	191549	271775	280414	254778	302575	311064	265904	202321	199878	234198	174744	240464	269109	157050	267861	259342	378769	299694	179766	169368	132064	101780	203712	394562	319082	709335	339497	339853	372630	311360	159869	396205
O43790_KRT86	O43790	KRT86	259734	90844.7	972379	268462	196416	290220	415413	594136	496290	237760	435942	263130	2966614	3159821	3.98565e+06	413116	1.24416e+06	1.56101e+06	14764.4	9311.19	670916	29485	1.19872e+06	702616	9213.45	303826	359891	371549	475064	36114.4	85999.5	166715	3.53321e+06	184805	352413	97556.7	103395	1.68483e+06	173116	155183	17610.6	15839.2	268121	162518	17610.6	91797.1	255100
O43795_MYO1B	O43795	MYO1B	24097.9	4115.53	25884.1	21650.1	23416.3	6936.5	20259.3	22374.9	9773.9	31340.9	21654.9	1288.94	900.892	1111.2	143905	227.553	37108.3	31242.2	36271.7	36881.7	36178.7	34236.8	29427.3	29796.9	18737.2	3418.05	36480.9	29705.5	1.12781e+06	35558.2	22429.1	18829.5	32185.7	64975.7	197411	52561.8	53907.1	65809.9	49394.4	49173.1	75060.7	42760.9	53849.9	40934.6	57736.4	55577.4	64498.3
O43809_NUDT21	O43809	NUDT21	128912	26400.6	102478	147883	135090	94227	144092	81057.3	90263.9	209299	160951	296930	444711	1.10087e+06	10264744	66859.2	162004	222132	195796	211086	302056	168570	167233	180640	209537	177862	207029	90266.6	225547	32677.8	151200	144339	205790	234050	132812	196906	99560.6	132144	129797	92239.1	188660	128666	157060	119768	200455	201940	236262
O43813_LANCL1	O43813	LANCL1	47635.8	359657	74945.2	107810	137820	386504	68241	173489	221375	130140	107366	105935	1097150	2332099	522009	286125	63250.3	61760.5	53298.1	66307.9	57946.4	32210.5	62331.1	392816	42583.9	514576	101309	106424	346223	131889	42567	102898	164391	51826.7	97051.3	253114	350256	137684	123256	114081	244953	110140	137386	132990	109045	143759	143644
O43815_STRN	O43815	STRN	40049.8	37974.2	364179	29235	26685.5	16434.3	33205.7	32006.8	21815.9	58464.1	31401.6	1288.94	44347.3	1111.2	812.721	81472.2	47152.1	71742.9	43040.3	62778.8	27641.8	61835.7	95192.4	79190.5	26802.4	37777.2	34468.4	59752	5045.87	64626.4	29823.3	34663.2	63428.9	52863.5	144.417	64.4957	101.636	124237	38990.2	39259.4	46177.7	40797.9	55316.5	23932.5	4450.78	4450.78	54413.3
O43818_RRP9	O43818	RRP9	17713.5	130139	5146.52	18678.9	48488.6	5146.52	10115.8	5146.52	112013	5146.52	23107.8	1288.94	900.892	1111.2	812.721	227.553	25934.3	16782.9	23919.2	13248	1605.06	13617.9	1605.06	1605.06	2801.3	1605.06	1605.06	49.728	200.324	29.3999	42685.7	50.4815	101.182	26.3601	144.417	64.4957	101.636	123.311	36891.6	29072.1	40.8493	97.4256	30845.7	40185.3	153.874	113.788	95.377
O43819_SCO2	O43819	SCO2	25.863	23.0055	83.8349	23.4978	37.3628	53.1065	18.9226	50.9102	75.9221	50.2075	52.2647	1288.94	900.892	1111.2	812.721	227.553	34434.4	16208.4	20484.6	25770.4	10095.9	14475.1	1950.17	1950.17	15043	1950.17	1950.17	49.728	200.324	29.3999	17239.5	19921.3	101.182	4410.39	4410.39	48431.5	54722.4	29157.8	48986.4	29705.6	87571.7	53925.6	29642.4	41541.6	5121.88	5121.88	55387.3
O43823_AKAP8	O43823	AKAP8	13339.6	99887.5	1457.28	18148.8	3876.6	9649.67	4550.96	17247.9	35195.8	1457.28	1457.28	1288.94	900.892	1111.2	812.721	227.553	9075.68	10202.9	8862.73	23686.9	703.344	10651.2	4815.21	703.344	999.947	703.344	4626.43	708.361	708.361	708.361	10049.7	6472.2	4728.88	26.3601	144.417	64.4957	101.636	123.311	81.5127	26.6301	40.8493	97.4256	66479.7	65.7861	153.874	113.788	58322.8
O43837_IDH3B	O43837	IDH3B	17034.3	33996.5	93082.4	15895.2	23026.6	35121.3	39294.5	28470.9	40089.5	25404.7	21837.1	1288.94	900.892	164330	812.721	55615.2	44144	43182.3	33984.7	43878.7	79576.5	44104.4	23367.5	48534.8	44251.4	62975.7	31869.6	35132.5	112481	53249.1	49083.3	59184.7	61491.9	44822.2	59578	579314	359221	98625.5	63407	79273	128937	58284.3	52752.6	89951.9	104306	113784	62330.9
O43847_NRDC	O43847	NRDC	15559.7	1269.11	1269.11	20375.8	22637.7	1989.4	16952.9	4275.89	2545.43	17192.3	1269.11	1288.94	900.892	1111.2	812.721	227.553	24603.7	20972.5	32526.3	23736.7	8347.74	14634.6	55498.5	2635.19	12758.1	54516.1	15924.6	1711.63	1711.63	18385.8	20955.9	10251.9	18871.5	30094.6	75070.7	9139.54	21475.9	238940	81.5127	26.6301	40.8493	97.4256	14946.9	65.7861	82492.1	8845.7	95.377
O43852_CALU	O43852	CALU	427898	887130	324552	511663	306402	651670	277096	374081	536020	366097	161422	3.19884e+06	2.85801e+06	6.15046e+06	500213	978694	152173	177678	164563	157670	134552	193588	316241	192748	158662	431011	122355	367119	924851	166200	252156	207975	177732	488065	479773	432409	333888	275893	73823.2	42814.2	88766.4	83961.4	109030	63244.2	114063	147196	77890.5
O43854_EDIL3	O43854	EDIL3	25.863	23.0055	83.8349	23.4978	37.3628	53.1065	18602.6	213281	131033	50.2075	52.2647	1288.94	900.892	1111.2	812.721	227.553	37.8815	35.0314	17.7846	20.671	20273.7	69.5854	72.8054	64.6665	20765.9	110.85	18231.5	14095.6	260390	14095.6	5885.48	29504.3	268045	26.3601	21552.3	64.4957	101.636	123.311	81.5127	26.6301	40.8493	97.4256	3749.63	65.7861	36744.9	1.07667e+06	95.377
O43865_AHCYL1	O43865	AHCYL1	51060.3	145869	38613.2	67138.8	41444.7	80810.8	53859.5	58116.1	117042	93967.3	88327.2	1288.94	900.892	1111.2	66788.2	102751	234544	192531	248278	248796	258075	229819	112595	131129	240970	170716	95021.5	73990.1	162871	77382.3	159980	242185	78621.6	56826.7	88752.7	146646	128793	93524.9	165305	187483	228629	165396	127847	140816	164460	213455	86966.6
O43866_CD5L	O43866	CD5L	105995	16987.4	78353.4	35657	144492	25557.8	102980	47647.8	223923	76315.3	144175	363085	3489817	1.24178e+06	2.24283e+06	547641	37247.4	15739.7	9154.76	8297.96	31810.5	96823.9	65153.8	124515	33223	84469.7	41888.7	202921	156454	162980	61779.9	4531.14	86613.6	207356	37950.8	8606.45	41753.3	57198.2	94075.9	53965.4	47210.6	140412	53119.8	57331.1	93950.4	11180.2	121526
O43895_XPNPEP2	O43895	XPNPEP2	1.27052e+06	1464812	1331222	785523	1.31723e+06	1.08332e+06	2.34844e+06	1.02012e+06	761855	2165078	4.12255e+06	6207894	1.69086e+06	2.07488e+06	2.40009e+06	2.48974e+06	356511	833314	422204	197079	402428	429806	815063	1.20838e+06	1.14355e+06	535691	797304	1.92405e+06	2618598	1.29101e+06	2.41431e+06	1.11367e+06	2.75352e+06	1.12265e+06	3.29993e+06	2.00398e+06	19955146	1.3288e+06	162249	223461	384822	295685	589899	335662	901517	945533	614608
O43896_KIF1C	O43896	KIF1C	637925	844873	1.23285e+06	404220	1.43305e+06	1.48651e+06	873018	741975	20687.7	3538338	15389683	55541156	81448504	5852413	39301796	57805064	627630	416749	394239	321893	578620	446558	412709	1.0331e+06	269335	816994	1.63791e+06	791058	2.79927e+06	905227	387514	314981	1844255	1.68862e+06	2.99658e+06	4.11555e+06	4.40319e+06	1.5727e+06	526341	467222	86443	461001	340200	503879	3.08988e+06	24659712	472378
O43913_ORC5	O43913	ORC5	42677.8	15199.2	53182.9	19667.5	43274.4	36906	41384.5	81434.8	29004.4	104021	115414	1288.94	5179987	1111.2	2.9658e+06	227.553	96574.5	119545	127002	164529	147064	60884	66825.1	100800	151164	40031.6	99262.3	421381	163147	343407	182186	464734	169639	12077.7	154853	31993.7	96894.5	199368	52318.5	28644.8	349788	26707	423222	346795	26707	26707	401649
O43920_NDUFS5	O43920	NDUFS5	70026.6	128598	73417	60125.3	89130.3	102486	59031.5	108497	87727.1	107277	28788.7	344358	900.892	1111.2	812.721	187125	114574	149307	105318	145955	151695	91251.5	143135	131160	128652	140643	76719	102279	242699	84531.2	136412	253271	119249	121474	295182	2.17536e+06	2.09764e+06	405569	304725	455130	1.15283e+06	373041	289338	409297	743668	1.06517e+06	420179
O43924_PDE6D	O43924	PDE6D	5268.81	5268.81	5268.81	50812.6	55337.6	5268.81	34366.7	55242	59730.5	69970.6	43356.9	1288.94	900.892	1111.2	812.721	227.553	26431.9	43858.6	24309.1	21774.1	27728.8	35361.6	66158.8	47095.5	41413.6	3830.63	48930.7	70825.5	4580.18	4580.18	23381.4	43198.3	4580.18	37054.4	144.417	64.4957	101.636	123.311	22634.4	26.6301	40.8493	97.4256	24163.9	10496.9	153.874	113.788	95.377
O43927_CXCL13	O43927	CXCL13	25.863	23.0055	49176.1	10689.9	37.3628	53.1065	24042.1	50.9102	75.9221	1.38549e+06	52.2647	1288.94	900.892	1111.2	812.721	227.553	37.8815	35.0314	19508.1	71008.4	25.2577	69.5854	72.8054	206474	24.2107	110.85	39552.1	56857.3	200.324	47462.2	173861	76978.8	101.182	233583	144.417	64.4957	101.636	123.311	81.5127	26.6301	40.8493	97.4256	49.9291	65.7861	153.874	113.788	95.377
O43929_ORC4	O43929	ORC4	2817.46	23.0055	83.8349	23.4978	37.3628	53.1065	18.9226	50.9102	75.9221	50.2075	52.2647	1288.94	900.892	1111.2	812.721	227.553	37.8815	35.0314	17.7846	20.671	25.2577	69.5854	72.8054	64.6665	24.2107	110.85	68.5902	49.728	200.324	29.3999	48.1609	50.4815	101.182	26.3601	144.417	64.4957	101.636	123.311	81.5127	26.6301	40.8493	97.4256	49.9291	65.7861	153.874	113.788	95.377
O43933_PEX1	O43933	PEX1	696159	112356	1.04664e+06	1142514	581811	2.00662e+06	1.23491e+06	112356	112356	1.15627e+06	112356	3174191	900.892	1111.2	812.721	227.553	23190.6	6173.1	10782.6	222782	23190.6	279404	853507	23190.6	18789.1	23190.6	23190.6	990584	98275.8	956996	98275.8	98275.8	1.00069e+06	376393	144.417	64.4957	101.636	123.311	12093.3	24687	48191	16130.6	16178.2	10440.6	1.43292e+06	2224.23	32456.9
O60216_RAD21	O60216	RAD21	131194	64139.6	58588.1	128677	95453.1	103765	105749	102777	66919	33720.1	112021	1288.94	900.892	1111.2	812.721	133063	77331.8	77580.3	90790.9	94045.5	102056	96035.9	120260	176224	70794.1	86409	92904.3	76560.5	123022	75093.6	79933.9	80462.8	105008	99628.3	23131.3	5050.58	5050.58	28757.7	47553.6	69759.4	89935.9	55469.5	60965.3	54302.8	6201.44	522165	64595.7
O60218_AKR1B10	O60218	AKR1B10	85712.7	246626	80222.2	56841.5	41635.2	95924.6	215772	243036	258656	406928	96841.1	255801	2.02909e+06	5393961	255801	250972	245658	104127	332371	156222	166154	164147	118119	28110.8	130743	185250	131671	154514	637971	633089	2.49165e+06	2.87376e+06	282054	172268	1.32516e+06	2730854	2.40641e+06	439804	130642	29631	295096	77857.6	16462.7	87508.9	881223	766528	77019.6
O60220_TIMM8A	O60220	TIMM8A	47545.5	90130.1	53345.4	50009	37405.3	92411.1	38627.2	47188.6	38484.9	51590.1	53261.2	1.07602e+06	1.06009e+06	2.48814e+06	124408	352075	75830.2	89297.5	70623.6	89693.9	89453	76425.1	85986.8	137698	77312	76465	78957.4	73595.6	253736	66484.2	76998.7	74171.4	115343	82368.3	116362	534391	686367	215173	266312	271440	528655	237611	181803	260132	238319	100953	325214
O60229_KALRN	O60229	KALRN	630188	59552.6	765365	452608	683680	106031	664453	513266	33359	1.2401e+06	866212	1288.94	900.892	1111.2	812.721	227.553	67559.7	80248.6	80393.3	28545.2	42414.3	20109.6	26529.1	34495.2	71983.4	85940.2	30016.2	625826	602129	742926	308050	198871	774775	639785	144.417	64.4957	101.636	294399	26605.8	26605.8	194936	113135	425918	26605.8	364680	239420	324151
O60231_DHX16	O60231	DHX16	3744.16	6014.32	6014.32	21061.1	99592.1	6014.32	232933	1980.07	1549.17	6014.32	6014.32	1288.94	900.892	1111.2	812.721	227.553	12615.9	11126.3	8632.76	11652.1	5465.89	69750.4	9292.14	922.053	5758.6	922.053	922.053	8031.12	5654.19	184128	17878.5	16129.8	5654.19	24533.3	144.417	64.4957	101.636	123.311	81.5127	26.6301	40.8493	97.4256	44714.5	65.7861	153.874	113.788	95.377
O60232_SSSCA1	O60232	SSSCA1	20026.4	54082.7	60541.2	35816	3610.89	65724.8	9057.52	15911	27711.3	3610.89	3610.89	1288.94	900.892	1111.2	812.721	75086.3	17462.2	31532.1	22679.3	14711.4	11287.9	71371.4	18218.4	1982.33	22871.5	1982.33	1982.33	3489.8	35313.6	3489.8	32639.1	36741.4	3489.8	30277.9	144.417	64.4957	101.636	123.311	29609.1	3469.87	2552.19	23494.5	33333.3	36018.3	2552.19	2552.19	37713.4
O60234_GMFG	O60234	GMFG	49860.2	37154.8	44642.8	22772.7	35847.8	3507.13	47946	25975	16370.8	3507.13	113177	351664	137915	532968	33503.5	317590	70396.5	47770.8	75654.6	55694.3	52049.4	60783.9	44942.1	96257.2	47024	6122.06	61632.8	43123	5921.76	48631.6	113083	57746.9	33503.7	170307	48091.8	9288.04	9288.04	60242.6	34372.7	26867.2	110641	37742.6	48387.7	51148.9	121469	54345.9	6285.81
O60237_PPP1R12B	O60237	PPP1R12B	120151	999814	113471	137273	235444	759449	121505	358634	702135	165305	57186.4	18047.6	182069	146879	18047.6	212480	50128.4	37667.9	47283.9	55646.3	100225	57554.4	90018.6	104320	40012.9	938496	246551	176753	704484	101804	33525.2	50697.2	201215	9037.61	9037.61	154542	93965.9	22620.4	24422.4	24044.1	2.90806e+06	24673.4	35556.9	899961	16209.1	16209.1	79385.9
O60239_SH3BP5	O60239	SH3BP5	25.863	23.0055	83.8349	189001	37.3628	53.1065	18.9226	700110	75.9221	50.2075	52.2647	83492.8	83492.8	227158	801901	1.47573e+06	90978.9	66475.5	47677	89034.5	206557	47677	161646	47677	47677	1.76067e+06	962027	88182.1	2.48683e+06	667154	224001	149304	88182.1	26.3601	144.417	64.4957	101.636	501083	81.5127	26.6301	113846	97.4256	49.9291	65.7861	153.874	113.788	180489
O60240_PLIN1	O60240	PLIN1	19903.8	15194.6	11409.6	11067.8	10223.7	18778.3	1765.52	9942.02	109650	1765.52	44722.1	1.29336e+06	10301995	54051856	3373457	6.54367e+06	105326	10233.2	12984.1	1822.79	1822.79	5939.26	22702.9	46401.5	8089.98	14566.8	24905.9	49.728	39075.8	29.3999	38053.3	19789.8	101.182	32397.7	136739	108251	875144	175774	68370.7	26.6301	40.8493	97.4256	49.9291	56008	10068.2	113.788	52687.2
O60242_ADGRB3	O60242	ADGRB3	122291	87941	7930.46	31569.7	224980	110367	162489	84503.7	9548.57	449610	27299.7	1288.94	900.892	1111.2	922627	227.553	4071.28	22826.4	23217	25843.5	25901.7	43778.3	4071.28	4071.28	68513.6	4071.28	74909	69883.9	7196.96	7196.96	87111.1	58913.9	7196.96	22822.7	92498.9	64.4957	101.636	123.311	29584.7	25368.7	7979.74	7979.74	72667.4	99673.8	7979.74	7979.74	108841
O60256_PRPSAP2	O60256	PRPSAP2	97815.7	71062.8	136884	66798.3	78452.5	94969.3	70133	90989.2	60846	148076	63662	1288.94	900.892	1111.2	91339.8	227.553	63235	86329.9	82833.2	77913.8	77019.5	79781.7	74299.9	223511	76920.3	103934	101040	72710.2	61972.2	63472.5	79772.8	71436.3	65012.4	120174	135050	54327.6	135765	49550	116797	106288	140287	115177	103395	114000	173597	100764	112281
O60262_GNG7	O60262	GNG7	203278	209305	172785	62795.7	102337	201018	174657	102489	146669	173793	261247	1288.94	900.892	1111.2	812.721	227.553	188614	174853	177104	163866	245162	86108	161527	327429	95407.2	147318	193042	141910	206901	150366	154552	161753	167601	85781.1	242238	112293	101.636	123.311	109458	132488	194223	83670	78189.9	159201	222092	15485.2	277520
O60264_SMARCA5	O60264	SMARCA5	49826.8	15474.6	31805.7	46084.2	21054.5	19167.8	40978.5	24423.3	17933	16780.2	92734.9	1288.94	900.892	1111.2	812.721	227.553	22580.2	29438.5	32462.9	36826.6	75410.1	41632.4	20851.5	70654.4	26685.9	10299.6	33531.8	36244.5	2909.11	33212.1	29629.1	25008.3	21361.7	38727.9	21858	388799	15784.8	182008	20331.7	21331	16756.6	23153.3	34475.5	12017.5	2282.95	2282.95	31489.7
O60271_SPAG9	O60271	SPAG9	45810.7	66521.2	48681	68192.1	34722.1	66604.6	42180.5	47212.2	46019.3	14820.7	20773.3	550781	7.83089e+06	3.83966e+06	4925391	5435308	44192.2	47434	51548.8	47630.3	56064.2	47632.6	70235.4	93284.6	55372.7	60925.9	48896.9	33804.6	10283894	33781	35194.8	27859.4	862319	33586.1	57787.5	117343	78111.9	38503.1	83276.1	88943.3	114943	92247.5	54102.9	99101	122054	60468.4	108036
O60282_KIF5C	O60282	KIF5C	25.863	23.0055	148320	29358.1	37.3628	53.1065	72782.5	50.9102	75.9221	97757.7	19727.9	1288.94	900.892	1111.2	812.721	227.553	18613.4	6486.66	5418.56	22170.4	157624	340427	146835	225614	19872.7	128639	10717	43982.9	712485	324582	43982.9	254327	467924	26.3601	144.417	210626	101.636	370520	12190.8	48748.1	5681.12	71166	22969.3	51675	5681.12	5681.12	107323
O60287_URB1	O60287	URB1	2849.95	23.0055	83.8349	23.4978	37.3628	69523.4	1851.95	50.9102	75.9221	50.2075	52.2647	1288.94	900.892	1111.2	133626	227.553	43905.6	142550	27213.1	61544.9	9479.78	9479.78	242340	9479.78	51233.1	9479.78	9479.78	49.728	200.324	29.3999	48.1609	50.4815	101.182	26.3601	144.417	64.4957	101.636	123.311	85943.3	4451.75	23359	38965.9	4451.75	51043.9	30775.6	4451.75	37017
O60306_AQR	O60306	AQR	16044.1	1121.34	14586.9	19253.5	9911.68	4863.83	12371.8	430928	2354.18	1121.34	10321.1	1288.94	900.892	1111.2	812.721	227.553	16539.1	24169	10194.4	11979	1318.84	12180.8	45329.2	1318.84	10214.3	1318.84	7042.31	6832.49	548.437	5636.23	4679.68	4789.08	548.437	3903.62	144.417	64.4957	101.636	123.311	775.305	4088.2	82668.8	2779.5	12016.1	8835.77	775.305	775.305	9992.8
O60313_OPA1	O60313	OPA1	49065.3	98709.7	32937.7	54089.6	54079.3	110146	33426.8	51756.2	99402	39130.5	28607.7	1288.94	3.67198e+06	19972170	812.721	227.553	38088.1	44204.7	38720.8	52862.1	61571.6	32050.7	40304.7	50579.9	36695.6	31009.4	38376.7	48321.2	198488	48612.5	44927.7	65248.4	47204.5	34776.2	59540.8	298131	282476	46521.1	77233.1	85719.9	80496	102920	53529.8	72271.9	158402	51329.7	74563
O60341_KDM1A	O60341	KDM1A	64400.3	62338.2	27581.1	43551.2	16518.6	3706.14	13731.1	20123.2	29673.5	47113.5	45583.8	1288.94	900.892	1111.2	812.721	227.553	21341.7	31457.4	23424.7	25850.6	26555.9	34073	53202.2	55224.6	23457.8	3172.72	22683.7	17295.9	2175.49	32030.1	26029.5	11664.3	2175.49	31090.1	144.417	64.4957	101.636	36489.6	4264.2	57381.1	4264.2	14092.1	29164.8	57683.9	4264.2	4264.2	72199.9
O60343_TBC1D4	O60343	TBC1D4	25305.2	197764	334659	15644.7	707666	2.78671e+06	66553.5	20342.3	5945010	806501	227296	1288.94	900.892	1111.2	812.721	227.553	23464.2	15200.8	22181.9	16657.2	17555.7	20881.3	36578	581854	77911.1	9767300	23554.7	435718	3.39655e+06	96837.3	9124.09	32104.6	96837.3	522164	230648	57549.5	83655.4	68289.5	41635	48545.2	54858.4	40199.2	31652.6	90728.5	15685.5	30981.7	103952
O60437_PPL	O60437	PPL	47810.8	35245.4	55164.5	36529.1	92756.9	37499	60175.9	89568.6	94120.6	88027.8	77419.6	656094	518684	3.0807e+06	302277	390789	10370.2	18331.1	5554.13	17099	26568.2	14209.6	36894.4	41043.9	17133.8	146940	74219.7	995674	136842	1.10789e+06	38610.9	26482.5	1.0631e+06	24840.4	96782.7	80466.4	100543	429690	29150.3	41091.1	54643.2	79029.4	34555.9	34361.8	317918	285652	59910.1
O60443_GSDME	O60443	GSDME	15392.1	11217.8	32012.1	18551.6	9503.19	54370.8	9343.15	16748.1	24650.3	14059.8	1683.09	1288.94	900.892	1111.2	812.721	227.553	37.8815	3463.84	17.7846	20.671	25.2577	69.5854	3108.29	64.6665	24.2107	16213.3	18573	7015.6	200.324	29.3999	48.1609	50.4815	101.182	26.3601	144.417	64.4957	101.636	123.311	27507.9	23788.9	2099.18	9819.9	16890	28186.5	22810.5	2099.18	19879
O60449_LY75	O60449	LY75	21644.8	245999	245999	17079442	19549.5	122609712	25908.2	3770.33	245999	12879.8	56703.7	1288.94	900.892	7116044800	812.721	1209169792	32970.8	19445350	12072466	11369798	10445600	41855.7	18257682	18846106	13956281	75545224	1.16076e+06	225980672	374716800	202761248	70663064	54952140	201045376	37840712	76933120	8.33847e+06	8.33847e+06	135380256	66310616	70500576	57136308	96576776	10751277	47216788	36290712	4.95947e+06	14562200
O60462_NRP2	O60462	NRP2	15415.5	53658.9	10466.7	7238.36	28532.8	23924.5	12738.4	23852.6	35177.5	6326.39	2173.32	1288.94	900.892	1111.2	812.721	227.553	37.8815	35.0314	17.7846	20.671	25.2577	69.5854	2877.23	37943.3	24.2107	193779	36923.4	49.728	43533.6	29.3999	48.1609	50.4815	42426.5	26.3601	144.417	64.4957	101.636	123.311	81.5127	26.6301	40.8493	97.4256	49.9291	65.7861	153.874	113.788	95.377
O60476_MAN1A2	O60476	MAN1A2	13337.6	23.0055	83.8349	7754.68	9456.56	53.1065	5229.62	50.9102	75.9221	50.2075	52.2647	1288.94	900.892	1111.2	812.721	227.553	8377.26	1273.5	15168.5	8533	9731.49	10083	17753.6	19896.7	12336.7	1273.5	1273.5	49.728	200.324	29.3999	52286.1	47295.5	101.182	26.3601	144.417	64.4957	101.636	123.311	81.5127	5192.1	40.8493	97.4256	9977.44	65.7861	153.874	113.788	95.377
O60487_MPZL2	O60487	MPZL2	25.863	23.0055	11078.3	2126.38	7482.5	53.1065	18.9226	9217.94	75.9221	50.2075	52.2647	1288.94	900.892	1111.2	812.721	227.553	37.8815	35.0314	17.7846	20.671	25.2577	69.5854	72.8054	64.6665	24.2107	110.85	68.5902	49.728	200.324	42816.1	48.1609	50.4815	101.182	26.3601	144.417	64.4957	101.636	35669	81.5127	26.6301	40.8493	97.4256	49.9291	65.7861	153.874	113.788	95.377
O60488_ACSL4	O60488	ACSL4	25578.8	43357.8	27675.6	33384.9	20326.5	29443.5	35640.6	21546.4	20916.7	2860.58	28187.5	1288.94	900.892	1111.2	812.721	227.553	35314.4	26345.8	28868.4	31043.8	24083	25397.6	17584.7	57321.4	15404.5	134574	42842.9	32058.7	41974.7	26842.2	45109.4	28980.2	21058.4	108089	37612	5725.62	5725.62	26067.8	57043.3	45780.5	119201	55306.3	126357	66519.4	70895.9	7526.7	79747.2
O60493_SNX3	O60493	SNX3	107306	148475	84822.3	117055	87039.8	281595	96640.1	97988.1	67373.6	19141.9	103624	750046	352257	722667	418647	408410	54414.6	70078.7	66132	80769.2	128881	54254.6	82861.6	96126.5	53420.2	159600	90006.7	91586.6	340078	107496	77945.2	74998.9	122501	104361	138288	157908	106176	133292	182994	151074	301057	173000	176094	205934	250464	103510	168610
O60496_DOK2	O60496	DOK2	19992.3	2032.68	19981.9	22223.1	13377.8	2032.68	20876.1	11834.6	25533.7	16116.3	33005.2	1288.94	900.892	1111.2	812.721	23218.1	26265.2	15893.1	17716.4	14265.4	27250.3	21720.9	2027.66	2027.66	19741.3	2027.66	19360	49.728	200.324	29.3999	48.1609	50.4815	101.182	26.3601	144.417	64.4957	101.636	123.311	81.5127	26.6301	40.8493	97.4256	49.9291	65.7861	153.874	113.788	95.377
O60502_MGEA5	O60502	MGEA5	259346	304730	10350.9	87120.9	12794.9	27113	79272.8	355758	301180	396065	4851.02	1288.94	900.892	1111.2	812.721	227.553	103945	103454	125451	145443	136118	97049.1	134188	112712	131771	340588	14063.9	22341.8	4315.19	26022.3	10499.2	127362	29534.5	7959.86	144.417	64.4957	101.636	123.311	122164	134656	279184	72841.7	154132	198378	14882.7	1.11432e+06	195888
O60504_SORBS3	O60504	SORBS3	94132.1	253463	94402.6	106002	144812	474255	128056	195288	298912	118826	168026	530903	940166	653475	368497	506165	81854.5	121897	78868.2	121835	141533	81651.2	93824.4	119618	52872.5	214057	150534	203253	196485	148827	73211.9	110659	174823	21114.4	138276	78683	93478.5	79835.4	266514	209435	108086	278696	332357	244377	129834	81294.8	425746
O60506_SYNCRIP	O60506	SYNCRIP	120784	114676	105187	213929	98871.7	106591	112510	115393	119835	120594	81801.5	24785	250183	246308	365455	129452	125415	117590	102187	130995	97975.1	134997	112749	104121	94865.3	130209	84747.6	128393	555958	107349	124761	124040	162142	144800	120163	197057	136092	159859	116094	85960	227128	105236	97609.9	110253	69125.8	276913	126275
O60507_TPST1	O60507	TPST1	23650.1	23.0055	83.8349	12811.5	22219.3	53.1065	11637	15892.7	75.9221	50.2075	52.2647	1288.94	900.892	1111.2	812.721	227.553	49736.9	7160.25	149158	8508.79	7282.31	217643	8508.79	8508.79	79547	8508.79	8508.79	2090008	105908	105908	105908	1.06097e+06	26257.2	131376	1.02493e+06	44774.4	44774.4	186928	81.5127	26.6301	40.8493	97.4256	49.9291	65.7861	96457.4	113.788	95.377
O60508_CDC40	O60508	CDC40	25.863	23.0055	83.8349	76785.6	37.3628	53.1065	9934.77	11878.4	75.9221	50.2075	168620	1288.94	900.892	1111.2	812.721	73078.5	83804.2	109124	86676.9	140678	134243	120181	12507.3	205537	120338	12507.3	286127	238486	19620.7	177204	19620.7	172932	19620.7	181010	334454	22910.1	22910.1	171839	264729	150335	560685	304430	193841	380944	199065	119486	215539
O60513_B4GALT4	O60513	B4GALT4	8712.92	23.0055	83.8349	13475	37.3628	53.1065	18.9226	50.9102	75.9221	50.2075	52.2647	1288.94	900.892	1111.2	812.721	227.553	32145.9	35100.4	20109.2	38095.8	36794.9	23027.1	28034.5	31667.3	41056.9	3178.13	3178.13	49.728	200.324	29.3999	48.1609	50.4815	101.182	26.3601	144.417	64.4957	101.636	123.311	81.5127	26.6301	40.8493	97.4256	49.9291	65.7861	153.874	113.788	95.377
O60518_RANBP6	O60518	RANBP6	25.863	3586.13	83.8349	2552.9	37.3628	3178.75	18.9226	50.9102	75.9221	50.2075	52.2647	1288.94	900.892	1111.2	812.721	227.553	37.8815	35.0314	443.555	20.671	3077.22	69.5854	72.8054	64.6665	24.2107	110.85	68.5902	49.728	11124.2	29.3999	48.1609	50.4815	101.182	26.3601	144.417	81181.3	59838.2	123.311	81.5127	26.6301	40.8493	97.4256	49.9291	65.7861	153.874	113.788	9141.2
O60524_NEMF	O60524	NEMF	80686.9	23.0055	83.8349	25881.9	46106.8	53.1065	18.9226	44004.7	75.9221	50.2075	52.2647	1288.94	900.892	1111.2	812.721	227.553	20517.5	223410	131285	18340.9	248517	319846	1.2325e+06	18340.9	258603	81683.1	18340.9	49.728	200.324	29.3999	671736	309855	101.182	26.3601	400614	64.4957	101.636	123.311	81.5127	26.6301	40.8493	97.4256	49.9291	65.7861	153.874	113.788	95.377
O60547_GMDS	O60547	GMDS	23252.6	19270.8	63593.4	46670.4	47232.2	23342.8	23011	33662.4	18135.4	66693.9	37268.4	1288.94	900.892	1111.2	812.721	227.553	268679	253051	306563	287442	189648	288302	225918	181235	260626	27086.5	190159	443346	35616.8	32799.8	515102	313738	475855	123416	148265	46192.7	46192.7	1.1141e+06	41598.7	26675.8	35257	43441.4	34481	34210.8	45245.5	3840.31	49616.7
O60551_NMT2	O60551	NMT2	78034.8	83180.7	143494	68153.3	40713.6	126901	46789.4	50730.3	12798.2	69840.5	61496	1288.94	87224.5	340317	812.721	227.553	77403.4	124937	53689.7	130726	234454	94531	144387	273735	114914	221024	155033	131102	199388	57629.3	41170.7	62322.3	195440	147198	105905	219500	13628.6	72540	129742	136648	65850.5	158329	149416	147388	127575	175082	135405
O60565_GREM1	O60565	GREM1	37859.4	23.0055	29140.5	52155.5	37.3628	53.1065	18.9226	50.9102	75.9221	55716.9	9358.35	1288.94	900.892	68257.2	812.721	78171.4	30082.2	35977.9	22343.4	35162.9	29269.4	31426.1	48235.9	65035.5	35563	3919.08	58811.7	103847	20582.7	6122.16	87879.1	30854.6	62945.1	42567.2	144.417	64.4957	101.636	123.311	81.5127	26.6301	40.8493	97.4256	49.9291	65.7861	153.874	113.788	95.377
O60566_BUB1B	O60566	BUB1B	2.59743e+06	403471	4.63554e+06	2548409	5.7063e+06	1.44937e+06	3.3871e+06	3.03021e+06	6.11023e+06	6847754	52455052	109453008	159778144	564205376	141623504	228689728	6252438	2.10667e+06	2.66781e+06	3.41905e+06	1.98727e+06	2.26012e+06	3.41047e+06	234701	1504589	3315392	5.60094e+06	3.07785e+06	11765948	3.42947e+06	4.40282e+06	3552594	3.66617e+06	7.4774e+06	72014.4	19534822	20994126	4.83818e+06	3557421	3.19066e+06	5.70442e+06	3.63083e+06	3412410	3454606	25870690	215965136	1.68337e+06
O60568_PLOD3	O60568	PLOD3	70263.2	36681.5	39902.8	61430.7	37192.1	35057.6	30556.8	16042.4	22274.9	32749.2	43451.7	1288.94	900.892	1111.2	812.721	227.553	43400.8	52110.9	26407.9	51937.7	58553.2	67890	59307.4	51180.8	49169.6	45302.9	45465	34315	2806.76	2806.76	38898	23571.8	15485.5	75610.5	144.417	64.4957	101.636	123.311	353819	15339.8	27634	9774.76	35424.5	15171.8	54414.7	3312.35	16247.7
O60573_EIF4E2	O60573	EIF4E2	19542.4	10634.2	1749.9	19813.9	16612.8	28890.8	9500.07	1749.9	1749.9	1749.9	1749.9	1288.94	900.892	1111.2	812.721	227.553	12089.4	35.0314	12518.6	20.671	25.2577	69.5854	72.8054	64.6665	15064.6	110.85	10465.1	7515.3	1575.04	19217.7	20151.9	16116.6	1575.04	26.3601	144.417	64.4957	101.636	123.311	26128.7	26.6301	13659.5	34575	49.9291	65.7861	153.874	113.788	28170.1
O60610_DIAPH1	O60610	DIAPH1	28310.5	25823.8	48293.1	37062.4	15273.4	159568	28645.8	22206.2	16423.8	30075.2	29798.3	184801	10604406	1.4269e+06	392814	3.49647e+06	42667.5	51916.2	46405.3	47166	49789.1	52271	37803.3	37568.5	45966.2	192405	19705	43062.8	35391.1	46342.4	84377.8	52642.5	60141.6	65731.7	32680.9	47988.9	49952.4	43840.1	35504.8	40185.7	68115.7	42180.2	38969	29246.7	33956.2	41862.6	47903.8
O60613_SELENOF	O60613	SELENOF	68442.8	37103.4	67587.8	53560.5	55838.3	80080.9	51085.9	52153.2	40342.6	43139.9	56607.9	1288.94	900.892	1111.2	812.721	102305	103156	100922	100222	114254	114292	98130.4	112790	126360	107770	52648.9	68816.5	49901.5	106238	87867.7	94241.7	89826.7	14482.8	130535	94725.9	79218	9001.13	55566.2	70568.6	57392.7	100693	73286.7	88898.8	70281	47917.6	54778.7	106875
O60641_SNAP91	O60641	SNAP91	53991.8	30269.7	65060	41446.6	44994.1	68353.9	44885.3	43461.3	46998.6	57984.6	88986.2	1288.94	900.892	1111.2	812.721	33793.8	51886.6	64165.4	62588.5	80058.5	67548.7	56897.5	38054.1	45446.3	41609.5	93577.7	53689	29805.6	54351.5	56490.6	45927	41921.1	152759	70661.7	74391.5	6335.83	45021.9	6335.83	107531	84844.6	62017.6	86829.9	64048.9	112860	90316.8	251417	88498.5
O60645_EXOC3	O60645	EXOC3	25659.7	18989.7	29405.7	22047	21361.4	21368.3	27814.7	28139.8	28016.3	17805.2	28069	1288.94	900.892	1111.2	812.721	227.553	24367.9	28661.3	22504.8	31494.3	26626.7	29591.8	29545.4	72531.3	33324.5	2833	28853.7	4228.22	4228.22	59237.9	33155.4	34453.3	4228.22	38193.9	144.417	64.4957	101.636	123.311	26055	11137.2	16320	31486.5	11980.5	20961.4	2016.32	2016.32	24559.5
O60664_PLIN3	O60664	PLIN3	244572	155743	145872	285040	210208	134513	218052	241609	277727	234626	119513	597999	389426	533415	616511	228814	133881	163854	139873	154635	164029	179638	286030	263162	230045	222934	160178	290445	369375	330840	167622	128071	303854	269798	285557	318568	305963	314824	89951.1	79998.8	93616.6	72465.7	76663.3	70258.5	109666	101064	81390
O60683_PEX10	O60683	PEX10	4.13422e+06	36858772	3981422	3865861	11813909	27031566	4.17144e+06	14594137	10659285	8235011	1.88236e+06	1288.94	900.892	1111.2	1.67888e+06	1.63961e+06	826127	1.167e+06	168549	1.08452e+06	1.39122e+06	576645	1.0395e+06	9065645	945047	41184924	11475026	4431012	10220465	3867173	1.30938e+06	1.36234e+06	7.11084e+06	76397.3	1.0164e+06	9564992	1.27752e+06	1404649	109872	26.6301	40.8493	97.4256	115763	65.7861	153.874	370293	875249
O60684_KPNA6	O60684	KPNA6	86365.5	121179	55601.5	95397.7	59605.3	137417	60481.4	53346.6	73725.8	93623.4	46881.2	1288.94	900.892	1111.2	812.721	24636.4	67505.9	89045.5	71292.1	93899.2	108690	74938	100404	101230	76665.7	167632	105578	88595.3	49358.3	88849.4	54718.9	60401.7	93572.1	72967.5	113856	147427	152517	105762	58548.2	50578.2	69410.3	47741.4	44269.6	62634.2	27123.6	5248.18	66678.6
O60687_SRPX2	O60687	SRPX2	58360.9	370079	65248.3	235549	1.01886e+06	755024	908800	12285.7	15604.3	44021.7	34838.3	542614	42783	42783	34271	706605	37.8815	392200	17.7846	20.671	50829.7	143446	64705.8	64.6665	24.2107	110.85	68.5902	49.728	200.324	29.3999	48.1609	50.4815	10813.2	26.3601	144.417	64.4957	101.636	123.311	81.5127	26.6301	40.8493	97.4256	49.9291	65.7861	153.874	113.788	95.377
O60701_UGDH	O60701	UGDH	121920	75479.5	144901	134160	124677	72955.3	132585	154808	128047	176498	130722	1288.94	900.892	1111.2	470123	144453	1.10484e+06	901432	1.45841e+06	1262758	839835	662760	392295	365641	1.19364e+06	52279.7	367013	165323	160983	326894	582114	273240	269162	198571	144249	15735	122050	164531	566561	286007	725513	473130	189147	463802	418257	809879	518564
O60711_LPXN	O60711	LPXN	33598.1	3009.55	3009.55	20009.8	15477.1	3009.55	42154.5	27088.7	3009.55	42244.9	3009.55	1288.94	900.892	1111.2	812.721	227.553	33163.5	38693.3	37539.8	20261.6	28272.2	26640.5	13017	24306.1	23138	2722.58	2722.58	14747.1	2251.39	18218.8	34649.1	22440.5	2251.39	52559.3	144.417	64.4957	101.636	123.311	10393.4	26.6301	40.8493	97.4256	24947.7	65.7861	153.874	113.788	95.377
O60716_CTNND1	O60716	CTNND1	67908.3	28013.8	64528	34280.8	60214.1	36262.1	66862.5	94490.6	45283.4	30845.6	59648.9	719326	237226	267812	237591	236196	189239	172944	227218	244882	266646	309625	163799	195415	306138	57247.6	123228	171959	136069	304754	190434	358271	304580	69476.6	104841	26422.5	38675.1	176839	290961	268994	303731	273943	211157	291782	208422	135956	277806
O60725_ICMT	O60725	ICMT	25.863	23.0055	83.8349	23.4978	37.3628	2317.52	18.9226	50.9102	75.9221	50.2075	52.2647	1288.94	900.892	1111.2	812.721	227.553	37.8815	23843.9	17.7846	20.671	25.2577	69.5854	18419	64.6665	24.2107	110.85	68.5902	49.728	117037	29.3999	48.1609	50.4815	101.182	26.3601	144.417	307605	101.636	123.311	81.5127	26.6301	40.8493	97.4256	49.9291	65.7861	153.874	113.788	95.377
O60739_EIF1B	O60739	EIF1B	130433	211673	124864	263310	158039	161627	164859	160535	180273	17831.8	119970	1.2721e+06	755583	1704940	328559	501679	181090	227037	148152	185277	183965	162506	194809	217171	182330	213984	206638	198606	316980	173875	201620	210990	210810	195453	160987	129734	191409	186361	129794	130942	249009	119219	104980	110240	146750	255694	115147
O60749_SNX2	O60749	SNX2	286823	294570	211905	237486	189829	353400	194123	228165	221451	38047.2	210164	133520	28146.9	28146.9	454562	256326	172525	193910	221044	219113	215067	210661	244312	209893	244711	355666	171971	206810	230137	189372	186341	206678	224131	308024	199510	85056.9	110566	144830	415940	466484	840132	502628	453995	572224	370148	289194	476629
O60760_HPGDS	O60760	HPGDS	86926.8	16296.9	34141.3	17259.8	28129.5	18536	53112.2	70173.7	4155.01	38470.8	52453.7	1288.94	900.892	1111.2	812.721	227.553	13042.5	13787.9	16056.3	17375.3	1766.74	27765.9	23177.6	67211.9	5202.88	1766.74	24930.7	49.728	200.324	38157.9	48.1609	50.4815	101.182	26.3601	144.417	64.4957	101.636	123.311	81.5127	26.6301	40.8493	97.4256	49.9291	65.7861	153.874	113.788	95.377
O60762_DPM1	O60762	DPM1	88745.7	41854.3	94404.6	49217.4	78993.1	57438.8	57619.9	83574.9	73062.9	140190	111490	1288.94	900.892	1111.2	812.721	227.553	134681	137214	125332	125305	97905.4	130272	104558	86644	119903	105601	51883.6	73686	9867.93	62577.4	146878	128389	81865.9	155552	245012	12336	48760.6	44117.3	91672.8	115297	41987.8	104366	114207	112364	68730.2	76307.8	125545
O60763_USO1	O60763	USO1	55660.8	58511	88552.6	74020.7	30126.8	59096.3	59090	53382.5	55125.3	117959	68154.9	14796.8	14796.8	45338.2	253050	145516	129561	125299	123722	147728	116114	110532	100856	120402	123553	61168.5	95294.4	114673	142084	83576	198788	197249	119255	176017	255141	201479	152489	126770	125037	125367	168928	109987	134247	128962	108112	92420.4	158560
O60783_MRPS14	O60783	MRPS14	30974.9	1714.21	1714.21	30823	18329.1	1714.21	15102.8	8328.41	8342.92	8093.57	1714.21	1288.94	900.892	1111.2	812.721	227.553	34746.6	4304.33	38492	37752.9	90215.8	55932.2	50295.3	4304.33	46297.4	4304.33	37786.9	49.728	200.324	29.3999	25844.2	31979.4	101.182	18049.5	38609.1	98333.9	222025	9425.43	27789.7	47087.1	59837	49800.5	58080.5	69118.9	159271	230404	71390.3
O60784_TOM1	O60784	TOM1	77925.4	50923.4	92735.7	71214.5	48806.2	93620.3	64771.2	56602.9	59742.1	59625.4	51628.9	814469	297787	244798	82253.6	175058	54795.6	56123.2	58188.1	56499.8	52429.4	69045.3	104769	89252.3	68492	76595.1	80805.7	99606.7	171448	107492	40180.7	40063.5	166076	109539	165627	312507	210433	160478	112881	113646	179761	105944	74131.2	126613	129188	114199	115268
O60814_HIST1H2BK	O60814	HIST1H2BK	106036	17780.7	664073	2.76927e+06	324539	31862.9	103595	14634.9	61564.7	17780.7	116153	66656.6	393616	968489	872445	431713	334220	30819.3	33113.3	169718	100738	3.72701e+06	100738	100738	199405	2.55736e+06	100738	114637	1.48236e+06	89916.1	495643	1.50401e+06	89916.1	2.77719e+06	144.417	359707	101.636	123.311	1.54711e+06	2106885	4308934	523178	301916	1.28611e+06	1.58524e+06	820566	1.02094e+06
O60825_PFKFB2	O60825	PFKFB2	28713.4	12127.5	2764.7	46123	2764.7	2764.7	14506.4	2764.7	58427.6	23021	10610.2	1288.94	900.892	1111.2	812.721	465885	93562.4	68175.1	107938	109433	75370	47326.3	92298.3	7706.17	75045.9	7706.17	24406.7	30389	4352.35	39515.4	32468.4	66380.1	48864.4	26.3601	144.417	137555	111022	123.311	81382.6	65622.9	81607.8	96093.7	69246.8	97074.6	96961.3	73307.4	60452.2
O60826_CCDC22	O60826	CCDC22	43635.5	45540.3	43480.3	39300.4	23372.4	38233.4	61110.6	37497.2	24732.6	20079.7	3769.82	1288.94	900.892	1111.2	812.721	227.553	35525.9	74672.5	36278.8	39614.4	15530.1	35843.2	69372.2	116580	21742.8	34618.2	97315.7	28202.7	28124.4	60005	33605.8	36949.7	34666.6	31877	23106.7	3130.85	35055.3	35195	145594	87367.5	157737	67986.1	66046.5	85138.5	86280.2	85434.2	119407
O60828_PQBP1	O60828	PQBP1	18566.5	23.0055	83.8349	43492.1	37.3628	53.1065	44767.1	28035.2	21462.1	50.2075	52.2647	30361.2	351072	497638	62126.4	30361.2	42140.6	45495.8	60414.8	68783.1	185991	60094.4	91111.1	53987.8	67283.4	5764.66	29508	36169.7	4340.03	43193.4	4340.03	44305.2	49933	26.3601	144.417	64.4957	101.636	123.311	81.5127	26.6301	40.8493	97.4256	49.9291	65.7861	153.874	113.788	95.377
O60830_TIMM17B	O60830	TIMM17B	25.863	23.0055	83.8349	23.4978	37.3628	53.1065	6687.15	50.9102	75.9221	50.2075	52.2647	1288.94	900.892	1111.2	812.721	227.553	4511.24	17987.4	10841.7	6307.62	25.2577	69.5854	72.8054	64.6665	12132.3	110.85	68.5902	49.728	200.324	29.3999	16641.8	50.4815	101.182	26.3601	144.417	64.4957	101.636	123.311	81.5127	20717	40.8493	97.4256	49.9291	65.7861	153.874	113.788	95.377
O60831_PRAF2	O60831	PRAF2	164975	148542	135087	170577	149290	112359	110823	141086	122277	139572	116297	1288.94	900.892	1111.2	812.721	227.553	61765.2	58238.7	79572.5	64685.5	70635.1	46410.6	119183	7381.74	56747.4	281046	107119	162433	226215	14727.5	116697	104045	126983	26.3601	144.417	64.4957	101.636	123.311	10102.7	10102.7	88343.6	10102.7	78016.9	72441.8	10102.7	160481	109080
O60832_DKC1	O60832	DKC1	59842.3	10169.5	41243.1	47147.1	19303.5	13667.3	38812.2	21813.2	11298.2	34552.5	32341	1288.94	900.892	1111.2	812.721	227.553	30982	56468.8	47503.3	39604.7	48724.3	46515.5	48071.7	86272	49839.4	24444.1	30863.4	49212.2	5959.08	71501.1	65025.6	54558.6	57656.7	57579.6	58544.6	15443.3	375257	987885	13562.9	18047	2440.1	9958.83	32399.1	18244	2440.1	2440.1	35876.2
O60841_EIF5B	O60841	EIF5B	62757.2	933624	45331	143021	263782	821004	27650.3	26301.7	57588.6	102943	112894	92946	64669.9	64669.9	616338	1.23081e+06	55916.6	77076.2	82920	74175.2	54248.9	96876.3	38915.3	23757.2	59831.2	84504.1	25635.4	98616.8	609748	196382	64899.1	82231.6	129581	85478.4	43346.2	150883	84768	49705.1	31161.7	44725.1	141029	27784.8	50025.1	53167.2	48745.1	52424.9	44567.5
O60869_EDF1	O60869	EDF1	171059	8253.96	16702.9	159282	165341	654384	151773	136555	218164	16702.9	16702.9	1.87206e+06	1.62522e+06	3.51048e+06	551062	416077	195682	166525	158700	253553	186262	205159	69903.5	142160	248164	32744.4	84566	396054	395953	277110	236667	281102	31737.7	277797	368075	551607	478662	484363	135881	96842.9	288359	69713.4	161198	81487.7	284861	177447	96465.3
O60870_KIN	O60870	KIN	80589	56355.1	108858	37336.1	115345	10504.6	130310	129694	146647	127044	118278	1288.94	900.892	1111.2	812.721	227.553	75588.4	122322	35615.3	86918.4	9430.39	137975	192232	54434.8	9430.39	9430.39	49345.7	29380.9	200.324	29.3999	59089.3	50.4815	101.182	16413.1	144.417	64.4957	101.636	123.311	5934.13	66986.3	5934.13	75338.1	63204.7	5934.13	41565.9	5934.13	49611.7
O60879_DIAPH2	O60879	DIAPH2	34263.8	74014.7	70051.5	26391.3	45700.9	79514.3	32333	33854.9	53433.3	54040.7	27116	1288.94	900.892	1111.2	812.721	227.553	23994.8	27360.8	17623.5	25265.2	22894.1	35016.9	27775.6	36030	29995.9	50338.3	26116	21462.1	2146.05	26957.3	16899.8	18061.3	23922.1	22345.6	10249	64.4957	101.636	123.311	16674	52461.1	2703.36	12796.5	11434.3	2703.36	2703.36	2703.36	2703.36
O60880_SH2D1A	O60880	SH2D1A	10571.4	23.0055	83.8349	23.4978	4016.52	53.1065	17173.7	50.9102	75.9221	7911.22	52.2647	1288.94	900.892	1111.2	812.721	227.553	7666.56	35.0314	19545.4	20.671	25.2577	69.5854	72.8054	64.6665	3423.22	110.85	68.5902	9997.66	200.324	8685.63	48.1609	16032.2	101.182	26.3601	144.417	194132	101.636	123.311	81.5127	26.6301	40.8493	97.4256	14385.9	65.7861	153.874	113.788	8302.73
O60884_DNAJA2	O60884	DNAJA2	80318	193051	65943.7	89990.2	87445.5	207444	42341	76544.1	117109	53438.3	56977.9	1288.94	900.892	1111.2	110122	247722	97915	53850.3	81012.8	89291	70247.2	80707.8	78169.4	37258.8	96788.5	180481	82229.1	59412.7	165705	54771.1	77749.1	80042.9	70435	69588.6	103826	337509	377736	236661	101612	106478	147748	113298	78567.5	103774	73045.5	44605	101590
O60885_BRD4	O60885	BRD4	53433.9	2875.24	2875.24	20441.5	37301.7	2875.24	34003.3	17595.9	9738.01	2875.24	2875.24	1288.94	900.892	1111.2	812.721	227.553	27387.6	19962	15408.9	380723	73880.7	16594.6	25577.5	55183.8	17099.7	3138.69	3138.69	5770.03	5770.03	132998	21986.9	18115.6	5770.03	26.3601	144.417	64.4957	101.636	123.311	81.5127	12430	40.8493	15341.4	9613.44	65.7861	153.874	113.788	95.377
O60888_CUTA	O60888	CUTA	130207	233789	214325	158313	178372	496855	130444	270047	242228	334727	287385	3.37138e+06	5.24741e+06	4799901	272836	1755242	268314	369766	290302	293285	160658	292745	293611	557392	356171	544268	376808	397355	479970	545403	297122	282401	545605	359547	364295	1.36736e+06	1.34089e+06	544076	714085	613062	1.0884e+06	700520	580095	768999	518143	329120	761292
O60907_TBL1X	O60907	TBL1X	27856.1	27023.1	31682.8	61669.3	31212.3	45008.2	48994	26896.1	36504.1	41594.2	35185.5	1288.94	900.892	1111.2	812.721	227.553	40110.9	41990.4	39611.7	49334	59559	43086.6	59273.6	67173.7	31959.3	32707.2	56505.9	16250.4	1728.01	25127.2	20059.3	11878.8	13084.9	30600.8	40282.6	25616.4	21341.5	2946.03	40345	25592.3	3000.75	24555.4	27661.8	16282.4	3000.75	3000.75	53298.4
O60925_PFDN1	O60925	PFDN1	99618.1	6811.56	10775.4	50458	85375.7	15530.8	109625	30793.8	22916.9	105061	151002	1.72769e+06	832414	1.89813e+06	124078	504870	81174.8	15913.6	69905.8	66218	20045.4	68435.9	153464	154907	40100	39252.1	23895.4	14765.9	7523.63	98261	62824.5	44626.8	155703	159198	42170.9	7971.16	7971.16	37765.5	156241	107222	302502	173117	120975	112044	112068	147296	329059
O60927_PPP1R11	O60927	PPP1R11	81830184	32426196	60139068	14744034	115934720	89101024	210094656	6.77052e+06	4447296	629671	6.77052e+06	1288.94	900.892	1111.2	812.721	227.553	2.89203e+06	5270942	5090305	8649583	801196	6.62566e+06	72664624	801196	27479950	75279.5	801196	732578	23414644	36915.4	42189.5	61162.3	801933	30132.9	1420060	2.84129e+06	1.22535e+06	110975944	568679	250252	250252	250252	289910	1.21364e+06	250252	250252	10099451
O60934_NBN	O60934	NBN	25.863	23.0055	83.8349	16769.5	37.3628	53.1065	18.9226	50.9102	75.9221	50.2075	52.2647	1288.94	900.892	1111.2	812.721	227.553	19684.7	23115.5	19908.3	25593.8	24495	9214.99	14654.5	1969.32	20878.9	1969.32	1969.32	49.728	200.324	29.3999	16890.1	13292.5	101.182	39555.4	144.417	64.4957	101.636	123.311	175333	170997	13999.6	13999.6	53587	240268	13999.6	13999.6	13999.6
O60936_NOL3	O60936	NOL3	17575.4	63966.4	11146.1	30128.3	24921.7	89930.8	32106	52201.8	73300	32615.2	4278.92	1288.94	900.892	1111.2	812.721	270374	11171.3	13217.9	2879.25	8063.75	1564.82	10159.3	21841.9	33974.8	7996.43	77816.4	31529.2	39987.3	4960.16	101705	13170.3	20454.8	72691.2	4412.69	92343.1	492714	217445	153480	36649.9	25763.3	2701.71	20511.2	16356.3	28318	2701.71	2701.71	33241.1
O75022_LILRB3	O75022	LILRB3	288519	744771	225555	424294	259821	688297	319112	266823	587016	539324	323881	396029	1.22458e+06	3.54345e+06	156806	1.10818e+06	369658	493521	410636	238199	410808	441540	72374.5	165495	65546.9	915783	453439	452120	151238	556677	248981	224124	544574	13443.9	438724	570466	381497	555828	780232	730952	489533	727453	600510	68588.4	561342	68588.4	648308
O75027_ABCB7	O75027	ABCB7	14950.8	15582.6	17633.4	8441.4	13196.5	20890.4	9135.72	1379.32	1379.32	10514.4	1379.32	1288.94	900.892	1111.2	812.721	227.553	11521.4	15272.9	11405	14398.8	22964.8	13021.6	15127.1	14096.8	10553.1	1285.18	10269.7	49.728	200.324	29.3999	13520.9	18463.4	101.182	7182.4	144.417	64.4957	62231	123.311	16254.7	11762.4	14236.3	19918.1	9341.67	18316.9	67614.6	73882.4	19519.5
O75044_SRGAP2	O75044	SRGAP2	9824.61	4543.32	824.844	12873.4	8146.57	11734.7	5870.19	8360.77	6456.51	6425.95	824.844	1288.94	900.892	1111.2	812.721	227.553	7916.58	8419.95	5464.91	8865.48	6631.21	10660.8	10859	894.368	6612.54	11140.9	12865.4	49.728	200.324	29.3999	1694.01	1009.63	101.182	3284.23	144.417	76911.5	101.636	123.311	5029.69	5817.98	670.075	12770.9	6808.23	3288.59	670.075	670.075	10162.9
O75063_FAM20B	O75063	FAM20B	73330.8	23.0055	83.8349	31864.9	37.3628	53.1065	18.9226	50.9102	75.9221	50.2075	52.2647	1288.94	900.892	1111.2	812.721	227.553	698.571	7190.23	5061.63	8738.76	698.571	8150.95	9960.18	698.571	6481.25	698.571	3316.95	49.728	200.324	29.3999	48.1609	50.4815	101.182	51769.4	144.417	64.4957	101.636	123.311	2806.51	46219.5	2806.51	3321.59	36093.3	25173.1	2806.51	2806.51	2806.51
O75071_EFCAB14	O75071	EFCAB14	236532	53990.8	18170	23.4978	37.3628	53.1065	18.9226	50.9102	75.9221	6858.14	52.2647	1288.94	900.892	1111.2	812.721	227.553	37.8815	4216.11	17.7846	20.671	5973.78	69.5854	72.8054	8736.91	24.2107	29620.7	68.5902	49.728	200.324	29.3999	48.1609	50.4815	101.182	80680	144.417	64.4957	101.636	123.311	81.5127	26.6301	40.8493	97.4256	49.9291	65.7861	153.874	113.788	95.377
O75083_WDR1	O75083	WDR1	699901	3.22743e+06	738602	1.34962e+06	1.14349e+06	3.23639e+06	1.06949e+06	1.52153e+06	1.73375e+06	1.19819e+06	862005	436315	941766	1.33173e+06	1.80309e+06	1.07438e+06	1.03726e+06	1.19657e+06	857426	657136	1.35341e+06	989899	1095376	1.35886e+06	970857	3.5264e+06	1.16676e+06	1.25103e+06	679488	852252	858843	942689	1.13177e+06	880534	761646	988067	833647	711471	612699	493656	1.05751e+06	552401	491580	551221	687034	822915	656530
O75084_FZD7	O75084;Q14332	FZD7;FZD2	30538.5	32434.9	3346.18	3346.18	34739.2	3346.18	36998.9	28923.4	15632.5	28553.7	42044.3	1288.94	900.892	1111.2	812.721	227.553	37.8815	35.0314	17.7846	20.671	25.2577	69.5854	72.8054	64.6665	24.2107	110.85	68.5902	49.728	200.324	29.3999	48.1609	50.4815	101.182	26.3601	144.417	64.4957	101.636	123.311	81.5127	26.6301	40.8493	97.4256	49.9291	65.7861	153.874	113.788	95.377
O75110_ATP9A	O75110	ATP9A	301354	3.29567e+06	338452	345362	895813	5563708	90929.1	771637	1357907	736932	140494	1.49636e+06	990993	95747.6	560710	781844	28721.3	41567.8	21495.4	35178.3	178171	31933.1	231013	528414	26701	3.89931e+06	950302	227705	2.63628e+06	150253	25592.3	34007.6	360030	229363	872539	3.7151e+06	3137707	1.44917e+06	18613.8	17562.2	3694.19	21266.3	57999.6	21883.7	3694.19	3694.19	84325.6
O75112_LDB3	O75112	LDB3	85110.8	278266	98215.4	50706.2	92223.6	103382	65989.5	57912.4	140192	73024.9	93968.3	1288.94	900.892	1111.2	812.721	227.553	26861.2	43408.6	15050.3	24177.6	64979	30116.2	212655	296571	25616.3	1.0992e+06	346572	257129	4.879e+06	203266	51536.3	42601.2	370428	11556.8	1.63684e+06	12296946	4562751	2.5854e+06	26317	19550.9	59350.5	15652.9	15234.7	2916.47	2916.47	2916.47	126794
O75113_N4BP1	O75113	N4BP1	25.863	23.0055	6943.52	4358.41	37.3628	53.1065	18.9226	50.9102	7121343	50.2075	52.2647	1288.94	900.892	1111.2	812.721	227.553	37.8815	35.0314	17.7846	7507.37	15975.2	69.5854	11946.3	64.6665	24.2107	110.85	68.5902	49.728	14788413	29.3999	4181.46	50.4815	101.182	3.15628e+06	5767090	64.4957	101.636	123.311	81.5127	26.6301	40.8493	97.4256	49.9291	65.7861	153.874	113.788	95.377
O75116_ROCK2	O75116	ROCK2	82913	242220	85344.8	86092.6	133850	275390	78585.6	147852	198836	98557.2	85902	4.31411e+06	5.16962e+06	295685	1.11354e+06	1.23015e+06	81535.2	85854.2	60904.7	80435.2	106661	73951.1	87933.6	75732.9	64822.3	117316	88774.4	92187.6	116417	84355.6	57171.2	67065.3	109065	43607.4	83119.7	35981.2	42350.2	49037.9	53614.1	33025.6	27096.3	51220.8	39226.6	47713.1	4317.4	34309.6	53855.7
O75122_CLASP2	O75122	CLASP2	25853.8	71424.6	226837	7337.64	67190.4	32576.4	15887.9	6572.79	16700.4	17727.2	2903.01	1.24831e+06	900.892	1111.2	812.721	118454	14318.8	4368.8	12314.1	13188.6	20651.5	16149.3	1470.13	7096.34	23590.9	24234.6	11099.5	14782.7	10895.7	7901.41	13610.8	7619.18	348162	26.3601	144.417	46383.8	101.636	29024.2	11755.5	16305.3	10608.9	21963.2	19692.2	11581.7	268137	1780.01	33731.3
O75131_CPNE3	O75131	CPNE3	84691.7	147883	69563.2	110772	107228	180282	90059.2	126202	149647	115455	124550	25031.4	428700	214245	216645	141665	97120	111598	113762	106142	130480	77582.9	111953	120219	93676.5	202996	129169	168314	90818.4	230170	77103.2	84712.2	258424	141364	110429	165807	151703	171172	109585	96861.2	144481	136976	126075	138648	153630	183921	165246
O75145_PPFIA3	O75145	PPFIA3	531760	3.90063e+06	911843	474357	1516521	168462	699324	679400	2.78048e+06	2.57075e+06	2.78116e+06	300385	986851	2260955	1875549	6.89205e+06	890737	273424	729557	540156	511608	322999	250750	318743	449159	2.09943e+06	1.00814e+06	4.10458e+06	17044276	9918239	1351060	1.04718e+06	3935899	178995	1.36636e+06	3308767	3.75302e+06	5.43274e+06	1776308	1.58974e+06	6392201	1.52015e+06	1.07568e+06	178815	3.88132e+06	2.34489e+06	1162588
O75146_HIP1R	O75146	HIP1R	43316.1	132023	4597.06	43312.7	6501.49	97257.7	84731.3	88287.8	6501.49	26593	6501.49	1288.94	900.892	1111.2	812.721	227.553	30519.3	46057.2	28393.3	43898.6	35051.9	45301.4	40464.2	48519.3	36942	137276	97153.3	37169	4040.43	34886.1	34822.9	54739.2	4040.43	76571.4	45533.5	49212.7	21679.2	62604.8	50375.4	50771	169421	29522.3	35119	47714.6	321301	255958	58914.8
O75147_OBSL1	O75147	OBSL1	19478.4	23.0055	83.8349	47523.5	37.3628	53.1065	18.9226	50.9102	75.9221	50.2075	52.2647	1288.94	900.892	1111.2	812.721	227.553	37.8815	151446	110554	20.671	33317.9	69.5854	72.8054	64.6665	24.2107	110.85	68.5902	49.728	200.324	29.3999	130065	147286	101.182	76487.8	9384.99	92469.8	131060	75382.6	81.5127	100388	40.8493	97.4256	70988	65.7861	153.874	113.788	55922.7
O75150_RNF40	O75150	RNF40	267798	521362	1.64288e+06	130414	1.43106e+06	612287	487672	585999	1.9383e+06	927289	7529556	3442723	74721584	56370456	32238180	18136684	394970	266494	132685	122680	232722	1.24316e+06	894055	583148	149918	47425.3	722702	1.30819e+06	4.57456e+06	1.64034e+06	839685	579022	590010	1.22188e+06	1.35906e+06	127155	616254	1888992	730000	718799	436363	1.76185e+06	1024489	713167	139779	456886	1.19218e+06
O75151_PHF2	O75151	PHF2	87973.6	243275	87621.7	71109	10397	137026	10397	119380	106964	117716	10397	843910	1.59602e+06	4.8365e+06	189924	320540	198909	222126	158283	214950	310545	160036	163770	221971	431906	20192.3	166722	151826	425211	128995	219059	582689	90360	184334	505403	3.01407e+06	3.38156e+06	472353	166323	181722	512337	221045	144661	319123	357057	792812	188177
O75152_ZC3H11A	O75152	ZC3H11A	9094.36	23.0055	83.8349	7450.22	37.3628	53.1065	7032.79	3213.38	75.9221	50.2075	52.2647	1288.94	35265.5	1111.2	812.721	227.553	17697.3	13811.9	13791.1	19070.2	10056.3	18477.5	24939.5	1661.57	15082	1661.57	1661.57	1045.35	1045.35	7357.29	13285.8	10717.5	1045.35	11611.1	144.417	64.4957	101.636	123.311	14220.1	10557.1	1354.19	10200.6	16841	13927.2	1354.19	1354.19	15505.3
O75153_CLUH	O75153	CLUH	15084.4	61348.9	4896.59	18519.9	3489.37	10417	4453.02	12706.7	981.916	8986.34	981.916	1288.94	900.892	1111.2	812.721	227.553	57615.6	25118.9	31812.9	13540.1	33305.5	48086.1	39693.8	63842.6	30250.2	3869.63	43697.6	36397.2	2856.68	34070.9	18139.3	16013.1	38213.7	9390.91	3775.97	52413.3	59197.2	30037.4	53596.8	64741.6	76869.2	76944.9	33047.1	67900.1	69792.3	83176.5	80456.4
O75155_CAND2	O75155	CAND2	11273.5	65097.5	2822.42	8095.19	20016.3	59712.6	4278.52	27197.2	35891.8	2822.42	22455.6	1288.94	900.892	1111.2	812.721	227.553	37.8815	10590.4	17.7846	20.671	14898.1	69.5854	72.8054	64.6665	24.2107	15854	56636.2	49.728	163144	29.3999	48.1609	50.4815	101.182	30273.7	63315.6	538964	443754	164914	81.5127	26.6301	78844.1	97.4256	49.9291	65.7861	153.874	113.788	95.377
O75157_TSC22D2	O75157	TSC22D2	1170.8	3088.45	1170.8	1267.49	6398.96	1170.8	5207.94	1170.8	25087.3	6553.53	34352.6	114358	40137.3	262589	16217.6	231620	17184.7	6793.18	15857.5	7268.34	1116.1	11920.1	1116.1	1116.1	12704	1116.1	6399.38	6946.35	200.324	10739.9	12088.5	12284.5	101.182	26.3601	144.417	64.4957	101.636	123.311	4328.2	7903.85	4328.2	4832.31	4328.2	14252.3	92007.5	134168	4328.2
O75165_DNAJC13	O75165	DNAJC13	42678.7	35728.6	64065.9	42035.1	34575.3	43718.9	39239.5	32872.2	25287	52945.4	37270	480339	1.97127e+06	111066	866812	1124217	37820.8	34946	37168.8	43361.1	46875.1	35768.3	42108.8	56877.3	32284.9	5644110	34348	24663.5	34150.1	30605.4	35704.6	26409.6	31520.4	53615	124242	13804.9	347230	27111.5	51446.7	49551.7	56714.8	36914.9	50618.2	49468.3	64605.6	71963.8	47908.5
O75175_CNOT3	O75175	CNOT3	539178	568908	1.0481e+06	40120.1	2531837	491436	258110	736644	1.66185e+06	862242	529823	10860146	1.37276e+06	29188372	1.37276e+06	1.13428e+06	463470	146410	400599	158537	404508	2.63306e+06	1721341	1.16399e+06	642070	511590	856913	906158	64450.2	622845	412086	220921	1.0605e+06	192052	406746	100388	100388	2.41284e+06	845060	511669	1.11849e+06	805650	619486	888805	868391	2.1955e+06	1505389
O75179_ANKRD17	O75179	ANKRD17	25.863	23.0055	25059	7760.02	37.3628	53.1065	21555.6	50.9102	75.9221	50.2075	52.2647	1288.94	900.892	1111.2	812.721	227.553	37.8815	35.0314	17.7846	20.671	37018.4	69.5854	15232.9	64.6665	24.2107	110.85	68.5902	49.728	200.324	29.3999	48.1609	50.4815	101.182	26.3601	144.417	64.4957	101.636	123.311	81.5127	26.6301	40.8493	97.4256	49.9291	65.7861	202990	113.788	95.377
O75190_DNAJB6	O75190	DNAJB6	20275.4	96543.3	33109.5	46003.2	45428.7	132776	26905.5	40973.7	58132.4	4524.49	39832.4	1288.94	900.892	1111.2	812.721	108168	20269.1	39240.9	24827.5	32899.9	33123.2	26461.7	24509.2	35884.5	30035.9	79668.5	34232.3	36811.9	56056.9	50038.4	28572.6	23116.9	56799.7	54233	6889.74	110097	66089.6	45170	39726.2	23262.7	2739.15	19505.8	23259.8	18327.9	2739.15	2739.15	42051.6
O75191_XYLB	O75191	XYLB	25.863	23.0055	83.8349	23.4978	37.3628	53.1065	18.9226	9404.55	75.9221	18182.8	52.2647	1288.94	900.892	1111.2	812.721	227.553	15943.8	13623.6	14331.5	12529.4	50261.8	10533.5	1359.23	1359.23	14999.7	1359.23	13184.4	224429	200.324	29.3999	48.1609	20629.9	101.182	26.3601	36641.2	64.4957	101.636	123.311	130846	95520.5	206442	86467.1	61064.1	153631	99097.7	106031	85768.3
O75208_COQ9	O75208	COQ9	30186.3	161328	31123.7	33575.2	42675.7	137607	29513.8	70610.7	92127	78890.8	41830.1	7623.97	66558	138789	7623.97	23371.8	68529.1	84186.7	55593.9	73629.8	77409.4	46784	120286	204878	96874.7	165816	83204	38316.1	208203	36809.8	57771.7	114627	64044.9	26700.9	207339	1.01465e+06	1.01821e+06	263227	129651	119228	166663	112820	92005.6	122511	207535	121666	201816
O75223_GGCT	O75223	GGCT	93185.2	81250.4	63501.4	116667	52294.2	66330.7	94533.7	81662.9	37083	144979	126255	58654.9	384572	1.4739e+06	263117	224604	121646	67387.8	97797	120332	114343	130975	81344.8	85706.7	73415.7	70211.3	73291.5	124067	109708	117632	85940.5	93929.4	165892	62318.9	137939	124660	98674.9	50969.9	185149	147525	315155	176391	86295.6	192158	200514	118036	152319
O75251_NDUFS7	O75251	NDUFS7	64261.4	171525	55228.3	57691.2	78638.8	172170	45687.8	67042.2	90499.6	50142	57241.4	1288.94	900.892	1111.2	812.721	227.553	70293.3	111051	111967	127682	70201.5	126552	198122	177187	138543	148565	137028	91362.1	449102	84829.6	90924.4	215655	109014	70038.1	370235	1.6317e+06	680805	270441	175013	411368	821482	255625	250510	267642	613614	294555	294329
O75306_NDUFS2	O75306	NDUFS2	62369.8	117926	58344.1	54390.7	66726.6	157683	50521.8	87263.1	82743.9	95114.9	97739.4	1288.94	900.892	1111.2	812.721	94885.6	127280	155333	95080.6	178472	130905	96512.7	117385	99901	98923.4	123414	93771.6	125881	579124	127040	98511.1	251935	72220.2	56696.4	211709	1.94497e+06	1.8606e+06	375062	280320	336404	257156	305528	191512	320953	334816	187321	312085
O75312_ZPR1	O75312	ZPR1	981360	182218	4768152	23972.3	13189.1	595309	1.76491e+06	1.22208e+06	1.67052e+06	2.95028e+06	11671392	1288.94	900.892	1111.2	812.721	33081556	1.50268e+06	24569.4	696045	23159.7	898037	1.25286e+06	696771	49955.2	20021.4	1.35549e+06	1.58701e+06	2.51246e+06	1.50862e+06	587510	1.51736e+06	25505	1.5535e+06	31709.4	296446	2811676	1381850	10368.2	17659.6	15775.1	7957.81	46915.4	9134.98	55599	133172	46915.4	1.47523e+06
O75323_NIPSNAP2	O75323	NIPSNAP2	55184.2	166792	91741.1	59316.7	55484.5	115471	75797.4	55611.9	85926.8	103667	79080.7	1288.94	900.892	1111.2	812.721	227.553	105594	99165.9	85785	120017	133927	80173.8	55544.7	70652.6	89965.8	352068	98804	103245	534170	65920.9	105996	218481	71628.4	68035.8	130094	2.93256e+06	2.1895e+06	693197	149299	264886	283264	172591	134896	129384	212535	215202	167836
O75326_SEMA7A	O75326	SEMA7A	3.01511e+06	1.9098e+06	1.63395e+06	1.57596e+06	2.28407e+06	3.51771e+06	3.73623e+06	740980	2.66355e+06	4.51344e+06	3.4128e+06	2.66189e+06	2.32442e+06	7902430	10638185	1.30603e+06	989186	1.25785e+06	993893	1.36893e+06	1.75075e+06	2.14932e+06	2477969	2.59837e+06	1949438	2.17868e+06	2.50802e+06	1755237	1.83266e+06	1117853	1.06438e+06	1.23167e+06	3.96016e+06	2.3526e+06	1.18638e+06	1.42793e+06	196511	1.18128e+06	687466	395394	578414	749967	1.31893e+06	671763	290254	725694	1278365
O75330_HMMR	O75330	HMMR	447726	247796	5148199	189675	247567	249007	773432	630546	306804	1.27195e+06	1.16214e+06	4.24339e+06	8518426	18588844	15587256	1.54296e+06	564634	1.52827e+06	380493	2.04443e+06	2.48237e+06	1.23473e+06	1.4982e+06	1.6153e+06	1.50597e+06	737290	1.45176e+06	961108	964479	729892	675214	642183	4.27017e+06	811704	9767719	422543	966929	347570	966464	412903	248508	582139	89936.8	245305	3464984	780144	290461
O75339_CILP	O75339	CILP	13741.6	143254	35260.8	29872.9	30968.5	77337.7	8559.28	71033.4	29293.9	98088	5374.1	1288.94	900.892	1111.2	812.721	227.553	56630.6	2318.66	2318.66	2318.66	7255.99	5148.26	2318.66	29415.6	10160.5	42533.9	11161.8	24316.2	336666	24560.5	12144.7	4291.16	217402	130606	893092	1.97554e+06	311401	2.0442e+06	81.5127	26.6301	40.8493	97.4256	49.9291	65.7861	153.874	113.788	95.377
O75340_PDCD6	O75340	PDCD6	195047	331333	237911	265824	200206	576921	184887	249360	250566	321848	187544	1288.94	900.892	1111.2	812.721	125561	114491	207954	142744	166738	123082	192166	170144	281011	178155	269535	216338	202591	210447	190055	132982	118079	226303	113295	154338	96537.2	69066.5	102769	128011	137092	179077	124252	180224	134976	207103	80220.3	231089
O75347_TBCA	O75347	TBCA	52305.5	123840	100165	92918.2	96275.8	146392	63968.9	87888.6	131632	10035.3	202326	1.95407e+06	879492	3.17783e+06	788485	705356	149598	96968.4	111553	124747	134255	86868.2	79607	84901.6	97623.5	256743	89719	200462	128271	86995.6	79562.7	129535	98370.9	49847.3	131863	407992	208512	164630	193518	139642	393845	145845	61373	173901	145771	177025	136765
O75348_ATP6V1G1	O75348	ATP6V1G1	85481.4	72324.1	67575.6	105857	70760.9	83116.4	28986.9	50647.2	50647.2	24726.7	52197.5	765299	71112.4	1.02914e+06	71112.4	338928	146094	96983.2	100863	133631	46770	159006	77478.2	44566.4	147690	131059	59601.1	128641	387520	71409.2	100504	99389.4	139156	311046	80757.8	141893	116003	135190	957862	900037	1.80928e+06	1.00541e+06	636877	1.15506e+06	1.18016e+06	498549	743053
O75351_VPS4B	O75351	VPS4B	125962	212491	62409.4	180767	128538	270677	140392	170601	179666	28088.9	99519.2	1288.94	900.892	1111.2	321042	102978	165681	171270	175596	231193	221191	189032	168534	130119	209435	328040	172889	277255	208373	291623	123910	168019	254283	110271	68682	190040	154229	209488	115927	135035	174788	114104	111086	109538	155886	267023	97362.6
O75352_MPDU1	O75352	MPDU1	71058.5	4205.13	28754.9	41569.7	43836	31229.9	33494.5	36068.9	16669.3	43613.9	74217.8	1288.94	900.892	1111.2	812.721	38121.8	71765.7	106912	83442.5	120900	78507.2	87155.5	83939.2	77961.9	90330.5	47085	41023.7	50721.3	71259.7	28918	95718	128863	14184.8	95059.4	144.417	64.4957	101.636	75534.9	112368	103022	462082	108839	118789	156841	155836	139974	59576.3
O75355_ENTPD3	O75355	ENTPD3	28121.6	22212.3	17449.8	44351.6	39809.2	33262.1	30016.7	36576.6	8718.76	77107.5	2894.65	1288.94	900.892	1111.2	812.721	227.553	88799	84171.8	36313	50261.7	101671	107060	27230.1	20143.3	71594	35616.5	16271.3	49.728	200.324	29.3999	48.1609	50.4815	101.182	68109.2	144.417	64.4957	101.636	123.311	102240	90439.7	172922	93867.5	68559.1	118181	9606.56	9606.56	9606.56
O75356_ENTPD5	O75356	ENTPD5	8713.15	968.804	17452.5	1715.73	1292.81	84879.6	5729.19	10726.6	968.804	13163	18711.3	1288.94	900.892	1111.2	812.721	227.553	104898	129132	128477	132118	129029	141054	143616	148253	141078	13307.3	58251.8	49.728	200.324	316866	45521.9	38481.5	101.182	643280	144.417	64.4957	101.636	123.311	165553	147670	300546	196992	107946	150107	124310	194691	117918
O75363_BCAS1	O75363	BCAS1	19990.5	25126.9	107406	5901.72	17714.9	17936	17596.4	9942.49	24825.4	34936.7	73651.4	344914	548929	3.24664e+06	637768	3.47952e+06	143848	254082	150672	416711	213134	230190	261301	195036	484629	24293.1	79709.5	70405.3	204086	29637.5	518669	396534	32415.2	26.3601	128840	64.4957	101.636	24685.2	38905.9	26.6301	40.8493	97.4256	49.9291	65.7861	153.874	113.788	95.377
O75367_H2AFY	O75367	H2AFY	642052	259844	661102	306440	537751	311318	574688	499076	211586	768594	557121	859999	80649.5	80649.5	1.11746e+06	442027	197233	385900	292968	208489	541512	307090	302859	845901	370029	310067	219771	394772	344168	462852	277358	326685	567344	424350	445663	250304	266026	239057	134070	157920	208954	247487	395305	161038	105577	273625	395559
O75368_SH3BGRL	O75368	SH3BGRL	547776	2.40946e+06	721794	723809	734816	2811656	751376	1.32765e+06	2.06006e+06	1.36749e+06	681322	9672720	3.89867e+06	12547514	2.32308e+06	3.28495e+06	482690	563008	379243	522051	795476	381129	942055	988422	381550	3963673	1392200	824495	2790524	630553	531824	501305	1.17336e+06	426322	651136	355870	363885	421653	419285	346329	748329	368987	327022	531386	675759	448523	671493
O75369_FLNB	O75369	FLNB	912189	12850350	892818	1434789	1398429	6371096	1.08646e+06	2.86868e+06	5640266	1.45744e+06	419396	1.15177e+06	1.45684e+06	313197	986906	1.13262e+06	645932	742831	680123	803397	1.08478e+06	628291	1.42363e+06	1518012	851315	11384378	1.48979e+06	596318	2938673	627395	403264	591494	1073678	218103	1.70268e+06	11275905	8569987	3340109	413216	387946	242288	293943	391766	387991	315208	320382	518555
O75376_NCOR1	O75376	NCOR1	7980.98	23.0055	83.8349	13224.6	37.3628	53.1065	18.9226	50.9102	1.62703e+06	50.2075	52.2647	1288.94	900.892	1111.2	812.721	227.553	5832.79	3066.18	7608.28	4035.38	167830	5597.6	15256	1030797	8472.73	3066.18	3066.18	49.728	200.324	29.3999	48.1609	50.4815	101.182	26.3601	4695.57	64.4957	101.636	123.311	81.5127	26.6301	26273.3	97.4256	49.9291	65.7861	153.874	113.788	95.377
O75380_NDUFS6	O75380	NDUFS6	135450	225864	106374	98036.3	126860	215344	88782.6	108329	119857	147552	65229.5	1.28037e+06	284228	2.5326e+06	112210	391206	196655	190698	151318	183431	125193	116542	200935	306830	165082	305103	209478	114231	224287	135479	135363	344153	19070.3	112833	282775	2509121	2.73549e+06	459761	526817	730083	844388	634185	339735	533003	458803	397126	725729
O75381_PEX14	O75381	PEX14	10803.4	7114.23	866.924	16365.5	4968.64	8713.11	68340.2	4050.6	866.924	866.924	866.924	1288.94	900.892	1111.2	812.721	227.553	38744	16772.8	7619.76	9192.16	7645.96	8154.52	44119.5	1594.31	5687.41	1594.31	5551.89	49.728	200.324	29.3999	6706.24	50.4815	101.182	26.3601	144.417	64.4957	101.636	123.311	13832	12544.7	35487.3	18422.7	5009.23	20353.9	42643.6	1940.63	15480.9
O75382_TRIM3	O75382	TRIM3	7211551	6066122	29428272	5214139	13701.4	11169957	16840342	13784894	14707852	40623100	41275700	1288.94	1.07321e+06	1111.2	812.721	227.553	8119.71	14880.6	10631.8	11533.2	20194.2	11547.1	5581279	48058.8	19299.9	27924.2	17575.1	49.728	200.324	29.3999	8191.95	8885.02	60105.9	26.3601	144.417	64.4957	101.636	123.311	1071.47	9299.73	816.986	9545.34	7423.67	11652.3	1071.47	1071.47	18969.5
O75390_CS	O75390	CS	236196	489938	173432	215018	223391	478151	158220	235679	298841	288161	185577	513883	4719497	17591732	299692	281442	471663	473335	508721	560278	718398	418000	441644	599104	533671	380829	397684	281070	1.16431e+06	307400	324985	630635	325655	341998	891777	7.23368e+06	7195506	1.4326e+06	507637	681843	698704	505863	478969	597819	674744	1.11328e+06	664994
O75396_SEC22B	O75396	SEC22B	86590.2	35004.6	57827.3	16634.2	38814	93090.3	109819	64446.8	62970.1	43940	158750	541413	279928	232458	476504	195557	100669	36935	90731.5	86928.8	134004	129257	99890.6	310020	88015.9	323480	212583	193699	145382	228496	168032	103552	352820	79263	193656	271642	123513	166538	109810	170905	159394	166277	167381	198787	197157	140390	248631
O75400_PRPF40A	O75400	PRPF40A	87685.9	33595.2	24338.1	60159.6	44607.6	17842	41819.1	45167.4	4843.7	75429.5	53725.7	1288.94	900.892	1111.2	812.721	42337	72195.3	82159.2	79825.1	87181.4	100243	78996.2	123610	125289	75221.4	8634.8	38758.9	71199.9	32803	21395.2	51382	52240.7	76268.1	61684	85842	64.4957	101.636	123.311	60544.3	38112.5	37152.1	43784.6	54579	43565.3	4880.66	4880.66	64499.1
O75410_TACC1	O75410	TACC1	34931.9	71771.5	40665.3	43379.8	31524	130280	52284.6	56827.7	81566.5	18633	35697.3	1288.94	372048	1111.2	812.721	175394	42417.2	55356	25766.9	36696.4	54059.9	42713.2	36161.6	141970	34251.6	84435.2	82391.5	70428.4	4714.97	48615.6	23984.3	54976.7	37743.8	26.3601	55992.5	64.4957	101.636	34785.3	16930.8	1663.2	1663.2	12960.7	20566	14843.9	1663.2	1663.2	18160.1
O75427_LRCH4	O75427	LRCH4	24589.3	7649.63	1401.3	14750.5	11413.4	1401.3	18528.8	10956.2	1401.3	10203.4	1401.3	1288.94	900.892	1111.2	812.721	227.553	28403	33240.2	29627.8	29209.9	33123.9	42057.8	34650.8	54786.3	22620.3	3210.84	36041.6	7235.74	1244.86	10440	22503.3	9615.53	1244.86	57564.6	144.417	64.4957	101.636	123.311	15679.2	11108.6	2222.19	9216.06	31969.6	4810.84	2222.19	2222.19	34418.9
O75431_MTX2	O75431	MTX2	77999.8	196812	61907.6	71327.5	81355.7	155447	53198.8	78216.9	79600	69135.4	44598.6	1288.94	900.892	1111.2	812.721	227.553	69341.9	100870	84916.5	80065.1	85358.4	85345.2	122862	128106	63461.5	166953	91072.2	78501.6	117193	73493.2	91227.3	124319	99681.7	35908.3	111913	1.16299e+06	728730	113532	254995	315924	309155	282445	170405	206966	267358	135212	149247
O75436_VPS26A	O75436	VPS26A	188875	221420	211545	219454	157067	262073	211555	207516	219036	299941	187542	230842	2320452	5.42738e+06	1.07905e+06	406817	247183	288612	229983	280561	272113	279166	260014	348040	255225	297436	236430	276172	683113	120158	220878	245877	316551	153402	308386	165691	161117	203178	335322	311630	444751	270181	343574	301420	326061	546860	289284
O75438_NDUFB1	O75438	NDUFB1	38230.5	59198.5	26512	28596.9	66453.7	95142.7	29681.5	43685.8	34561.8	73772.6	63564	1288.94	900.892	1111.2	812.721	227.553	100072	91363.3	82039.1	113920	111089	70611.9	52453.8	79612	104319	115446	33112.4	64914.4	218486	94433.4	59768.4	165572	92447.5	64950.9	278531	1.00929e+06	933162	307719	115059	200640	236170	157625	110892	107079	307618	567385	169266
O75439_PMPCB	O75439	PMPCB	36897.2	41243.2	31245.7	49740	29032.3	22834	31408.8	30340.2	43102.7	25434.2	23886.1	2.54233e+06	900.892	1111.2	812.721	227.553	61758.1	61182.2	68660.6	60317	54798.7	96170.7	46375	52027.3	54561.5	74564.8	50596.2	35287	3607.44	26746.2	39575.7	41960.1	36802.9	49394.3	3407276	150593	169346	68268.2	105448	109101	169159	125818	70439.5	142065	125854	104252	88658.4
O75448_MED24	O75448	MED24	9647.86	23.0055	83.8349	23.4978	37.3628	53.1065	18.9226	50.9102	75.9221	50.2075	52.2647	1288.94	900.892	1111.2	812.721	227.553	6963.69	11199.1	8028.21	6200.87	830.354	7940.73	830.354	830.354	9488.58	830.354	830.354	49.728	200.324	29.3999	48.1609	50.4815	101.182	26.3601	144.417	64.4957	101.636	123.311	81.5127	26.6301	40.8493	97.4256	49.9291	65.7861	153.874	113.788	95.377
O75460_ERN1	O75460	ERN1	91026.7	1.57115e+06	6345153	1.51142e+06	3120579	3.02815e+06	4.26355e+06	97437	265684	2816931	7445699	1.91707e+06	624326	29231818	1157922	18156042	1.74101e+06	890838	1.19604e+06	1.21436e+06	1.31264e+06	6.83949e+06	1.97246e+06	7106545	981800	3.85915e+06	4150189	2094393	4.83732e+06	676953	433825	485054	349233	4528397	1.7981e+06	1.13331e+06	3.2684e+06	2.54534e+06	1.60661e+06	1.52113e+06	154266	2529205	2.17972e+06	1.18141e+06	154266	845810	1.96415e+06
O75475_PSIP1	O75475	PSIP1	69407.4	49843.5	56420.5	52022.2	94771.1	73360.8	72000	93731.8	80216.9	4709.67	75053	623570	485971	44511.9	44511.9	225816	41810.7	57599.5	59736.5	45606.9	59687.5	45375.6	55693.1	102807	44317.1	79199.4	43995.6	51037.6	39637	62971.7	57881.4	52100.8	73055.8	42216.1	49863.1	48838.1	4784.51	50462.9	45360	46009.6	25582.1	44200.8	52659.5	34276.5	31163.2	4581.36	74485.5
O75477_ERLIN1	O75477	ERLIN1	138382	35450.5	118374	75935.1	66301.1	84764.2	68730.7	77069.9	38773.2	24203	63710.7	1288.94	900.892	1111.2	812.721	227.553	96122.9	106247	106472	121979	106469	106576	149180	187472	153290	120524	98328	50528.4	52720	45984.1	44147.6	65853.7	29104.4	91666.5	144.417	64.4957	101.636	105614	55036.7	64722.2	74989.2	140365	55207.6	94431.6	46383.9	6364.1	71583.7
O75487_GPC4	O75487	GPC4	42362.2	61251.2	64103	24510.8	40773.1	71309.5	58616.8	60085.4	47874.2	62965.8	94987.8	1288.94	900.892	1111.2	812.721	227.553	20061.9	154808	17096.9	241767	30238.6	130177	49917.3	74873.3	159867	83496.7	49903.8	40719.4	113573	22536.2	38703.6	19156.9	48868.5	26.3601	144.417	64.4957	39010.9	24083.5	7453.33	52302.2	7453.33	7453.33	131793	120165	7453.33	7453.33	57861.7
O75489_NDUFS3	O75489	NDUFS3	122113	208086	91758.2	78790.8	111017	531571	70328.7	98367.5	137400	199134	189907	35640.8	312015	691409	35640.8	65800.9	104244	157452	138656	126808	182574	98765.5	244187	198813	201179	163502	116035	172438	691390	75297.7	116383	316633	145354	77823.4	239575	2.48999e+06	2.17256e+06	398679	343684	466509	1.61668e+06	608870	558626	484041	675718	769694	1.06772e+06
O75494_SRSF10	O75494	SRSF10	148612	88027.4	70076.9	201265	107443	155811	89188.8	99261.2	26521.3	28301.1	60628.8	913473	137018	32302.9	75535.8	166089	89136	105566	77184.4	60293.1	56483.6	110938	116842	103975	63264.1	196927	107860	45073.8	85544.8	62702.8	55668.4	51214.6	57317.8	100492	64572.5	155988	9630.18	64154.8	82066.7	70893.6	46728.1	67951.8	69838.2	67233.2	58747.1	57717.7	96851.9
O75503_CLN5	O75503	CLN5	25.863	23.0055	83.8349	23.4978	37.3628	53.1065	9107.4	50.9102	75.9221	13496.6	52.2647	1288.94	900.892	1111.2	812.721	227.553	6216.12	35.0314	9593.35	20.671	25.2577	8549.44	72.8054	64.6665	12419.5	110.85	68.5902	49.728	200.324	29.3999	48.1609	2952.6	101.182	26.3601	144.417	64.4957	101.636	123.311	2051.1	7467	27840.1	13758.4	9792.43	9802.04	31436.3	43480.5	2051.1
O75506_HSBP1	O75506	HSBP1	50002.2	48735.7	60743.9	74794.9	47122.8	41134.2	36849.3	49826.6	40651.3	47965.8	9178.18	669846	64981.6	902618	64981.6	376984	33574.7	46890.2	37070.4	48866.6	55558.3	39082	57799.4	61289	59894	80809.1	50241.4	97765.2	27236.5	92690	56755.4	62328.8	199713	57407.5	94087.8	104611	23359.8	16693.8	63997.7	54291.3	77932.8	66527.4	46729.6	43517.4	88227	6152.94	47145.5
O75509_TNFRSF21	O75509	TNFRSF21	25.863	23.0055	83.8349	23.4978	37.3628	53.1065	18.9226	50.9102	75.9221	50.2075	5986.48	1288.94	900.892	1111.2	812.721	227.553	37.8815	35.0314	17.7846	20.671	25.2577	69.5854	72.8054	64.6665	24.2107	110.85	68.5902	49.728	200.324	29.3999	48.1609	50.4815	101.182	26.3601	144.417	64.4957	101.636	123.311	81.5127	26.6301	40.8493	97.4256	49.9291	65.7861	153.874	113.788	95.377
O75521_ECI2	O75521	ECI2	21477	34355.3	24017.5	19745.2	39469.8	43030	24072.7	26921.3	33187.2	17711.7	22698.7	1288.94	900.892	1111.2	812.721	1.87993e+06	76986.8	61637	72720.8	70365.7	85609.8	60071.7	78543.5	112703	65714.9	40383.9	92590.1	28511.6	154138	23253.1	62604.7	153258	2217575	24494.4	235284	881868	1148344	203340	659191	591282	991646	613030	448192	631368	683188	233966	748470
O75525_KHDRBS3	O75525	KHDRBS3	22961.3	2182.95	2182.95	29452.9	17620.8	22583.6	27894.5	15803.8	16489.3	2182.95	2182.95	1288.94	900.892	1111.2	812.721	227.553	15561.6	46747.9	21557.4	43991.5	32628.8	2792.78	14658.2	2792.78	20349	2792.78	2792.78	19820.6	60292.5	24490.4	12865.1	2720.31	18546.8	26.3601	41678.9	64.4957	101.636	123.311	40050	54118.1	5144.37	5144.37	40751.2	51880.8	5144.37	5144.37	56799
O75531_BANF1	O75531	BANF1	296369	447249	339956	340678	481131	769468	433750	401520	412066	662947	690951	4713514	1518111	6246690	1.48044e+06	2.81428e+06	375125	394647	299822	344010	366216	274395	193579	420057	362564	232980	263961	479063	748646	503898	337796	358758	542048	334222	326064	404142	340856	364844	200010	210864	694197	243249	353149	217309	498733	684129	385888
O75533_SF3B1	O75533	SF3B1	187563	80497.5	124272	269925	116688	121749	164682	146239	102430	189617	128944	190176	193630	543617	136728	90901.6	174882	236225	186846	212221	165420	174351	191993	231100	213998	50597.9	68094.9	193417	80999.8	194402	192040	164666	196857	165011	88248.5	63158.9	125688	66268.5	96616.7	96558.3	83646.2	74883.3	118161	77125.1	34709.1	3260739	110518
O75534_CSDE1	O75534	CSDE1	63055.8	138190	54538.8	86019.4	65778.6	110657	39766	61373.5	88033.2	28986.7	21086.8	1288.94	900.892	1111.2	176495	136053	89356.6	114232	80042.6	91103.8	96742	76489.9	106135	91309.9	93635.8	153883	79119.1	56681.6	106610	54108.1	65346.5	47745.6	67377.4	63320.1	85513	128590	75968.3	85403.2	62433.9	69476.6	83177.3	55984.7	60930.5	56301.8	52379.4	93282.9	67081.1
O75563_SKAP2	O75563	SKAP2	10007.8	23.0055	83.8349	10207.9	10074.1	53.1065	18.9226	50.9102	75.9221	13998.4	52.2647	1288.94	900.892	1111.2	812.721	227.553	3220.05	19592.3	5781.7	20.671	11267.7	69.5854	72.8054	64.6665	24.2107	7554.4	68.5902	1065.04	25049.5	1065.04	2642.88	4258.75	1065.04	220945	144.417	64.4957	101.636	123.311	81.5127	26.6301	40.8493	97.4256	49.9291	65.7861	153.874	113.788	95.377
O75569_PRKRA	O75569	PRKRA	43101.6	51962	27389	53152.9	56040.5	64317.5	47067.7	50239.4	53553.7	4908.41	27595.6	1288.94	900.892	1111.2	46765.5	227.553	50366.7	54276.1	39812.6	58336.2	30471.4	27159.2	47902.5	65305.8	41892.1	99039.5	47944.2	45965.4	4892.97	61125	34166.4	39242.4	64149.1	41935.8	87289.5	145601	98815.1	84171.9	48214.2	35999.7	27918.3	22782.5	37417.6	53650.6	18805.3	92218.3	50773.1
O75582_RPS6KA5	O75582	RPS6KA5	104708	36190.9	14632.8	28434	52340	51082.3	131985	69656.9	36868	547752	5843.31	1288.94	900.892	1111.2	812.721	227.553	59556	19805.3	43521.3	37721.9	40391.1	15624.8	4267.83	53857.2	67215.4	46412.1	4267.83	49.728	210212	29.3999	48.1609	160541	101.182	57257	648382	2.98038e+06	3195461	1.56819e+06	462341	514923	577918	432068	242176	305426	284929	220786	292846
O75592_MYCBP2	O75592	MYCBP2	13936.1	8429.97	8812.54	42352.4	8429.97	5600.4	156389	56205.7	50102.6	230408	194891	2752439	1.1224e+06	649883	1.44426e+06	495614	110972	115426	351624	116184	169134	88126.1	114877	155045	55019	938885	14182.3	688988	977027	201296	103955	201071	1.46584e+06	56348.3	325934	721669	327540	538626	27062.3	701748	186117	198823	158633	216096	230189	377271	96111.7
O75594_PGLYRP1	O75594	PGLYRP1	6730.49	120523	83168.7	16454.4	121230	8309.58	8309.58	18351.8	8309.58	110357	187951	1288.94	900.892	57711.9	812.721	227.553	37.8815	6303.91	17.7846	20.671	25.2577	16876.4	72.8054	64.6665	24.2107	105205	68.5902	32280.4	215885	6984.26	25111.9	6092.74	6984.26	572034	23498.3	64.4957	101.636	123.311	21241	26.6301	40.8493	97.4256	14944	8268.25	153.874	113.788	13044.7
O75600_GCAT	O75600	GCAT	25.863	23.0055	83.8349	42652.9	37.3628	53.1065	18.9226	19856.2	75.9221	38396.4	52.2647	1288.94	900.892	1111.2	812.721	227.553	350548	68794.2	155453	423894	183227	241593	19447.8	135818	94928	19447.8	96046.3	49.728	200.324	29.3999	15920.6	193289	101.182	98670.5	8053.03	51335	51763.7	120352	38431	55882	12663.9	178554	327369	141200	58980.4	42984.8	31231.2
O75607_NPM3	O75607	NPM3	14771.2	23.0055	9265.97	47794.7	37.3628	53.1065	9343.71	50.9102	75.9221	16192.3	52.2647	1288.94	900.892	1111.2	812.721	227.553	20696.8	26476.5	10540.4	17468.4	15221	29107.3	26299.8	2045.74	17848.6	2045.74	2045.74	49.728	200.324	6181.76	13639.6	50.4815	101.182	28290.8	144.417	64.4957	101.636	9628.44	13310.9	26.6301	40.8493	97.4256	49.9291	65.7861	153.874	113.788	95.377
O75608_LYPLA1	O75608	LYPLA1	113391	176776	140130	158860	113617	98897.3	88223.8	154808	99639	139527	232914	37140.9	342037	393914	37140.9	378276	165852	176987	147038	192107	133020	156586	166966	150052	199347	174818	223292	88050.1	279887	204889	223023	216193	103421	82269.6	225849	531116	511151	174651	306591	346177	594948	274150	193530	316635	351693	324967	264589
O75616_ERAL1	O75616	ERAL1	970.133	36144.1	3043.42	20619.7	56098.6	3043.42	3043.42	3043.42	24067	3043.42	44705.6	1288.94	900.892	1111.2	812.721	227.553	17650	2712.78	27376.2	29402.3	2712.78	19023	25888.4	36051.2	2712.78	2712.78	34503.2	49.728	200.324	29.3999	20789.4	50.4815	101.182	26.3601	144.417	64.4957	101.636	123.311	2856.89	16926.8	2012.43	26771.9	22908.5	21171.4	29066.8	2012.43	46131
O75629_CREG1	O75629	CREG1	53313.2	5429.02	5429.02	89436	30081	27539.5	23782.2	56007.2	18371.7	75980.7	114101	1288.94	900.892	1111.2	812.721	95837.8	67886.6	102510	92819.4	93202.2	58713.9	50177.1	7888.04	53438.6	112295	7888.04	7888.04	49.728	200.324	29.3999	29870.5	19570.7	101.182	89413.3	144.417	64.4957	101.636	123.311	173132	125158	308051	152472	115675	160758	350885	704637	201875
O75631_UPK3A	O75631	UPK3A	25.863	23.0055	6423.62	10062.7	37.3628	53.1065	15676.4	50181.8	75.9221	50.2075	52.2647	1288.94	900.892	1111.2	812.721	227.553	37.8815	35.0314	17.7846	20.671	25.2577	69.5854	72.8054	64.6665	24.2107	110.85	68.5902	49.728	200.324	29.3999	48.1609	50.4815	101.182	26.3601	144.417	64.4957	101.636	123.311	81.5127	26.6301	40.8493	97.4256	49.9291	65.7861	153.874	113.788	95.377
O75635_SERPINB7	O75635	SERPINB7	112795	44400.1	28172.9	7324.78	8899.42	17941	41619.3	31102.8	2665.03	33741.9	2665.03	1288.94	900.892	1111.2	812.721	227.553	37.8815	23056.3	17.7846	20.671	12674.4	69.5854	72.8054	48951	24.2107	110.85	68.5902	2337.81	2337.81	44853.5	6589.01	2337.81	18691.8	26.3601	144.417	64.4957	101.636	123.311	81.5127	26.6301	40.8493	97.4256	49.9291	65.7861	153.874	113.788	95.377
O75636_FCN3	O75636	FCN3	15838.5	3904.02	58418	7556.31	25278.5	463568	37687.9	3904.02	26603.3	44513	96426.4	23760.3	165182	23760.3	466587	81040.8	37.8815	35.0314	17.7846	20.671	89615.3	174643	72.8054	64.6665	24.2107	110.85	68.5902	180940	179660	11187.6	27108.3	59795.7	11187.6	82724.6	144.417	64.4957	101.636	49812.4	14224.9	26.6301	40.8493	97.4256	58229	180607	153.874	113.788	95.377
O75643_SNRNP200	O75643	SNRNP200	44927.9	22857.8	50943	65610.2	34469.2	31477.3	29496.2	31989.5	21556.1	31494.4	37144.9	1288.94	2.11364e+06	1111.2	812.721	227.553	36230.6	48776.9	43557.9	36574.8	43740.7	43221.4	36073.1	30233.1	34097.4	30955	27928.1	41604.5	53950.3	39010	40021.4	34898.4	35914.7	43851.3	39092.8	42354.7	67917.5	32107.9	28429.4	26403.5	30103.1	53601.6	28998.5	43325.5	3232.64	3232.64	21836.1
O75663_TIPRL	O75663	TIPRL	86675.5	97513.2	53133.3	69361.3	36567.2	103002	46275.2	94659.8	119110	47029	27288.8	1288.94	900.892	1111.2	812.721	227.553	61020.9	93915.6	65620.9	62392.8	95645.1	61055.2	154000	89845.6	81614.1	270978	109382	86458.9	140124	68594.6	48285.1	58719.8	90987.1	66393.2	76607.4	74724.5	111931	59733.6	62118.5	84223.5	67641.5	75394.1	41667	85186.3	36328.9	42720.8	49263.8
O75665_OFD1	O75665	OFD1	61782.7	23.0055	99569.2	23.4978	37.3628	246542	37694.9	50.9102	75.9221	153396	52.2647	1288.94	900.892	1111.2	812.721	227.553	45139.5	72595.5	7379.02	91777.5	67164.4	57462.1	7379.02	65144.8	7379.02	7379.02	117248	127857	309057	106424	81349.1	83304.1	119787	26.3601	202280	64.4957	101.636	71423.4	81.5127	26.6301	40.8493	97.4256	73628.8	65.7861	153.874	99691.8	59275.7
O75676_RPS6KA4	O75676	RPS6KA4	42457.1	2813.12	2813.12	26953.2	2813.12	37949.7	17923	12806.1	2813.12	30698.1	112049	505632	57560	25358.8	25358.8	197573	37.8815	35.0314	17.7846	20.671	25.2577	69.5854	72.8054	154002	24.2107	110.85	68.5902	49.728	200.324	29.3999	48.1609	50.4815	101.182	26.3601	144.417	64.4957	101.636	123.311	81.5127	26.6301	40.8493	97.4256	49.9291	65.7861	153.874	113.788	95.377
O75688_PPM1B	O75688	PPM1B	12856.7	56876.4	38810.6	34234.8	28807.8	27268.7	41113.2	26578.1	15518.8	47777	5667.92	1288.94	900.892	1111.2	812.721	227.553	54424	53429.1	61870.6	61584	67134.1	47984.9	31674.7	67728.8	60294.4	104041	55256.1	32313.4	73143.4	70612.3	38249.9	46404.2	31321.9	42524.1	46377.8	126043	183902	24883.8	136177	121824	174364	127109	70771.9	100079	108750	58524.2	68465.6
O75689_ADAP1	O75689	ADAP1	19221.1	7583.14	1467.2	15941.9	16788.8	15465.9	13478.6	18737.2	10159.1	1467.2	1467.2	1288.94	900.892	1111.2	812.721	227.553	10544.5	19584.3	17875.6	14695.2	9508.18	17423.3	41487.6	1677.28	22482.1	23901.2	14940.5	9456.44	13251.9	4932.44	16024.3	19742.1	1268.14	18874.6	144.417	64.4957	101.636	123.311	11198.2	10488.3	1141.51	1141.51	9408.61	10213.3	1141.51	1141.51	1141.51
O75691_UTP20	O75691	UTP20	6517.75	2227.66	30567.8	79024.9	2227.66	8305.74	2582.17	6661.53	1.18625e+06	2227.66	2227.66	1288.94	900.892	1111.2	812.721	227.553	10663.7	3872.98	16786.8	1355.94	1355.94	22931	1355.94	1355.94	22673.8	1355.94	4427.82	49.728	200.324	29.3999	48.1609	50.4815	101.182	16695.3	144.417	64.4957	101.636	51343.4	81.5127	53475.4	40.8493	46969.4	49.9291	65.7861	153.874	488127	95.377
O75694_NUP155	O75694	NUP155	28919.6	30567.4	27351.2	44192.4	30454.1	26785.5	40966.5	39369.5	39578.7	33162	35625.6	1288.94	900.892	1111.2	812.721	227.553	35886.5	40307.8	39166	38486.4	53109.3	32957.8	39951	35705.9	38472.5	19873	32219	34761.6	64430	33799.5	30044.8	29302.2	33262.8	58191.3	45711.8	4599.64	35551.9	44530.5	9981.03	13386	23917.9	11289	23733.5	11744.4	1569.19	18482.6	11210.7
O75695_RP2	O75695	RP2	29723.3	47400.1	49158.8	26535.5	28974.1	40942.4	28350.4	22214.4	24420.9	48611.1	53629.8	1288.94	900.892	1111.2	812.721	227.553	26272.8	25993.7	23295.4	26742.8	31363.2	26967.7	48378.7	17218.5	26871	2468.27	17419.5	21991.7	3180.07	24978.3	53255.6	26504.3	32273.5	64527.6	144.417	64.4957	101.636	123.311	45484	13509.3	11460.2	14069.1	15410.9	15468.6	80776.6	1807.25	1807.25
O75718_CRTAP	O75718	CRTAP	58141.7	4380.02	33058.7	71330.1	22492.7	98018.7	12802.8	7221.94	4380.02	47877.9	43257.4	1288.94	900.892	1111.2	812.721	227.553	31743.8	33953.9	33096.9	38926.4	62252.1	28801.4	69479.8	128941	41122.8	35975.3	93364.8	23871.7	5414.11	33781.2	39647.9	119264	5414.11	79032.9	282621	802555	1.12044e+06	106164	199676	369508	129339	183354	75459.8	502355	850965	1.18806e+06	171521
O75746_SLC25A12	O75746	SLC25A12	87572.3	310319	60097.2	92110	111310	312873	62472.6	57185.7	148910	96314.3	75116.5	1288.94	900.892	1111.2	812.721	227.553	84939.5	112881	98072.6	83283.6	92045.1	60820.8	122145	145289	87925.4	241319	55615.7	59827.1	255282	75649	79372	75844.3	111959	69737	233639	1.95544e+06	1.89133e+06	504768	290052	317307	644296	296536	268440	411362	420980	428070	361787
O75781_PALM	O75781	PALM	101235	17429.5	131588	110941	105188	338902	389945	130532	92625.4	17429.5	167701	2.28423e+06	2.12576e+06	2.22332e+06	427447	842348	35658.5	48593.9	36574.1	39772.1	68862.8	57037.1	107036	153360	14989.4	616738	85559.8	145621	220930	63560.2	23755.5	58319.8	167870	17726.1	46599.3	17726.1	357540	127643	56246.9	97527.4	81501.4	50134.4	34298.4	66921	95986.2	217839	60982.3
O75787_ATP6AP2	O75787	ATP6AP2	4279.87	23.0055	83.8349	5247.72	37.3628	53.1065	18.9226	50.9102	75.9221	50.2075	52.2647	1288.94	900.892	1111.2	812.721	227.553	5787.59	15188.7	17.7846	5723.27	25.2577	69.5854	72.8054	64.6665	24.2107	110.85	68.5902	49.728	200.324	29.3999	8424.38	50.4815	101.182	26.3601	144.417	64.4957	101.636	123.311	81.5127	26.6301	40.8493	97.4256	49.9291	65.7861	149241	113642	95.377
O75791_GRAP2	O75791	GRAP2	33588.7	23.0055	83.8349	23.4978	37.3628	53.1065	47946.9	50.9102	75.9221	50.2075	52.2647	1288.94	900.892	1111.2	812.721	227.553	24517.1	26451	27358.8	29422	2450.83	28035.6	22256.1	47982.1	14965.8	2450.83	23060.3	49.728	200.324	29.3999	19074	11594.3	101.182	26.3601	48864.1	64.4957	101.636	123.311	81.5127	26.6301	40.8493	97.4256	8959.12	65.7861	153.874	113.788	95.377
O75792_RNASEH2A	O75792	RNASEH2A	252794	14037.8	196667	127070	14037.8	13034.5	223883	24027.2	145172	1.06687e+06	14037.8	1288.94	900.892	2882520	812.721	227.553	91772.4	148004	72213.5	48812.5	101360	35791.3	27331.4	7157.6	7157.6	8948.55	109950	72543.2	1231590	72543.2	482722	461984	72543.2	485527	1.0396e+06	3082437	2916617	2.49332e+06	571276	453797	2.17629e+06	487711	661888	499818	3338856	5529416	393505
O75818_RPP40	O75818	RPP40	18071.4	23.0055	83.8349	25616.9	37.3628	53.1065	18.9226	50.9102	75.9221	17176.4	52.2647	1288.94	900.892	1111.2	812.721	227.553	34105	3228.07	17775.7	50688.1	78041.5	9713.11	3228.07	26398.6	3228.07	3228.07	9242.7	1417.95	1417.95	19258.5	6155.04	1417.95	17125	26.3601	144.417	64.4957	54622.9	211715	81.5127	46766.8	40.8493	97.4256	49.9291	8419.37	153.874	113.788	95.377
O75821_EIF3G	O75821	EIF3G	97666	90782.1	84630.5	132243	75355.3	63457.8	79943.3	93472.3	93038	30043.9	55868.5	483377	284435	308397	294325	204836	120442	125034	110113	108015	105372	122363	121472	170420	97399.6	176700	116400	127335	108157	135641	114996	119855	120790	116560	87088.7	184359	130964	72648.9	76227	76216.1	113601	87395.6	71523.8	86334.7	163804	61380.8	77223.7
O75822_EIF3J	O75822	EIF3J	45774.6	79555.4	48871.8	72213.1	45016.3	65249.1	25000.7	52194	48359.1	84085	50899.7	40634.9	189576	802341	231646	401834	154185	107922	125604	105311	102295	110746	61601.7	48498	115999	104175	76758	96652.9	104804	87841.2	128083	113686	106554	118728	77631.1	219594	205529	151336	52312.6	65162.5	151466	65703.5	74182.7	80732.9	134907	96979.7	91919.1
O75828_CBR3	O75828	CBR3	173467	381787	162913	231074	186319	424370	264496	336250	412056	188566	176848	407860	1.07734e+06	1.53822e+06	446614	316792	117637	109534	149829	179842	188979	89475.6	136895	365409	135491	375173	232990	240661	319233	384203	194917	410124	513597	181164	390466	263951	267523	316415	447482	670604	926465	510556	245503	539961	712253	1.20579e+06	580353
O75832_PSMD10	O75832	PSMD10	58600.5	164531	84387.8	87501.5	71579.3	165791	99183.3	106575	151337	115059	77298.8	1288.94	900.892	226932	812.721	181974	56492.8	63967	44937.1	50629.8	94928.9	56650.5	94297.1	63462.5	37458.3	142798	108261	79201.5	8678.03	71723.4	84088.3	102643	96245.5	133198	171085	145010	137436	109408	98411	46854.4	48553.8	101815	104770	34046.5	62366.3	104666	128261
O75841_UPK1B	O75841	UPK1B	25.863	23.0055	12471.2	23.4978	37.3628	53.1065	16591.4	129894	75.9221	50.2075	52.2647	1288.94	900.892	1111.2	812.721	227.553	37.8815	35.0314	17.7846	20.671	25.2577	69.5854	72.8054	64.6665	24.2107	110.85	68.5902	49.728	200.324	29.3999	48.1609	50.4815	101.182	26.3601	144.417	64.4957	101.636	123.311	81.5127	26.6301	110368	68525.1	49.9291	65.7861	153.874	113.788	23209.6
O75843_AP1G2	O75843	AP1G2	75308.5	12102.4	426041	28672.7	12102.4	12102.4	166427	8002.9	12102.4	21694.7	1.16598e+06	1288.94	2343287	1111.2	3.63848e+06	227.553	137785	239113	95202.6	222776	279325	41042.1	20546.2	266022	208730	17192.5	208703	115264	486695	14115.6	26776.6	16599.8	60445.9	35413.7	119524	64.4957	101.636	123.311	600606	11662.6	1.0894e+06	551805	9976.09	551928	49536.2	703818	575986
O75844_ZMPSTE24	O75844	ZMPSTE24	37199	23153.1	19619.6	29724.4	20499.4	26944.3	18553.6	19934	22704.1	33458.6	26952.4	1288.94	900.892	1111.2	812.721	227.553	38665.3	45582.7	43123.1	50035.4	57269.3	38695.8	56032.5	32408.6	40526	20245.3	14037.4	41727.6	44936.5	40674.7	44944.1	32459.7	77106.7	68344.8	16275.8	48322.6	18718.9	48299.9	26516.2	37131.7	24452.6	40310.6	29652.1	37315	23620.4	262734	36437.6
O75874_IDH1	O75874	IDH1	601242	292916	730588	554784	748788	345349	1.02361e+06	1.35205e+06	543705	1.71279e+06	1.56376e+06	357002	1.23595e+06	7.0174e+06	1.63567e+06	1.29051e+06	940020	888325	827602	1.29753e+06	1000446	854120	427448	616638	962579	235871	531084	438533	421235	584191	970193	969127	486565	528236	581414	344352	260627	504396	1.49439e+06	1.03475e+06	3.87477e+06	2.33504e+06	1.18996e+06	1.85413e+06	2.20335e+06	2.73615e+06	1399591
O75879_GATB	O75879	GATB	10064.1	23.0055	83.8349	9758.09	7517.72	53.1065	18.9226	50.9102	75.9221	50.2075	52.2647	1288.94	900.892	1111.2	812.721	227.553	37.8815	11360.4	11185.8	20.671	25.2577	2760.25	72.8054	64.6665	9415.9	110.85	68.5902	49.728	200.324	29.3999	48.1609	50.4815	101.182	26.3601	144.417	43004.9	101.636	123.311	81.5127	26.6301	40.8493	97.4256	12535.6	65.7861	153.874	113.788	95.377
O75880_SCO1	O75880	SCO1	26393.5	51414.4	42236.1	52982	41088.6	22676.4	40450.7	31643.8	47965.5	35074.8	10465	1288.94	900.892	1111.2	812.721	36580	56150.2	86926.3	58595.3	48861.7	57541.1	27377.4	74076.4	46721.6	48113.5	5462.28	41864.3	45933.4	5365.35	54936.6	43620.7	70123.4	5365.35	61586.8	46182.6	107790	123775	46149.9	67792.7	103625	274459	86906.3	70307.5	122206	178776	156067	73554.3
O75881_CYP7B1	O75881	CYP7B1	42794	2021.31	31427.4	18139.2	15865.8	2021.31	13800	13277.1	6419.12	19982.3	2021.31	1288.94	900.892	1111.2	812.721	227.553	4476.04	13010	926.177	926.177	9727.85	5933.55	9522.97	24456.2	926.177	926.177	12900.2	49.728	200.324	23917.6	48.1609	5622.98	101.182	62040.1	8299.67	64.4957	101.636	123.311	17226.6	12112.2	7871.4	21042.4	17944.8	14897.9	1776.08	1776.08	29450.8
O75882_ATRN	O75882	ATRN	22277	32512.4	84107.7	25180.7	33655	46484.9	52069.7	37565.8	78324.4	78072.2	154967	205301	782935	1671124	1.51275e+06	464623	9223.82	23895.3	12160.8	23301.4	28281.6	57795	27677	35589.4	17966.4	16186.2	61998.6	58217.3	78772.9	52591	19446.8	26980.5	65693.3	45972.8	47583.1	4961.16	35147.8	69742.9	17345.8	27505.8	2630.65	22795.3	20985.2	14107.5	42809.6	50551.1	2630.65
O75884_RBBP9	O75884	RBBP9	18906	22837.4	16496.2	32117.4	16102.1	37078.7	22616.4	27762.1	31348.9	28309.8	36402.7	1288.94	900.892	1111.2	812.721	227.553	14529.6	13199.3	11552.1	14691.8	24799.4	19574.1	14566.5	12287.6	10729.8	50390.7	24888.7	42324.4	15149.5	32720.4	17963.9	16145.8	28030.7	19065.9	2884.53	2884.53	25298.3	42171.8	72549	69359.9	118137	57267.8	32985.6	68931.2	160089	66361.3	36999.4
O75886_STAM2	O75886	STAM2	16990.4	21552.8	7284.91	18268.2	42333.7	22145.8	28166.2	24177	27373.7	21687.6	2084.96	36543.1	692672	36543.1	310705	92914.8	56827.9	38660.8	29018.6	21868.8	34645.4	17275.6	106965	27264.3	17004.4	40910.1	24954.3	145546	6357.98	29304.5	23930.7	91183.5	27934.1	26.3601	167205	64.4957	101.636	123.311	26145.8	25039.8	389154	40101.7	7892.3	132992	4109.31	68708.3	17382
O75888_TNFSF13	O75888	TNFSF13	5199.2	784.293	8191.7	2769.04	10074.3	4536.63	7843.81	7791.96	5111.47	19068.3	26661.4	1288.94	900.892	1111.2	812.721	227.553	37.8815	35.0314	17.7846	20.671	25.2577	69.5854	72.8054	64.6665	24.2107	110.85	68.5902	49.728	200.324	29.3999	5568.02	3673.03	101.182	20567.5	144.417	64.4957	101.636	123.311	81.5127	5394.11	40.8493	97.4256	7830.59	65.7861	30667	113.788	95.377
O75891_ALDH1L1	O75891	ALDH1L1	56582.2	25173.1	93802.5	19036.2	45525.2	213465	31866.9	87335.9	49987.6	101222	34755.7	23620.4	259493	386036	207617	91671	47582.1	49225.5	42920.5	61776.5	57012.8	45018.3	36812.8	45652.4	21376.5	88326.6	59247.1	68405.5	127695	37653.7	34485.5	36963.1	6104.04	62127.3	130986	95883.9	102803	61386.6	374736	389168	820205	399354	242534	409079	932013	1.73569e+06	262346
O75899_GABBR2	O75899	GABBR2	7.9324e+06	78700056	20245462	36556112	26184080	43923308	15771163	21977508	64462244	40203576	18472304	11986586	1.78224e+06	9020055	902617	13315812	20150928	5.44814e+06	17939372	2.13387e+06	11833316	23253436	31554540	28655624	21180780	74202104	32031964	24403580	6.64141e+06	9683356	1.52968e+06	5290717	30464802	18768944	21904850	125894168	76779816	36396004	44648728	32301904	20371290	45133804	5.86199e+06	19771132	15570877	24464042	27295336
O75909_CCNK	O75909	CCNK	25.863	23.0055	83.8349	1939.22	37.3628	53.1065	10114.1	3821.22	75.9221	50.2075	52.2647	1288.94	900.892	1111.2	812.721	227.553	13202.1	10606.4	10536.6	10725.4	9764.96	11767.7	1138.15	1138.15	13067.1	1138.15	1138.15	49.728	200.324	29.3999	6448.94	7853.18	101.182	26.3601	144.417	64.4957	101.636	123.311	81.5127	4246.78	40.8493	97.4256	49.9291	65.7861	153.874	113.788	9462.55
O75911_DHRS3	O75911	DHRS3	12812.7	23.0055	10856.7	23.4978	37.3628	53.1065	18.9226	8335.65	75.9221	50.2075	52.2647	1288.94	900.892	1111.2	812.721	227.553	37.8815	35.0314	17.7846	20.671	25.2577	69.5854	4396.91	64.6665	15734.8	110.85	68.5902	49.728	200.324	29.3999	48.1609	18305.1	101.182	26.3601	144.417	64.4957	101.636	123.311	9032.4	17081.8	14645.6	17253.3	10883.1	15264.4	15719.1	1372.17	1372.17
O75915_ARL6IP5	O75915	ARL6IP5	430555	763107	450009	332200	466185	619655	286235	558442	623520	461847	289076	23115.7	100788	23115.7	295958	296725	232481	296567	283044	333945	386569	137464	301304	478994	307813	827277	287289	196415	1.17309e+06	228353	384277	406624	470800	248651	708043	1.5211e+06	1315861	628786	291662	301888	202993	309932	259696	245873	201224	154887	206468
O75923_DYSF	O75923	DYSF	80954.1	334029	72244.8	91763.3	121754	237495	56000.8	112513	273021	110973	62790	1288.94	900.892	1111.2	812.721	227.553	29989.3	35473.7	24994.5	35897.8	48447.8	25518.8	42637.9	87785	19159.5	212092	107250	43698	245608	48454.9	56080.3	30582.9	43513.1	66499.1	163070	1.06457e+06	906400	520613	68924.2	82279.6	74259.5	62323.8	67509.9	61186.3	94877.9	53215.6	66963.3
O75928_PIAS2	O75928	PIAS2	8532.45	23.0055	83.8349	7907.24	37.3628	5304	5664	50.9102	75.9221	50.2075	52.2647	1288.94	900.892	1111.2	812.721	227.553	37.8815	35.0314	17.7846	20.671	25.2577	69.5854	72.8054	64.6665	24.2107	110.85	68.5902	49.728	200.324	29.3999	48.1609	50.4815	101.182	26.3601	144.417	64.4957	101.636	123.311	81.5127	26.6301	40.8493	97.4256	49.9291	65.7861	153.874	113.788	95.377
O75934_BCAS2	O75934	BCAS2	246470	411561	940780	179976	499786	402921	456772	226845	697078	1.02119e+06	3.64793e+06	871726	3963735	5.97961e+06	22303228	2.62248e+06	117396	111715	126330	88637.3	165200	657902	139798	239536	127841	19715.1	732817	2194677	102215	1.24339e+06	1.03612e+06	192656	443919	11300207	61359.3	1.36253e+06	1.99554e+06	1.60313e+06	263980	338582	21563	332710	164842	128793	21563	21563	151497
O75935_DCTN3	O75935	DCTN3	35772.6	90809.1	34126.4	34588.7	54937.6	71264.6	38513.4	51423.5	53134.3	38672.1	46460.6	1288.94	900.892	1111.2	812.721	89080	60960.6	60187.3	45908.5	60749.8	54459.8	41155.8	26642.1	43873.2	50567.7	66237.9	53049.7	38787.1	155531	78363.5	61942.4	52017.2	7732.81	58737.2	57568	74179	50320.7	63600	58504.2	62046	108527	55432.2	58203.6	58251.7	42362	54578.1	61251.9
O75937_DNAJC8	O75937	DNAJC8	50385.5	43725.8	36781	56316	36142.6	27616.2	59976.1	53058.8	39190.7	27257.1	46518.4	412817	203220	764347	144250	88129.3	44779.4	41194.4	59699.9	48544.4	68280.5	51339.4	198789	183100	41647.4	5117.18	53888.8	54208.7	20588.5	36762.7	41662.5	42378.8	39295.7	45876.5	49465.4	35943.4	4476.25	47764.5	49200.7	50959.2	76655.2	49072.8	39078.2	52390.4	5359.07	42484.6	72848.7
O75940_SMNDC1	O75940	SMNDC1	12874.8	23.0055	83.8349	17085.9	12680	53.1065	18.9226	50.9102	75.9221	50.2075	52.2647	1288.94	900.892	1111.2	812.721	227.553	23589.5	27795.2	23652.2	26194.9	2408.55	17655.8	2408.55	2408.55	25625.1	2408.55	2408.55	49.728	200.324	29.3999	48.1609	6928.89	101.182	26.3601	144.417	64.4957	101.636	123.311	81.5127	26.6301	40.8493	97.4256	49.9291	65.7861	153.874	113.788	12144.2
O75947_ATP5H	O75947	ATP5H	306643	573441	294146	281610	395485	801449	176379	268332	344768	192390	198108	1.87944e+06	2.23788e+06	2.37936e+06	669014	1.53241e+06	655183	467489	522394	676712	424985	605851	261164	357119	522982	713042	458231	355688	1.39858e+06	278966	632987	1.18316e+06	239691	365462	736359	5.55909e+06	6794845	1.23847e+06	1.47282e+06	1.94352e+06	2.94403e+06	1.66905e+06	1071196	1.97193e+06	1209220	819370	2093744
O75953_DNAJB5	O75953	DNAJB5	18213.9	295681	68514.9	13691.4	40018.7	160633	9711.84	60257.6	119937	9711.84	9711.84	1288.94	900.892	1111.2	812.721	227.553	10689.5	35.0314	17.7846	20.671	25.2577	69.5854	17261.3	10130.3	24.2107	162467	15609.8	94684.3	149280	29.3999	48.1609	50.4815	101.182	26.3601	144.417	55675.5	65954.8	123.311	81.5127	26.6301	15839.9	97.4256	49.9291	28149.7	153.874	113.788	95.377
O75954_TSPAN9	O75954	TSPAN9	76646.7	80240.1	39447.4	51565.1	132906	59104.6	46444.2	71935.4	64573.7	66397.9	94036.5	1288.94	137584	1111.2	812.721	227.553	3400.22	33099	23802.2	9230.57	30994.7	3400.22	44559.3	84840.3	11488.9	3400.22	3400.22	54715.7	58408.2	35027.4	50472.5	34732	4667.12	26.3601	144.417	64.4957	101.636	123.311	62910.9	95191.8	101293	142484	120699	126510	63890.4	62707	40798.1
O75955_FLOT1	O75955	FLOT1	118394	188680	193600	124411	109621	356951	93895.4	186752	122897	102554	155374	3782433	214848	109044	166971	110137	97886.6	108063	96178.5	117577	99889	93587.1	78911.7	203539	96559.3	190043	105251	77196.7	233630	88265.2	80747.2	102687	99352.1	157147	213327	154531	237889	174794	184567	174560	158069	174846	240517	183704	193574	255500	258386
O75962_TRIO	O75962	TRIO	56078.2	27323.7	83.8349	76639.4	253268	53.1065	88556.9	50.9102	75.9221	50.2075	52.2647	1288.94	900.892	1111.2	812.721	227.553	10786.9	92677.3	8090.17	63930.4	85060.1	8319.16	156547	6712.12	111558	6712.12	6712.12	49.728	200.324	29.3999	48.1609	123544	269445	26.3601	144.417	64.4957	101.636	123.311	81.5127	3301.41	40.8493	97.4256	1884.77	65.7861	153.874	113.788	67683.5
O75964_ATP5L	O75964	ATP5L	75747.9	144965	89151.1	72321.8	172424	184523	76835.3	76057.5	410131	155650	167206	1288.94	900.892	1111.2	812.721	245734	379205	245670	280210	277714	275125	192234	102386	573640	270546	818816	112949	180781	435372	124686	267715	425643	605208	198806	419774	2.0087e+06	2.05558e+06	1234153	441913	691749	1378067	647951	429380	612890	1.12175e+06	460588	650717
O75970_MPDZ	O75970	MPDZ	517313	8435315	1.13988e+06	851412	1.07105e+06	2.78953e+06	230190	566495	5.14986e+06	315411	3.23922e+06	156148	156148	1817453	1.16997e+06	1.69702e+06	696465	181385	255151	177008	234596	91690.4	838527	338291	340270	428583	494706	1.01569e+06	11835807	1.11733e+06	1.14807e+06	800850	581810	117987	610233	5946510	2.39665e+06	4.50513e+06	369481	356908	1.70002e+06	637256	628708	756571	2.20603e+06	2.3418e+06	823891
O75976_CPD	O75976	CPD	9457.77	23.0055	83.8349	15598.3	37.3628	53.1065	18.9226	11151.8	75.9221	50.2075	52.2647	1288.94	900.892	1111.2	812.721	227.553	34056.9	31136.2	27365.3	40594	25890.2	28199.7	25192.3	18582.7	42130.1	3034.97	3034.97	10688.7	170908	7103.56	43373.7	59171.7	7103.56	18072.3	117326	783737	556664	36895	37636.3	56165.8	224252	17562.1	28106.2	15980	229524	185373	23563.2
O75995_SASH3	O75995	SASH3	25.863	23.0055	83.8349	4109.35	37.3628	53.1065	10245	50.9102	75.9221	50.2075	52.2647	1288.94	900.892	1111.2	812.721	25764.3	19687.3	11624.6	17460.4	11849.5	15187.9	21028.1	23048.7	1699.25	1699.25	1699.25	16053.5	16668	1833.8	6878.27	30807.7	18998.1	1833.8	37291.4	18670.6	64.4957	101.636	123.311	81.5127	26.6301	40.8493	97.4256	49.9291	65.7861	153.874	113.788	95.377
O76003_GLRX3	O76003	GLRX3	86253.8	128163	114244	140182	66041	94637.8	101955	95651.3	86024.5	118456	83691.7	22081	133727	293026	278450	178036	134891	147143	138076	131712	124646	147198	175651	181769	144832	207697	131098	188586	166635	190788	95181.5	108909	229813	123525	132929	157612	129204	151511	101312	78894.1	106632	93340.4	62386.8	83958.2	98143.1	107624	87917.8
O76015_KRT38	O76015	KRT38	489578	39734	638769	188247	186151	233539	499567	694132	136026	592844	314542	273735	2.07566e+06	273735	4187613	1.94877e+06	1.73556e+06	4067343	2129589	2.47225e+06	3.80791e+06	2561524	1995026	1.95612e+06	4.03477e+06	243250	913872	3.64156e+06	250928	2.13764e+06	1.34466e+06	1.46517e+06	3.95739e+06	999248	1.26281e+06	89552.2	320619	999407	120985	143488	189162	146839	692146	274330	201312	22378.2	265858
O76021_RSL1D1	O76021	RSL1D1	79544.2	14174.3	56218.3	85431.9	37201.6	30886.4	32763.5	30867.4	29309.4	19665.1	36580.8	1288.94	900.892	1111.2	812.721	227.553	23154.8	48176.6	27742.7	12245.8	22222.3	35402.4	19149	57461.8	44381.7	8894.57	15685.7	61088.6	8287.94	144419	75339.9	41648.9	91900.3	60123.4	19964	3511.85	3511.85	25268.1	10665.3	2061.21	2061.21	2061.21	35088.1	19971	2061.21	7214.19	40381.2
O76024_WFS1	O76024	WFS1	218647	576438	1.04016e+06	157226	510603	123303	188198	261721	140414	486462	1.39663e+06	3.20936e+06	900.892	891647	812.721	227.553	69577	290352	559047	88968.3	168998	914577	20168.7	3632480	378760	953899	144685	986667	2.64255e+06	361819	449860	214194	362520	1.56362e+06	429498	84991.3	708606	697930	309729	220903	667353	419747	1511933	599390	40824.3	40824.3	602978
O76031_CLPX	O76031	CLPX	22303.6	21436	20477.4	29245.6	12785.1	19089.6	5012.2	13209.8	4403.99	4627.85	1525.91	1288.94	900.892	1111.2	812.721	227.553	22950	32996	36165.5	34103.1	38000.1	25722.2	43758.3	36305.4	27543	3227.6	25216.6	12731.1	18635	22010.4	16346.2	11907.8	19702.3	20330.1	2761.5	35335.6	2761.5	27179.3	52948.5	64106.7	111248	77874	54642	66016.5	74934.8	56672.7	73453.6
O76041_NEBL	O76041	NEBL	75385.5	310476	228279	60361	153425	38344.4	42350.1	40576.9	541394	73449.3	1.02879e+06	1288.94	900.892	1111.2	812.721	399528	67497.7	50630.8	44837.6	4240.01	4240.01	20120.9	52360.6	47021.3	14331.5	4240.01	4240.01	66300.3	5837.96	62756.5	62133.8	35840.5	64867	6410.03	37617.7	6410.03	62448	92235.1	65420.2	73076.6	154371	58191.7	30472.5	66489.6	133328	22222	48829.4
O76054_SEC14L2	O76054	SEC14L2	25.863	23.0055	39414.8	58351.8	37.3628	53.1065	18.9226	50.9102	75.9221	50.2075	52.2647	1288.94	900.892	1111.2	92579.1	219712	37.8815	52766.8	17.7846	20.671	25.2577	69.5854	19322.2	109089	24.2107	681809	68.5902	40722.5	36153.4	31017.4	10609.3	14225	18072.8	26.3601	19913.1	64.4957	101.636	123.311	44086.8	43362	14628.8	31595.3	22933.6	41232.9	53048.3	48681.8	52499.4
O76061_STC2	O76061	STC2	6491.61	23.0055	83.8349	23.4978	7211.85	53.1065	12625	6218.11	75.9221	1356.55	52.2647	38554.1	763619	204824	358875	214844	37.8815	35.0314	17.7846	20.671	25.2577	69.5854	4123.66	64.6665	24.2107	14204.1	68.5902	8745.57	200.324	29.3999	48.1609	50.4815	101.182	26.3601	144.417	64.4957	101.636	123.311	81.5127	26.6301	40.8493	97.4256	49.9291	65.7861	153.874	113.788	95.377
O76062_TM7SF2	O76062	TM7SF2	7513.54	23.0055	83.8349	23.4978	37.3628	53.1065	4508.17	50.9102	75.9221	17520.9	52.2647	1288.94	900.892	1111.2	812.721	227.553	37.8815	35.0314	17.7846	20.671	25.2577	69.5854	72.8054	64.6665	9364.83	110.85	68.5902	2848.45	2848.45	36737.5	22573.3	30713.9	23913.3	3873.72	50258.7	3873.72	41051.7	24901.1	63763.2	62828.4	65570.7	56549.9	6215.5	6215.5	6215.5	6215.5	69201.6
O76070_SNCG	O76070	SNCG	563945	96160.8	775195	251064	524329	128859	770668	1130228	287873	135063	965333	11125628	8325318	21778124	1.73737e+06	5.36628e+06	77087.1	53402.6	40749.1	65216.3	64330.8	49870.7	177933	145490	48267.3	274333	148628	188273	143049	155591	51761.2	37868.7	188519	33554.3	263352	15938.1	195703	144915	19707	30924.9	35527.1	26042.3	30294.1	35022.4	36734.7	63770.9	49213.5
O76071_CIAO1	O76071	CIAO1	27924.4	14595	23877.1	60447.4	19506.6	29443.9	34369.3	29326.9	22800.2	39033.8	33390.4	1288.94	900.892	1111.2	812.721	227.553	40242	56846.2	55018.3	43499.9	44649.9	46691.2	65818.6	71471.4	52771.1	5123.92	35383.1	47881.5	4115.88	36803.2	28758.2	34492.5	57858.7	34900.2	98322.8	2.81247e+06	234296	52727	47498.2	38672.9	88343.4	13228.1	36948.3	56373.3	3922.75	3922.75	41270
O76074_PDE5A	O76074	PDE5A	8538.53	33769.4	1676.15	4776.36	13313.8	21622	10108.3	11059.1	26550.6	21115.1	1676.15	1288.94	900.892	1111.2	812.721	227.553	22338	18382.3	9343.3	21109.5	27062	10770.9	23656.9	37713.6	10877.9	65317.1	37258.7	51296	240265	9241.54	7713.43	2713.37	6224.58	26.3601	144.417	64.4957	101.636	123.311	81.5127	26.6301	40.8493	97.4256	49.9291	65.7861	55527.1	113.788	95.377
O76076_WISP2	O76076	WISP2	31269.8	63361.4	60536.9	23090.1	72358.8	251795	99088.9	133529	100751	379871	99566.4	1.69824e+06	800040	1.31882e+06	235157	102695	8268.41	8438.25	7857.93	10967	7595.95	6577.12	1042.08	27830.6	5831.23	1042.08	63365.9	23105.6	31175.1	5051.08	5051.08	10027.8	137734	158507	144.417	64.4957	101.636	19827.3	49222.3	48246.4	32899.5	56222.3	34669.1	67459	82130.1	144785	61970.1
O76094_SRP72	O76094	SRP72	75898.9	64472.6	48810.3	54743.2	43578.9	42971.1	53271.4	64238.4	47458.4	20691.3	49624.6	1288.94	900.892	1111.2	812.721	227.553	87937.6	111058	93276.1	73332.4	76556.5	103222	122597	145309	88483.2	71529	84062.6	58163	6661.63	49709.9	89977.7	70956.8	64274	102015	43359.5	21948.9	5462.29	51167.9	30475.9	52159.1	52849.4	43362.1	39007.2	57244.5	40682.3	37200.3	72446.3
O76095_JTB	O76095	JTB	10564.6	23.0055	83.8349	15046.4	37.3628	53.1065	18.9226	50.9102	75.9221	50.2075	52.2647	1288.94	900.892	1111.2	812.721	227.553	23587.6	30359.7	28892.4	42926.1	34576.5	3455.16	3455.16	3455.16	46967.5	3455.16	3455.16	3449.78	3449.78	26075	42500.6	34917.7	3449.78	40475.9	144.417	64.4957	101.636	123.311	18745.7	26.6301	40.8493	97.4256	16230.8	65.7861	153.874	113.788	23431
O94760_DDAH1	O94760	DDAH1	101010	297761	163086	95197.3	168974	331632	129042	200053	142797	181087	125186	987518	408813	1.32516e+06	137524	654243	345178	378546	276870	388664	316170	235121	259119	366449	340527	136187	285233	70396.7	152859	57349.4	188963	342343	62176.5	42389.6	176736	524326	99880.2	55747.6	1.28881e+06	1.20791e+06	3.42055e+06	1.35958e+06	654274	1.52631e+06	1.78227e+06	3387202	1.17901e+06
O94762_RECQL5	O94762	RECQL5	526201	6705952	605600	1.25677e+06	1.60834e+06	10575678	642486	2.77446e+06	5.3901e+06	1.29924e+06	281658	2308168	900.892	1111.2	812.721	227.553	116007	191944	67918.3	141511	598819	56168.7	849171	1.04121e+06	109326	8.13003e+06	1.93928e+06	313078	3.88213e+06	103143	129084	215466	617406	292634	876903	6.07225e+06	3.82869e+06	927503	33640	7673.29	7673.29	7673.29	92688.5	41504.7	7673.29	7673.29	129274
O94763_URI1	O94763	URI1	287395	345956	1.02144e+06	243726	1.288e+06	1.15603e+06	451417	321934	1.05443e+06	1.24315e+06	2.5291e+06	991927	23168018	18090002	35739756	7.28745e+06	13112.7	13271.7	13033.7	51924.6	51924.6	51924.6	637544	51924.6	6665.69	1.72314e+06	1.22796e+06	585485	3.0355e+06	780049	329936	223228	1053140	34816.6	213022	510178	321297	34816.6	359416	415772	302437	427442	86247.4	404961	328789	1.28602e+06	157820
O94766_B3GAT3	O94766	B3GAT3	24235.3	23.0055	83.8349	10833.5	13710.2	53.1065	8347.92	50.9102	75.9221	8933.58	52.2647	1288.94	900.892	1111.2	812.721	227.553	9410.11	14898.9	4005.47	7380.61	3057.37	17189.8	22391.2	23834.1	7556.72	1230.78	13353.4	1542.1	1542.1	11650.3	22120.1	12492.5	1542.1	12864.9	144.417	64.4957	101.636	123.311	16334.4	18751.9	2068.26	13525.9	28958.4	2068.26	2068.26	2068.26	29627.5
O94776_MTA2	O94776	MTA2	46497.6	2731.09	22521	83237	12709.8	2731.09	22624.1	19674.6	21382.2	36677.3	36400.9	1288.94	900.892	1111.2	812.721	227.553	43290.5	55448.5	39632.9	65369.6	69154.1	50858.7	65839.6	27141.1	32383.2	4800.41	30923.2	1807.03	1807.03	35470.1	15205.6	8498.61	13106.9	48270	23976.6	3572.22	3572.22	34920.1	26809.1	15516.7	2457.12	28223	40206.6	18381.2	2457.12	2457.12	633836
O94788_ALDH1A2	O94788	ALDH1A2	17240.5	80392.2	14679.2	65921.7	14704.4	3648.36	27009.1	35438.3	3648.36	3648.36	10220353	2.79814e+06	118394	118394	498276	255409	11910.6	35.0314	17.7846	20.671	25.2577	9561.82	72.8054	385911	24.2107	110.85	68.5902	170682	49615.6	7935.9	7935.9	17779	7935.9	26.3601	460876	64.4957	101.636	123.311	66740.5	99674.4	82342	55402.1	30557.9	49280.9	65762.1	83327.1	116905
O94804_STK10	O94804	STK10	27859	158752	359990	35389.9	24359.3	155436	35881.8	151903	1.76104e+06	275257	217991	3023493	2.27485e+06	2.49819e+06	4.63541e+06	1.02612e+06	29977.1	15743.4	21814.9	30082.8	40499.6	16234.9	49937	1.22895e+06	26586.7	55149.8	49001.1	34893.3	245277	218555	24183.2	24503.9	222596	56651	143180	9092.24	9092.24	72936.2	6549.59	41821.7	2445.75	14203.8	37565.4	2445.75	36665.6	2445.75	9939.05
O94805_ACTL6B	O94805	ACTL6B	25.863	23.0055	51573.7	171264	37.3628	53.1065	88203.8	50.9102	75.9221	65733	52.2647	1288.94	900.892	1111.2	812.721	46188	61040.9	35.0314	62850.8	20.671	47575.3	69.5854	72.8054	64.6665	24.2107	110.85	68.5902	49.728	200.324	29.3999	76129.5	50.4815	101.182	26.3601	144.417	64.4957	101.636	123.311	81.5127	26.6301	18122.5	97.4256	49.9291	65.7861	153.874	113.788	25934.9
O94811_TPPP	O94811	TPPP	45693.1	342886	57967.7	60669.7	69266.3	354663	36607.9	138252	316508	9543.6	14320.6	13277.4	167632	213219	13277.4	17471.5	906840	14734.6	17271.2	40684.7	62760.3	19029	51648.3	80684.2	37855.1	424224	154457	68101.9	313352	42234.2	10968.3	167797	128386	16715.8	11182.4	185140	146911	98528.2	44155.8	18991.8	38660.1	7375.27	28442	11965.9	70548.1	2959.95	37394.9
O94813_SLIT2	O94813	SLIT2	152253	171797	16613.9	176362	221138	244108	80915.3	116399	16613.9	16613.9	16613.9	1288.94	900.892	1111.2	812.721	227.553	21911.2	35.0314	14010.2	20.671	25.2577	787.177	72.8054	64.6665	6583.43	110.85	68.5902	49.728	200.324	29.3999	48.1609	50.4815	101.182	26.3601	144.417	64.4957	101.636	98324	10092.5	44765.2	10705.2	189809	73992.4	10705.2	10705.2	10705.2	10705.2
O94822_LTN1	O94822	LTN1	14009.8	17115.2	1571.43	18709.2	16758.2	21370.9	11804.7	1571.43	17797.7	1571.43	8148.56	1288.94	900.892	1111.2	812.721	227.553	10419.8	14296	20097.5	14072.8	20298.6	21022.1	28153	31474.2	22980.5	2034.94	20679.5	1430.95	1430.95	14232.5	12663.8	16032.3	1430.95	26.3601	144.417	64.4957	101.636	123.311	81.5127	26.6301	40.8493	97.4256	49.9291	65.7861	153.874	113.788	95.377
O94826_TOMM70	O94826	TOMM70	61536.3	101987	16035	41688.1	68435.2	76836.1	52610.2	52537.1	65018.7	32824.8	33237.8	1288.94	900.892	1111.2	812.721	227.553	64521.2	73608.9	66697.6	84131.1	85025	50857.3	76260.6	35101	56836.8	39215.7	41360.7	30938.8	27498.9	56587.5	32896.2	39892	37654	53552.2	110459	109988	136999	88632.3	83113.3	90517.1	129775	90521.5	57567.1	85007.1	91487	156520	78238.4
O94830_DDHD2	O94830	DDHD2	25.863	32286.1	83.8349	13223.2	37.3628	53.1065	21141.7	50.9102	23861.5	50.2075	52.2647	1288.94	900.892	1111.2	812.721	227.553	2710.84	25949	13257.1	22917.5	17606.5	2710.84	2710.84	2710.84	2710.84	42760.7	40159.4	49.728	200.324	29.3999	48.1609	50.4815	101.182	26.3601	144.417	64.4957	101.636	123.311	81.5127	26.6301	40.8493	23473.1	25115.7	65.7861	153.874	113.788	95.377
O94832_MYO1D	O94832	MYO1D	92801.3	17997.4	84811.7	56591.7	56000.7	25017.2	65551.5	69978.1	35563.2	84028.4	61484	1288.94	900.892	1111.2	812.721	26884	303044	266274	272264	312794	345945	175140	251428	290072	304041	26759.9	154985	52451.5	20503.9	58236.4	63748.9	60472.1	71724.7	80748.4	62945.1	657168	415899	34012.3	69635.6	74922.7	62079.1	62155.8	100351	64653.8	45242.1	62159.6	77593.9
O94842_TOX4	O94842	TOX4	139289	8811.93	84473	163433	75833.1	37047.1	79065.2	80034.8	43221.3	90677.6	8811.93	1288.94	900.892	1111.2	812.721	227.553	5481.28	42097.4	29315.9	83605.5	73989.3	57576.7	36345.8	61707.3	51007	5481.28	57670.1	64275.8	61675.9	111725	87290	88556.5	76245.3	121170	96037.3	936911	1.58461e+06	173669	26753.1	38803.2	2731.88	18432.2	2731.88	42755.4	258395	2731.88	9849.86
O94851_MICAL2	O94851	MICAL2	25.863	19301.3	83.8349	10497	37.3628	53.1065	18.9226	50.9102	75.9221	50.2075	52.2647	1288.94	900.892	1111.2	812.721	227.553	37.8815	35.0314	17.7846	20.671	25.2577	9499.28	72.8054	64.6665	24.2107	110.85	68.5902	49.728	200.324	29.3999	48.1609	50.4815	101.182	26.3601	144.417	64.4957	101.636	123.311	81.5127	26.6301	40.8493	97.4256	49.9291	65.7861	153.874	113.788	95.377
O94855_SEC24D	O94855	SEC24D	132658	69416	93679.1	140268	80915	66968.2	100647	72304.8	47981.9	138920	48060.3	1288.94	900.892	1111.2	812.721	87790.8	101769	150831	115179	131991	97574.7	123851	171583	152308	170575	90917.5	67191.8	94946	71945.6	54613.6	208967	158959	52680.5	252029	126692	14160.1	14160.1	46082.3	25817.4	19759.3	55012.9	35501	56745	26984.3	6613.35	3178.32	29187.1
O94874_UFL1	O94874	UFL1	80752.2	79010.3	83528.9	74580.4	74424.2	98475.2	59085.7	83701.2	66242.2	41215.6	91005.4	1288.94	900.892	1111.2	2.18563e+06	73503.4	73438.1	92388.2	72402.1	67048.7	59832.5	88646.9	103342	106053	84784.2	76563.8	66011.7	93164.9	82866.4	86096.5	109780	113900	80808.7	152780	97106.4	116003	72179.3	78227.7	78958.2	92303.3	202061	84643.5	84020	94513.5	87562.4	117251	90818.5
O94875_SORBS2	O94875	SORBS2	254810	1.78357e+06	409172	413704	544629	2.12378e+06	279871	695367	1.13722e+06	161116	282706	2.78772e+06	2.96783e+06	3.03278e+06	316133	1.10561e+06	120859	147220	74317.9	104150	180206	44382.5	356853	418909	91373.9	1895818	417652	325210	119322	320255	171685	211434	614781	28965.7	204656	53978.8	197782	110845	130412	170253	153056	81695.8	125272	114081	69702.7	92300.3	334849
O94880_PHF14	O94880	PHF14	6378.94	1304.21	1304.21	7576.12	23344.4	5104.01	16732.4	25463.7	1304.21	6694.77	1304.21	1288.94	900.892	1111.2	812.721	227.553	42355.4	31169.3	6849.81	4120	4120	64690.9	40324	61810.6	4120	4120	4120	49.728	200.324	29.3999	48.1609	64944.2	101.182	26.3601	144.417	64.4957	101.636	123.311	81.5127	221564	40.8493	97.4256	49.9291	65.7861	243425	113.788	95.377
O94885_SASH1	O94885	SASH1	19977.2	5421.03	5421.03	52773.6	5421.03	39717.6	46685.3	65793.9	5421.03	5421.03	100315	1288.94	900.892	1111.2	812.721	227.553	37.8815	35.0314	17.7846	20.671	25.2577	3010.38	72.8054	64.6665	24.2107	110.85	68.5902	49.728	146998	29.3999	48.1609	50.4815	101.182	26.3601	144.417	64.4957	101.636	123.311	81.5127	26.6301	40.8493	97.4256	49.9291	65.7861	153.874	113.788	95.377
O94886_TMEM63A	O94886	TMEM63A	18680.3	2078.28	23917.6	21197.3	21860.3	2078.28	15989.4	20458.3	2078.28	23376.3	2078.28	1288.94	900.892	1111.2	812.721	227.553	16513	31651.4	20188.2	31116	27790.2	20647.2	27165.4	28127.5	28556.2	2479.56	16200.9	49.728	200.324	29.3999	34364.1	29067.8	101.182	26902.2	132017	64.4957	101.636	123.311	60221.6	56379.6	57322.9	46044.2	42460.2	45512.8	58867.9	4956.83	36330.3
O94887_FARP2	O94887	FARP2	16143.5	22860.5	11927.4	1695.41	1695.41	29543.7	15188.3	1695.41	4295.57	18720	1695.41	1288.94	900.892	1111.2	812.721	227.553	7519.08	16477.1	12245.9	14332.5	30072.5	17057.6	19346.1	45632.3	17619.3	1727.97	20846.9	49.728	200.324	5260.83	6146	4457.32	101.182	26.3601	144.417	64.4957	101.636	123.311	81.5127	26.6301	40.8493	97.4256	49.9291	65.7861	153.874	113.788	95.377
O94888_UBXN7	O94888	UBXN7	21838.6	13631.2	23044.5	32083	20087.9	28132.2	22206.4	12983.7	10533.9	2050.46	2050.46	1288.94	900.892	1111.2	812.721	227.553	22127.5	22854.6	26349.2	21558	96562.7	105382	16827.5	32782.3	16126.4	2207.28	17956.8	33878.5	3891.86	22996	17104.8	81694.9	3891.86	26.3601	144.417	64.4957	101.636	246649	445874	185135	33271.6	376462	312902	252347	787658	33271.6	174970
O94901_SUN1	O94901	SUN1	13354389	2.57985e+06	54947.5	40863.9	95659.1	45442.7	9616664	523051	86039.1	15427738	4.89742e+06	60406112	15163597	11273769	4174739	6482382	27460	41478	30891.8	45370.2	56586.1	21321.3	27466.5	70772.3	55603.4	35079.4	55386.2	55062.4	4058921	50384.1	51907.1	47873.7	64157.6	332439	4.88092e+06	228163	190769	108987	842426	4287572	6.05419e+06	3.59571e+06	49107.8	29761.2	450411	1.84797e+06	36678.9
O94903_PLPBP	O94903	PLPBP	83576.3	197794	92406.2	74721.3	91013.1	120724	65685.8	89596.9	69590.6	55399.1	50758.1	1288.94	900.892	400352	812.721	226910	91104	116893	92752.7	118463	185507	84495.8	148773	82638.2	91892.4	148090	129439	88177.7	114939	64794.3	92134.5	118036	75559.2	91487.5	99027.5	175985	273329	80091.1	272566	197239	278259	254833	124930	245309	215210	215241	185779
O94905_ERLIN2	O94905	ERLIN2	96551.3	99160.8	83432.6	73888.1	102575	177324	84338.2	109891	107214	114248	86894	129363	193930	88274.1	402114	214351	76764.7	85306.6	77151.3	87036.6	166245	84868.1	82952.9	113957	81495.1	126934	261364	75954.7	316976	68510.1	80776.5	102034	165388	111931	178343	114148	162112	85789.5	137979	152078	122944	141719	112108	162164	288688	378782	205294
O94906_PRPF6	O94906	PRPF6	21049	180052	462495	45692.6	18025.5	154686	36700	15145.1	32322.7	662916	2180140	3.80544e+06	41059900	45453356	56978992	8725409	37304.7	45081.7	39843.2	38869.9	44874.6	35018.3	38442.1	60862	37432	256467	265078	633764	2.08796e+06	15807.5	155568	31419.5	509884	30397.5	695012	773812	1.15072e+06	1.62951e+06	74397.8	25062.4	83491.9	21843.5	38823.5	16442.7	101232	106645	26117.7
O94911_ABCA8	O94911	ABCA8	56015	6090.28	209676	59573.5	136121	6090.28	47815.1	57407.1	27641.3	42534.2	60115	552066	5.34023e+06	7938778	3282984	552066	36168.4	298042	196377	200736	341151	272526	24769.8	369800	181959	2.38394e+06	471834	340925	16233.8	115704	210231	14216.5	130616	340320	162678	36367.9	33690.7	143666	403058	381170	671765	32125.3	41974.2	15326.1	21206.6	32802.5	144152
O94915_FRYL	O94915	FRYL	103831	163336	511665	208492	476955	129223	429290	190781	154555	606986	562118	1288.94	900.892	1111.2	812.721	227.553	206451	136545	169070	216916	110710	204533	24046.8	64270.7	149973	14321.7	149655	354125	298948	384916	19883.3	23233.1	222913	652054	57416.2	284223	31170.3	253118	343765	260443	298606	285882	493623	356313	132987	324234	58364.2
O94919_ENDOD1	O94919	ENDOD1	84224.8	127989	146249	65553.9	109604	132121	82145.2	88272.6	108690	131993	88510.4	1288.94	900.892	1111.2	812.721	227.553	44092.1	96599.1	63976.3	85969.3	111216	102203	136953	167085	123082	89008	148449	113141	293235	96784.4	55248.3	48958.3	133627	47861.3	150521	445630	316661	218972	164232	135744	79510.5	56087.4	123476	113836	83894.2	89317.5	101033
O94925_GLS	O94925	GLS	75437.5	85052.6	79312.4	38489.8	39756.6	84318.1	81253.4	68867.1	75542	117485	58285.2	1288.94	42369.6	2.58111e+06	812.721	227.553	70899.5	66187.3	56168.9	61889.2	119166	108690	121331	127872	41530.5	76242.4	44786.3	101953	66830.7	22912.6	137675	40441.4	97533.6	103420	52568.3	20282.6	92181.4	90644	684727	614560	1070751	760873	536904	804849	837334	731105	706372
O94927_HAUS5	O94927	HAUS5	25.863	23.0055	83.8349	6064.47	37.3628	53.1065	18.9226	50.9102	75.9221	50.2075	52.2647	1288.94	900.892	1111.2	163784	227.553	37.8815	1363.13	9233.78	20.671	25.2577	5888.17	72.8054	64.6665	24.2107	110.85	68.5902	194907	19143.9	250465	19143.9	170786	149598	26.3601	144.417	64.4957	101.636	123.311	81.5127	26.6301	40.8493	97.4256	49.9291	65.7861	153.874	113.788	95.377
O94929_ABLIM3	O94929	ABLIM3	13078.2	46753.6	9270.41	13068.3	13005.5	45221.5	3985.86	7100.05	15810.1	10361.4	1071	1288.94	284158	1111.2	812.721	88987	3613.16	6250.49	17.7846	20.671	25.2577	69.5854	72.8054	11858	24.2107	110.85	12353.5	7016.81	27213.8	21392.6	48.1609	50.4815	32428.9	26.3601	144.417	64.4957	22627.2	123.311	12922.8	26.6301	40.8493	97.4256	12033.6	15454.8	153.874	113.788	95.377
O94964_SOGA1	O94964	SOGA1	155008	10957.7	10957.7	162348	95673.8	10957.7	135543	10957.7	10957.7	95250.1	13637.9	1288.94	414280	1111.2	812.721	227.553	439772	375051	238385	411932	265748	214980	160602	193862	389034	127236	28166	66720.5	18137.6	81630.6	352558	334803	71167.1	26.3601	431926	64.4957	101.636	123.311	119623	115573	195843	131837	158591	133366	39376.7	14414.4	179042
O94966_USP19	O94966	USP19	5663.04	23.0055	83.8349	95309.3	4078.44	9500.59	4160.99	50.9102	75.9221	50.2075	52.2647	1288.94	900.892	1111.2	812.721	227.553	16361.6	31694.5	1668.63	17756.7	1668.63	10824.1	5499.21	1668.63	17981.7	1668.63	1668.63	49.728	200.324	29.3999	48.1609	19908.7	101.182	26.3601	144.417	64.4957	101.636	123.311	81.5127	26.6301	40.8493	97.4256	49.9291	65.7861	153.874	113.788	95.377
O94967_WDR47	O94967	WDR47	4236877	7.94163e+06	21989782	6726829	13017278	1.01254e+06	25244002	10751822	18520202	8.02582e+06	54983264	29111596	360045984	501514272	40930320	33838512	1.79953e+06	677928	3681054	1.3884e+06	1.1102e+06	21305444	9242538	8898553	559036	5277927	1.2544e+06	3.08142e+06	4.92648e+06	16623865	341803	3.28212e+06	4.27919e+06	6.56042e+06	2.26882e+06	449190	2.37844e+06	6.75994e+06	141887	1.17729e+06	141887	2.19248e+06	141887	141887	2295899	756911	550751
O94973_AP2A2	O94973	AP2A2	133866	59214.3	88712.9	78616.6	106966	77300.2	83223	83950.9	72666	111587	108201	1.05359e+06	65450.9	58995	1.18733e+06	53428.5	105185	141895	96666.6	117426	138690	97988.9	135874	180320	100103	113545	114049	66393	29041.8	86009.8	65994.7	66566.8	84312.9	105521	74062.4	36732.9	38753.8	61550.7	214028	180873	169017	221005	184808	228878	146122	142333	140239
O94979_SEC31A	O94979	SEC31A	70610.3	67424.4	66131.2	93861.5	46606	59427.4	56051.7	56760	65686.2	62801.9	91705.8	884403	34007.9	203462	113919	158531	125080	107008	109193	139229	65024.7	129656	87346.7	97434.8	141280	97097.9	70452.3	119669	84013.5	83766.2	233932	220303	88432.5	222916	111809	76447	64325.9	69701.2	114329	123088	210593	119426	99633	131847	111536	155860	99740.5
O94985_CLSTN1	O94985	CLSTN1	25.863	23.0055	83.8349	23.4978	37.3628	53.1065	18.9226	50.9102	75.9221	50.2075	52.2647	1288.94	900.892	1111.2	812.721	227.553	15087.1	14752.6	16575.1	20.671	10428.5	69.5854	72.8054	64.6665	24.2107	110.85	68.5902	49.728	200.324	29.3999	138839	50.4815	101.182	26.3601	144.417	64.4957	101.636	123.311	81.5127	23308.8	40.8493	97.4256	49.9291	27749.3	153.874	113.788	95.377
O94992_HEXIM1	O94992	HEXIM1	14114.2	1169.52	12783.9	13404.1	1169.52	9274.81	9245.46	11348.6	1169.52	1169.52	1169.52	1288.94	55647.7	1111.2	812.721	227.553	15641.2	15564.2	10594.6	13408.6	11217.1	24934.2	25029.8	23075	23269.3	11538.6	11907.4	1326.45	1326.45	19979.3	8727.93	11086.2	1326.45	26.3601	144.417	64.4957	101.636	123.311	11859.2	10698.8	1063.66	6335.89	8173.78	6962.71	1063.66	1063.66	16503.7
O95057_DIRAS1	O95057	DIRAS1	269410	1939337	312051	411346	650335	2.45418e+06	397855	754758	1295961	298312	87835.4	1288.94	713960	1111.2	812.721	2339992	1.80353e+06	1.55551e+06	1.29872e+06	1.45229e+06	2.03076e+06	1.32594e+06	348715	2.0288e+06	1.41712e+06	1.84213e+06	1.52657e+06	1.25109e+06	4802170	1.14721e+06	1272263	2.30077e+06	1.06728e+06	939209	3.62251e+06	20287224	20993594	6.01008e+06	2.84796e+06	3350883	7070026	2358132	1.90071e+06	2.82416e+06	4237558	8.01416e+06	2.87987e+06
O95070_YIF1A	O95070	YIF1A	25.863	23.0055	83.8349	12091.1	37.3628	53.1065	18.9226	50.9102	75.9221	9109.83	52.2647	1288.94	900.892	1111.2	812.721	227.553	20016.7	24156.1	17.7846	23292	25.2577	69.5854	72.8054	64.6665	24.2107	110.85	68.5902	49.728	200.324	29.3999	25129.4	19124.9	101.182	26.3601	144.417	64.4957	101.636	123.311	81.5127	22405.8	40.8493	29652.8	49.9291	20885.6	153.874	113.788	95.377
O95071_UBR5	O95071	UBR5	6377.66	20676.5	73704.4	12357.3	20676.5	808771	2499.79	336881	20676.5	20676.5	20676.5	1288.94	900.892	1111.2	812.721	227.553	242358	133028	200144	6300.87	97140.1	155187	16347.5	16347.5	310168	16347.5	16347.5	49.728	200.324	29.3999	48.1609	50.4815	101.182	38403.9	144.417	64.4957	101.636	94495.2	81.5127	790154	40.8493	945878	49.9291	65.7861	153.874	113.788	864845
O95081_AGFG2	O95081	AGFG2	17182.1	1435.87	12790.9	11950.7	10383.2	24088.4	12485.7	25459.6	14412	4390.24	10443.9	1288.94	900.892	1111.2	812.721	227.553	36610.8	20504.9	27489.2	22240.5	13392.8	223267	76525.9	43896.5	22635.8	21893.3	28149.6	23123.2	200.324	29.3999	48.1609	17070	101.182	26.3601	144.417	64.4957	101.636	123.311	81.5127	687.496	20605.1	97.4256	6606.32	65.7861	153.874	113.788	95.377
O95084_PRSS23	O95084	PRSS23	4557.03	102086	4557.03	18128.6	77651	307443	9218.7	33559.3	16472.3	61877	4557.03	1288.94	900.892	1111.2	812.721	227.553	37.8815	35.0314	17.7846	20.671	25.2577	69.5854	72.8054	64.6665	24.2107	28054.4	68.5902	49.728	200.324	29.3999	48.1609	50.4815	101.182	26.3601	144.417	64.4957	101.636	123.311	22245	17927.7	3868.55	3868.55	50015.2	3868.55	3868.55	3868.55	58742.9
O95104_SCAF4	O95104	SCAF4	31794.9	2818.33	25083.3	44593.7	36586.3	59826	29648.7	12002.7	2818.33	6872.76	7241.21	123614	900.892	1111.2	812.721	227.553	22774.4	20542.2	39545.9	31331	33464.3	29142.4	41184.5	18952.1	24217.7	2762.92	15137.9	12678.1	1758.76	17338.7	18387.9	27623	11910.4	17138.9	144.417	64.4957	101.636	15727	11507.6	18678.2	1728.4	14727.3	13832.3	1728.4	21064.1	19203.8	1728.4
O95139_NDUFB6	O95139	NDUFB6	206667	526924	207963	145151	583534	116040	351342	299773	453961	453814	148613	1288.94	900.892	1111.2	812.721	227.553	492318	406658	179244	938782	744120	312921	609675	1.64175e+06	878691	844716	657998	487530	1.06615e+06	550742	184979	939603	809937	289051	1.39156e+06	10457311	8.29072e+06	1.35893e+06	772933	1331945	514411	1.17542e+06	422714	652189	948465	1.02153e+06	1.0597e+06
O95140_MFN2	O95140	MFN2	35334.8	83239.4	41545.4	37657.1	52113.2	67645.9	31257.1	42353.6	46194.5	32749.1	46869.1	1288.94	900.892	1111.2	812.721	227.553	32916.2	44279.8	32722	43659.9	45063.9	35458.6	67051.6	87467.3	51344.1	65824.1	28961.7	46867.6	54673.2	48392.2	26735.3	58646.1	36768.6	29164.6	56625.9	141811	106709	43694.6	49947.7	75194.1	92061.4	65411.3	35584.7	66704.3	94535.4	112949	54797.9
O95154_AKR7A3	O95154	AKR7A3	218861	401623	161298	237792	281112	466137	320495	287266	289876	439384	221486	127667	1.03366e+06	2.91782e+06	564289	590935	200155	272200	240955	153209	172653	309791	331292	287437	352085	461614	213104	397344	82118.5	451872	617382	2.17621e+06	463119	37197.3	207394	442977	539583	297939	2.0192e+06	1.43605e+06	2.60434e+06	1.72889e+06	1.03212e+06	1.73801e+06	791391	1.94742e+06	1.02394e+06
O95155_UBE4B	O95155	UBE4B	20966.1	23.0055	23663.4	12810.1	37.3628	15207.4	18.9226	50.9102	75.9221	18453.2	52.2647	1288.94	900.892	1111.2	812.721	227.553	17219	13965.1	19891.9	11605.9	25010.7	11356.3	28455.4	1942.95	17396.1	23075.9	26319	12522	15253	39617.3	2246.41	2246.41	2246.41	15668.7	144.417	64.4957	101.636	15378.7	1759.25	12219.5	7446.2	1759.25	48141.9	9746.71	282902	1759.25	10408.1
O95159_ZFPL1	O95159	ZFPL1	24066.1	23.0055	83.8349	18665.1	20102.2	53.1065	17868.5	50.9102	75.9221	50.2075	52.2647	1288.94	900.892	1111.2	812.721	227.553	34603.8	22230.8	30905.8	38085.7	27338.2	49740.8	13420	3043.3	33871.4	3043.3	23700.5	2908.33	2908.33	26909.5	23407.8	36932.7	2908.33	76235.9	144.417	64.4957	101.636	37497.5	40530.8	40923.6	2768.31	35356.5	8856.68	27506	2768.31	2768.31	2768.31
O95163_ELP1	O95163	ELP1	31324.5	2854.52	2854.52	34219.7	31993.7	20060.1	17780.5	36270.5	28167	2854.52	2854.52	1288.94	57411252	1111.2	812.721	227.553	19752	17954.3	20427.6	25252.6	47531.9	35388.7	36803.7	53843	26463.7	3152.3	31813	41485.8	20217	502213	16451	411212	39489.9	4.06105e+06	144.417	64.4957	101.636	123.311	40842.3	35547.3	232493	20878.5	33231.2	71764.8	35123	3987.99	63246.3
O95167_NDUFA3	O95167	NDUFA3	55937	23.0055	33460.7	23.4978	37.3628	53.1065	71086.5	50.9102	75.9221	56208.1	52.2647	1288.94	900.892	1111.2	812.721	227.553	37088.5	83757.7	34766.6	86079.4	40392.5	39365.8	175342	183584	26680.6	7559.19	48861.6	33814.5	103939	48215	53205.5	123017	88119.6	60620	112801	731794	857697	141772	137351	227644	260988	152044	116758	113956	235442	330006	120848
O95168_NDUFB4	O95168	NDUFB4	79025.9	195043	144011	60728	120597	81351.3	99108.1	124564	126193	94727.5	78620.9	1288.94	900.892	1111.2	812.721	227.553	117641	197029	132453	205545	163878	102165	131974	210442	186493	358927	138192	117122	679243	131624	97651.3	275824	106089	76785.8	360820	2.98622e+06	2194842	548062	368498	558117	1.06123e+06	472874	286579	487580	612428	418656	470576
O95169_NDUFB8	O95169	NDUFB8	94686.5	161856	81516.9	50310.7	86398.6	224409	38259.4	82195.7	141786	110211	92277.7	1288.94	900.892	1111.2	812.721	227.553	145607	152730	123918	208911	201918	104341	257583	165347	145111	167809	137552	70198.9	530656	93391	102622	302363	80600.6	102792	244825	1938686	2.53197e+06	517895	481217	495947	958140	438142	339658	477192	349403	508657	635654
O95171_SCEL	O95171	SCEL	4150.29	23.0055	8367.06	3439.28	37.3628	53.1065	4398.23	50.9102	75.9221	50.2075	52.2647	1288.94	900.892	1111.2	812.721	227.553	49881.8	35.0314	51894.6	20.671	25.2577	69.5854	72.8054	64.6665	24.2107	110.85	68.5902	416459	42496.6	380345	42496.6	42496.6	478093	26.3601	144.417	64.4957	101.636	178910	81.5127	26.6301	40.8493	97.4256	49.9291	65.7861	153.874	113.788	11499.5
O95182_NDUFA7	O95182	NDUFA7	21305.6	54756.6	21864.1	44751.2	34581.9	59364.7	53520	26625.4	37044.9	37468.2	3912.83	1288.94	900.892	184879	812.721	227.553	74235.4	38427.9	31502	85363.2	40312.6	44417.4	23738.2	29481.6	50624	191822	26630.6	31003.7	216788	28179.3	67871.2	122042	41581.4	47880.4	118187	955814	759392	162471	388699	494878	1.00824e+06	400450	146614	417721	408843	199866	357823
O95183_VAMP5	O95183	VAMP5	29319.7	42241.1	55835.6	30466.8	38228.3	45580.8	34607.1	3948.25	19938.9	3948.25	59124.2	1288.94	93340.7	1111.2	812.721	227.553	37.8815	35.0314	13405.3	20.671	25.2577	69.5854	11635.7	64.6665	15541.4	23418.6	68.5902	4534.44	120180	4534.44	5557.59	10295.5	4534.44	26.3601	144.417	64.4957	101.636	123.311	15455.3	8986.76	1270.04	1270.04	10117.8	11041.2	1270.04	1270.04	1270.04
O95197_RTN3	O95197	RTN3	93461.4	194413	109928	118137	189942	309903	103525	146502	221845	185179	184631	1288.94	900.892	278485	812.721	264596	150504	82421.8	84862.1	104413	80346.9	89862.6	10365.2	27582.3	55126.8	199335	162066	152916	158426	139164	129250	227058	231123	193391	79981.2	191635	107698	151907	77230.2	119786	162344	142037	97097.4	131675	82837.8	86066.3	11279.8
O95202_LETM1	O95202	LETM1	30258.2	22804.7	20262.9	37796.2	23778.2	18771.6	17906.5	24394.5	26149.3	19141	26817.7	1288.94	94864.1	1111.2	812.721	227.553	126809	105593	130043	113211	90003.5	101819	69019.5	102796	112172	47639.6	53647.5	54154.1	9774.63	79262.6	103128	201759	50428.6	33625.8	54202.8	118652	194683	71355.7	252617	276904	740385	299242	229467	363790	327016	361148	370969
O95208_EPN2	O95208	EPN2	23106.3	40247.4	2877.07	16778.7	17219	52073.7	23588.1	13852.4	43300.2	2877.07	2877.07	1288.94	900.892	1111.2	812.721	227.553	6927.92	12601.2	13781.7	1605.81	21235.2	9727.69	1605.81	22748	18121.6	53261.7	23321.8	18503	2360.05	27561.1	2360.05	5067.87	43270	26.3601	144.417	39329.2	101.636	33725.8	81.5127	9281.08	40.8493	97.4256	6958.54	65.7861	16305.7	113.788	22717.6
O95210_STBD1	O95210	STBD1	24356.2	53399.3	49043.8	40806.4	33292.2	44730.4	94012.5	28614.1	49909.8	38033.6	36160.7	1288.94	900.892	1111.2	812.721	227.553	55716.6	26279.9	31637.5	26358.4	54108.2	29960.3	27165.3	159919	136674	75453.6	26129.1	40780.4	120709	6184.51	6184.51	51965.2	33926.3	115579	69857.5	435442	180122	149538	7649.25	7939.76	999.037	2951.05	10510.3	8526.99	999.037	999.037	22364.9
O95218_ZRANB2	O95218	ZRANB2	9006.54	9124.35	1078.44	12751.6	8717.5	1078.44	10256.9	17917	7717.07	1078.44	1078.44	1288.94	192929	1111.2	812.721	102599	9463.34	12285.1	18759.3	18677.4	16525.7	15438.9	8978.75	13096	16508.7	1437.3	13996.5	22548	1682.84	7106.74	24327.7	13331.2	1682.84	8588.34	144.417	64.4957	101.636	123.311	4456.13	10451.7	853.36	7378.61	16024	7486.34	853.36	853.36	8737.95
O95219_SNX4	O95219	SNX4	28388.5	19213.5	26484.7	26163.1	26776.1	23922.2	23714.4	28269.3	12266.4	23940.6	30419.7	1288.94	900.892	1111.2	812.721	227.553	45767.9	51241.8	40444.4	63349.5	56985.1	44028.5	37632.8	47878.7	47337.9	17635.7	30683.8	14125.8	21585.1	24772.4	23203.8	26995.6	22410.8	61827.3	2642.78	2642.78	6416.46	11039.7	70668.1	72619	123749	84086.8	50067.2	132192	153742	86790.1	74265.8
O95232_LUC7L3	O95232	LUC7L3	52679.3	4335.21	55961.1	64394	39953.2	54063.2	35617.9	27970.6	26157.1	33680.8	40250.5	1288.94	42695.3	1111.2	812.721	227.553	92379.3	78107.4	58506.9	87220	88054.3	67725.6	49182.3	37955.3	49301.7	18820.1	50831.6	52641.8	7833.46	54570.9	62770	61740.7	56063.4	29554.7	53584.2	27275.8	26586	52092.4	41193.5	43939.2	38044.7	29172.8	49703.5	39852	14195.2	4073.55	50838.8
O95236_APOL3	O95236	APOL3	7172.23	23.0055	83.8349	5416.11	3779.08	53.1065	8734.1	50.9102	75.9221	50.2075	52.2647	1288.94	900.892	1111.2	662353	142162	2076.53	1669.06	3956.33	17826.7	10999.6	39344.8	3683.89	6193.12	4377.62	634.786	634.786	49.728	200.324	29.3999	12031.8	12135.7	101.182	26.3601	144.417	64.4957	101.636	123.311	24476.7	26.6301	40.8493	97.4256	49.9291	65.7861	20308.8	113.788	95.377
O95248_SBF1	O95248	SBF1	1089.2	8865.82	656.038	6286.36	10994.9	10822.4	2103.21	6064.48	3994.83	8822.21	656.038	1288.94	900.892	1111.2	812.721	676606	29857.9	6728.72	24749.9	27036.2	26893.9	6903.59	1796.39	1796.39	9408.43	1796.39	12132.2	24401.6	1092.93	9346.84	13187.5	4042.09	3668.54	26.3601	144.417	64.4957	101.636	123.311	81.5127	26.6301	40.8493	91586.6	49.9291	11712.9	153.874	113.788	17892
O95249_GOSR1	O95249	GOSR1	7412.75	106891	758.11	16794.3	1900.78	4628.27	13936.9	4622.04	3772.64	758.11	758.11	1288.94	900.892	1111.2	812.721	227.553	28098.8	37316.9	62068.2	25710.3	37391.3	45975.9	66540	72739.7	40178.9	43049.4	15610.8	19007.4	2532.26	3550.8	32852.9	39431.2	31770.8	225641	155401	64.4957	101.636	123.311	56481.2	24742.2	33258.3	24919.6	43052.7	31095.6	3436.03	3436.03	35234.4
O95251_KAT7	O95251	KAT7	25.863	23.0055	83.8349	23.4978	37.3628	53.1065	13431.3	50.9102	75.9221	50.2075	52.2647	1288.94	900.892	1111.2	812.721	227.553	5629.36	13287.9	11644.5	1112.04	1112.04	13687.3	1112.04	1112.04	10989	1112.04	11484.2	49.728	200.324	29.3999	3264.58	50.4815	101.182	26.3601	144.417	64.4957	101.636	24239.4	81.5127	26.6301	40.8493	97.4256	15572.9	65.7861	153.874	113.788	95.377
O95255_ABCC6	O95255	ABCC6	13010.8	23.0055	81676.1	16736	37.3628	67356.6	18.9226	50.9102	75.9221	37090.4	52.2647	1288.94	900.892	1111.2	812.721	227.553	3513.73	35.0314	17.7846	20.671	25.2577	69.5854	72.8054	64.6665	24.2107	110.85	68.5902	49.728	200.324	29.3999	48.1609	50.4815	101.182	26.3601	144.417	64.4957	101.636	123.311	47325.9	72786.3	58464.9	95614.7	45055.8	113721	49888.8	168244	95557.8
O95260_ATE1	O95260	ATE1	22467.7	40929.9	27298.6	22916	25987.2	71513.7	26762.9	34875.7	27364	2690.99	13587.4	1288.94	900.892	1111.2	812.721	227.553	30627.6	17539.1	35672	23723.6	57287.8	16334.2	25486.3	50912.5	41217.2	52215.3	32358.7	49.728	200.324	29.3999	18576.2	20241.2	101.182	26.3601	144.417	210919	101.636	123.311	108308	54769.2	3321.3	11475.9	7180.91	14633.6	3321.3	3321.3	20684.5
O95273_CCNDBP1	O95273	CCNDBP1	25.863	23.0055	83.8349	23.4978	37.3628	53.1065	18.9226	50.9102	75.9221	10564.3	52.2647	1288.94	900.892	1111.2	812.721	227.553	37.8815	6596.11	17.7846	5019.45	25.2577	6775.6	72.8054	64.6665	5502.04	110.85	68.5902	49.728	200.324	29.3999	48.1609	50.4815	101.182	26.3601	144.417	64.4957	101.636	123.311	81.5127	26.6301	40.8493	97.4256	49.9291	65.7861	153.874	113.788	95.377
O95274_LYPD3	O95274	LYPD3	5809.84	23.0055	83.8349	23.4978	37.3628	41978.8	7515.57	5042.82	75.9221	2882.31	52.2647	1009473	369201	161700	518376	145719	37.8815	35.0314	17.7846	20.671	25.2577	69.5854	72.8054	64.6665	24.2107	110.85	68.5902	1.04203e+06	108130	1060723	108130	108130	1.14115e+06	19470.6	144.417	64.4957	101.636	547818	81.5127	26.6301	40.8493	97.4256	49.9291	65.7861	153.874	113.788	95.377
O95278_EPM2A	O95278	EPM2A	2930.68	67879.2	5733.07	32648.6	87185.7	81894.8	52686.2	56154.3	80559.8	54037.4	5733.07	1288.94	900.892	1111.2	812.721	227.553	37.8815	35.0314	17.7846	22596.1	25.2577	69.5854	72.8054	37747.3	24.2107	68280.4	43126.3	41296	83068.1	29.3999	48.1609	50.4815	101.182	26.3601	39962.8	286854	165236	123003	46260.4	64924.8	4516.74	69439.6	29419.1	56524.5	4516.74	4516.74	16978.3
O95292_VAPB	O95292	VAPB	86068.2	201902	215867	131569	185833	278993	74713.4	114776	130530	79746.6	69990.3	646094	900.892	1111.2	812.721	158257	84204.4	75872.3	72998	88814.4	65959.8	88724.7	159439	36125.3	86914.5	7900.43	68546.5	67558.2	428925	64714.4	113545	85222.6	98375.8	158420	156214	1.12868e+06	634722	334104	237280	279142	124251	241751	91384.4	145304	378402	319409	173562
O95295_SNAPIN	O95295	SNAPIN	29165.2	8271.59	35133.6	49158.2	23888	22604.6	19388.8	17120.2	30508.8	51100	19437.5	300692	900.892	1111.2	812.721	227.553	37498	35590.3	76401.3	46555.5	49235.2	36331	26551.9	12137.3	33722.5	3677.19	13696.4	15296.6	2942.51	27595.5	23806.9	47136.3	33290.2	47773.4	20546.7	53211.8	17194	3468.15	63221.6	66639.7	103552	66647.5	75545	103796	65356.6	7517.4	80134.6
O95297_MPZL1	O95297	MPZL1	25.863	10972.5	83.8349	30399.4	37.3628	26450.5	18.9226	50.9102	75.9221	20641.5	17684.6	1288.94	900.892	1111.2	812.721	227.553	19544.3	23785.9	19039.8	33374.2	19594.3	19393.6	22719.5	2352.66	30761.4	2352.66	2352.66	49.728	200.324	29.3999	16629.8	15096.4	101.182	26.3601	144.417	64.4957	101.636	123.311	81.5127	7439.46	40.8493	97.4256	7304.5	4474.09	153.874	113.788	95.377
O95298_NDUFC2	O95298	NDUFC2	25.863	23.0055	83.8349	23.4978	37.3628	74306.1	37011.7	162752	84136.4	33047.5	52.2647	1288.94	900.892	1111.2	812.721	227.553	23385.9	26188.1	31482.4	66208.7	49469.6	21530.5	25448.8	3804.8	60670.3	3804.8	3804.8	15330.3	163867	43863.4	147222	258258	15330.3	60745.4	89722.8	830985	618416	230836	51777.9	120506	276473	116165	92787.3	107176	326033	589825	150639
O95299_NDUFA10	O95299	NDUFA10	140760	243338	88923	108544	153383	260779	57315.8	125619	112991	66326.8	60162.9	1288.94	900.892	1111.2	812.721	114495	188730	253658	190275	258993	324919	150745	174864	213409	215934	331124	127428	80328.8	193347	85125.7	145519	342181	72837.3	95037.2	342281	2.72478e+06	2.54307e+06	440648	552927	696398	622238	674636	427458	636352	360435	238337	723159
O95302_FKBP9	O95302	FKBP9	93555.8	48563.8	69286.1	88278.1	53973.9	21966	64845.9	46347.2	29561	52449.1	37994.5	2161765	79224.3	79224.3	67818.8	147147	28587.9	44824.6	19187.5	32505.7	52714	27311	36341.5	48029.1	30607.8	45893.2	30417.8	56705.2	54947.4	27171.2	36502.3	10550.3	38367.8	53605.2	37835.9	38948.6	49466.6	47434.3	18856.2	14868.4	17086.6	26580	22637.3	19707.1	6640.76	2147.58	36208.6
O95319_CELF2	O95319	CELF2	67612.3	58073.1	54268.1	81238.4	61730.9	95844.8	72293.2	59534	62387.8	63530.3	63544.5	1288.94	900.892	1111.2	812.721	227.553	51118.1	53836.8	43108.3	35806.4	40226.1	81031.7	78099.9	38429.4	48731.3	109840	68372.3	56912	3926.27	27972.7	49286.7	23695.9	38446.2	127174	60394.8	8044	8044	53751.4	62763.1	71401.1	4311.53	29973.1	27577.1	4311.53	4311.53	4311.53	13164.7
O95336_PGLS	O95336	PGLS	293510	261179	362954	439463	239516	325024	355355	343272	212466	443329	317400	80885.1	1.35569e+06	968567	514700	396446	243420	367794	279196	330010	322938	264970	389746	537130	308344	324629	297968	327094	307206	319774	263872	333498	390858	237797	333709	105056	123386	224908	517536	470528	922081	448935	297122	456229	690070	434018	404800
O95340_PAPSS2	O95340	PAPSS2	44453.8	23268.6	33944.9	41783.1	17941.1	25510	34321.3	9074.94	15435.8	43237.6	32711.4	1288.94	900.892	1111.2	812.721	227.553	230828	165696	304421	223441	263521	246937	172665	119175	218943	11228.5	130835	32879.8	25094.4	49933.9	50377.2	48388.3	4133.47	56986.8	59246.3	64.4957	101.636	123.311	43242.5	79764	122999	55293.3	59742.5	41362.2	37768.8	90533.2	61829.5
O95342_ABCB11	O95342	ABCB11	106595	15100	15100	142482	319067	15100	251183	36101.7	50571.7	15100	33127012	1397432	141084	141084	543181	2.29191e+06	26709.1	5379.54	16789	13266.2	36784.8	2183.58	43610.2	2183.58	2183.58	2183.58	10311.7	49.728	200.324	29.3999	17882.1	4114.13	101.182	26.3601	144.417	64.4957	101.636	123.311	52271.1	65780.5	5372.92	45904.9	36256.6	98251.7	57405.1	270611	66364.5
O95347_SMC2	O95347	SMC2	533410	697082	289623	89362.6	284223	581807	225889	247034	255926	257880	147883	2.30366e+06	917134	628591	617323	675977	219740	103067	86344.1	81589.3	77510.8	74389.9	122018	263448	120101	597664	175163	200101	799252	422324	251717	208252	362731	74097.6	313099	46054.6	912623	542365	280018	121054	159785	120129	203708	17809.2	17809.2	17809.2	236715
O95352_ATG7	O95352	ATG7	62197.9	24477.5	62087.1	96804.2	47036.7	40961.5	56618.6	72545.5	39269.9	103467	45597.2	1288.94	284141	1111.2	130831	227.553	42589.9	61729.1	60557	57193.5	53700.2	62397.1	80900.1	91753.8	67236.9	97960	59647.2	82319.3	19150.6	75770.1	57935.7	66095.6	78223.3	96476.1	42937.5	59704.6	59597.9	77131.2	49470.4	41481.1	62504.4	37646.3	43867.3	49975.4	46363.3	75849.5	46278
O95359_TACC2	O95359	TACC2	8125.74	43012.6	2482.91	10375.1	23653.7	72504.2	7011.08	14040.5	19910.1	2482.91	2482.91	1288.94	900.892	1111.2	812.721	227.553	4741.58	12755.4	6695.83	4656.34	18380.8	16097.4	1133.26	1133.26	16001.3	36698	1133.26	18510.2	2804.24	36826.7	2804.24	15123.2	41709.3	26.3601	144.417	58901.8	101.636	40025.9	81.5127	26.6301	40.8493	97.4256	49.9291	65.7861	153.874	113.788	95.377
O95361_TRIM16	O95361	TRIM16	1982.64	187773	29833.6	62307.4	24394.6	352170	22807.7	38118	229523	18730.2	75505.8	1288.94	900.892	1111.2	812.721	227.553	10422.5	11643.4	1.32244e+06	200441	7.37189e+06	200441	1.02616e+06	1.2401e+06	6338.12	5.04632e+06	200441	70904.2	7762.81	110880	29039.1	8721.51	168596	11895.1	144.417	64.4957	101.636	71413.8	851691	17737.8	12222.9	17607.2	30807.5	33697.1	4992.63	4992.63	170158
O95363_FARS2	O95363	FARS2	711.888	711.888	7164.92	6752.71	6701.4	9875.02	6680.35	4151.93	5583.86	10040.8	711.888	1288.94	900.892	1111.2	812.721	227.553	9606.7	35.0314	2442.25	20.671	25.2577	12416.2	72.8054	14304.1	24.2107	110.85	8213.67	49.728	200.324	29.3999	4634.65	9132.07	101.182	26.3601	144.417	64.4957	101.636	28238	26322.4	28068.9	46483	21139.5	11183.7	25986.4	85330.5	2663.75	30323.5
O95365_ZBTB7A	O95365	ZBTB7A	4825.95	23.0055	83.8349	4758.83	37.3628	53.1065	18.9226	1854.03	75.9221	50.2075	52.2647	1288.94	900.892	1111.2	812.721	227.553	15779	21138.7	16209.4	17055	23201.6	13448.3	17680.2	1768.4	16959.9	1768.4	1768.4	49.728	200.324	29.3999	48.1609	50.4815	101.182	26.3601	144.417	64.4957	190613	37661.4	81.5127	26.6301	40.8493	97.4256	49.9291	65.7861	153.874	113.788	95.377
O95372_LYPLA2	O95372	LYPLA2	60917.3	54492.5	49550.9	104663	62439.4	40092.3	97971.2	93837.5	38357.6	75093.8	52886.9	1288.94	900.892	1111.2	96343.8	227.553	64896.6	77695.8	77068.3	73560.5	99329.9	87370.1	129735	151659	80571.1	107714	92586.8	44276.2	42061.8	57804	73669.8	84731.5	73389	70633.6	66874.8	119863	62866	57960.9	89802.4	98625.5	109254	123143	94551.7	64643.1	100320	125753	91298.2
O95373_IPO7	O95373	IPO7	49974.3	94782.8	51248.7	52955.4	40343.3	93863.8	34077	58836	73249.4	42897.8	24558.3	1288.94	900.892	1111.2	812.721	227.553	32589.5	43999.3	36996.4	38273.2	37440.1	36401.6	46457.2	62851.9	32509.1	83459.5	48464.5	52412.5	72768.3	52416.5	33507	24684	60466.5	34034.7	49922.2	79303.4	43918.9	42863.2	20176.7	20668.1	104695	25625.4	21220.8	49089.2	17541.8	147677	19417.5
O95376_ARIH2	O95376	ARIH2	13501.3	25767.9	23909.9	7311.38	7338.11	112016	17567.4	32229.3	34716.5	44930.2	2303.02	1288.94	900.892	1111.2	812.721	227.553	12492.8	20934.7	14101.4	22088.8	28434.4	13084.5	2013.81	22171.4	2013.81	14307.8	33627.5	25139.1	35737.2	2267.3	15911.9	13903.6	2267.3	7959.94	52066	134363	80416.8	28928.7	11932.4	26.6301	40.8493	97.4256	49.9291	65.7861	153.874	113.788	95.377
O95379_TNFAIP8	O95379	TNFAIP8	46402.8	31955.8	36913.7	26314.5	22210.7	32278.1	34624.5	40317.2	10151	16721.7	26707.7	1288.94	900.892	1111.2	812.721	227.553	15053.5	16833.1	14068.2	8766.64	13561.2	17597.1	30828.9	45944.1	11442.9	2074.06	33309.9	1420.22	1420.22	13233.1	19028.6	10344.9	1420.22	21364.1	144.417	64.4957	101.636	123.311	11020.6	26.6301	40.8493	97.4256	49.9291	65.7861	153.874	113.788	95.377
O95382_MAP3K6	O95382	MAP3K6	25.863	23.0055	83.8349	7306.34	3198.86	53.1065	18.9226	50.9102	75.9221	50.2075	52.2647	1288.94	900.892	1111.2	812.721	227.553	37.8815	35.0314	17.7846	20.671	25.2577	69.5854	72.8054	64.6665	24.2107	110.85	68.5902	49.728	200.324	29.3999	48.1609	50.4815	101.182	26.3601	144.417	64.4957	101.636	123.311	81.5127	26.6301	40.8493	97.4256	49.9291	65.7861	153.874	113.788	95.377
O95394_PGM3	O95394	PGM3	36271.5	18957.9	38746.3	49068.8	17541.4	40314.3	26054.1	22939.1	15037	32557.9	17536	1288.94	900.892	1111.2	52014.3	54042.9	36257.6	59162.5	39001.8	52316.2	38139.3	54560.3	63185.8	68655.2	61883.2	47612	28367.1	18890.1	385662	69891.9	59386.9	48481.5	18226	71411.3	70377	53027	132456	29138.3	37861.7	30292.1	57513.3	37813.9	42487.2	34637.9	66571.4	49161.6	46608.2
O95396_MOCS3	O95396	MOCS3	27533.1	44501.6	2774.7	27023.9	24336.7	51951.5	30108.1	1872.18	2774.7	2774.7	14648.8	1288.94	900.892	1111.2	812.721	227.553	22479.1	17427.5	20568.4	15157.2	22382.1	14463.2	2390.24	49015.9	18659.6	47238.4	11632.7	1671.32	1671.32	1671.32	17562.6	10168.1	22409	16569.2	18591.1	28743.5	2095.86	19930.8	42264.6	37588.8	42048.1	35920.8	38593.7	41211.4	41390.4	3884.4	54711.6
O95400_CD2BP2	O95400	CD2BP2	58641.8	13112.3	22733.6	59394.9	26099.3	21689	24668.8	29758.4	16271.5	3026.33	3026.33	1288.94	900.892	1111.2	812.721	147413	33024.7	57709.8	15999.2	51596.6	2819.43	36301.2	11854.7	16475.8	24557	2819.43	6229.64	2648.39	13295.2	2648.39	42686.6	23469.9	2648.39	11204.2	144.417	64.4957	101.636	123.311	15426.7	24864.2	2665.97	29956.2	17218.9	43068.8	2665.97	2665.97	25393.4
O95425_SVIL	O95425	SVIL	117459	505117	69707.5	138170	137303	583758	52837.1	194311	370980	58338	30930.8	256834	576423	34019.4	34019.4	187325	17499.7	14333.9	15776.6	15993.7	45863.6	15574.8	72706.8	85678.1	27535.4	498092	93283.6	69949.9	135903	66091.9	16103.8	18410.4	89362.5	34467.2	9772.3	117420	166019	86208.1	23715.6	38483.4	3169.01	20746.5	44465.7	5518.14	26095.2	3169.01	49497
O95428_PAPLN	O95428	PAPLN	1453.01	1453.01	8797.45	8555.43	27074.8	9038.82	84326.1	19504.1	7403.29	21337.2	1453.01	2.92129e+06	3.39574e+06	213076	213076	75242.3	7868.5	10673.2	7193	15445.2	15273.2	10157	1247.91	18477.1	9298.28	1247.91	17926.1	36011.2	79611.1	21877.4	8836.32	3398.45	23586.4	21646	50133.3	2328.99	8872.07	12508.3	66485	45682.1	36228.9	64455.1	142489	64855	6744.26	3.28709e+06	71220.9
O95429_BAG4	O95429	BAG4	6616.3	852.359	852.359	9873.22	11196	13069.5	852.359	6447.17	852.359	3939.27	852.359	1288.94	900.892	1111.2	812.721	227.553	2645.42	9359.23	13833.5	11420.2	35955.8	2645.42	2645.42	60653.1	15779	2645.42	38178.6	49.728	200.324	47466.5	48.1609	50.4815	101.182	26.3601	144.417	64.4957	86885.1	123.311	81.5127	11737.8	40.8493	9228.92	49.9291	65.7861	153.874	113.788	95.377
O95433_AHSA1	O95433	AHSA1	106217	217361	158417	165541	116663	292511	172456	168342	184778	55319.9	128636	1288.94	1.84084e+06	1111.2	812.721	50037.2	189949	252006	227683	249798	233706	264416	246613	280511	222591	289978	261001	149053	172614	149242	160435	114485	183656	125476	205331	338083	274842	190848	237785	197796	209906	221989	171304	221357	184094	138161	268737
O95445_APOM	O95445	APOM	48605.9	33191.6	106659	33817.4	64378.7	27811	98839.7	36677.9	118915	146526	247196	93680.2	373790	93680.2	2121400	315215	37.8815	35.0314	17.7846	20.671	15770.4	17353	20262.7	64.6665	24.2107	66058.4	48544	171680	303847	112294	43003.5	22580.4	123653	20092.4	146982	71965.1	214283	33162.1	5981.62	59182.8	87510.5	39487.1	5981.62	5981.62	126719	12743.3	5981.62
O95453_PARN	O95453	PARN	460212	730248	1532869	499510	815484	237459	1.37833e+06	363697	846948	3.3342e+06	973291	10160725	1.24469e+06	1.24469e+06	16179456	11000497	43286.8	11623.9	45669.5	80079.9	200090	89208.6	919150	687119	79202	16661.8	263278	3.64569e+06	76316.2	770499	716435	349881	4354996	1.35833e+06	569135	94333.2	1.1657e+06	680167	451424	497055	1312179	941321	874800	750111	104785	76462.5	825905
O95456_PSMG1	O95456	PSMG1	20796.4	13313.4	28353.1	24443.8	10517.2	65499.5	19859.4	28717.9	19711.9	33362.1	2211.95	1288.94	900.892	1111.2	812.721	227.553	30730.6	36136.6	39000	20723.8	3370.6	42546.3	34865.8	28431.4	35054.5	3370.6	35864.8	25770.5	200.324	29.3999	43933.2	50.4815	101.182	26.3601	144.417	28456.9	101.636	123.311	47188.4	3981.29	54510.3	6689.98	6621.11	84054.5	3981.29	3981.29	3981.29
O95466_FMNL1	O95466	FMNL1	23210.5	1.27642e+06	28385	44893.6	380195	1.81182e+06	37021.3	674981	3.24426e+06	48753.1	412579	4.09705e+06	5183870	3.30413e+06	1.39713e+06	1.74241e+06	17886	695159	722145	78521.8	570534	801492	325241	209389	790010	1.5446e+06	232941	1026896	934582	755457	1.07538e+06	136422	631278	654288	2.53988e+06	26523944	15747015	2.71905e+06	1.10772e+06	944665	2100561	1.09673e+06	65111.5	921541	2373172	835277	1075416
O95470_SGPL1	O95470	SGPL1	56154.1	14340.5	67902.4	97265.4	25178.2	16650.3	46206.1	49585.1	4292.97	13279.9	42735.5	1288.94	900.892	1111.2	812.721	227.553	35085.9	51016.3	56160	49474	59312.2	53921.4	46989.2	47150	46558.6	27672.6	58285.7	34630.5	3275.96	33423.2	31159.1	27643.3	36942	47308.8	43966.1	17772.1	3273.06	21875.2	21028.8	32741.5	2457.91	40807.7	28429.8	20729.2	29873.4	2457.91	13437.7
O95479_H6PD	O95479	H6PD	47351.4	26243.6	54211.3	57605	46758.6	73638.9	48226.2	53420.3	38750.2	76579.8	57114	1288.94	182924	1111.2	138880	227.553	29826.3	50411.2	24634.1	38246.7	29967.4	43413	35805	66861.9	27880.8	39703.1	49987	62698.5	145051	51434.7	40125.9	36736.6	48130.4	81707.7	59177.1	140671	74712.7	89926.2	21507.4	27211.7	22439.8	16284	43515	21539	31299.5	53146.5	32507.6
O95486_SEC24A	O95486	SEC24A	28079.9	13507.9	26273.5	51963.6	11896.5	23345.5	18908.1	11634.8	13209.8	48738.9	209987	1288.94	900.892	1111.2	812.721	227.553	38536.8	76577.6	61780.4	34473.8	32852	63799.5	82494.6	60999.2	48920.8	43944.2	31909.6	33610.2	3927.4	19040.7	73213.2	53545.7	16960.2	121843	68188.2	7700.57	7700.57	40985.8	31633.8	39236.6	45226.9	28579.8	37231.6	25257.5	3613.51	58645.8	32158.9
O95487_SEC24B	O95487	SEC24B	83510.8	87611.2	64987.1	68931	68700.6	91514.8	46166.5	64992.8	35865.5	68257.2	9512.27	1288.94	900.892	1111.2	812.721	227.553	34236	52252.4	43786.7	42762.2	36447.2	68032.9	53856.4	104654	49934.1	58388.6	42519.4	48493.3	44733.2	30872.9	19729.4	29959.9	27734	59482.1	57828.7	64.4957	101.636	123.311	65234.4	59005.2	81879.7	54888	35682.7	59607.5	5847.58	5847.58	61716
O95497_VNN1	O95497	VNN1	185856	16333.3	255829	16333.3	57992.6	16333.3	251560	215478	218716	65453.1	55780.5	1288.94	900.892	1111.2	812.721	227.553	37.8815	35.0314	7521.01	20.671	25.2577	69.5854	145203	64.6665	24.2107	110.85	68.5902	49.728	200.324	29.3999	4863	50.4815	101.182	11954.7	2888.34	659.993	659.993	4956.8	35497.6	17904.5	47571.2	26521.9	26228.6	10667.8	86636.3	96327.5	31751.7
O95563_MPC2	O95563	MPC2	54533.8	105436	44239.3	47755	72104.4	104795	48057.8	58608.9	108169	78842.1	61258.9	1288.94	900.892	1111.2	812.721	227.553	31910	53601.2	60222.5	57735	40918.6	31184.8	41807.8	18172.8	62319.3	53322.4	29774.9	50025.9	257051	35127	133517	267215	45454.8	70807.6	219563	1.51126e+06	718700	219611	219307	243184	558422	174871	93642.7	268981	569695	365570	286030
O95571_ETHE1	O95571	ETHE1	151038	136741	79323.4	260530	64737.2	104443	128749	198977	133036	143893	113654	277361	19480.7	19480.7	64397.9	242661	1.31248e+06	1.23645e+06	1.28497e+06	1.7903e+06	1616001	1.36083e+06	1.41071e+06	1.3547e+06	1893173	238755	575148	251374	192673	268823	313841	195548	529076	227874	343120	261282	280835	139647	196276	210964	305320	239705	163284	195806	173000	147069	273964
O95573_ACSL3	O95573	ACSL3	81713	100032	82297.4	49557.1	38482.6	84022.7	58417.2	85047.1	55005	50956.1	95602.5	1288.94	900.892	1111.2	812.721	227.553	85236.8	81941.4	98225.3	103640	114388	124754	109696	120920	130133	102325	82210	113075	795341	115334	150807	212645	112330	116939	149172	177955	230822	142386	32499.2	39635.9	4485.06	32425.1	43819.1	23598.2	65324.3	76920.7	54521.9
O95602_POLR1A	O95602	POLR1A	26082.6	23.0055	83.8349	13145.9	37.3628	53.1065	18.9226	17078.4	75.9221	50.2075	52.2647	1288.94	900.892	1111.2	812.721	227.553	2881.19	18433.3	9714.96	8095.5	2881.19	2881.19	2881.19	81619.9	6304.66	55469.8	22045.4	755045	90486.5	834523	39596.9	90486.5	1.9903e+06	26.3601	144.417	64.4957	101.636	511522	29424	3322.48	3322.48	10362	16115.3	3322.48	3322.48	3322.48	45569.6
O95630_STAMBP	O95630	STAMBP	49459.3	68285.5	35036.2	44279.8	30882.3	86422.5	34381.7	51276.4	43504.1	49111.1	26589.3	1288.94	900.892	1111.2	621975	44866.5	63621.6	71466.7	49456.9	65229.8	64798.8	57465.8	78532.8	121890	71661.2	96011.6	72662.5	49578.8	4594.79	63043.8	47837.8	41768.8	27510.5	130848	90126	8910	8910	46325.9	50219.2	65154.7	101936	66711.3	51379.8	72958.3	6913.33	6913.33	75111.6
O95633_FSTL3	O95633	FSTL3	16303.6	58618.5	83.8349	23.4978	37.3628	5645.75	8410.16	15528.8	75.9221	50.2075	52.2647	1288.94	900.892	1111.2	812.721	227.553	37.8815	35.0314	17.7846	20.671	25.2577	69.5854	2426.29	60963	24.2107	110.85	68.5902	49.728	200.324	29.3999	48.1609	20470.3	101.182	26.3601	144.417	64.4957	101.636	123.311	42113.2	26.6301	40.8493	97.4256	49.9291	65.7861	153.874	113.788	95.377
O95639_CPSF4	O95639	CPSF4	42264.7	2017.15	91072.2	34274.3	10110.9	11160.5	15751.7	2017.15	7466.98	2017.15	2017.15	1288.94	900.892	1111.2	812.721	37640.3	35958.2	39595.7	25198.9	32495.3	68204	31733.8	3462.8	49942.3	28603.9	3462.8	33496	32821.9	2923.1	30071.8	31393.4	38253.7	13614	22073.3	144.417	64.4957	101.636	123.311	1114.17	8817.71	8195.06	1114.17	16428.8	1114.17	1114.17	1114.17	6213.64
O95671_ASMTL	O95671	ASMTL	38861	44776.7	112550	18077.8	39158.5	235516	46110.8	29012.4	189458	170599	32082	1288.94	900.892	1111.2	812.721	394113	114990	133286	82075.7	105811	109354	84338.8	40053.5	57885.7	90194.1	148653	89254.1	269683	772098	217237	157289	136844	30101.6	143608	47878.7	3409343	3.06518e+06	701171	122443	120588	43796.2	141997	75580.9	135390	425987	282882	94408.6
O95674_CDS2	O95674	CDS2	127627	179156	139919	76590.7	146300	303060	118227	140053	230748	135870	115135	1288.94	900.892	1111.2	812.721	227.553	65614.5	76245.2	65558.4	72608.3	93808.7	63166.2	100906	154509	59396.9	310028	144285	98382.4	177203	75063.9	76601.9	68521.8	84177.3	45085.2	12632.3	109253	252070	98884.5	71935.2	77852.3	41233.9	79859.8	93891	90110.9	108093	132710	122548
O95685_PPP1R3D	O95685	PPP1R3D	21882.3	23.0055	83.8349	23.4978	37.3628	54160.7	10240.9	50.9102	75.9221	112615	52.2647	1288.94	900.892	1111.2	812.721	227.553	37.8815	35.0314	17.7846	13612.7	25.2577	69.5854	72.8054	64.6665	16844.2	110.85	68.5902	49.728	200.324	29.3999	48.1609	50.4815	101.182	26.3601	144.417	64.4957	101.636	123.311	81.5127	26.6301	40.8493	97.4256	49.9291	65.7861	153.874	113.788	95.377
O95714_HERC2	O95714	HERC2	102678	23.0055	83.8349	23.4978	521663	53.1065	1.4887e+06	50.9102	75.9221	931966	299778	1288.94	900.892	1111.2	812.721	227.553	116846	10562.7	119509	15540.5	167679	12149.1	83754.7	2.5513e+06	234924	4774367	497813	355416	138622	48005.7	14874.6	52942.2	14874.6	128091	831263	2.71227e+06	183291	1.39682e+06	15807	77981.1	71225.5	15807	15807	78479.2	74730.3	15807	486411
O95716_RAB3D	O95716	RAB3D	35997.9	51932.7	55891.6	29192.4	35069.6	3639.09	24029.8	32462	3639.09	24592.7	38349	1288.94	900.892	1111.2	812.721	227.553	18972	35006	33082	43489.8	48049.2	53182.6	48793.9	91412.9	24252.3	43192.1	67654.5	55174.3	93094.8	69623.6	79865.2	91401	108821	54469.4	123701	7284.62	7284.62	40368.6	7928	6257.39	40.8493	97.4256	8889.44	65.7861	153.874	113.788	8112.52
O95721_SNAP29	O95721	SNAP29	30018.5	35754.8	23188	23102.9	17923.2	53470.3	23843	25358.6	53692.3	3366.41	50289.6	42190.8	513368	584243	42190.8	168112	29825.1	219278	25434.4	167371	212480	165830	17594.1	258577	44491.2	11743.3	33446.3	244416	126758	53763.6	46290.3	40602.6	10236.6	26.3601	164876	64.4957	101.636	123.311	112006	91608.7	92183.7	115479	207407	141776	90564.7	65768.5	137404
O95747_OXSR1	O95747	OXSR1	62162.5	132276	103922	70026.7	99117.1	143579	92700.9	70744.7	131682	94058.9	106700	1288.94	900.892	1111.2	119980	72697.5	88745.8	114983	79533.2	99204.9	118034	69410.5	80874.5	158439	80791.7	135606	162854	116200	221364	60409.1	95779.5	90004.8	92439.6	116778	208879	160814	382651	102535	163556	108529	146211	144939	64735.6	102579	211426	156047	170491
O95749_GGPS1	O95749	GGPS1	80673.4	128737	135263	128905	72449.2	31050.5	11302.2	189212	201009	49900.5	11302.2	1288.94	900.892	1111.2	812.721	227.553	220876	221089	108734	210732	100236	141639	44013.4	127581	136831	14574.8	14574.8	49.728	200.324	29.3999	48.1609	50.4815	101.182	26.3601	144.417	64.4957	101.636	123.311	236434	109806	388631	23788.7	250734	261476	23788.7	23788.7	223178
O95757_HSPA4L	O95757	HSPA4L	659717	71579.1	2.32723e+06	42957.6	1.15997e+06	806547	41854.2	58585.5	917744	2579377	3.0827e+06	176749152	12589666	5.06161e+06	7686282	5.43916e+06	65783.7	190775	46254.8	79920.2	154703	41524	47829.1	2571948	231929	188433	59050	236778	102353	166439	27166	117237	236182	323384	1.08684e+06	344167	58050.4	567631	208186	225324	304294	204480	107051	111604	146822	252050	191820
O95758_PTBP3	O95758	PTBP3	46677.5	2928.62	25525.6	62700.3	24794.8	6726.22	39019.8	15465.3	5038.27	47320.8	19593.1	106849	900.892	1111.2	812.721	227.553	30810.7	41276.4	62924.8	75099.3	54270.7	46524.5	10778.3	56157.7	39003.6	4581.49	41302.5	94567	228450	42882	30070.9	64555.4	61354.6	63644.9	4499.52	14372.5	4499.52	56968.2	41982.8	20922.7	58406.1	41848.1	36137.5	28501.6	69253.7	3846.18	18042.3
O95777_LSM8	O95777	LSM8	50163.6	71081.8	54482.8	61355.3	31080.1	73339.1	54026.6	104373	21765.3	62588.7	69832.5	439989	481637	811709	316339	275662	102215	73497.8	85925.8	104690	140032	66867.9	144007	277705	88434.3	103536	151499	49276.3	59904.1	79665.5	64958.7	71667	43972.2	34302.2	92204	120653	74805.1	146955	66020.5	66028	143267	46088.2	74472.7	77222.4	142807	106463	63137.8
O95782_AP2A1	O95782	AP2A1	227028	145734	235956	184952	185991	183161	215833	199772	173557	280250	210310	669755	2.69181e+06	7788915	16211109	98387.7	144177	167166	162116	178757	174482	178164	181746	246930	153629	217815	172096	207487	117826	162343	143793	122767	199181	207607	203613	156444	108669	166183	209868	176527	166893	203462	176061	221740	182447	154415	165610
O95786_DDX58	O95786	DDX58	13297	76040.5	16804.6	40837.7	30436.8	11817	49165.7	13631.6	11457.5	23203.9	2866.92	1288.94	2157415	1111.2	812.721	227.553	42447.3	23444	14167	31815.4	46803.7	21721.7	31374.9	9745.7	20247.8	120023	42384.9	27874.4	43587.2	32337.2	9871.35	12796.7	2529.33	32840.6	5062543	47428912	24877748	6219854	60642.1	89181	6591.17	153881	52339.7	38587.5	6591.17	6591.17	34756
O95793_STAU1	O95793	STAU1	37357.4	32650.1	36193.2	58470	32032.4	37953.8	32902.5	24815.6	31303.9	3263.73	28526.3	136268	75457.4	75457.4	778813	1.34864e+06	39146.7	43814.9	43694.7	46294.9	47581.3	58987.2	54211.2	39459	67313	43123.7	31523.7	43788.7	19654.3	39738.8	42110.8	36220	9490.26	45720.2	144.417	64.4957	101.636	15336.7	92527.7	45014.7	47268.8	80100.2	54875.9	96940.4	55059.5	23225.9	86875.6
O95801_TTC4	O95801	TTC4	22732.3	23.0055	83.8349	23.4978	37.3628	53.1065	16879.4	50.9102	75.9221	50.2075	52.2647	1288.94	900.892	1111.2	812.721	227.553	37.8815	12226.2	14857.4	20.671	25.2577	11572.3	72.8054	64.6665	24.2107	30848.9	68.5902	49.728	19797.1	29.3999	10626.7	50.4815	101.182	515813	1.61179e+06	11122462	5958481	1.93979e+06	81.5127	26.6301	40.8493	97.4256	49.9291	65.7861	153.874	113.788	95.377
O95810_CAVIN2	O95810	CAVIN2	433889	1.26554e+06	827041	336134	674825	1.96906e+06	266717	671726	815620	159836	250433	6.86101e+06	2679961	2.25792e+06	409360	2.15822e+06	124195	99732.8	86235.6	156957	142160	88619.5	177045	192465	84656	1.63192e+06	495819	178202	518086	60695.8	105978	68536.2	413420	160756	164949	691551	520190	154286	97756.2	80719.9	242471	90312.7	78793.1	113698	55741.4	730587	128159
O95816_BAG2	O95816	BAG2	129834	897564	162224	195978	194970	696455	158381	302040	365634	215361	149662	1288.94	900.892	1111.2	812.721	227.553	31316.1	52978.7	14573.8	37722.6	83395.3	324624	190271	259540	41254.4	1.37268e+06	220361	67734.5	570170	65404.3	39919	54510.3	96555.8	80114.4	8153.67	37906.1	110580	97546.3	33298.7	32973.6	40051.5	30677.8	54393.1	57415.8	18116	4193.04	85209.5
O95817_BAG3	O95817	BAG3	161187	750499	126421	199828	224429	738202	117150	223042	489290	160173	98324.9	653275	1.43671e+06	2.88136e+06	344008	798681	12602.2	55630.4	9624.72	12587.7	72656.5	30094	134819	194271	41787.7	772977	202438	261002	1.02703e+06	257767	73977.7	66422	377245	73377.9	404449	1.40075e+06	899459	818813	129354	84665.8	174853	146767	118182	193831	234020	139612	167682
O95819_MAP4K4	O95819	MAP4K4	30812.7	23.0055	51784.4	27802.2	37.3628	53.1065	27503.6	50.9102	75.9221	50.2075	52.2647	1288.94	900.892	1111.2	812.721	227.553	32029.2	29792	31307.9	35073.7	52347	15958.5	3395.88	3395.88	25487.5	63876.8	19756.6	29490.5	1462.67	13075.9	10970.3	7161.12	12435.4	26.3601	144.417	64.4957	101.636	4952.93	2044.4	15560.1	2044.4	17349.4	30292.3	19310.1	2044.4	2044.4	2044.4
O95822_MLYCD	O95822	MLYCD	21265.9	38574.2	14581.1	15469.1	21944.4	23458.3	11232	17115	38126.8	10126.6	5416.77	1288.94	900.892	1111.2	812.721	227.553	18415.7	24955.9	20907.2	29050.7	30537.6	19065.3	30265.9	21298.7	19614.8	2379.02	82981.5	49.728	200.324	29.3999	25601.5	47696.5	101.182	13209.5	51090.9	168291	176903	13209.5	106202	68446.3	173337	87305.4	67509.3	83911.5	126392	413996	98647
O95825_CRYZL1	O95825	CRYZL1	21743.9	23.0055	83.8349	26228.8	37.3628	19756.2	18.9226	50.9102	75.9221	50.2075	52.2647	1288.94	900.892	1111.2	812.721	227.553	20488.8	22519.9	35066.3	27115.5	21659.1	2642.66	2642.66	2642.66	31709.8	2642.66	2642.66	49.728	200.324	29.3999	48.1609	50.4815	101.182	153070	144.417	64.4957	101.636	123.311	50302.3	32485	55109.1	53730.4	37066.1	4466.03	4466.03	125852	38996.3
O95831_AIFM1	O95831	AIFM1	248055	472205	146900	250354	240551	396467	147686	226308	250978	243384	155171	109880	1.67915e+06	2.42268e+06	99699.8	193663	481455	512658	502691	593774	573966	448515	248274	446747	435381	259892	319614	234819	608980	206851	615926	1.36992e+06	185944	434439	320314	2.0421e+06	1.98234e+06	390340	4.88969e+06	5351418	10062199	5338643	3.38928e+06	6.18232e+06	4314078	3.49027e+06	6183819
O95833_CLIC3	O95833	CLIC3	20937.8	23.0055	83.8349	11769.2	37.3628	10387.9	25977.1	50.9102	75.9221	50.2075	52.2647	1288.94	900.892	1111.2	812.721	227.553	37.8815	35.0314	428.693	20.671	25.2577	69.5854	72.8054	64.6665	32567.8	110.85	68.5902	200233	15391.4	180699	5517.09	15391.4	229205	26.3601	144.417	64.4957	101.636	92745.2	81.5127	26.6301	40.8493	97.4256	49.9291	65.7861	153.874	113.788	95.377
O95834_EML2	O95834	EML2	74445.3	163196	95690.4	82980.7	125304	163519	121062	146016	103501	65775.6	70947.4	1288.94	900.892	1111.2	519599	252230	110954	135089	105739	133760	117725	119780	153989	147517	154535	75007.9	73329.2	115384	164587	127594	97117	145832	41026.2	55873.8	126548	22848.2	34466.8	60710.5	67075.9	71302.6	76921.3	55505.9	65101.3	48606.4	169376	201387	74243.1
O95858_TSPAN15	O95858	TSPAN15	8351.57	14834.1	1289.1	8723.65	15133.9	30390.1	8653.92	13468.6	14589.7	13589.9	18673.8	1288.94	900.892	1111.2	812.721	227.553	35367.2	57696.9	26178.6	57425	39128.7	61905.3	22170.1	3599.78	34155.7	11943.1	14007.7	49.728	200.324	29.3999	35498.2	51235.6	101.182	26.3601	144.417	64.4957	101.636	123.311	81.5127	26.6301	40.8493	97.4256	4839.24	65.7861	153.874	113.788	95.377
O95861_BPNT1	O95861	BPNT1	44650.8	34417.5	52559.3	58335.1	67664.3	110683	62087.4	53991.6	61505.9	87148	53232.4	19737.9	146952	19737.9	426008	19176.7	156414	102275	147357	159883	184332	137025	32356	100453	159268	70776.2	53274.9	113529	95254.2	121196	105812	124678	137549	58361.8	125765	292562	122995	133413	190633	191576	360642	232808	130210	193842	236007	445467	123049
O95865_DDAH2	O95865	DDAH2	329041	784300	210510	284314	455334	1.06721e+06	415027	495345	585767	571886	480994	1.65819e+06	3.20633e+06	5338684	1.4929e+06	2316485	225310	296455	213425	294362	330284	265752	413204	525394	294116	1.18719e+06	395750	342325	927613	219097	212085	309392	289417	169003	431459	195849	302183	223779	442794	386396	693721	413768	265071	440901	618778	894306	382852
O95870_ABHD16A	O95870	ABHD16A	30446.2	44722.5	6335.83	15268.8	49237.6	41161	25418.4	38434.6	30933.8	46148.1	72406.9	1288.94	900.892	1111.2	812.721	227.553	35798	34255.2	26976.9	31795.3	24120.3	31759.8	51745.4	43529.7	29830.1	63853.7	29410.8	44347.9	35615.5	35186.4	62445.7	41692.6	4385.76	38554.8	50959.6	89795.6	83302.6	45408.3	69712.7	32381.5	76373	37936.8	21661.4	33047	143172	454533	25614.8
O95872_GPANK1	O95872	GPANK1	30959.4	32464	44823.3	101953	45745.5	58333.1	43079.7	22248	17139.1	17876.5	23006.6	1288.94	900.892	1111.2	812.721	227.553	45117.1	5570.66	51583.6	5570.66	5570.66	58164.2	5570.66	5570.66	44748.6	73706.7	60919.3	26829.1	2210.61	16604.4	22133	21786.6	23177.4	85375.3	11966.1	174077	122833	96358.5	34835.9	39375.8	39440.5	38459.3	22134.9	25025.8	3375.55	48826.9	25199.1
O95881_TXNDC12	O95881	TXNDC12	88198.3	33907.8	66811.2	117643	55590	84552.1	98711.2	56928.4	37374	93299.5	56416.8	1.22024e+06	774971	1.19304e+06	215190	404161	117133	121324	125335	118048	116740	97342.1	178807	168828	118890	59069.5	82613.2	109095	18529.5	90302.8	175962	159851	98639.9	190847	159501	52556.7	101118	50309.6	49014.4	47703.9	142598	53171.6	60022.4	69286.1	171121	178715	52677.8
O95926_SYF2	O95926	SYF2	45991.5	23.0055	643822	55954.2	37.3628	53.1065	18.9226	109557	75.9221	50.2075	52.2647	3.89913e+06	900.892	1111.2	812.721	227.553	37.8815	35.0314	17.7846	20.671	25.2577	83147.5	72.8054	64.6665	24.2107	110.85	48901.3	22259.2	200.324	29.3999	48.1609	50.4815	295358	26.3601	398528	64.4957	101.636	123.311	81.5127	26.6301	40.8493	97.4256	49.9291	65.7861	153.874	113.788	95.377
O95954_FTCD	O95954	FTCD	4833.45	23.0055	19268.8	4619.66	37.3628	5058.93	18.9226	50.9102	75.9221	50.2075	52.2647	1288.94	900.892	1111.2	812.721	227.553	45191.7	16984.1	25811.8	40767.9	9226.81	2611.26	2611.26	2611.26	18693.6	2611.26	2611.26	49.728	200.324	29.3999	42657.9	50.4815	101.182	8702.21	144.417	64.4957	101.636	123.311	651833	443655	629007	523190	254223	379560	656677	642847	248352
O95967_EFEMP2	O95967	EFEMP2	245314	83019.8	253791	157202	243200	170590	264042	259451	165023	355085	241040	1288.94	900.892	754137	774906	227.553	39365.4	51193.9	39558.4	52128.2	133572	31921	76885.2	88714.7	36532.2	126791	92360.3	105065	308437	47894.3	108297	71207.2	64628.5	121080	5352.02	42272.1	19550.3	31178.3	45296.8	15787.5	5168.92	30713.5	107173	44211.1	5168.92	5168.92	89780.6
O95983_MBD3	O95983	MBD3	14722.7	3819.1	13415.5	15802	12966.2	1304.36	25495.3	5084.25	1304.36	1304.36	1304.36	1288.94	900.892	1111.2	812.721	227.553	11939.7	13041.5	4416.7	20081.8	10744.5	15739	15324	1172.48	1172.48	1172.48	2511.49	1098.47	1098.47	1098.47	11257.2	4804.61	16892.3	12031.2	144.417	64.4957	101.636	123.311	81.5127	26.6301	40.8493	25509	8022.69	65.7861	153.874	113.788	95.377
O95989_NUDT3	O95989	NUDT3	36997.7	104775	8763.71	75682.6	46178.4	142561	88190.9	111275	165098	19197.8	86413.6	37615.8	37615.8	595031	255259	278185	53605.3	48435.7	38826.8	47505.4	4407.34	35564.6	4407.34	4407.34	37772.8	4407.34	46803	84394.7	91756.4	5182.22	34775.3	15759.4	32425.1	44564.8	60646.8	5238.91	5238.91	51955.7	5192.42	31451.4	5192.42	43368.7	91727.5	49866.6	5192.42	44486.8	65542.8
O95994_AGR2	O95994	AGR2	221697	22446.5	300367	68014.6	180387	54298.3	139188	353483	65238.6	166361	98747.7	1232339	94422.6	408955	849270	1.28634e+06	3065327	4350874	3.27507e+06	6916210	3.36947e+06	6.05667e+06	3.43617e+06	2.61145e+06	6.5827e+06	44498.3	1.91075e+06	99593.1	409765	409765	10894758	5.34514e+06	51116.1	205953	5.00171e+06	175647	61755.6	175647	24727.2	704198	41953.8	845886	41046.1	24727.2	63879.1	24727.2	26303
O95999_BCL10	O95999	BCL10	24439.9	24439.9	74800.4	33658	26267.9	48761.6	64719	57213.2	145706	1504066	6582793	645533	5004065	4.08693e+06	16175576	554758	36108.2	8085.02	2234.02	23965.6	21693.8	2234.02	2973.48	2234.02	41215.1	2234.02	2234.02	39445.2	3014842	1372999	40556.3	324142	648820	74663.9	64715.6	64.4957	101.636	123.311	29692.1	108903	184133	145145	20316.2	84044.1	229947	134948	49986.9
O96000_NDUFB10	O96000	NDUFB10	74137.3	112571	61073.2	70069.1	97663.9	131690	97142.8	102789	120142	73834.1	77281.1	430712	900.892	1111.2	812.721	131515	209110	203045	179761	224415	154170	160668	169755	137697	201691	228426	112261	141283	431881	79874.1	194843	387424	241976	105419	390502	2.75489e+06	3.11843e+06	559621	485851	652272	1213951	517649	348365	640927	930422	549281	620373
O96005_CLPTM1	O96005	CLPTM1	54415.6	195428	1.59834e+06	82529.9	313341	140416	45114.1	33258.5	40399.6	90502.8	192719	11470886	4.06966e+06	83787.3	328330	836330	41611.9	42813.9	41167.4	27138.2	60715.3	55050.4	294470	90754.9	37363.4	35216.7	42744.8	79849.6	106540	55189.8	38256.9	49647.2	52956.5	109176	10332.8	133678	10332.8	67130.7	186056	74553.3	239742	85203.4	117138	77160.5	152933	257305	44060.1
O96007_MOCS2	O96007	MOCS2	23365.8	73718.1	34203.1	22370.2	37698.8	49800.4	18330.8	41524.7	19676	18921.9	3396.1	1288.94	900.892	1111.2	812.721	227.553	1381.2	7200.12	6249.86	9747.5	11686.3	2087.69	32083.3	22297	11196.1	56231	21760.2	49.728	200.324	29.3999	16331.7	50.4815	18436.3	26.3601	53674.4	64.4957	33560.6	123.311	114588	56359.9	57106.2	57996.5	30534.2	41145.6	65950.8	44776.2	41584.5
O96008_TOMM40	O96008	TOMM40	68025	57394.9	4731.82	157680	41724.6	42865.8	66280	35442.1	9124.83	57688.5	4731.82	1288.94	900.892	1111.2	812.721	227.553	125345	118961	171718	126155	102435	177992	120702	84166.8	144298	44166.5	64676.9	108715	16570.6	156343	121638	87769.7	39991.7	156822	99993.9	160861	99076	128671	122893	149779	202409	96261.9	128088	72853.7	99836.8	103491	176119
O96011_PEX11B	O96011	PEX11B	4417.32	23.0055	83.8349	56314.8	24482.6	21899.2	18.9226	34657.4	75.9221	50.2075	52.2647	1288.94	900.892	1111.2	812.721	227.553	22516.5	42327.7	51118	29742.1	3912.06	54476	3912.06	3912.06	34543.2	3912.06	3912.06	49.728	200.324	29.3999	65167.8	18568.7	101.182	44942.1	144.417	64.4957	101.636	123.311	55962.3	48894.3	53676.9	54606	20678.1	42530.1	89833.9	90396.2	34612.3
O96013_PAK4	O96013	PAK4	12153.7	1346.11	1346.11	23034.1	11295.2	1346.11	12024.4	16092.2	1346.11	6166.87	1346.11	1288.94	900.892	1111.2	812.721	227.553	13643.4	21977.5	19568.2	11376	41536.5	11686.9	2109.01	31901.3	20815.9	2109.01	17304.8	49.728	200.324	13779	48.1609	50.4815	101.182	26.3601	144.417	64.4957	101.636	123.311	18597	36933.3	2001.56	17401.5	11678.6	12669.7	2001.56	2001.56	14463.4
O96019_ACTL6A	O96019	ACTL6A	47707.7	30836	69725	75490.7	50107.6	36057.5	57058	49522.8	36202.9	68407.6	57465.7	1288.94	900.892	96065.6	812.721	227.553	72908.9	74197	69835.6	62494.6	69507.3	69155.5	57259.6	80333.9	57360.4	42709.9	69661.8	57962.9	5794.71	61841.5	55149.1	50732.5	64049.3	63064.6	119915	46815.6	7211.89	58680	37497.1	26750.4	36564.8	32433.4	46978.9	35070.9	3840.54	3840.54	39737.5
O96033_MOCS2	O96033	MOCS2	15601.7	9832.75	83.8349	30660.5	37.3628	53.1065	19359.6	50.9102	75.9221	3494.05	52.2647	1288.94	900.892	1111.2	812.721	227.553	37.8815	35.0314	17.7846	7888.67	25.2577	9340.93	72.8054	17270.7	15286.7	110.85	68.5902	10520.8	200.324	29.3999	8360.77	21519.3	101.182	26.3601	144.417	64.4957	101.636	123.311	7650.37	7560.42	7650.37	49819.4	7650.37	7650.37	89769.7	78187.3	183608
P00167_CYB5A	P00167	CYB5A	104278	189011	94002.9	124321	127593	300799	113486	312432	210794	154765	182934	1.22325e+06	945190	3.66999e+06	928432	1.34091e+06	124890	90954.9	108888	81857	81346.8	86007	91565.1	102943	95547.8	301384	125753	209206	19507.4	127381	202777	332131	103877	72141.3	166023	16828.8	241980	193006	2.0951e+06	1.58966e+06	3.00591e+06	2.06718e+06	866134	2318865	3118981	1465425	2.63765e+06
P00325_ADH1B	P00325	ADH1B	566464	295485	938823	171186	647916	738307	796264	928087	618520	1695625	1.38038e+06	804031	15045958	10460664	1.41247e+06	1.31972e+06	308335	288591	176409	498208	517493	201343	395807	589488	217119	214342	619686	537855	472135	737776	249265	248507	745485	113186	175841	125906	644787	83641.5	261643	48095.4	182524	203299	257033	268688	434757	900001	277700
P00326_ADH1C	P00326	ADH1C	1.10163e+06	891268	1.81755e+06	512470	1.55876e+06	1.64912e+06	2.57079e+06	2.24124e+06	2.637e+06	5326951	4295637	1629597	46118924	34155504	7.99219e+06	3.96352e+06	1.74111e+06	1431787	1436227	2.13701e+06	2.00594e+06	863408	1.46976e+06	2983046	1.22412e+06	1363387	1.7852e+06	1.45104e+06	744311	2.2717e+06	1400950	1.284e+06	1.7186e+06	177151	648085	503705	1.72401e+06	387374	806574	215707	504222	688869	1.1717e+06	838072	1.32904e+06	2096205	966650
P00338_LDHA	P00338	LDHA	916594	2.12246e+06	950227	1.32924e+06	957172	2.33921e+06	856019	864276	1.5664e+06	1.67341e+06	712732	370868	596772	2598462	2.15088e+06	2.05976e+06	1.24114e+06	1068230	1.20827e+06	1.42891e+06	1.60386e+06	1.4077e+06	1.0246e+06	1.17277e+06	1.55992e+06	2.94134e+06	1361424	2.71885e+06	6615529	1.63818e+06	1.15762e+06	897685	2.17288e+06	1.93463e+06	2.29463e+06	9777702	8786054	5283089	886867	934110	2120757	1.20437e+06	975782	999183	1.48296e+06	1.01268e+06	1.28621e+06
P00352_ALDH1A1	P00352	ALDH1A1	375540	125784	883294	180446	306080	150927	595628	478360	257725	1.00941e+06	687277	2.24773e+06	8.23224e+06	8963328	2.86217e+06	2115571	614932	714327	591313	540968	327529	258851	965042	1.09613e+06	633641	5.53502e+06	994923	505308	657846	521954	3592655	6875063	619788	281091	1.10947e+06	389787	905078	362349	2.22595e+06	1.63481e+06	4.17457e+06	1.69843e+06	1.40182e+06	2.09722e+06	3.57938e+06	3.94762e+06	1.94671e+06
P00367_GLUD1	P00367	GLUD1	443258	614555	412393	342868	526593	579336	431714	459216	682410	544093	518458	929633	628860	563647	886377	400969	534976	523455	440843	626046	719088	427605	387402	438008	468313	520247	358758	430909	649660	430117	504617	780237	593930	558471	615792	1.0545e+06	1.13793e+06	649346	3821854	3.87415e+06	8859763	3.33417e+06	2.86195e+06	5.00872e+06	4.17637e+06	7.26461e+06	5.29139e+06
P00387_CYB5R3	P00387	CYB5R3	386752	511889	568209	277318	586925	878509	462757	731336	854987	993409	682856	421276	643964	1.31703e+06	711922	320095	207051	285642	180256	239775	345897	188146	255530	356373	188754	513930	311652	417887	699613	358216	270595	299159	438650	254975	500031	685952	831763	714253	292548	271629	216195	254948	303749	284249	459258	361577	296079
P00390_GSR	P00390	GSR	91143.2	276783	85987.5	99377.5	119446	266116	158522	227836	225227	298417	125688	2.02069e+06	936539	1.52221e+06	507519	604832	268057	336584	245808	380093	363798	303378	230827	268326	321082	334927	230279	145500	229976	159379	259056	405416	181716	201327	369754	334833	269032	309347	582826	566490	735081	560160	385184	588916	352268	385958	549102
P00395_MT-CO1	P00395	MT-CO1	23091.4	46083.8	83.8349	16039.1	37.3628	103758	18.9226	50.9102	75.9221	15457.4	52.2647	1288.94	900.892	1111.2	812.721	227.553	25582.5	47153.8	46404.5	24387.9	52272.8	3578.88	90925.3	46829.8	22994.2	3578.88	20685.2	10235.6	39335.3	16057.4	90485.2	55292.6	23408.2	21792.8	34609.7	251278	367896	21792.8	72952.7	48658	81104.3	42441.8	37404.5	93975.5	175128	52334	161874
P00403_MT-CO2	P00403	MT-CO2	815608	829154	668158	348454	429781	620847	504805	485966	524016	592955	488144	60047.1	60047.1	523887	958779	318746	1.49959e+06	2.02495e+06	1.71148e+06	2.18656e+06	1988584	264873	982807	2.88746e+06	1974488	1.1193e+06	749333	761541	2.50479e+06	912484	1.21223e+06	2.94406e+06	984951	946455	3.1065e+06	15885157	16292084	3281951	1.73313e+06	1904387	4.97155e+06	1.84316e+06	1.34098e+06	2.20244e+06	6035446	5.9084e+06	2.41069e+06
P00441_SOD1	P00441	SOD1	588003	2744303	693579	1.64826e+06	1397697	3.61035e+06	1.08842e+06	1.66104e+06	2.11363e+06	2.65034e+06	810871	17909574	14969981	35105084	4536628	6841176	991474	868403	705256	922614	840055	686742	1021448	1.71e+06	811944	2.77103e+06	1.68895e+06	534253	512474	705933	963485	891454	565143	753585	1.51682e+06	3.52342e+06	2.22977e+06	1.49271e+06	3.66747e+06	2.7404e+06	4.37761e+06	3359909	1.29878e+06	3347245	4.47059e+06	4468786	2.74212e+06
P00450_CP	P00450	CP	1.35862e+06	527501	2.11141e+06	754074	1.60291e+06	1.33768e+06	1.96563e+06	815827	1.78184e+06	2734525	6708279	1.80226e+06	24423100	14269853	29703360	3830519	315794	356234	303668	231058	473367	2.77309e+06	1.00277e+06	1.00534e+06	335534	1.01073e+06	1.89642e+06	2.32921e+06	3.52766e+06	1.60041e+06	695832	423998	1.77127e+06	1.80589e+06	1.61494e+06	690345	1.11409e+06	1.49061e+06	847914	1.79855e+06	499003	1.54757e+06	451870	518847	258454	599005	674496
P00480_OTC	P00480	OTC	62672.6	62672.6	108534	778013	512429	62672.6	1.8956e+06	62672.6	422752	8.22449e+06	43023.5	3.8347e+06	3.8347e+06	82239000	32350464	451659	540400	1.49732e+06	234469	1.123e+06	1.88058e+06	572393	2.96159e+06	4572008	1.0174e+06	8977465	3.62716e+06	4.36948e+06	816053	787972	3.89848e+06	1.95639e+06	16953.7	1.18543e+06	77343.6	77343.6	1.02431e+06	110569	3.13391e+06	83805.1	83805.1	1.79207e+06	234981	522858	43599.2	72670	83805.1
P00488_F13A1	P00488	F13A1	2.68445e+06	142258	985910	724635	1.05959e+06	389838	614909	437029	343494	511187	942475	54327.3	469786	289395	881871	532037	337840	290839	194128	346359	398187	350066	420944	390620	241685	378270	289941	505806	391612	748841	345504	381518	488361	1.24132e+06	481427	139075	323433	797165	119335	63621.9	90015.6	134873	166770	194581	63512.7	64684.7	120019
P00491_PNP	P00491	PNP	92535	53521.8	243909	81799.4	56132.5	39570.1	102550	56996.6	25633	145651	183373	70142.9	944030	954787	882500	24400.2	169500	165675	185850	204186	219931	162246	171757	167180	190521	78988.7	148736	244425	103827	210201	221899	200309	294978	298667	464679	95732.5	69535.1	108006	747038	548705	948757	630472	267718	538205	1.35157e+06	1405456	302296
P00492_HPRT1	P00492	HPRT1	121820	128852	144825	113444	83468.8	116251	123423	90330.9	85106	160879	68137.2	592627	201650	190921	382836	143402	148859	120644	145279	118713	175063	128954	141400	182344	101717	137398	161824	115082	121374	108395	98464.3	166711	174188	135107	198071	136522	122821	79676	143807	151355	216068	119562	77351.9	82184.2	210738	199939	130457
P00505_GOT2	P00505	GOT2	181953	332826	211039	128452	198659	694417	220045	371600	266747	331018	89013	398280	33042.3	33042.3	369917	223073	182915	145604	130779	197443	223667	284121	141218	193878	130108	300197	155888	216799	1.29099e+06	207776	351148	503255	114560	197450	553202	7.88156e+06	6.67547e+06	1396970	893232	551682	1.22053e+06	769421	394922	1.16834e+06	1.65977e+06	2.00722e+06	1.13338e+06
P00519_ABL1	P00519	ABL1	25.863	23.0055	83.8349	155578	94508.3	53.1065	79516.1	112604	75.9221	128592	52.2647	1288.94	900.892	1111.2	812.721	227.553	168787	147488	168976	162454	17068.8	173488	250987	173829	199792	17068.8	93864.2	33640.6	8869.85	8869.85	97872.3	134583	8869.85	83677.4	144.417	64.4957	101.636	123.311	137356	116024	12331.1	53650.1	81136.6	113712	182006	12331.1	118652
P00533_EGFR	P00533	EGFR	152144	2.23269e+06	148868	231521	369446	1.68969e+06	143563	147388	802551	275841	66264.2	1288.94	900.892	1111.2	812.721	227.553	17800.3	34426.3	19368.8	22647.9	77129.7	23489.3	65886.3	135930	26861	3.74603e+06	230569	216145	2.87071e+06	174713	66323.1	64357.8	252251	25264.4	73608.8	522857	592045	137422	9208.54	14784.2	1614.17	20931.5	14530.2	5608.12	1614.17	15349.8	28221.1
P00558_PGK1	P00558	PGK1	1.47578e+06	2.06935e+06	1.53122e+06	1.28168e+06	1.4499e+06	2.59697e+06	1.46087e+06	1.52278e+06	1.46573e+06	2605134	2.00153e+06	1.84176e+06	9421826	7.62292e+06	3.26726e+06	2156431	1.86285e+06	1672048	1200112	1350975	1.73462e+06	1.1337e+06	1189342	2.31356e+06	1287816	1.59548e+06	1.31829e+06	2.75883e+06	7844685	2.66791e+06	2386038	2241514	3235796	1.29524e+06	2.59518e+06	6.49034e+06	4.224e+06	2.42515e+06	2.94003e+06	2161358	6.13827e+06	2.77381e+06	1620219	2.7743e+06	6.94622e+06	5366870	2.17324e+06
P00568_AK1	P00568	AK1	139113	667979	465451	312159	237244	707758	239018	405475	636404	92115.4	231119	5060712	744249	3.56421e+06	1.11691e+06	1.99614e+06	182981	182395	174660	198522	220860	81127.9	255060	346826	121161	1.31359e+06	455711	330579	4.18061e+06	194406	269121	280210	438660	134674	3.51939e+06	17247550	11602111	5726205	292894	266804	378027	222940	126163	197196	433896	366955	349832
P00734_F2	P00734	F2	521696	223322	986954	261795	1.20768e+06	316310	835377	349779	714003	650396	2.62885e+06	4689806	1474670	1.1365e+06	8982517	960854	67183.3	189352	141982	89380.9	203280	722611	461057	429019	116077	422135	359815	751343	1.13321e+06	526286	280541	182808	596868	1.12284e+06	612611	125366	649415	973663	295362	435786	146047	485548	230389	226533	78615.5	192179	181616
P00736_C1R	P00736	C1R	203529	64569.5	377426	132653	314075	72124.2	210837	129766	160269	255116	400056	125111	10666453	150108	658942	242274	22010.6	44781.8	17030.2	15345.3	48535.5	135600	152865	88093.8	33354.1	122242	107052	89806.7	61399.8	111510	54517.5	27559.5	129435	264796	88087.8	72423.7	85665.3	230592	37297.6	50242.8	3198.92	40285.7	28258.3	7418.72	3198.92	3198.92	24890.8
P00738_HP	P00738	HP	2.60146e+06	1335562	12145509	2.02154e+06	13026467	3.16878e+06	6.39126e+06	1.5435e+06	7.0989e+06	4.38517e+06	13615263	27570448	36413168	16421374	31322044	6.6215e+06	679437	251817	884631	247927	618070	8675694	257549	2.14579e+06	418245	1.10227e+06	2549948	2.61892e+06	5616556	4.59395e+06	1.39185e+06	699158	2.4034e+06	9362238	2.27212e+06	1.00475e+06	558159	4527895	487679	977773	438485	1.31786e+06	171881	549720	341013	1.49542e+06	137466
P00739_HPR	P00739	HPR	40795.4	62019.1	194647	41454.6	118631	44200.5	73958	47847.4	149093	166021	196256	30383.4	214471	393167	477233	130465	9351.76	24758.5	16437.7	13342	52014.9	185802	59728.4	112167	35582.9	72579.3	91877.7	247112	180393	130787	98837.2	32475.1	207485	110013	111188	12128.2	12128.2	142645	32037.5	73742.5	40.8493	82537.6	49.9291	65.7861	153.874	113.788	95.377
P00740_F9	P00740	F9	107366	89156.1	189078	74228	285048	100509	105035	45636.4	94850.4	77224.3	606293	596357	468437	210312	379915	118128	20369.5	14511.7	61112.8	29989.9	25107.2	49487.1	22704.4	72513.3	16904.5	159788	89449.9	139751	163624	136145	62662.2	87708.3	95886.6	203750	129864	14714.3	14714.3	107817	999618	1.12436e+06	641466	886626	1680614	1.0473e+06	240147	417424	1.27077e+06
P00742_F10	P00742	F10	91524	11563	206022	54323.9	209175	26801.5	46828.1	67903.8	177576	18964.3	257181	1288.94	900.892	1111.2	313359	36475.9	2702.41	3523.34	7987.32	40546.7	42538.7	60777.6	33916.2	42991.6	3523.34	50406.3	3523.34	124163	124260	9041.34	87673.8	119915	38003.5	71186	35018.2	5673.29	5673.29	63994.5	30292.8	65020.4	3570.79	25576.6	12859.2	47064.6	3570.79	47876.1	3570.79
P00746_CFD	P00746	CFD	148249	111793	183843	75333.9	201130	237715	291158	323342	276753	263548	378577	667464	1.37901e+06	2.06734e+06	1820942	1.10247e+06	53519.1	53552.4	30119.1	40325.1	64707.5	82918.5	139397	131669	45986.1	65953	115383	126320	246800	81880.9	30717.1	12208.6	156996	64593.9	50261.8	81885.3	75322.2	71403.7	429067	99860.1	173305	397983	185998	208543	247684	215250	220104
P00747_PLG	P00747	PLG	189697	147637	489937	116332	458173	138410	420457	216771	611115	523763	1.51627e+06	1.69962e+06	3.5038e+06	2.26061e+06	7.72494e+06	754665	58424.8	135398	105241	38711.6	120279	200540	212261	188826	73045.4	267579	324669	652965	765038	390425	214460	135174	494200	968348	455154	249701	657899	578238	216893	268962	249413	314147	234762	279752	124697	336234	224022
P00748_F12	P00748	F12	211484	69653.7	229720	122479	133969	157776	225929	149458	423026	568662	778086	211639	2.11181e+06	1.3855e+06	4805002	163259	34454.8	103390	48213.2	43840.5	79815.2	172158	315604	88841	72279.9	150516	209806	186881	232534	73881.9	101245	72513.2	126145	102069	246205	185226	157757	284696	56248.9	145409	9635.4	67311	133142	124247	59877.7	264822	83378.4
P00749_PLAU	P00749	PLAU	396888	576626	387108	262817	535607	466352	393393	536379	859433	58072.4	410573	11487786	5.2635e+06	2.98598e+06	2164354	2.24404e+06	259028	303215	196612	326052	32723	302827	501027	611063	32723	1.25929e+06	118011	85804.2	28834.4	561968	28834.4	242333	263272	183706	314957	34203.8	34203.8	527452	81.5127	26.6301	40.8493	36603.5	49.9291	65.7861	153.874	100324	95.377
P00750_PLAT	P00750	PLAT	66957.2	535595	218893	506015	38882.2	588687	149136	328473	296513	263855	46674.2	961887	510102	514742	672697	1.14721e+06	503676	203338	292981	454013	125141	105754	1.35657e+06	40880.7	427750	82593.4	109489	752522	51700.6	57064.3	545088	819027	684879	497510	349443	474610	1.02284e+06	321348	391629	55830.2	55830.2	55830.2	155382	55830.2	892945	70685.9	503597
P00751_CFB	P00751	CFB	427049	258090	951508	304794	749523	544858	657565	466412	680071	971043	3.26961e+06	852513	1328702	2.77957e+06	6.41283e+06	1.16857e+06	100929	126824	172460	60789.4	135763	831337	199374	335365	100046	374543	571645	717686	653643	777280	448275	202831	443426	712954	469594	356195	419313	1.01495e+06	282646	426456	212573	461848	198728	243170	109534	176590	250457
P00813_ADA	P00813	ADA	38119.5	16982.6	15193.4	27200.3	17415	30456	23225.1	14721.2	21129.9	53680.5	24231.5	22616.4	202053	384717	22616.4	91720.8	21279.6	24662.1	34763.3	19150.2	30417.1	20789.6	14533.2	37429.9	13995.7	36313.8	17973.3	86555.4	29911.7	39560.2	64380.2	301325	31314.4	44934.1	63158.8	20770.6	76070.1	48840.7	81.5127	26.6301	40.8493	97.4256	13276.3	65.7861	153.874	113.788	95.377
P00846_MT-ATP6	P00846	MT-ATP6	118769	164765	119001	78622.7	114166	172331	97818.5	136768	140815	134945	92840.9	1288.94	900.892	1111.2	812.721	227.553	215642	288089	259999	294428	344360	216862	212952	251651	220300	214616	171715	190688	26814.1	154553	278300	541343	175821	105884	402207	1.21331e+06	2.18379e+06	436062	607591	604704	538729	569638	489220	641229	331526	278779	742696
P00915_CA1	P00915	CA1	434890	218910	5.96347e+06	166773	323684	182048	804486	629674	306320	1.37805e+06	1836589	3.64219e+06	7141284	20863574	14248440	912181	1.01454e+06	1.87605e+06	608558	2.67414e+06	3079554	1.4108e+06	1.56334e+06	1.60725e+06	1.86968e+06	714139	1.60392e+06	689825	1.427e+06	522755	796110	568736	3117100	802639	7791705	498901	1622281	601031	1.45138e+06	642942	480927	1.04111e+06	101822	305130	6730041	1.40968e+06	314732
P00918_CA2	P00918	CA2	95998.3	105477	1.03071e+06	46726.6	33981.2	22899.4	149622	107636	86137.4	258512	387080	630601	1.45054e+06	4.77953e+06	3.14768e+06	641207	1.83224e+06	1.02404e+06	1.35327e+06	1.16827e+06	953255	1125279	1012178	609426	1114119	338364	679533	226367	634871	132644	3.04089e+06	5.88416e+06	480487	186689	1.61851e+06	280114	403472	175100	1.80006e+06	1.78963e+06	3.75397e+06	1.37433e+06	757450	1.9654e+06	3.00878e+06	3.5934e+06	1.00753e+06
P00966_ASS1	P00966	ASS1	129107	111390	178004	209801	176137	177231	117637	141754	56129.6	250049	78142	16660.7	16660.7	219207	165691	114923	96007.8	164394	90195	149823	179257	145688	307941	204797	212081	262747	147289	52238	52401	44949.3	77503.1	50651.2	27081.5	72987.8	104615	280727	154670	158563	6.69323e+06	4.40421e+06	8520901	9477972	3242393	7.09979e+06	3.56541e+06	2.41275e+06	2829465
P00973_OAS1	P00973	OAS1	17923.3	7030.4	136040	56125.3	24271.9	137718	56028.3	11436.9	5385.24	38096.9	5385.24	1288.94	900.892	1111.2	812.721	227.553	19473.5	22972.6	14720.8	52086	44894.1	53946.1	21447.9	32739.7	69806	3749.13	42826.2	38251.9	4692.2	60606.2	74105.7	4692.2	14724.2	26.3601	144.417	64.4957	101.636	47354.9	29346.6	19738	40.8493	97.4256	49.9291	65.7861	153.874	113.788	95.377
P00995_SPINK1	P00995	SPINK1	57959.8	4165.38	35492.7	55994.2	13070.7	4165.38	112263	46913.8	30625.9	30157.6	63015.6	1288.94	900.892	1111.2	812.721	227.553	182160	150196	86877.8	103910	82259	63017.5	28861.8	45465.8	98775.3	9131.31	71607.9	49.728	200.324	29.3999	282206	367138	101.182	26.3601	144.417	64.4957	101.636	123.311	81.5127	26.6301	40.8493	97.4256	49.9291	7864.82	23973	86171.4	95.377
P01008_SERPINC1	P01008	SERPINC1	80369.4	105422	408304	80041.9	463474	214020	227072	282243	568290	245128	1.59373e+06	1.20904e+06	3.0054e+06	8492798	4.92673e+06	846842	44576.3	58017.4	45364.1	47890	80951	165459	128564	104258	47950.9	131724	3.3234e+06	279119	514167	198901	99070.5	85102.7	342583	216172	276246	167634	165428	414711	112434	123322	171743	187754	45619.2	165238	175232	573654	115577
P01009_SERPINA1	P01009	SERPINA1	5934181	1.05236e+06	9912838	2.2442e+06	7970873	5.09517e+06	9968741	3.06686e+06	6634872	2.97512e+06	40950728	4323248	6.7695e+06	17230174	49047656	26103510	1.72578e+06	1.16755e+06	1.38069e+06	918554	1.66089e+06	12337460	3.37153e+06	2.38206e+06	1.721e+06	2711036	6.79445e+06	7797391	8839652	5.1326e+06	3497172	1.85178e+06	5431525	4386568	5.82283e+06	6245099	4527241	7.26775e+06	3.13191e+06	2.26667e+06	3.31796e+06	3.81618e+06	1.85998e+06	2.15916e+06	2.95794e+06	10316282	1.90496e+06
P01011_SERPINA3	P01011	SERPINA3	1501162	208745	2.21966e+06	534509	1.82952e+06	895930	1.03208e+06	603120	1.31984e+06	66030.9	3.13305e+06	788952	3.16065e+06	2670041	13247800	3.77862e+06	196125	81860.1	153822	84243.9	116736	2672861	427599	281329	184544	422457	852814	835509	1.84611e+06	652418	484014	325752	527641	965083	863141	586505	1.1147e+06	1.00507e+06	336084	402627	616868	570014	81919.5	444162	425802	1.16906e+06	216386
P01019_AGT	P01019	AGT	653052	303544	1.98076e+06	362963	993884	843700	819461	400006	875710	1.20508e+06	3.41866e+06	761595	1.60656e+06	1.95835e+06	14440131	1.07652e+06	102348	186657	134977	117049	290113	1.21893e+06	551586	783278	122377	375223	769041	815762	931591	515949	356260	275919	1.06895e+06	730779	725334	341618	405512	613199	515295	976744	579109	892394	176184	558297	230215	347554	317848
P01023_A2M	P01023	A2M	2.32877e+06	891635	8046331	1.31578e+06	1.74377e+06	3013397	6948755	1558128	4067611	3.48257e+06	25588018	2.97909e+06	62287156	24726222	101321824	6.55655e+06	713934	958153	931089	324162	1.23161e+06	2524634	1.69342e+06	1.29824e+06	1234914	1.3994e+06	2930580	4.03655e+06	12923676	2.79768e+06	1.22673e+06	1.04686e+06	3346298	3838224	3.82521e+06	552251	1.11416e+06	1.82608e+06	880588	741462	244911	715297	352401	193499	439063	1.01279e+06	945939
P01024_C3	P01024	C3	1.25092e+06	502945	3.45096e+06	561339	1.90604e+06	778407	1641280	743426	1348934	1.87108e+06	7468818	3.33853e+06	1818928	2605373	14702660	2.05509e+06	341427	450311	381463	228542	503212	1.99727e+06	702854	1.02953e+06	305549	619355	1.42621e+06	1.81127e+06	2053456	1.61982e+06	1.06268e+06	522112	930411	1.76432e+06	2.05766e+06	582840	784352	2.00426e+06	553568	864556	464710	1.01811e+06	586249	421162	299693	602677	426873
P01031_C5	P01031	C5	235092	98802.9	411148	134407	402401	221266	226604	92572.2	280566	416548	795579	79691.8	241905	974656	1.641e+06	330107	43796.4	58637.2	50295.6	35733.2	58101.3	164968	138971	138785	28457.3	87563.9	80662.9	246173	325336	203509	133706	53250.3	122115	430143	196483	251345	311296	281069	72166.8	101770	109123	132387	145703	71420.1	37191.6	225325	68807.6
P01033_TIMP1	P01033	TIMP1	173907	34074.9	131597	353748	145567	43830.4	50153.8	54222.1	39977.8	84836.2	53651.1	191322	2.43814e+06	103683	103683	481009	13906.6	62731.6	11490.6	30449.4	21975.8	54853.2	69171.6	92395.3	23259.4	56547.8	64372.5	43614.1	390641	12186.3	29176.1	24021.6	12186.3	477762	118051	20910.6	31504.1	20910.6	28562.3	20769.7	3091.61	24237.3	32180	3091.61	3091.61	861362	48831.1
P01034_CST3	P01034	CST3	104925	280070	311027	118426	65089.2	89562	110898	67402.7	199550	50245.3	129071	3411078	1.3937e+06	2431173	3444688	1.12855e+06	497777	722595	66194.2	657553	1.02347e+06	308078	593106	310056	565700	142280	67122.9	1.97097e+06	74717.1	252468	551611	540838	419968	92741.7	170841	157026	1.16904e+06	98466.9	602673	274373	408990	534422	171548	134989	1297332	568214	568398
P01036_CST4	P01036	CST4	14463.2	108657	6911.47	55267.1	43762.8	43512.9	60335	76755	150165	6911.47	6911.47	1288.94	900.892	1111.2	812.721	227.553	6620.16	26560.8	31629.7	27196.9	62759.3	30927.9	6620.16	6620.16	41874.8	144004	164659	5970.42	5970.42	87225.5	67387.9	76220.1	7983.18	26.3601	144.417	64.4957	101.636	15369.7	81.5127	6668.79	40.8493	8387.44	49.9291	65.7861	153.874	113.788	95.377
P01040_CSTA	P01040	CSTA	25.863	23.0055	25496.2	23.4978	37.3628	53.1065	18.9226	16152.2	75.9221	82371.4	55061.1	649260	300241	2.10439e+06	89374.9	521104	37.8815	35.0314	17.7846	20.671	25.2577	69.5854	72.8054	64.6665	24.2107	110.85	68.5902	2.99092e+06	218231	3.15491e+06	69810.1	63808.5	4632123	77222.6	21071.7	22706.6	22706.6	582905	81.5127	26.6301	40.8493	97.4256	49.9291	65.7861	153.874	40960.7	95.377
P01042_KNG1	P01042	KNG1	1.53708e+06	758134	2.57645e+06	928982	2.13018e+06	1.80682e+06	2.03898e+06	1.24711e+06	2.06328e+06	2.45672e+06	6.51594e+06	14407573	23118098	17630542	53637028	11534358	309170	512114	282048	287205	468292	1287634	1.48281e+06	1631180	306594	906645	1.34188e+06	1.97628e+06	3.21149e+06	1.65295e+06	617335	468734	1.86228e+06	1.42847e+06	1.22655e+06	837240	1.02483e+06	2060066	1.00867e+06	1.06605e+06	738130	1.22247e+06	518540	867901	416600	518453	582301
P01111_NRAS	P01111	NRAS	76106.4	73837.9	118583	124751	78747.6	205823	52428	115156	78711.1	34997.3	343334	1288.94	900.892	1111.2	812.721	37369.2	133902	148178	125270	192644	146614	194955	152457	92930.1	154217	198468	150053	111282	112849	109122	136230	193351	109360	119825	77467.6	79719.1	9289.56	94571	171928	179740	353843	181875	143532	229222	343073	393044	220273
P01112_HRAS	P01112	HRAS	175315	162384	140799	110878	148524	300424	151279	180568	134990	70482.4	104658	1288.94	900.892	1111.2	812.721	227.553	97773.3	174605	127229	169182	216623	168273	180311	257774	159888	238599	192569	86526.9	12389.8	117233	90214	131145	194371	91133.1	110284	228496	14592.3	153779	185135	190480	155170	175105	147863	180812	109157	16430.9	184836
P01116_KRAS	P01116	KRAS	127424	15001.6	11107	85213	64152.8	191365	177403	109830	164471	11107	64772	1288.94	900.892	1111.2	812.721	101478	56098.5	76462.9	64220.9	81588.7	222152	85706.4	195374	239008	90976.4	558230	157032	210531	259970	19552.6	114121	139345	253664	73292.8	163862	9609.16	78921.1	68290.4	61947.2	61630.5	6616.47	53240.5	74939.2	63053	6616.47	394638	61173.5
P01130_LDLR	P01130	LDLR	120340	208225	843636	123575	184439	138421	275084	241677	116158	58522.1	16293.8	1288.94	900.892	1111.2	812.721	227.553	37.8815	35.0314	17.7846	128580	42550.8	69.5854	303016	189487	24.2107	110.85	269316	30664.4	7655.12	72065.8	40108.1	7655.12	163366	26.3601	266972	64.4957	101.636	224552	292822	52045	15274.4	15274.4	15274.4	15153.7	346654	15274.4	15274.4
P01137_TGFB1	P01137	TGFB1	25.863	23.0055	83.8349	23.4978	37.3628	53.1065	18.9226	50.9102	75.9221	50.2075	52.2647	1288.94	900.892	1111.2	812.721	227.553	37.8815	25514.7	13709.6	28023.3	25.2577	47940.5	72.8054	64.6665	24.2107	110.85	37167.8	49.728	200.324	29.3999	48.1609	50.4815	101.182	26.3601	144.417	64.4957	101.636	123.311	81.5127	26.6301	40.8493	97.4256	27102	65.7861	153.874	113.788	95.377
P01303_NPY	P01303	NPY	96021.1	32077.1	111352	10517.4	40815.3	44519	83477.8	133491	80407.3	12678	171091	1288.94	900.892	1111.2	812.721	227.553	3343.68	9979.36	3343.68	12547.6	17992.9	3343.68	38220.2	68407.6	4527.74	74272.5	41546.7	49.728	479429	29.3999	48.1609	30541.5	101.182	26.3601	144.417	64.4957	101.636	123.311	8420.27	8420.27	128018	49502.8	18284.7	12887.3	108320	188204	8420.27
P01344_IGF2	P01344	IGF2	34574.3	43417.4	80466.2	47929.6	125482	69687.1	48308.7	30800.7	76134.1	33131.4	97322.6	1.12051e+06	900.892	1111.2	812.721	93199	37.8815	35.0314	17.7846	20.671	25.2577	29240.5	72.8054	64.6665	24.2107	110.85	68.5902	75218.4	200.324	29.3999	18533.4	50.4815	101.182	54161.8	144.417	64.4957	101.636	53712.2	52160.1	40736.6	57992.4	54120.2	20288.5	37050.9	83520.4	240319	35061.5
P01591_JCHAIN	P01591	JCHAIN	358170	49771	350998	78728.8	233825	125175	505959	195112	616047	305118	308418	23319604	51687456	81974624	44453152	17591836	2664030	750999	1.79785e+06	591910	717441	3.10377e+06	890625	308751	1.0307e+06	180555	1.40632e+06	915160	833776	889872	3.65234e+06	2.21953e+06	371284	1.7385e+06	547536	215216	777919	183437	174571	189196	167716	150856	651988	129993	174627	948421	284861
P01593_IGKV1D-33	P01593;P01594	IGKV1D-33;IGKV1-33	201716	2398474	483491	101491	285160	2488757	347677	360139	634871	313986	2.29598e+06	5979732	22133142	9501959	9689534	8.27736e+06	166891	242636	170324	198505	277327	821489	1.04379e+06	803526	318084	691041	880344	578445	2.47685e+06	2317922	310946	136652	1.67151e+06	329556	573201	241342	52180.2	943109	396937	297170	581037	190340	292191	493401	464011	716368	525337
P01597_IGKV1-39	P01597;P04432	IGKV1-39;IGKV1D-39	183120	108259	262286	118160	228691	236245	226961	92413.9	606743	241523	706468	853538	59422008	2393745	1.59938e+06	1305780	70608	13714.5	99382.1	13714.5	13714.5	175451	85903.8	13714.5	69976.9	13714.5	321550	301904	52871.2	202852	118597	44674.9	154090	1.11325e+06	144.417	64.4957	101.636	118996	7112.94	7112.94	46874.4	123181	79887.4	7112.94	49669.4	7112.94	56034.4
P01599_IGKV1-17	P01599	IGKV1-17	64610.2	9339.38	121277	34701.1	106540	118680	62090.1	35408.8	156475	140761	357635	407180	9838575	2.41474e+06	2296925	1.73698e+06	78149.2	29100.1	48625.4	39383.2	39609.2	208416	49417.3	55418.6	93557	8169.07	175231	14271.1	246705	152168	63116.7	14271.1	108854	100835	127897	17756.6	113717	367813	77410.3	39891.7	5496.66	89296.6	44051.1	77347	5496.66	5496.66	42792.6
P01601_IGKV1D-16	P01601	IGKV1D-16	49381.8	10995.9	211485	14131.1	60205.4	10995.9	116934	133409	110656	151946	141483	534456	924029	1.59288e+06	517192	1.01475e+06	41158.9	35.0314	17.7846	20.671	25.2577	169520	176449	64.6665	24.2107	110.85	168341	90296.2	91977.8	115924	39441.3	7274.29	224400	34353.5	144.417	64.4957	101.636	155728	43317.6	45942.3	6198.6	61252.9	139064	20353	6198.6	6198.6	6198.6
P01602_IGKV1-5	P01602	IGKV1-5	223306	69013.8	471272	75431.3	335172	204930	284990	135204	362600	442646	1.27217e+06	859182	57320808	17019924	3.4302e+06	9239936	341714	34174.3	236152	63989.6	164180	724008	176254	99190.6	143120	23724.8	389701	498178	718881	486027	451760	97528.3	179541	2.69864e+06	1098337	192978	205211	6.33964e+06	286040	231216	258031	412131	159055	104666	326856	793564	119493
P01619_IGKV3-20	P01619	IGKV3-20	1.44374e+06	1.17615e+06	4580336	755705	2.0834e+06	1.3503e+06	2.39255e+06	1.51088e+06	3481076	1.81606e+06	5048866	6.91989e+06	55726080	21246302	15415568	12147660	1.22358e+06	485082	861224	464773	669070	3.28881e+06	1.83067e+06	1521966	580293	778388	1.95026e+06	1084632	2.28147e+06	1.0937e+06	546769	455956	636678	2.23122e+06	1.79039e+06	1.00008e+06	979550	2.28437e+06	1.13562e+06	831305	913754	1.33377e+06	737253	608948	654425	1.00044e+06	748871
P01624_IGKV3-15	P01624	IGKV3-15	594805	238572	1.78304e+06	345180	1.8707e+06	406547	1.36695e+06	1.19282e+06	2.08663e+06	2.71982e+06	6087868	14493016	181175952	55345632	28967956	22866480	765928	487495	483520	480269	425631	2.29977e+06	985914	1.11279e+06	434706	213431	1.20343e+06	2.11568e+06	3351512	1.63562e+06	1.06942e+06	456034	1284033	1.64431e+06	914627	656671	593373	1.56292e+06	974422	1.74698e+06	1.14392e+06	1.64735e+06	598493	620205	441861	640353	625476
P01700_IGLV1-47	P01700	IGLV1-47	185903	85891.9	878854	190055	198352	431702	877979	344761	1.04385e+06	482472	1.54727e+06	4927365	9607907	8056391	9632664	7152684	571590	220966	321770	152058	163406	1176473	377647	846961	237478	297573	579038	409343	650300	414001	652856	154301	404591	572845	489876	362600	436761	480203	376188	679257	51299.8	1.1143e+06	323012	376521	185336	253926	901569
P01701_IGLV1-51	P01701	IGLV1-51	42342.3	14619.4	87755.6	6537.04	50742.9	3051.38	132841	80087.3	89697.7	153545	180756	147861	201220	2.3466e+06	1.87359e+06	1.49301e+06	107278	49261.7	67332.2	14250.8	6016.74	182137	5004.61	6016.74	38039.4	6016.74	18035.1	77355.6	256171	89402	33997.7	57886	28723.7	6063.16	80802.5	6063.16	24351.7	76740.7	78118.3	36904.3	5191.7	64424.5	30190.9	42609.5	53660.4	215590	57511.1
P01703_IGLV1-40	P01703	IGLV1-40	80944.7	9725.71	115422	9725.71	58002.1	116402	102687	10594.7	193660	100344	294203	1607040	3.08481e+06	198571	198571	1.26528e+06	55621	17879.1	30014.2	17986.8	5697.68	123135	5697.68	5697.68	41622.9	5697.68	112579	12094.9	227396	216240	90672.9	12773.6	57661.6	154333	144.417	64.4957	101.636	218428	81.5127	26.6301	40.8493	97.4256	49.9291	65.7861	153.874	113.788	83116.2
P01704_IGLV2-14	P01704	IGLV2-14	8130.14	8130.14	135546	37975.6	63564.7	77285.2	21709.2	82642.7	134208	97479.9	311131	1.43279e+06	900.892	1111.2	812.721	1.61987e+06	54675.6	35.0314	17.7846	20.671	57848.6	158526	72.8054	103779	24.2107	110.85	124743	205165	288074	332028	26577	26577	237812	26.3601	144.417	64.4957	143513	318573	7535.06	7535.06	61623.3	65454.2	7535.06	7535.06	59032.8	135735	7535.06
P01706_IGLV2-11	P01706	IGLV2-11	5805.31	1341.2	55974.1	7779.98	3737.67	13017	16211.2	18024.9	15561	16686.4	23885	144876	8779953	1.01649e+06	254437	277715	23509.4	2562.25	13481.3	2736.42	2562.25	65719.1	29039	2562.25	7527.96	2562.25	37344.1	8418.32	222010	4816.01	49328.3	7114.31	7114.31	81044	144.417	64.4957	101.636	32121.4	81.5127	26.6301	40.8493	97.4256	7740.08	65.7861	153.874	113.788	95.377
P01709_IGLV2-8	P01709	IGLV2-8	72861.8	6164.08	76985.7	21953.9	50336.9	29168.5	93116.1	51575.6	92183.3	66585.2	6164.08	99796.5	1.47023e+06	1.9341e+06	511084	76446	12259.9	30635.1	2279.33	8754.24	18693.3	130996	57012.5	2279.33	20394.7	2279.33	11803.2	31557.3	3750.37	37782	14499.3	3750.37	66176.3	70826.9	144.417	64.4957	101.636	113965	23101.5	1732.77	1732.77	32116.8	14359.9	1732.77	1732.77	1732.77	12679
P01714_IGLV3-19	P01714	IGLV3-19	125062	52363.8	143167	34241.1	61485.5	44231	307022	61058.7	227362	95849.3	425284	1.62223e+06	55771288	3514286	3.64496e+06	1958752	88989.6	27816.8	71003.2	23958.9	5793.78	99969.5	89041.9	20130.8	32909	5793.78	67620.6	120761	257103	61462.8	88614.7	37587	128773	101024	14917.7	14917.7	217414	129094	58246.2	62383.7	79678.9	98756.4	38610.2	46820.8	96605.3	218800	12392.4
P01717_IGLV3-25	P01717	IGLV3-25	95780.4	25261.3	199263	47552.9	105196	81807	369605	186020	136124	151463	742069	1.04752e+06	5.683e+06	1.52231e+06	6.59825e+06	3210693	66669.1	25733.7	29115.8	19875.5	25512.2	191053	78878.5	103715	36193.1	6710.38	94291.8	224246	375086	493770	171035	56818.8	116957	338218	164677	78388.8	84973.6	211922	72853.1	46287.5	6157.3	201773	71665.8	47152.6	31773.6	78996.1	116212
P01721_IGLV6-57	P01721	IGLV6-57	201380	104097	552009	127228	265858	175949	310040	227079	292617	817526	650642	27359282	2516039	1.77797e+06	2611694	1.98926e+06	77954.3	78322.8	63017.5	55450.7	57904.9	137260	117756	94439.6	114669	28899.6	339978	343789	220070	255218	296800	137758	1.05036e+06	643070	99306.7	154649	391311	230016	66808.5	80217.6	47680.1	72886.6	30312.2	17983	5748.63	85909	38650.4
P01730_CD4	P01730	CD4	20456.1	23.0055	83.8349	5738.73	37.3628	53.1065	10469.8	50.9102	75.9221	14172.2	52.2647	1288.94	900.892	1111.2	812.721	227.553	37.8815	35.0314	4344.53	20.671	8947.9	69.5854	72.8054	64.6665	24.2107	110.85	68.5902	49.728	200.324	29.3999	48.1609	50.4815	101.182	16093.2	144.417	64.4957	101.636	123.311	81.5127	26.6301	40.8493	97.4256	49.9291	65.7861	153.874	113.788	95.377
P01742_IGHV1-69	P01742	IGHV1-69	48014.7	20762	198586	19114.5	56947.1	9517.56	77123	19271.3	184259	53250.2	274428	536929	97701.6	1679423	97701.6	714696	3848.21	35.0314	17.7846	20.671	25.2577	96201	30419.7	64.6665	16657.9	110.85	155303	49.728	200.324	150519	48.1609	50.4815	94103.9	143047	144.417	64.4957	101.636	67058.4	4883.27	4883.27	62437.9	130209	19142	27991.8	4883.27	4883.27	36825.2
P01743_IGHV1-46	P01743	IGHV1-46	63734.3	31538	274482	10245.3	129058	98337.8	111569	37058.7	70488.2	105811	446165	211867	543338	44645.8	292138	738488	175183	12110.2	12110.2	12110.2	12110.2	204581	47628.1	17247.8	33962.8	12110.2	248009	110310	314976	38188.4	11144.2	11865.5	11865.5	102027	144.417	64.4957	101.636	123.311	64704.7	96769.4	40.8493	66210.2	49.9291	34394.3	153.874	113.788	95.377
P01764_IGHV3-23	P01764	IGHV3-23	283431	327157	1.87123e+06	283169	1.00776e+06	821910	2.12267e+06	488640	2.24708e+06	1436343	4.15495e+06	1.57795e+06	19773040	12772471	25657452	21546568	1.19988e+06	221036	593674	297785	625225	2112986	367451	192064	520621	212753	817758	1066588	4331372	2.00085e+06	678524	422908	1.23517e+06	2476173	637437	1.18845e+06	1.08959e+06	2.18385e+06	720358	749665	285233	779750	677320	357866	149730	376478	1.02639e+06
P01766_IGHV3-13	P01766	IGHV3-13	20357.8	24294.9	64454.8	22094.7	50906.6	43049.7	54846.1	58971.7	134738	109014	168084	94672.9	361985	1099470	795541	1.52992e+06	39889.5	18199.1	29276.2	20555.9	16366.7	34896.9	19116	2719.28	38754.6	2719.28	27680.8	56091.8	382130	106517	71002.7	32278.2	46706.6	71979.4	144.417	64.4957	101.636	97382.2	84941.1	5957.4	5957.4	95015.8	80595.3	31923.9	5957.4	5957.4	42124.4
P01768_IGHV3-30	P01768;P0DP03	IGHV3-30;IGHV3-30-5	74362.7	9982.38	100157	18300	145428	30614.2	86534.1	51287.4	124661	121797	245097	163534	648241	40113.1	40113.1	391619	44006.1	3793.51	16844.7	4354.95	3793.51	136935	3793.51	3793.51	16612.2	3793.51	8858.1	57229.4	6345.82	67810.2	47719.8	6345.82	81073.2	211557	144.417	64.4957	101.636	123.311	81.5127	22125.5	40.8493	97.4256	21299	65.7861	153.874	113.788	95.377
P01780_IGHV3-7	P01780	IGHV3-7	208566	326600	904813	153263	460914	275206	431505	363545	608657	581826	808498	4.43339e+06	41955872	16799332	11942701	8415393	200804	80610.8	208140	168057	308157	352912	281250	386864	106487	350838	181785	384879	1.33297e+06	581404	354656	81778.2	246834	2243468	512819	355618	540034	447254	85560.6	119223	67629	117072	136446	123913	43618.2	195162	59719.7
P01782_IGHV3-9	P01782	IGHV3-9	400376	294191	1.74192e+06	338651	675211	592450	881326	639497	1.0934e+06	844282	1.37826e+06	8571541	31322020	15769976	11623298	9096120	625970	227159	603346	194472	371514	1.05968e+06	1.1838e+06	701684	306065	350563	693635	901346	1974772	838031	431729	191122	776567	1397054	1.15281e+06	448464	623501	882765	601972	517765	244410	1.04046e+06	374970	248455	227766	1.06101e+06	616879
P01814_IGHV2-70	P01814	IGHV2-70	3.84253e+06	3.09852e+06	46238136	1884543	705340	871648	5682903	3.46918e+06	964500	4.52782e+06	2.54474e+06	411608128	10167846	34454584	6.27178e+06	7.63583e+06	551274	3.32708e+06	399969	1.08412e+06	7.35937e+06	719364	4568643	11759111	1.80246e+06	5156872	7.12677e+06	5890813	2466188	1844818	5970838	3.54248e+06	19356190	3.8657e+06	27429044	964430	4.43503e+06	1009503	4926432	2.0255e+06	1.70878e+06	2.85982e+06	342589	1.08347e+06	34122736	11592878	1.01214e+06
P01817_IGHV2-5	P01817	IGHV2-5	29634.2	7026.27	68755.1	7026.27	7026.27	84291.6	112425	32458.5	94011.7	7026.27	7026.27	1288.94	900.892	178222	812.721	315905	28024.9	35.0314	41987	20.671	25.2577	82508.1	117984	64.6665	28453	110.85	68.5902	49.728	91421.3	29.3999	48.1609	50.4815	101.182	26.3601	144.417	64.4957	101.636	123.311	81.5127	26.6301	40.8493	23540.3	49.9291	65.7861	153.874	113.788	95.377
P01833_PIGR	P01833	PIGR	8628.56	3410.64	86617.4	6241.04	3410.64	13036.8	17685.9	4406.22	49093.3	64928.6	56319.5	278855	40630.4	310998	303757	731607	1.00289e+06	848567	807099	979197	645364	1.17396e+06	953890	567960	987405	57044.6	659194	177106	200.324	29.3999	266912	79457.2	101.182	510922	390187	64.4957	101.636	123.311	94851.6	90861.7	86280.7	97071.3	404827	150326	176606	156705	156393
P01834_IGKC	P01834	IGKC	46686892	23220838	87234064	22782996	70267760	43228192	57779368	47762540	69809488	63780476	144733584	281858944	1531837312	779299520	432708416	425678880	28099844	11606746	20382984	10594283	22315024	84292432	54284296	44262104	15268875	20051656	61153248	70506464	63202400	55298208	27088100	19138900	29921870	59407696	14601370	10629976	15769288	37232084	22096376	20943310	9280829	36953880	20163886	16544077	12027176	11328125	21471082
P01857_IGHG1	P01857	IGHG1	16058017	8500114	30615560	8.17652e+06	24541608	13497178	34970260	19753552	38212832	36430068	112265024	81318048	1849569280	616562752	882968256	291852928	6998122	4.14889e+06	6.2623e+06	3.27959e+06	5.9622e+06	39017192	18921074	16091069	5568465	8.0097e+06	21888938	36957628	50365440	26269032	10838440	9509644	19570530	30142248	15372735	10790264	17514490	25229628	11797304	11879000	6126933	21187752	8728940	8149298	5927560	6.98467e+06	8857484
P01859_IGHG2	P01859	IGHG2	3.43245e+06	2.80557e+06	20697058	3.10328e+06	15712004	2.75634e+06	6.51742e+06	6.31372e+06	8012484	14358482	18509042	46588012	449564512	506463584	104831368	90562112	3.83981e+06	1.04593e+06	1065992	1.22022e+06	4.11245e+06	6.21702e+06	5192416	3736508	1404281	2171470	5733658	7.82156e+06	9374850	18500926	6015570	1.447e+06	4.51348e+06	12860373	7464365	3154908	4.17842e+06	12790630	2.925e+06	3.08913e+06	577664	5280810	2.23677e+06	2.15043e+06	2.05841e+06	3.50572e+06	848398
P01860_IGHG3	P01860	IGHG3	1.05826e+06	945310	931100	541873	2.60904e+06	660392	687616	888308	1.34387e+06	831276	19224326	5024693	46668060	53312892	217836400	19208320	950184	184394	752191	217868	195343	7.34582e+06	1.41508e+06	1.3108e+06	113087	1.07758e+06	790592	2.99841e+06	1.00171e+06	1.65946e+06	2400298	453179	1.87496e+06	2782543	1.03455e+06	1.23541e+06	1590257	2.17493e+06	1.82313e+06	798403	476107	4.27374e+06	320164	1.99704e+06	496516	444963	1584689
P01861_IGHG4	P01861	IGHG4	2.08803e+06	500959	1.0695e+06	1.40718e+06	4711199	1.9203e+06	2779136	3.87528e+06	1.14081e+06	1.18433e+06	4164782	3.09989e+06	14129588	7986330	52932508	39505356	812727	381455	397016	80350.2	782963	2858059	6211350	4.86976e+06	1.25063e+06	1.99115e+06	2.12416e+06	1.071e+06	2.39554e+06	3.51694e+06	204927	405944	604327	8159308	1207185	289735	1.47384e+06	749046	459757	735005	154030	1.11641e+06	496694	921078	289637	452400	349247
P01871_IGHM	P01871	IGHM	3990068	601845	1.15272e+06	987058	2487129	348681	1.30901e+06	1328598	4.39008e+06	1.0842e+06	1.84237e+06	1.16112e+06	405103840	81787840	31855644	17370692	2178274	748670	658520	465007	771179	3.94783e+06	2.22065e+06	923059	1.00802e+06	2.40414e+06	811124	4.14533e+06	2.5144e+06	2.57931e+06	1.36201e+06	551226	2.14625e+06	3.4338e+06	958625	670512	1.89961e+06	837892	546755	381884	321707	682516	244403	119861	77268.2	311584	528249
P01876_IGHA1	P01876	IGHA1	3.83743e+06	1.03805e+06	11156585	689240	5.47946e+06	3.1924e+06	6211077	3.43735e+06	5.33518e+06	4.50585e+06	7995254	42561780	154420672	215359408	420761120	53752312	8509162	2.64998e+06	6785005	2.02078e+06	2.55421e+06	12732938	7018514	4.72217e+06	2866242	1.22207e+06	10296857	5516930	9434361	4.28299e+06	15652762	7075710	1.92208e+06	10179781	5.02027e+06	1.19416e+06	2.14473e+06	7404847	3.93349e+06	1.94801e+06	596923	3.2024e+06	2.83817e+06	1.05525e+06	682919	1.7972e+06	2.58465e+06
P01877_IGHA2	P01877	IGHA2	4.45949e+06	3.7854e+06	11643346	1.21959e+06	6806871	5.27903e+06	7.6104e+06	4966031	6.939e+06	6690840	12143463	61862392	178565392	444811712	534019360	111816464	20749362	5740844	17299114	5426414	5.50333e+06	31879320	14183072	8451806	6612961	5.18036e+06	15220207	9369433	25003328	8137923	20338764	9591868	3.0598e+06	19776942	6804130	3.59514e+06	3.50873e+06	10883551	6.40945e+06	2792557	1829245	5120629	4366728	1366721	947004	814499	3212246
P01880_IGHD	P01880	IGHD	23300.2	5437.48	46259.2	22186	106100	65175.9	117011	45138.4	38756.9	39742.9	40077.7	1288.94	894924	1111.2	426382	227.553	37.8815	35.0314	17.7846	20.671	25.2577	274022	177722	29739.9	24.2107	110.85	68.5902	24679.1	402020	36368.8	11872.6	7377.87	123186	316133	197521	64.4957	101.636	123.311	81.5127	73587.5	40.8493	97.4256	49.9291	69663.9	4.16696e+06	113.788	95.377
P01903_HLA-DRA	P01903	HLA-DRA	181362	48609.7	163608	304488	161166	155825	356397	95223	61816.6	768564	433559	737723	58904.8	474621	39442.6	306457	244941	485582	371948	200907	299692	362116	143149	303904	159294	200702	167695	294796	68002.7	265601	498266	261491	149428	769185	449381	87348.7	266031	237841	331323	305508	423457	386495	488141	238447	352246	402237	356876
P01909_HLA-DQA1	P01909	HLA-DQA1	34627.2	23.0055	83.8349	8847.45	37.3628	53.1065	25310.1	50.9102	75.9221	19682.7	52.2647	1288.94	900.892	1111.2	812.721	227.553	5431.33	53487.1	8454.05	3866.9	39929.7	37499.5	3866.9	76452.8	49428.1	3866.9	3866.9	49.728	200.324	5874.47	30921.7	50.4815	101.182	21625.4	144.417	64.4957	101.636	123.311	81.5127	16065.8	40.8493	80789	55909.6	65.7861	153.874	113.788	95.377
P01911_HLA-DRB1	P01911	HLA-DRB1	52531.2	5017.24	16024.7	66739.9	33465.9	16791.2	86928.5	5017.24	5017.24	88043.1	40854.7	1288.94	900.892	1111.2	812.721	227.553	42045.5	35.0314	17.7846	51285.2	25455.5	69.5854	72.8054	64.6665	24.2107	110.85	8686.14	49.728	200.324	35018.4	28410	50.4815	101.182	371157	53662.6	14987.8	14987.8	24814.6	44952.7	73398.6	7065.97	63919.9	102893	81078	7065.97	217092	19428.2
P01920_HLA-DQB1	P01920	HLA-DQB1	10133.5	23.0055	10532.7	29339.9	37.3628	53.1065	18.9226	50.9102	75.9221	52469	33706.5	1288.94	900.892	1111.2	812.721	227.553	24171.5	16267.6	21474.4	21314.5	42555.1	32917.4	2834.67	48230.6	19842.4	2834.67	2834.67	45432	3795.6	42162.7	26273.3	3795.6	3795.6	55058	144.417	64.4957	101.636	123.311	1538.38	7375.42	1538.38	11771.8	23889	6790.79	1538.38	1538.38	27091.7
P02042_HBD	P02042	HBD	30744878	30372190	518619232	21404708	17179922	17945316	89306808	43976728	22439534	175854976	110052800	5790676992	722502272	1328785792	711469568	362505376	30611802	65716168	11206732	25181004	94551808	16884832	33098944	106091448	52873692	70983200	139085840	138039792	343001856	63934336	143505408	91588448	441950240	99475272	675503552	32223426	149172208	31963596	162592848	71040936	80058960	103870280	15778682	44457068	442706944	226660496	43368772
P02100_HBE1	P02100	HBE1	112810	181528	2584828	59003.3	107167	108997	409193	288528	171709	2036759	755811	40304884	4.13257e+06	4.75823e+06	4.06276e+06	1.34105e+06	98699.1	273421	22635.7	41564	438583	36344.2	180213	447745	169897	350746	22635.7	515561	1.42025e+06	100747	387157	121065	1.19933e+06	689225	4483229	207755	1.06019e+06	207755	374570	182782	162156	179108	49353.6	145307	2.96442e+06	737448	131509
P02452_COL1A1	P02452	COL1A1	6.73033e+06	5250499	15162885	3.42888e+06	8396350	5241598	6226627	5.15867e+06	5802446	8970148	14937769	128496368	29326560	1.51998e+06	11991389	19818508	392142	929779	722063	750636	1.38355e+06	1.80897e+06	3.49916e+06	5.79539e+06	2366055	3.46366e+06	2.61908e+06	1.39694e+06	1.21786e+06	1.50346e+06	1.056e+06	841466	3.89288e+06	1.77847e+06	2.31683e+06	3.06718e+06	3297587	7.10423e+06	443118	351168	430530	560531	917152	883764	460988	415711	944905
P02458_COL2A1	P02458	COL2A1	898497	362807	1.83848e+06	374342	610284	517450	402413	567531	422620	672002	881024	9023584	9536102	528216	1.68394e+06	885038	72848.4	122044	38522.7	159571	120718	100365	492596	722998	86313.9	341382	3.00391e+06	160675	298240	257060	108023	274966	316645	525091	4.0283e+06	428108	1.18257e+06	398077	43534.2	43534.2	43534.2	43534.2	95228.8	63365.7	43534.2	562309	609470
P02461_COL3A1	P02461	COL3A1	9133650	5.83707e+06	18253710	4.87889e+06	11846247	7.01386e+06	10825431	8480121	6521327	14721865	11375184	327933504	93092152	13498057	26656596	35485804	1.11431e+06	2.13434e+06	1.01862e+06	1.82959e+06	4467171	4.38769e+06	7.09459e+06	10706054	6433028	6690278	8761429	3.31212e+06	5.65102e+06	5.94058e+06	1.8865e+06	1.77391e+06	12431732	5125475	6.76939e+06	13812133	12248081	6613738	770429	676816	681926	1.03995e+06	3.01469e+06	1.62536e+06	687582	976826	2340513
P02462_COL4A1	P02462	COL4A1	908178	1.22226e+06	4.34915e+06	1.30899e+06	1.40736e+06	1.40715e+06	1.00317e+06	825563	1.64731e+06	2.34066e+06	3.25218e+06	191175808	22446562	2.85877e+06	8389441	10142215	218862	126781	204515	155091	171537	76279.8	269364	378096	141106	230823	466548	1.02422e+06	585667	680513	296944	263788	1.18321e+06	1.72638e+06	1.10408e+06	1.59425e+06	2.41519e+06	2.70613e+06	729241	849607	922569	1.23792e+06	2.73817e+06	879584	670777	4.4138e+06	2.47876e+06
P02489_CRYAA	P02489	CRYAA	14311.8	222949	14311.8	52967.6	70420.8	14311.8	76739.5	98136.8	225928	14311.8	254683	1288.94	331873	1111.2	812.721	227.553	37.8815	35.0314	17.7846	20.671	25.2577	69.5854	72.8054	64.6665	24.2107	110.85	68.5902	564645	673384	42481.2	42481.2	36406	42481.2	26.3601	144.417	64.4957	101.636	123.311	233375	127345	703882	425192	201546	133736	631948	238438	81932.3
P02511_CRYAB	P02511	CRYAB	274236	3327047	464745	439853	511643	1.5436e+06	533970	700693	1543968	587571	427411	4.59411e+06	1.2943e+06	3.53667e+06	818014	5210924	259893	174813	139111	192860	311510	152119	701417	759287	159874	3.61012e+06	811702	631247	6785046	403175	209030	140347	594404	89033.1	3.4892e+06	25703652	27673298	5723517	1.21839e+06	1.77715e+06	3.1509e+06	1.09203e+06	1.70607e+06	3091649	2.44797e+06	1.60334e+06	1.87381e+06
P02533_KRT14	P02533	KRT14	137769	35129.2	389183	190239	162935	116674	177378	279836	133449	360601	843333	3.13039e+06	625172	1.03718e+06	5583483	11129329	334768	224470	245049	154667	113584	268226	164373	278745	301584	21737.2	88257	2.2718e+06	84694.6	3.09599e+06	738810	321508	2.33796e+06	1.1058e+06	408917	62770	121676	874406	57408.8	73370.2	279328	71847.5	131088	58148	274654	649521	131623
P02538_KRT6A	P02538	KRT6A	367037	99034.9	828289	297822	408278	159612	609371	709573	327910	611078	404435	2.78299e+06	486739	1.01919e+06	5537937	4270501	2042088	1653331	2378324	2569894	1.56014e+06	1.81807e+06	676643	579626	2.7928e+06	23405.8	883252	11805895	196419	25930690	2.26145e+06	2.00212e+06	19419660	1.85834e+06	1.71278e+06	77072	116678	16852172	464239	465729	519164	549997	472723	400752	566943	744662	532392
P02545_LMNA	P02545	LMNA	860103	1.18299e+06	1.05917e+06	1.08994e+06	1.95416e+06	1.87476e+06	1.70228e+06	1.51565e+06	2.72591e+06	1.66097e+06	3.67833e+06	8654895	15778749	8552640	11771270	14156573	1.95736e+06	1.57802e+06	1.41566e+06	2.28784e+06	1.94199e+06	1.31067e+06	707604	1.40463e+06	1.64197e+06	1.17064e+06	1267200	2.65229e+06	4.90282e+06	2226358	1.58779e+06	1.8011e+06	2.30071e+06	1.18971e+06	1.76222e+06	3.09267e+06	2.51281e+06	3178901	958610	770722	901710	805979	1.24179e+06	795359	185768	295063	1.54207e+06
P02549_SPTA1	P02549	SPTA1	63033.3	27891.2	437882	11717.8	36987.1	31199.8	46496.8	29006.9	26152.9	60724.9	94895.3	571964	38412.3	38412.3	488250	92155.1	13802.1	22826.2	16277.4	6838.3	23299.1	14992.5	36651.8	74192.7	38151.1	58476.7	91641.1	101710	84425.2	47960.4	46452.9	34424.2	158699	64831.3	581376	26746.6	69503.3	40739.6	63875.2	37876.6	8803.6	59970	52928.9	27413.2	156496	248547	20343.5
P02647_APOA1	P02647	APOA1	13087455	6.89951e+06	15785561	6.37153e+06	13901498	8686939	16148351	4728451	12932439	13907823	68084336	37245364	75432608	55652708	134341696	40788488	1.64597e+06	3.55407e+06	2544069	2.1596e+06	4780536	10388574	8491797	8.22464e+06	2.03503e+06	11567705	10751175	17751820	17450008	12161605	2.57218e+06	3116814	13062457	12652516	9190598	4003898	7.67807e+06	11831491	5.51688e+06	10663284	4334709	9744096	1.62641e+06	4.03287e+06	2.01586e+06	1.8648e+06	2.94194e+06
P02649_APOE	P02649	APOE	119239	124147	303757	57347.4	161041	371590	118332	66465.9	124331	196168	586736	572372	930462	810715	1.04916e+06	979073	22855.3	34750.8	24701.1	70782.8	119819	116724	39608.8	330986	19041.8	248518	166736	90376.1	79080.7	199573	99292.3	96079.9	99263.4	104620	101983	164546	224586	98562.6	110657	142470	191024	283377	258606	204633	135859	142482	173179
P02652_APOA2	P02652	APOA2	2.44921e+06	1294467	4.185e+06	816418	2.56189e+06	1.67088e+06	4.63844e+06	1.59438e+06	4.28424e+06	2.15498e+06	12055062	7.61635e+06	10909650	13873903	54468228	6086935	249879	550502	338626	247321	554568	866311	884977	460353	203141	1.06934e+06	1.3248e+06	3.29176e+06	2.8768e+06	2.11105e+06	541131	588198	1.95998e+06	2.18019e+06	2712184	1.58473e+06	1.31553e+06	3893659	811494	1.56562e+06	929872	1.26336e+06	205787	623891	1.09246e+06	1.27042e+06	255358
P02654_APOC1	P02654	APOC1	88539	87489.5	261533	30044.4	173641	174536	159382	15587	80232.4	204866	1.00172e+06	302031	333338	824451	2.07853e+06	775897	22206.1	5025.39	5025.39	54744.1	86702.7	54838.2	18033.7	5025.39	11675.9	234406	103577	310110	448265	274689	57410.3	92297.8	263354	251303	243819	142386	225179	262132	31458.7	137533	29049.5	184953	45683.4	60014.2	83746.5	59556.3	7266.12
P02655_APOC2	P02655	APOC2	123457	37414.1	337994	42473.8	270701	74151.1	200451	99672.4	315230	37784.9	1.05816e+06	262834	83375.8	530982	2.03318e+06	508037	26535.6	32147.1	33534	31981.8	76941.3	92649.7	17072.8	58740.4	24059.5	130653	141703	226655	375760	190762	12361.3	81903.4	186554	245519	189299	21608.5	224860	204661	82703	93054.2	120847	220865	9300.19	45016.8	79387	128969	9261.84
P02656_APOC3	P02656	APOC3	261587	404661	1.89841e+06	134621	862532	679135	769553	267929	1.49834e+06	94992.6	2616396	3.07692e+06	584927	1.56337e+06	11246221	2.91493e+06	121361	200884	131394	119966	183117	363983	217301	403426	139350	569031	425466	631605	1.70995e+06	333439	77493.8	145272	983308	923131	842721	344879	1.07688e+06	1.42359e+06	673368	616234	760474	974027	128510	414211	647495	584040	306715
P02671_FGA	P02671	FGA	308082	175406	2193001	284016	1.30839e+06	504020	899892	370447	1086309	628472	12239196	2.93738e+06	12110017	12931862	15346804	4546009	260023	148115	257115	93204.1	223726	2.13464e+06	221020	324728	300857	393423	979460	2656243	1.85737e+06	2.60037e+06	2.47146e+06	717274	736172	27881110	1582334	680444	824277	3.53003e+06	466516	964672	467262	955931	140933	336738	332615	697396	287538
P02675_FGB	P02675	FGB	2.2819e+06	879375	13046672	1.74735e+06	4.60735e+06	2.05392e+06	3.36839e+06	1.4733e+06	3.55897e+06	4292890	38831936	2.1253e+06	14598027	14305513	42098392	8147591	635285	679725	690951	291117	970476	5438003	962236	1.75638e+06	684356	2795595	3.10617e+06	10580703	7.37967e+06	7.196e+06	6.73259e+06	1.61435e+06	2960597	88726576	7281664	2.52014e+06	4.01341e+06	8175439	1.28116e+06	2.43226e+06	525537	2.51349e+06	764151	803671	572726	1775770	819039
P02679_FGG	P02679	FGG	3.85733e+06	2.01168e+06	20959100	4.0954e+06	9817936	4795711	8961268	3.64156e+06	7040211	9386779	92283976	7.15624e+06	37773220	39573800	104910592	17333020	1.89473e+06	1.63618e+06	1.52422e+06	722207	2809045	12006201	1.5871e+06	2.93321e+06	1.71118e+06	5521915	7101660	23647384	12181062	16112541	12629636	3.70849e+06	7039476	190118656	14872670	5225141	7704786	16576233	2.06672e+06	4352415	967883	4584196	1.44994e+06	1.12092e+06	801342	1.5777e+06	1.58374e+06
P02689_PMP2	P02689	PMP2	104218	80548.6	178701	59403.5	97522.9	94058.5	82075.9	359559	202360	37633.7	112659	5395819	125545248	142125056	6.41017e+06	33630168	69001.1	23668.3	32949.7	15103.8	4343.69	16003.4	40872.8	4343.69	4343.69	4343.69	106459	41102.8	353445	13170.8	94890.1	73031.6	96071.8	54963.3	263295	626001	715235	594002	161302	136934	385604	167778	67169.9	137406	1.21174e+06	1.89137e+06	8952.51
P02730_SLC4A1	P02730	SLC4A1	279684	104996	2593483	69224.8	83361.5	64638.8	178576	126100	66544.8	233235	234466	634609	497179	354963	564652	206889	42322	83776.8	13134.9	42891.3	182133	60043.3	129049	473155	46658.9	212808	262178	176060	185147	81849.4	115833	105311	337125	129706	1.358e+06	88937.4	288650	84333.1	159989	88258.3	327356	116435	49819.1	88952.8	534137	330319	113450
P02741_CRP	P02741	CRP	15166.5	8119.98	138049	15838.2	180007	66090.8	14580.1	78263.5	156752	11700.4	135550	1288.94	900.892	1.17586e+06	812.721	227.553	37.8815	35.0314	17.7846	20.671	25.2577	314756	72.8054	30053.7	7381.25	110.85	69839.3	12336.3	80534.4	118127	138093	156698	12336.3	517466	18440.3	64.4957	101.636	123.311	81.5127	26.6301	40.8493	40518.3	998.582	65.7861	153.874	74539.7	95.377
P02743_APCS	P02743	APCS	701459	257710	3.35345e+06	384169	2246937	1.54684e+06	2132868	1.57589e+06	1.3278e+06	5576259	4.2661e+06	3957754	4758061	5213478	2.86342e+06	1.00027e+06	89040.6	154346	111768	136718	261637	184377	108812	465221	134318	399627	801852	1.08415e+06	2559373	1.25049e+06	721298	633984	1756628	2.45364e+06	1.02292e+06	560710	400315	1.08426e+06	380059	294025	403082	627109	485557	324431	475542	637628	923561
P02745_C1QA	P02745	C1QA	57887.8	81227.8	119047	37515.1	162812	66544.6	125949	50733.1	180209	134753	353047	1288.94	900.892	1111.2	4217988	384042	79170.1	101108	115842	77943.9	75077.2	327691	40472	63614.1	107973	63712.7	154058	267436	211465	401530	145707	71714.8	332419	521497	62163.6	28396	239814	312366	5298.64	55515.4	21317.1	5298.64	46690.2	5298.64	5298.64	100041	68610.3
P02746_C1QB	P02746	C1QB	164016	91399	389958	112837	385209	118304	322568	166216	272950	259194	613043	97163.2	396448	97163.2	1.92853e+06	589918	80852.9	85652.6	102715	73022.9	134663	217324	130996	117674	95172.7	131996	174590	322079	266583	208854	171131	109078	480213	379368	224512	94481.7	155230	291535	96953.9	75021.3	30788.7	122138	93067.5	44276.5	63849.3	70181.2	65967
P02747_C1QC	P02747	C1QC	281653	148642	539574	160705	658007	147771	507886	264134	320133	362828	1.32057e+06	159266	960274	455581	3.76446e+06	1.19032e+06	136236	174113	190146	112529	105559	404244	118342	130644	138561	188235	230380	392126	336764	375815	160178	100398	469362	622512	284095	137524	319818	511067	67240	112865	74234.5	87267.6	86933.3	33820.4	59089.9	110139	90525.5
P02748_C9	P02748	C9	336224	75815.6	692156	232366	831104	484498	483783	297709	456069	746474	2.06423e+06	1.16414e+06	453591	1.12054e+06	4.13552e+06	605434	100716	86459.4	120738	56937.1	110259	288355	169165	190416	100463	161962	314700	537440	793127	480654	336508	211551	316870	838556	116439	159550	131475	362686	430005	250847	582500	725954	1.53334e+06	468579	266226	483387	558866
P02749_APOH	P02749	APOH	1.21072e+06	645784	1.82169e+06	682326	2.99942e+06	1.39821e+06	1.2283e+06	1.04762e+06	2.47943e+06	990712	7.54252e+06	20075158	11374605	10028553	24218546	11111460	315958	176005	343408	273241	436878	712358	396783	320549	263011	912242	856807	1.91171e+06	1.40106e+06	817392	559610	426741	961085	1.6629e+06	523994	720791	1.75525e+06	1808135	905003	755716	1.57619e+06	1.41714e+06	854936	987869	1.00712e+06	1.79138e+06	784131
P02750_LRG1	P02750	LRG1	703830	117677	781723	290560	735420	783345	869594	567931	403143	833804	1.86353e+06	6.00508e+06	361464	1.83737e+06	5954273	3.42454e+06	88791.2	76870.9	83267.1	56786.2	165730	1.20793e+06	366172	692326	126753	163769	836197	372142	755579	668119	380504	281554	501031	692595	154745	102441	61320.3	109415	174139	89729.2	107715	156854	7222.28	83003.5	42089.4	114056	33324.1
P02751_FN1	P02751	FN1	197836	1.00013e+06	574303	439613	460319	623264	244316	348220	864541	337945	1.20786e+06	747182	821637	764120	951433	255810	73349	109040	68118.9	102090	215565	200794	178610	214304	96971.5	1.42232e+06	279766	845919	1.40646e+06	279778	198263	139308	543165	1.11414e+06	415238	246951	366841	228974	98076.9	131908	83666.6	180995	174084	65568.2	45787.7	227400	217018
P02753_RBP4	P02753	RBP4	168374	175005	707653	165895	568076	375720	438707	215025	646985	499109	1.45736e+06	2.854e+06	3.62377e+06	6.09704e+06	1.68205e+06	2.12667e+06	78007.8	85899.2	65088	89207.3	85847.9	181457	193267	129952	100105	161928	232279	384208	270946	205840	66201.1	67094.3	204351	183422	216454	122155	200019	311183	2.80242e+06	1.11146e+06	2.10956e+06	3237098	1.1425e+06	2.11663e+06	2.29699e+06	1.32933e+06	1.06011e+06
P02760_AMBP	P02760	AMBP	514594	333999	1.15654e+06	303427	1.04959e+06	1069384	1.06866e+06	441140	1.23308e+06	1220210	4.30175e+06	8507644	4.91233e+06	7.72196e+06	19035954	3.80052e+06	215058	268108	221364	207219	298959	598428	519484	555841	198372	518400	679564	1.15571e+06	1.5224e+06	1.05134e+06	551792	342720	757573	1.24703e+06	1370675	556788	633583	1.13021e+06	3.54211e+06	1.11483e+06	2.0561e+06	3.19386e+06	1.22146e+06	2149601	1889557	4.03633e+06	1.06402e+06
P02763_ORM1	P02763	ORM1	4651545	1.8983e+06	12088748	3.49795e+06	12112974	11330299	8421019	7156979	8178168	7063673	23467596	269149088	64694756	196698544	46768216	97853088	1.35674e+06	1230009	1.25652e+06	839220	783393	19234912	3.36022e+06	3803153	1.07706e+06	3.85674e+06	6.84849e+06	4286307	3.89644e+06	7908806	6.27148e+06	2.59422e+06	5476270	9198015	6217810	4510339	3249233	7706830	2478303	1.6044e+06	1.63936e+06	4.20775e+06	430081	1.98685e+06	886450	1.55215e+06	670270
P02765_AHSG	P02765	AHSG	1.20935e+06	439138	2.16391e+06	583723	1.7858e+06	1.13667e+06	2.25005e+06	1.22315e+06	2.04193e+06	2719270	6354678	15319852	8936576	10489571	37300324	12111950	352883	290943	346762	222460	383675	900708	207951	334520	309801	735820	866863	1.069e+06	1.01504e+06	595722	443198	235847	772042	965403	1.43518e+06	1407849	1.37986e+06	2.22719e+06	816476	763543	499165	1.01056e+06	351506	578984	804462	1.08365e+06	332248
[truncated: 6,948 more rows]
[truncated: 185 more columns]
