# Supplementary material for: Proteomic signatures of 16 major types of human cancer reveal universal and cancer-type-specific proteins for the identification of potential therapeutic targets
Source: J Hematol Oncol. 2020 Dec 7;13:170. doi: 10.1186/s13045-020-01013-x (PMC7720039; doi:10.1186/s13045-020-01013-x)
Supplement: Supplementary file 4 — Additional file 4: Table S3. Housekeeping proteins identified from tumor and normal samples related to Fig. 2 and Figure S2. [file 13045_2020_1013_MOESM4_ESM.xlsx]

## Sheet: README
README for Supplementary Table 3
This supplementary table contains 4 tabs as follows:
Tab 1: Tumor_90%_Quant
Note: Proteins quantified in more than 90% of tumor tissues
Tab 2: Normal_90%_Quant
Note: Proteins quantified in more than 90% of normal tissues
Tab 3: Tumor_Normal_Overlap
Note: Potential housekeeping proteins which were commonly quantified proteins in both tumor (from Tab 1) and normal tissues (from Tab 3).
Tab 4: GO_Overlap
Note: Gene ontology (GO) enrichment results for potential housekeeping proteins from Tab 3.

## Sheet: Tumor_90%_Count
Index	Uniprot ID	Protein Group
A0A075B6S2_IGKV2D-29	A0A075B6S2	IGKV2D-29
A0M8Q6_IGLC7	A0M8Q6	IGLC7
A5A3E0_POTEF	A5A3E0	POTEF
A7E2Y1_MYH7B	A7E2Y1	MYH7B
A8MWD9_SNRPGP15	A8MWD9;P62308	SNRPGP15;SNRPG
B9A064_IGLL5	B9A064	IGLL5
E9PAV3_NACA	E9PAV3	NACA
I3L273_GFY	I3L273	GFY
I3L273_GFY	O00148	DDX39A
O00151_PDLIM1	O00151	PDLIM1
O00159_MYO1C	O00159	MYO1C
O00161_SNAP23	O00161	SNAP23
O00186_STXBP3	O00186	STXBP3
O00233_PSMD9	O00233	PSMD9
O00244_ATOX1	O00244	ATOX1
O00264_PGRMC1	O00264	PGRMC1
O00299_CLIC1	O00299	CLIC1
O00429_DNM1L	O00429	DNM1L
O00468_AGRN	O00468	AGRN
O00560_SDCBP	O00560	SDCBP
O00567_NOP56	O00567	NOP56
O00571_DDX3X	O00571	DDX3X
O00764_PDXK	O00764	PDXK
O14561_NDUFAB1	O14561	NDUFAB1
O14579_COPE	O14579	COPE
O14618_CCS	O14618	CCS
O14639_ABLIM1	O14639	ABLIM1
O14745_SLC9A3R1	O14745	SLC9A3R1
O14773_TPP1	O14773	TPP1
O14818_PSMA7	O14818	PSMA7
O14950_MYL12B	O14950;P19105	MYL12B;MYL12A
O14974_PPP1R12A	O14974	PPP1R12A
O14979_HNRNPDL	O14979	HNRNPDL
O15061_SYNM	O15061	SYNM
O15067_PFAS	O15067	PFAS
O15143_ARPC1B	O15143	ARPC1B
O15144_ARPC2	O15144	ARPC2
O15145_ARPC3	O15145	ARPC3
O15173_PGRMC2	O15173	PGRMC2
O15212_PFDN6	O15212	PFDN6
O15230_LAMA5	O15230	LAMA5
O15305_PMM2	O15305	PMM2
O15371_EIF3D	O15371	EIF3D
O15511_ARPC5	O15511	ARPC5
O43143_DHX15	O43143	DHX15
O43175_PHGDH	O43175	PHGDH
O43237_DYNC1LI2	O43237	DYNC1LI2
O43242_PSMD3	O43242	PSMD3
O43290_SART1	O43290	SART1
O43294_TGFB1I1	O43294	TGFB1I1
O43390_HNRNPR	O43390	HNRNPR
O43396_TXNL1	O43396	TXNL1
O43399_TPD52L2	O43399	TPD52L2
O43488_AKR7A2	O43488	AKR7A2
O43491_EPB41L2	O43491	EPB41L2
O43504_LAMTOR5	O43504	LAMTOR5
O43567_RNF13	O43567	RNF13
O43583_DENR	O43583	DENR
O43615_TIMM44	O43615	TIMM44
O43681_ASNA1	O43681	ASNA1
O43684_BUB3	O43684	BUB3
O43707_ACTN4	O43707	ACTN4
O43765_SGTA	O43765	SGTA
O43776_NARS	O43776	NARS
O43813_LANCL1	O43813	LANCL1
O43852_CALU	O43852	CALU
O60271_SPAG9	O60271	SPAG9
O60437_PPL	O60437	PPL
O60493_SNX3	O60493	SNX3
O60506_SYNCRIP	O60506	SYNCRIP
O60610_DIAPH1	O60610	DIAPH1
O60613_SELENOF	O60613	SELENOF
O60664_PLIN3	O60664	PLIN3
O60716_CTNND1	O60716	CTNND1
O60739_EIF1B	O60739	EIF1B
O60749_SNX2	O60749	SNX2
O60763_USO1	O60763	USO1
O60841_EIF5B	O60841	EIF5B
O60884_DNAJA2	O60884	DNAJA2
O75083_WDR1	O75083	WDR1
O75116_ROCK2	O75116	ROCK2
O75131_CPNE3	O75131	CPNE3
O75150_RNF40	O75150	RNF40
O75165_DNAJC13	O75165	DNAJC13
O75340_PDCD6	O75340	PDCD6
O75347_TBCA	O75347	TBCA
O75351_VPS4B	O75351	VPS4B
O75367_H2AFY	O75367	H2AFY
O75368_SH3BGRL	O75368	SH3BGRL
O75369_FLNB	O75369	FLNB
O75390_CS	O75390	CS
O75396_SEC22B	O75396	SEC22B
O75436_VPS26A	O75436	VPS26A
O75489_NDUFS3	O75489	NDUFS3
O75494_SRSF10	O75494	SRSF10
O75531_BANF1	O75531	BANF1
O75533_SF3B1	O75533	SF3B1
O75534_CSDE1	O75534	CSDE1
O75608_LYPLA1	O75608	LYPLA1
O75643_SNRNP200	O75643	SNRNP200
O75821_EIF3G	O75821	EIF3G
O75828_CBR3	O75828	CBR3
O75874_IDH1	O75874	IDH1
O75915_ARL6IP5	O75915	ARL6IP5
O75934_BCAS2	O75934	BCAS2
O75947_ATP5H	O75947	ATP5H
O75955_FLOT1	O75955	FLOT1
O75964_ATP5L	O75964	ATP5L
O75970_MPDZ	O75970	MPDZ
O76003_GLRX3	O76003	GLRX3
O76094_SRP72	O76094	SRP72
O94855_SEC24D	O94855	SEC24D
O94901_SUN1	O94901	SUN1
O94903_PLPBP	O94903	PLPBP
O94905_ERLIN2	O94905	ERLIN2
O94906_PRPF6	O94906	PRPF6
O94973_AP2A2	O94973	AP2A2
O94979_SEC31A	O94979	SEC31A
O95154_AKR7A3	O95154	AKR7A3
O95202_LETM1	O95202	LETM1
O95336_PGLS	O95336	PGLS
O95372_LYPLA2	O95372	LYPLA2
O95571_ETHE1	O95571	ETHE1
O95747_OXSR1	O95747	OXSR1
O95782_AP2A1	O95782	AP2A1
O95831_AIFM1	O95831	AIFM1
O95865_DDAH2	O95865	DDAH2
O96000_NDUFB10	O96000	NDUFB10
P00338_LDHA	P00338	LDHA
P00352_ALDH1A1	P00352	ALDH1A1
P00367_GLUD1	P00367	GLUD1
P00387_CYB5R3	P00387	CYB5R3
P00441_SOD1	P00441	SOD1
P00450_CP	P00450	CP
P00488_F13A1	P00488	F13A1
P00491_PNP	P00491	PNP
P00492_HPRT1	P00492	HPRT1
P00558_PGK1	P00558	PGK1
P00568_AK1	P00568	AK1
P00734_F2	P00734	F2
P00736_C1R	P00736	C1R
P00738_HP	P00738	HP
P00747_PLG	P00747	PLG
P00751_CFB	P00751	CFB
P00915_CA1	P00915	CA1
P00918_CA2	P00918	CA2
P01008_SERPINC1	P01008	SERPINC1
P01009_SERPINA1	P01009	SERPINA1
P01011_SERPINA3	P01011	SERPINA3
P01019_AGT	P01019	AGT
P01023_A2M	P01023	A2M
P01024_C3	P01024	C3
P01031_C5	P01031	C5
P01042_KNG1	P01042	KNG1
P01111_NRAS	P01111	NRAS
P01591_JCHAIN	P01591	JCHAIN
P01834_IGKC	P01834	IGKC
P01857_IGHG1	P01857	IGHG1
P01859_IGHG2	P01859	IGHG2
P01860_IGHG3	P01860	IGHG3
P01861_IGHG4	P01861	IGHG4
P01871_IGHM	P01871	IGHM
P01876_IGHA1	P01876	IGHA1
P01877_IGHA2	P01877	IGHA2
P02042_HBD	P02042	HBD
P02452_COL1A1	P02452	COL1A1
P02461_COL3A1	P02461	COL3A1
P02462_COL4A1	P02462	COL4A1
P02538_KRT6A	P02538	KRT6A
P02545_LMNA	P02545	LMNA
P02647_APOA1	P02647	APOA1
P02649_APOE	P02649	APOE
P02652_APOA2	P02652	APOA2
P02656_APOC3	P02656	APOC3
P02671_FGA	P02671	FGA
P02675_FGB	P02675	FGB
P02679_FGG	P02679	FGG
P02730_SLC4A1	P02730	SLC4A1
P02743_APCS	P02743	APCS
P02746_C1QB	P02746	C1QB
P02747_C1QC	P02747	C1QC
P02748_C9	P02748	C9
P02749_APOH	P02749	APOH
P02751_FN1	P02751	FN1
P02760_AMBP	P02760	AMBP
P02763_ORM1	P02763	ORM1
P02765_AHSG	P02765	AHSG
P02766_TTR	P02766	TTR
P02768_ALB	P02768	ALB
P02774_GC	P02774	GC
P02787_TF	P02787	TF
P02790_HPX	P02790	HPX
P02795_MT2A	P02795	MT2A
P04003_C4BPA	P04003	C4BPA
P04004_VTN	P04004	VTN
P04040_CAT	P04040	CAT
P04066_FUCA1	P04066	FUCA1
P04075_ALDOA	P04075	ALDOA
P04080_CSTB	P04080	CSTB
P04083_ANXA1	P04083	ANXA1
P04114_APOB	P04114	APOB
P04179_SOD2	P04179	SOD2
P04196_HRG	P04196	HRG
P04216_THY1	P04216	THY1
P04217_A1BG	P04217	A1BG
P04222_HLA-C	P04222	HLA-C
P04275_VWF	P04275	VWF
P04406_GAPDH	P04406	GAPDH
P04632_CAPNS1	P04632	CAPNS1
P04792_HSPB1	P04792	HSPB1
P04839_CYBB	P04839	CYBB
P04843_RPN1	P04843	RPN1
P04844_RPN2	P04844	RPN2
P04899_GNAI2	P04899	GNAI2
P04908_HIST1H2AB	P04908;Q7L7L0;Q93077	HIST1H2AB;HIST3H2A;HIST1H2AC
P05023_ATP1A1	P05023	ATP1A1
P05090_APOD	P05090	APOD
P05091_ALDH2	P05091	ALDH2
P05107_ITGB2	P05107	ITGB2
P05155_SERPING1	P05155	SERPING1
P05198_EIF2S1	P05198	EIF2S1
P05362_ICAM1	P05362	ICAM1
P05386_RPLP1	P05386	RPLP1
P05387_RPLP2	P05387	RPLP2
P05388_RPLP0	P05388	RPLP0
P05452_CLEC3B	P05452	CLEC3B
P05455_SSB	P05455	SSB
P05556_ITGB1	P05556	ITGB1
P05783_KRT18	P05783	KRT18
P05787_KRT8	P05787	KRT8
P06396_GSN	P06396	GSN
P06576_ATP5B	P06576	ATP5B
P06703_S100A6	P06703	S100A6
P06733_ENO1	P06733	ENO1
P06737_PYGL	P06737	PYGL
P06744_GPI	P06744	GPI
P06748_NPM1	P06748	NPM1
P06753_TPM3	P06753	TPM3
P06756_ITGAV	P06756	ITGAV
P06865_HEXA	P06865	HEXA
P07108_DBI	P07108	DBI
P07195_LDHB	P07195	LDHB
P07203_GPX1	P07203	GPX1
P07205_PGK2	P07205	PGK2
P07237_P4HB	P07237	P4HB
P07339_CTSD	P07339	CTSD
P07355_ANXA2	P07355	ANXA2
P07357_C8A	P07357	C8A
P07358_C8B	P07358	C8B
P07384_CAPN1	P07384	CAPN1
P07437_TUBB	P07437	TUBB
P07602_PSAP	P07602	PSAP
P07686_HEXB	P07686	HEXB
P07737_PFN1	P07737	PFN1
P07741_APRT	P07741	APRT
P07814_EPRS	P07814	EPRS
P07858_CTSB	P07858	CTSB
P07900_HSP90AA1	P07900	HSP90AA1
P07910_HNRNPC	P07910	HNRNPC
P07919_UQCRH	P07919	UQCRH
P07942_LAMB1	P07942	LAMB1
P07954_FH	P07954	FH
P08123_COL1A2	P08123	COL1A2
P08133_ANXA6	P08133	ANXA6
P08134_RHOC	P08134	RHOC
P08238_HSP90AB1	P08238	HSP90AB1
P08559_PDHA1	P08559	PDHA1
P08567_PLEK	P08567	PLEK
P08571_CD14	P08571	CD14
P08572_COL4A2	P08572	COL4A2
P08574_CYC1	P08574	CYC1
P08603_CFH	P08603	CFH
P08621_SNRNP70	P08621	SNRNP70
P08670_VIM	P08670	VIM
P08708_RPS17	P08708	RPS17
P08727_KRT19	P08727	KRT19
P08754_GNAI3	P08754	GNAI3
P08758_ANXA5	P08758	ANXA5
P08865_RPSA	P08865	RPSA
P09104_ENO2	P09104	ENO2
P09211_GSTP1	P09211	GSTP1
P09382_LGALS1	P09382	LGALS1
P09417_QDPR	P09417	QDPR
P09429_HMGB1	P09429	HMGB1
P09486_SPARC	P09486	SPARC
P09493_TPM1	P09493	TPM1
P09496_CLTA	P09496	CLTA
P09525_ANXA4	P09525	ANXA4
P09543_CNP	P09543	CNP
P09622_DLD	P09622	DLD
P09651_HNRNPA1	P09651	HNRNPA1
P09669_COX6C	P09669	COX6C
P09874_PARP1	P09874	PARP1
P09960_LTA4H	P09960	LTA4H
P0C0L4_C4A	P0C0L4	C4A
P0C0S5_H2AFZ	P0C0S5;Q71UI9	H2AFZ;H2AFV
P0CG38_POTEI	P0CG38	POTEI
P0DMV8_HSPA1A	P0DMV8;P0DMV9	HSPA1A;HSPA1B
P0DP23_CALM1	P0DP23;P0DP24;P0DP25	CALM1;CALM2;CALM3
P10155_TROVE2	P10155	TROVE2
P10253_GAA	P10253	GAA
P10301_RRAS	P10301	RRAS
P10316_HLA-A	P10316	HLA-A
P10412_HIST1H1E	P10412	HIST1H1E
P10515_DLAT	P10515	DLAT
P10599_TXN	P10599	TXN
P10606_COX5B	P10606	COX5B
P10619_CTSA	P10619	CTSA
P10643_C7	P10643	C7
P10644_PRKAR1A	P10644	PRKAR1A
P10768_ESD	P10768	ESD
P10809_HSPD1	P10809	HSPD1
P10909_CLU	P10909	CLU
P11021_HSPA5	P11021	HSPA5
P11047_LAMC1	P11047	LAMC1
P11142_HSPA8	P11142	HSPA8
P11171_EPB41	P11171	EPB41
P11177_PDHB	P11177	PDHB
P11215_ITGAM	P11215	ITGAM
P11216_PYGB	P11216	PYGB
P11234_RALB	P11234	RALB
P11279_LAMP1	P11279	LAMP1
P11310_ACADM	P11310	ACADM
P11413_G6PD	P11413	G6PD
P11586_MTHFD1	P11586	MTHFD1
P11766_ADH5	P11766	ADH5
P11908_PRPS2	P11908	PRPS2
P11940_PABPC1	P11940	PABPC1
P12109_COL6A1	P12109	COL6A1
P12110_COL6A2	P12110	COL6A2
P12111_COL6A3	P12111	COL6A3
P12236_SLC25A6	P12236	SLC25A6
P12268_IMPDH2	P12268	IMPDH2
P12270_TPR	P12270	TPR
P12429_ANXA3	P12429	ANXA3
P12814_ACTN1	P12814	ACTN1
P12955_PEPD	P12955	PEPD
P12956_XRCC6	P12956	XRCC6
P13010_XRCC5	P13010	XRCC5
P13073_COX4I1	P13073	COX4I1
P13284_IFI30	P13284	IFI30
P13489_RNH1	P13489	RNH1
P13637_ATP1A3	P13637	ATP1A3
P13639_EEF2	P13639	EEF2
P13667_PDIA4	P13667	PDIA4
P13671_C6	P13671	C6
P13693_TPT1	P13693	TPT1
P13716_ALAD	P13716	ALAD
P13796_LCP1	P13796	LCP1
P13797_PLS3	P13797	PLS3
P13798_APEH	P13798	APEH
P13804_ETFA	P13804	ETFA
P13861_PRKAR2A	P13861	PRKAR2A
P14174_MIF	P14174	MIF
P14314_PRKCSH	P14314	PRKCSH
P14317_HCLS1	P14317	HCLS1
P14324_FDPS	P14324	FDPS
P14406_COX7A2	P14406	COX7A2
P14543_NID1	P14543	NID1
P14550_AKR1A1	P14550	AKR1A1
P14618_PKM	P14618	PKM
P14625_HSP90B1	P14625	HSP90B1
P14649_MYL6B	P14649	MYL6B
P14678_SNRPB	P14678	SNRPB
P14866_HNRNPL	P14866	HNRNPL
P14868_DARS	P14868	DARS
P14927_UQCRB	P14927	UQCRB
P15121_AKR1B1	P15121	AKR1B1
P15170_GSPT1	P15170	GSPT1
P15311_EZR	P15311	EZR
P15313_ATP6V1B1	P15313	ATP6V1B1
P15374_UCHL3	P15374	UCHL3
P15531_NME1	P15531	NME1
P15586_GNS	P15586	GNS
P15880_RPS2	P15880	RPS2
P15924_DSP	P15924	DSP
P16070_CD44	P16070	CD44
P16152_CBR1	P16152	CBR1
P16219_ACADS	P16219	ACADS
P16278_GLB1	P16278	GLB1
P16284_PECAM1	P16284	PECAM1
P16435_POR	P16435	POR
P16591_FER	P16591	FER
P16615_ATP2A2	P16615	ATP2A2
P16949_STMN1	P16949	STMN1
P17612_PRKACA	P17612	PRKACA
P17655_CAPN2	P17655	CAPN2
P17844_DDX5	P17844	DDX5
P17858_PFKL	P17858	PFKL
P17980_PSMC3	P17980	PSMC3
P17987_TCP1	P17987	TCP1
P18085_ARF4	P18085	ARF4
P18124_RPL7	P18124	RPL7
P18206_VCL	P18206	VCL
P18583_SON	P18583	SON
P18621_RPL17	P18621	RPL17
P18669_PGAM1	P18669	PGAM1
P18859_ATP5J	P18859	ATP5J
P19338_NCL	P19338	NCL
P19367_HK1	P19367	HK1
P19652_ORM2	P19652	ORM2
P19823_ITIH2	P19823	ITIH2
P19827_ITIH1	P19827	ITIH1
P19971_TYMP	P19971	TYMP
P20020_ATP2B1	P20020	ATP2B1
P20042_EIF2S2	P20042	EIF2S2
P20073_ANXA7	P20073	ANXA7
P20339_RAB5A	P20339	RAB5A
P20340_RAB6A	P20340	RAB6A
P20618_PSMB1	P20618	PSMB1
P20674_COX5A	P20674	COX5A
P20700_LMNB1	P20700	LMNB1
P20702_ITGAX	P20702	ITGAX
P20774_OGN	P20774	OGN
P20810_CAST	P20810	CAST
P21281_ATP6V1B2	P21281	ATP6V1B2
P21291_CSRP1	P21291	CSRP1
P21333_FLNA	P21333	FLNA
P21399_ACO1	P21399	ACO1
P21796_VDAC1	P21796	VDAC1
P21810_BGN	P21810	BGN
P21912_SDHB	P21912	SDHB
P21926_CD9	P21926	CD9
P21964_COMT	P21964	COMT
P21980_TGM2	P21980	TGM2
P22061_PCMT1	P22061	PCMT1
P22087_FBL	P22087	FBL
P22090_RPS4Y1	P22090	RPS4Y1
P22102_GART	P22102	GART
P22234_PAICS	P22234	PAICS
P22307_SCP2	P22307	SCP2
P22314_UBA1	P22314	UBA1
P22352_GPX3	P22352	GPX3
P22392_NME2	P22392	NME2
P22626_HNRNPA2B1	P22626	HNRNPA2B1
P22695_UQCRC2	P22695	UQCRC2
P23142_FBLN1	P23142	FBLN1
P23246_SFPQ	P23246	SFPQ
P23284_PPIB	P23284	PPIB
P23368_ME2	P23368	ME2
P23381_WARS	P23381	WARS
P23396_RPS3	P23396	RPS3
P23526_AHCY	P23526	AHCY
P23527_HIST1H2BO	P23527;P33778;Q16778	HIST1H2BO;HIST1H2BB;HIST2H2BE
P23528_CFL1	P23528	CFL1
P23786_CPT2	P23786	CPT2
P24043_LAMA2	P24043	LAMA2
P24534_EEF1B2	P24534	EEF1B2
P24539_ATP5F1	P24539	ATP5F1
P24666_ACP1	P24666	ACP1
P24752_ACAT1	P24752	ACAT1
P24821_TNC	P24821	TNC
P25705_ATP5A1	P25705	ATP5A1
P25786_PSMA1	P25786	PSMA1
P25787_PSMA2	P25787	PSMA2
P25788_PSMA3	P25788	PSMA3
P25789_PSMA4	P25789	PSMA4
P26038_MSN	P26038	MSN
P26196_DDX6	P26196	DDX6
P26368_U2AF2	P26368	U2AF2
P26373_RPL13	P26373	RPL13
P26447_S100A4	P26447	S100A4
P26583_HMGB2	P26583	HMGB2
P26599_PTBP1	P26599	PTBP1
P26639_TARS	P26639	TARS
P26641_EEF1G	P26641	EEF1G
P26885_FKBP2	P26885	FKBP2
P27105_STOM	P27105	STOM
P27216_ANXA13	P27216	ANXA13
P27348_YWHAQ	P27348	YWHAQ
P27361_MAPK3	P27361	MAPK3
P27482_CALML3	P27482	CALML3
P27635_RPL10	P27635	RPL10
P27695_APEX1	P27695	APEX1
P27797_CALR	P27797	CALR
P27816_MAP4	P27816	MAP4
P27824_CANX	P27824	CANX
P28065_PSMB9	P28065	PSMB9
P28066_PSMA5	P28066	PSMA5
P28070_PSMB4	P28070	PSMB4
P28331_NDUFS1	P28331	NDUFS1
P28482_MAPK1	P28482	MAPK1
P28838_LAP3	P28838	LAP3
P29353_SHC1	P29353	SHC1
P29401_TKT	P29401	TKT
P29466_CASP1	P29466	CASP1
P29692_EEF1D	P29692	EEF1D
P29966_MARCKS	P29966	MARCKS
P29992_GNA11	P29992	GNA11
P30038_ALDH4A1	P30038	ALDH4A1
P30040_ERP29	P30040	ERP29
P30041_PRDX6	P30041	PRDX6
P30042_C21orf33	P30042	C21orf33
P30043_BLVRB	P30043	BLVRB
P30044_PRDX5	P30044	PRDX5
P30046_DDT	P30046	DDT
P30048_PRDX3	P30048	PRDX3
P30050_RPL12	P30050	RPL12
P30084_ECHS1	P30084	ECHS1
P30085_CMPK1	P30085	CMPK1
P30086_PEBP1	P30086	PEBP1
P30101_PDIA3	P30101	PDIA3
P30153_PPP2R1A	P30153	PPP2R1A
P30414_NKTR	P30414	NKTR
P30485_HLA-B	P30485	HLA-B
P30520_ADSS	P30520	ADSS
P30533_LRPAP1	P30533	LRPAP1
P30613_PKLR	P30613	PKLR
P30626_SRI	P30626	SRI
P30740_SERPINB1	P30740	SERPINB1
P30837_ALDH1B1	P30837	ALDH1B1
P31040_SDHA	P31040	SDHA
P31146_CORO1A	P31146	CORO1A
P31150_GDI1	P31150	GDI1
P31153_MAT2A	P31153	MAT2A
P31689_DNAJA1	P31689	DNAJA1
P31930_UQCRC1	P31930	UQCRC1
P31937_HIBADH	P31937	HIBADH
P31939_ATIC	P31939	ATIC
P31942_HNRNPH3	P31942	HNRNPH3
P31943_HNRNPH1	P31943	HNRNPH1
P31946_YWHAB	P31946	YWHAB
P31948_STIP1	P31948	STIP1
P31949_S100A11	P31949	S100A11
P32119_PRDX2	P32119	PRDX2
P32455_GBP1	P32455	GBP1
P32969_RPL9	P32969	RPL9
P33121_ACSL1	P33121	ACSL1
P33176_KIF5B	P33176	KIF5B
P34931_HSPA1L	P34931	HSPA1L
P34932_HSPA4	P34932	HSPA4
P34949_MPI	P34949	MPI
P35080_PFN2	P35080	PFN2
P35221_CTNNA1	P35221	CTNNA1
P35222_CTNNB1	P35222	CTNNB1
P35232_PHB	P35232	PHB
P35241_RDX	P35241	RDX
P35244_RPA3	P35244	RPA3
P35268_RPL22	P35268	RPL22
P35555_FBN1	P35555	FBN1
P35579_MYH9	P35579	MYH9
P35580_MYH10	P35580	MYH10
P35606_COPB2	P35606	COPB2
P35611_ADD1	P35611	ADD1
P35637_FUS	P35637	FUS
P35659_DEK	P35659	DEK
P35749_MYH11	P35749	MYH11
P35754_GLRX	P35754	GLRX
P35998_PSMC2	P35998	PSMC2
P36542_ATP5C1	P36542	ATP5C1
P36543_ATP6V1E1	P36543	ATP6V1E1
P36578_RPL4	P36578	RPL4
P36871_PGM1	P36871	PGM1
P36955_SERPINF1	P36955	SERPINF1
P36957_DLST	P36957	DLST
P36969_GPX4	P36969	GPX4
P37108_SRP14	P37108	SRP14
P37198_NUP62	P37198	NUP62
P37235_HPCAL1	P37235	HPCAL1
P37802_TAGLN2	P37802	TAGLN2
P37837_TALDO1	P37837	TALDO1
P38117_ETFB	P38117	ETFB
P38159_RBMX	P38159	RBMX
P38606_ATP6V1A	P38606	ATP6V1A
P38646_HSPA9	P38646	HSPA9
P38919_EIF4A3	P38919	EIF4A3
P39019_RPS19	P39019	RPS19
P39023_RPL3	P39023	RPL3
P39060_COL18A1	P39060	COL18A1
P39656_DDOST	P39656	DDOST
P39687_ANP32A	P39687	ANP32A
P40121_CAPG	P40121	CAPG
P40227_CCT6A	P40227	CCT6A
P40306_PSMB10	P40306	PSMB10
P40925_MDH1	P40925	MDH1
P40926_MDH2	P40926	MDH2
P40939_HADHA	P40939	HADHA
P41091_EIF2S3	P41091	EIF2S3
P41226_UBA7	P41226	UBA7
P41250_GARS	P41250	GARS
P42025_ACTR1B	P42025	ACTR1B
P42166_TMPO	P42166	TMPO
P42224_STAT1	P42224	STAT1
P42677_RPS27	P42677	RPS27
P42765_ACAA2	P42765	ACAA2
P43034_PAFAH1B1	P43034	PAFAH1B1
P43121_MCAM	P43121	MCAM
P43243_MATR3	P43243	MATR3
P43307_SSR1	P43307	SSR1
P43490_NAMPT	P43490	NAMPT
P43686_PSMC4	P43686	PSMC4
P45880_VDAC2	P45880	VDAC2
P45974_USP5	P45974	USP5
P46060_RANGAP1	P46060	RANGAP1
P46108_CRK	P46108	CRK
P46459_NSF	P46459	NSF
P46776_RPL27A	P46776	RPL27A
P46777_RPL5	P46777	RPL5
P46781_RPS9	P46781	RPS9
P46782_RPS5	P46782	RPS5
P46939_UTRN	P46939	UTRN
P46940_IQGAP1	P46940	IQGAP1
P46976_GYG1	P46976	GYG1
P47755_CAPZA2	P47755	CAPZA2
P47756_CAPZB	P47756	CAPZB
P47914_RPL29	P47914	RPL29
P47985_UQCRFS1	P47985	UQCRFS1
P48047_ATP5O	P48047	ATP5O
P48059_LIMS1	P48059	LIMS1
P48147_PREP	P48147	PREP
P48444_ARCN1	P48444	ARCN1
P48637_GSS	P48637	GSS
P48643_CCT5	P48643	CCT5
P48735_IDH2	P48735	IDH2
P49023_PXN	P49023	PXN
P49189_ALDH9A1	P49189	ALDH9A1
P49257_LMAN1	P49257	LMAN1
P49327_FASN	P49327	FASN
P49368_CCT3	P49368	CCT3
P49411_TUFM	P49411	TUFM
P49419_ALDH7A1	P49419	ALDH7A1
P49458_SRP9	P49458	SRP9
P49588_AARS	P49588	AARS
P49591_SARS	P49591	SARS
P49593_PPM1F	P49593	PPM1F
P49720_PSMB3	P49720	PSMB3
P49748_ACADVL	P49748	ACADVL
P49755_TMED10	P49755	TMED10
P49773_HINT1	P49773	HINT1
P50395_GDI2	P50395	GDI2
P50454_SERPINH1	P50454	SERPINH1
P50502_ST13	P50502	ST13
P50552_VASP	P50552	VASP
P50570_DNM2	P50570	DNM2
P50851_LRBA	P50851	LRBA
P50897_PPT1	P50897	PPT1
P50990_CCT8	P50990	CCT8
P50991_CCT4	P50991	CCT4
P50993_ATP1A2	P50993	ATP1A2
P50995_ANXA11	P50995	ANXA11
P51148_RAB5C	P51148	RAB5C
P51149_RAB7A	P51149	RAB7A
P51452_DUSP3	P51452	DUSP3
P51571_SSR4	P51571	SSR4
P51572_BCAP31	P51572	BCAP31
P51659_HSD17B4	P51659	HSD17B4
P51858_HDGF	P51858	HDGF
P51884_LUM	P51884	LUM
P51970_NDUFA8	P51970	NDUFA8
P51991_HNRNPA3	P51991	HNRNPA3
P52209_PGD	P52209	PGD
P52272_HNRNPM	P52272	HNRNPM
P52565_ARHGDIA	P52565	ARHGDIA
P52566_ARHGDIB	P52566	ARHGDIB
P52597_HNRNPF	P52597	HNRNPF
P52907_CAPZA1	P52907	CAPZA1
P52943_CRIP2	P52943	CRIP2
P53004_BLVRA	P53004	BLVRA
P53007_SLC25A1	P53007	SLC25A1
P53367_ARFIP1	P53367	ARFIP1
P53384_NUBP1	P53384	NUBP1
P53396_ACLY	P53396	ACLY
P53582_METAP1	P53582	METAP1
P53597_SUCLG1	P53597	SUCLG1
P53618_COPB1	P53618	COPB1
P53621_COPA	P53621	COPA
P53675_CLTCL1	P53675	CLTCL1
P53990_IST1	P53990	IST1
P53999_SUB1	P53999	SUB1
P54136_RARS	P54136	RARS
P54577_YARS	P54577	YARS
P54578_USP14	P54578	USP14
P54652_HSPA2	P54652	HSPA2
P54727_RAD23B	P54727	RAD23B
P54819_AK2	P54819	AK2
P54886_ALDH18A1	P54886	ALDH18A1
P54920_NAPA	P54920	NAPA
P55010_EIF5	P55010	EIF5
P55072_VCP	P55072	VCP
P55084_HADHB	P55084	HADHB
P55145_MANF	P55145	MANF
P55209_NAP1L1	P55209	NAP1L1
P55265_ADAR	P55265	ADAR
P55268_LAMB2	P55268	LAMB2
P55735_SEC13	P55735	SEC13
P55769_SNU13	P55769	SNU13
P55786_NPEPPS	P55786	NPEPPS
P55884_EIF3B	P55884	EIF3B
P56134_ATP5J2	P56134	ATP5J2
P56385_ATP5I	P56385	ATP5I
P56556_NDUFA6	P56556	NDUFA6
P57737_CORO7	P57737	CORO7
P58546_MTPN	P58546	MTPN
P60033_CD81	P60033	CD81
P60174_TPI1	P60174	TPI1
P60228_EIF3E	P60228	EIF3E
P60660_MYL6	P60660	MYL6
P60709_ACTB	P60709	ACTB
P60842_EIF4A1	P60842	EIF4A1
P60866_RPS20	P60866	RPS20
P60900_PSMA6	P60900	PSMA6
P60903_S100A10	P60903	S100A10
P60953_CDC42	P60953	CDC42
P60981_DSTN	P60981	DSTN
P61019_RAB2A	P61019	RAB2A
P61020_RAB5B	P61020	RAB5B
P61026_RAB10	P61026	RAB10
P61086_UBE2K	P61086	UBE2K
P61088_UBE2N	P61088	UBE2N
P61106_RAB14	P61106	RAB14
P61158_ACTR3	P61158	ACTR3
P61160_ACTR2	P61160	ACTR2
P61163_ACTR1A	P61163	ACTR1A
P61204_ARF3	P61204	ARF3
P61224_RAP1B	P61224	RAP1B
P61225_RAP2B	P61225	RAP2B
P61247_RPS3A	P61247	RPS3A
P61313_RPL15	P61313	RPL15
P61353_RPL27	P61353	RPL27
P61586_RHOA	P61586	RHOA
P61604_HSPE1	P61604	HSPE1
P61626_LYZ	P61626	LYZ
P61769_B2M	P61769	B2M
P61916_NPC2	P61916	NPC2
P61923_COPZ1	P61923	COPZ1
P61970_NUTF2	P61970	NUTF2
P61978_HNRNPK	P61978	HNRNPK
P61981_YWHAG	P61981	YWHAG
P62081_RPS7	P62081	RPS7
P62136_PPP1CA	P62136	PPP1CA
P62140_PPP1CB	P62140	PPP1CB
P62195_PSMC5	P62195	PSMC5
P62241_RPS8	P62241	RPS8
P62244_RPS15A	P62244	RPS15A
P62249_RPS16	P62249	RPS16
P62258_YWHAE	P62258	YWHAE
P62263_RPS14	P62263	RPS14
P62269_RPS18	P62269	RPS18
P62277_RPS13	P62277	RPS13
P62280_RPS11	P62280	RPS11
P62306_SNRPF	P62306	SNRPF
P62316_SNRPD2	P62316	SNRPD2
P62330_ARF6	P62330	ARF6
P62333_PSMC6	P62333	PSMC6
P62424_RPL7A	P62424	RPL7A
P62495_ETF1	P62495	ETF1
P62633_CNBP	P62633	CNBP
P62701_RPS4X	P62701	RPS4X
P62714_PPP2CB	P62714	PPP2CB
P62736_ACTA2	P62736	ACTA2
P62750_RPL23A	P62750	RPL23A
P62753_RPS6	P62753	RPS6
P62805_HIST1H4A	P62805	HIST1H4A
P62820_RAB1A	P62820	RAB1A
P62826_RAN	P62826	RAN
P62829_RPL23	P62829	RPL23
P62834_RAP1A	P62834	RAP1A
P62841_RPS15	P62841	RPS15
P62851_RPS25	P62851	RPS25
P62857_RPS28	P62857	RPS28
P62873_GNB1	P62873	GNB1
P62879_GNB2	P62879	GNB2
P62888_RPL30	P62888	RPL30
P62906_RPL10A	P62906	RPL10A
P62913_RPL11	P62913	RPL11
P62917_RPL8	P62917	RPL8
P62937_PPIA	P62937	PPIA
P62942_FKBP1A	P62942	FKBP1A
P62979_RPS27A	P62979	RPS27A
P62995_TRA2B	P62995	TRA2B
P63000_RAC1	P63000	RAC1
P63010_AP2B1	P63010	AP2B1
P63027_VAMP2	P63027	VAMP2
P63104_YWHAZ	P63104	YWHAZ
P63167_DYNLL1	P63167	DYNLL1
P63173_RPL38	P63173	RPL38
P63208_SKP1	P63208	SKP1
P63220_RPS21	P63220	RPS21
P63241_EIF5A	P63241	EIF5A
P63244_RACK1	P63244	RACK1
P63279_UBE2I	P63279	UBE2I
P67809_YBX1	P67809	YBX1
P67936_TPM4	P67936	TPM4
P68036_UBE2L3	P68036	UBE2L3
P68104_EEF1A1	P68104	EEF1A1
P68363_TUBA1B	P68363	TUBA1B
P68366_TUBA4A	P68366	TUBA4A
P68371_TUBB4B	P68371	TUBB4B
P68402_PAFAH1B2	P68402	PAFAH1B2
P68431_HIST1H3A	P68431	HIST1H3A
P68871_HBB	P68871	HBB
P69891_HBG1	P69891	HBG1
P69905_HBA1	P69905	HBA1
P78344_EIF4G2	P78344	EIF4G2
P78371_CCT2	P78371	CCT2
P78417_GSTO1	P78417	GSTO1
P78527_PRKDC	P78527	PRKDC
P80723_BASP1	P80723	BASP1
P83731_RPL24	P83731	RPL24
P84095_RHOG	P84095	RHOG
P84103_SRSF3	P84103	SRSF3
P98160_HSPG2	P98160	HSPG2
P98179_RBM3	P98179	RBM3
P99999_CYCS	P99999	CYCS
Q00325_SLC25A3	Q00325	SLC25A3
Q00341_HDLBP	Q00341	HDLBP
Q00610_CLTC	Q00610	CLTC
Q00688_FKBP3	Q00688	FKBP3
Q00796_SORD	Q00796	SORD
Q00839_HNRNPU	Q00839	HNRNPU
Q01082_SPTBN1	Q01082	SPTBN1
Q01105_SET	Q01105	SET
Q01130_SRSF2	Q01130	SRSF2
Q01469_FABP5	Q01469	FABP5
Q01518_CAP1	Q01518	CAP1
Q01844_EWSR1	Q01844	EWSR1
Q01995_TAGLN	Q01995	TAGLN
Q02218_OGDH	Q02218	OGDH
Q02790_FKBP4	Q02790	FKBP4
Q02818_NUCB1	Q02818	NUCB1
Q02878_RPL6	Q02878	RPL6
Q03252_LMNB2	Q03252	LMNB2
Q03591_CFHR1	Q03591	CFHR1
Q04206_RELA	Q04206	RELA
Q04637_EIF4G1	Q04637	EIF4G1
Q04760_GLO1	Q04760	GLO1
Q04837_SSBP1	Q04837	SSBP1
Q04917_YWHAH	Q04917	YWHAH
Q05682_CALD1	Q05682	CALD1
Q05707_COL14A1	Q05707	COL14A1
Q06124_PTPN11	Q06124	PTPN11
Q06323_PSME1	Q06323	PSME1
Q06830_PRDX1	Q06830	PRDX1
Q07020_RPL18	Q07020	RPL18
Q07021_C1QBP	Q07021	C1QBP
Q07065_CKAP4	Q07065	CKAP4
Q07157_TJP1	Q07157	TJP1
Q07666_KHDRBS1	Q07666	KHDRBS1
Q07866_KLC1	Q07866	KLC1
Q07954_LRP1	Q07954	LRP1
Q07960_ARHGAP1	Q07960	ARHGAP1
Q08170_SRSF4	Q08170	SRSF4
Q08211_DHX9	Q08211	DHX9
Q08257_CRYZ	Q08257	CRYZ
Q08380_LGALS3BP	Q08380	LGALS3BP
Q09666_AHNAK	Q09666	AHNAK
Q10567_AP1B1	Q10567	AP1B1
Q12765_SCRN1	Q12765	SCRN1
Q12792_TWF1	Q12792	TWF1
Q12797_ASPH	Q12797	ASPH
Q12800_TFCP2	Q12800	TFCP2
Q12805_EFEMP1	Q12805	EFEMP1
Q12904_AIMP1	Q12904	AIMP1
Q12905_ILF2	Q12905	ILF2
Q12906_ILF3	Q12906	ILF3
Q12907_LMAN2	Q12907	LMAN2
Q12955_ANK3	Q12955	ANK3
Q13011_ECH1	Q13011	ECH1
Q13045_FLII	Q13045	FLII
Q13126_MTAP	Q13126	MTAP
Q13148_TARDBP	Q13148	TARDBP
Q13151_HNRNPA0	Q13151	HNRNPA0
Q13153_PAK1	Q13153	PAK1
Q13162_PRDX4	Q13162	PRDX4
Q13177_PAK2	Q13177	PAK2
Q13185_CBX3	Q13185	CBX3
Q13200_PSMD2	Q13200	PSMD2
Q13217_DNAJC3	Q13217	DNAJC3
Q13228_SELENBP1	Q13228	SELENBP1
Q13242_SRSF9	Q13242	SRSF9
Q13263_TRIM28	Q13263	TRIM28
Q13283_G3BP1	Q13283	G3BP1
Q13308_PTK7	Q13308	PTK7
Q13310_PABPC4	Q13310	PABPC4
Q13347_EIF3I	Q13347	EIF3I
Q13404_UBE2V1	Q13404	UBE2V1
Q13409_DYNC1I2	Q13409	DYNC1I2
Q13418_ILK	Q13418	ILK
Q13425_SNTB2	Q13425	SNTB2
Q13435_SF3B2	Q13435	SF3B2
Q13492_PICALM	Q13492	PICALM
Q13509_TUBB3	Q13509	TUBB3
Q13510_ASAH1	Q13510	ASAH1
Q13557_CAMK2D	Q13557	CAMK2D
Q13561_DCTN2	Q13561	DCTN2
Q13576_IQGAP2	Q13576	IQGAP2
Q13586_STIM1	Q13586	STIM1
Q13596_SNX1	Q13596	SNX1
Q13618_CUL3	Q13618	CUL3
Q13630_TSTA3	Q13630	TSTA3
Q13642_FHL1	Q13642	FHL1
Q13748_TUBA3C	Q13748	TUBA3C
Q13813_SPTAN1	Q13813	SPTAN1
Q13838_DDX39B	Q13838	DDX39B
Q13885_TUBB2A	Q13885	TUBB2A
Q14011_CIRBP	Q14011	CIRBP
Q14019_COTL1	Q14019	COTL1
Q14103_HNRNPD	Q14103	HNRNPD
Q14108_SCARB2	Q14108	SCARB2
Q14112_NID2	Q14112	NID2
Q14139_UBE4A	Q14139	UBE4A
Q14151_SAFB2	Q14151	SAFB2
Q14152_EIF3A	Q14152	EIF3A
Q14185_DOCK1	Q14185	DOCK1
Q14195_DPYSL3	Q14195	DPYSL3
Q14203_DCTN1	Q14203	DCTN1
Q14204_DYNC1H1	Q14204	DYNC1H1
Q14240_EIF4A2	Q14240	EIF4A2
Q14247_CTTN	Q14247	CTTN
Q14254_FLOT2	Q14254	FLOT2
Q14258_TRIM25	Q14258	TRIM25
Q14315_FLNC	Q14315	FLNC
Q14344_GNA13	Q14344	GNA13
Q14498_RBM39	Q14498	RBM39
Q14624_ITIH4	Q14624	ITIH4
Q14643_ITPR1	Q14643	ITPR1
Q14697_GANAB	Q14697	GANAB
Q14764_MVP	Q14764	MVP
Q14789_GOLGB1	Q14789	GOLGB1
Q14839_CHD4	Q14839	CHD4
Q14847_LASP1	Q14847	LASP1
Q14974_KPNB1	Q14974	KPNB1
Q14980_NUMA1	Q14980	NUMA1
Q15019_SEPT2	Q15019	44076
Q15020_SART3	Q15020	SART3
Q15021_NCAPD2	Q15021	NCAPD2
Q15029_EFTUD2	Q15029	EFTUD2
Q15046_KARS	Q15046	KARS
Q15052_ARHGEF6	Q15052	ARHGEF6
Q15056_EIF4H	Q15056	EIF4H
Q15063_POSTN	Q15063	POSTN
Q15084_PDIA6	Q15084	PDIA6
Q15102_PAFAH1B3	Q15102	PAFAH1B3
Q15121_PEA15	Q15121	PEA15
Q15149_PLEC	Q15149	PLEC
Q15181_PPA1	Q15181	PPA1
Q15185_PTGES3	Q15185	PTGES3
Q15233_NONO	Q15233	NONO
Q15287_RNPS1	Q15287	RNPS1
Q15293_RCN1	Q15293	RCN1
Q15363_TMED2	Q15363	TMED2
Q15365_PCBP1	Q15365	PCBP1
Q15366_PCBP2	Q15366	PCBP2
Q15370_ELOB	Q15370	ELOB
Q15393_SF3B3	Q15393	SF3B3
Q15404_RSU1	Q15404	RSU1
Q15417_CNN3	Q15417	CNN3
Q15435_PPP1R7	Q15435	PPP1R7
Q15436_SEC23A	Q15436	SEC23A
Q15437_SEC23B	Q15437	SEC23B
Q15459_SF3A1	Q15459	SF3A1
Q15582_TGFBI	Q15582	TGFBI
Q15637_SF1	Q15637	SF1
Q15691_MAPRE1	Q15691	MAPRE1
Q15717_ELAVL1	Q15717	ELAVL1
Q15746_MYLK	Q15746	MYLK
Q15907_RAB11B	Q15907	RAB11B
Q15942_ZYX	Q15942	ZYX
Q16181_SEPT7	Q16181	44081
Q16527_CSRP2	Q16527	CSRP2
Q16531_DDB1	Q16531	DDB1
Q16543_CDC37	Q16543	CDC37
Q16555_DPYSL2	Q16555	DPYSL2
Q16576_RBBP7	Q16576	RBBP7
Q16610_ECM1	Q16610	ECM1
Q16629_SRSF7	Q16629	SRSF7
Q16630_CPSF6	Q16630	CPSF6
Q16643_DBN1	Q16643	DBN1
Q16658_FSCN1	Q16658	FSCN1
Q16666_IFI16	Q16666	IFI16
Q16698_DECR1	Q16698	DECR1
Q16718_NDUFA5	Q16718	NDUFA5
Q16775_HAGH	Q16775	HAGH
Q16836_HADH	Q16836	HADH
Q16851_UGP2	Q16851	UGP2
Q16881_TXNRD1	Q16881	TXNRD1
Q16891_IMMT	Q16891	IMMT
Q1KMD3_HNRNPUL2	Q1KMD3	HNRNPUL2
Q27J81_INF2	Q27J81	INF2
Q2LD37_KIAA1109	Q2LD37	KIAA1109
Q2M389_WASHC4	Q2M389	WASHC4
Q3LXA3_TKFC	Q3LXA3	TKFC
Q53GQ0_HSD17B12	Q53GQ0	HSD17B12
Q562R1_ACTBL2	Q562R1	ACTBL2
Q567U6_CCDC93	Q567U6	CCDC93
Q5HYI8_RABL3	Q5HYI8	RABL3
Q5JRX3_PITRM1	Q5JRX3	PITRM1
Q5JTV8_TOR1AIP1	Q5JTV8	TOR1AIP1
Q5SSJ5_HP1BP3	Q5SSJ5	HP1BP3
Q5T1M5_FKBP15	Q5T1M5	FKBP15
Q5T6V5_C9orf64	Q5T6V5	C9orf64
Q5T7N2_L1TD1	Q5T7N2	L1TD1
Q5TDH0_DDI2	Q5TDH0	DDI2
Q6DD88_ATL3	Q6DD88	ATL3
Q6IBS0_TWF2	Q6IBS0	TWF2
Q6NUK1_SLC25A24	Q6NUK1	SLC25A24
Q6NUM9_RETSAT	Q6NUM9	RETSAT
Q6NVY1_HIBCH	Q6NVY1	HIBCH
Q6NZI2_CAVIN1	Q6NZI2	CAVIN1
Q6P996_PDXDC1	Q6P996	PDXDC1
Q6PCB0_VWA1	Q6PCB0	VWA1
Q6PGP7_TTC37	Q6PGP7	TTC37
Q6TFL3_CCDC171	Q6TFL3	CCDC171
Q6WCQ1_MPRIP	Q6WCQ1	MPRIP
Q6XZF7_DNMBP	Q6XZF7	DNMBP
Q709C8_VPS13C	Q709C8	VPS13C
Q7KZF4_SND1	Q7KZF4	SND1
Q7L014_DDX46	Q7L014	DDX46
Q7L0Q8_RHOU	Q7L0Q8	RHOU
Q7L576_CYFIP1	Q7L576	CYFIP1
Q7L5N1_COPS6	Q7L5N1	COPS6
Q7Z2W4_ZC3HAV1	Q7Z2W4	ZC3HAV1
Q7Z3B4_NUP54	Q7Z3B4	NUP54
Q7Z406_MYH14	Q7Z406	MYH14
Q7Z4I7_LIMS2	Q7Z4I7	LIMS2
Q7Z4V5_HDGFL2	Q7Z4V5	HDGFL2
Q7Z4W1_DCXR	Q7Z4W1	DCXR
Q7Z6Z7_HUWE1	Q7Z6Z7	HUWE1
Q7Z7B0_FILIP1	Q7Z7B0	FILIP1
Q86UE4_MTDH	Q86UE4	MTDH
Q86UP2_KTN1	Q86UP2	KTN1
Q86UX7_FERMT3	Q86UX7	FERMT3
Q86V48_LUZP1	Q86V48	LUZP1
Q86VP6_CAND1	Q86VP6	CAND1
Q86VV8_RTTN	Q86VV8	RTTN
Q8IYD1_GSPT2	Q8IYD1	GSPT2
Q8N0W3_FUK	Q8N0W3	FUK
Q8N0Y2_ZNF444	Q8N0Y2	ZNF444
Q8N163_CCAR2	Q8N163	CCAR2
Q8N1F7_NUP93	Q8N1F7	NUP93
Q8N1G4_LRRC47	Q8N1G4	LRRC47
Q8NBJ7_SUMF2	Q8NBJ7	SUMF2
Q8NBS9_TXNDC5	Q8NBS9	TXNDC5
Q8NC51_SERBP1	Q8NC51	SERBP1
Q8NE71_ABCF1	Q8NE71	ABCF1
Q8NF91_SYNE1	Q8NF91	SYNE1
Q8NFZ0_FBXO18	Q8NFZ0	FBXO18
Q8NHP8_PLBD2	Q8NHP8	PLBD2
Q8TAQ2_SMARCC2	Q8TAQ2	SMARCC2
Q8TB22_SPATA20	Q8TB22	SPATA20
Q8TD55_PLEKHO2	Q8TD55	PLEKHO2
Q8WUM4_PDCD6IP	Q8WUM4	PDCD6IP
Q8WXF1_PSPC1	Q8WXF1	PSPC1
Q8WZ42_TTN	Q8WZ42	TTN
Q92499_DDX1	Q92499	DDX1
Q92597_NDRG1	Q92597	NDRG1
Q92598_HSPH1	Q92598	HSPH1
Q92599_SEPT8	Q92599	44082
Q92614_MYO18A	Q92614	MYO18A
Q92734_TFG	Q92734	TFG
Q92736_RYR2	Q92736	RYR2
Q92783_STAM	Q92783	STAM
Q92834_RPGR	Q92834	RPGR
Q92841_DDX17	Q92841	DDX17
Q92878_RAD50	Q92878	RAD50
Q92882_OSTF1	Q92882	OSTF1
Q92890_UFD1	Q92890	UFD1
Q92896_GLG1	Q92896	GLG1
Q92900_UPF1	Q92900	UPF1
Q92922_SMARCC1	Q92922	SMARCC1
Q92930_RAB8B	Q92930	RAB8B
Q92945_KHSRP	Q92945	KHSRP
Q93052_LPP	Q93052	LPP
Q96AC1_FERMT2	Q96AC1	FERMT2
Q96AE4_FUBP1	Q96AE4	FUBP1
Q96AG4_LRRC59	Q96AG4	LRRC59
Q96BM9_ARL8A	Q96BM9	ARL8A
Q96C19_EFHD2	Q96C19	EFHD2
Q96C23_GALM	Q96C23	GALM
Q96CW1_AP2M1	Q96CW1	AP2M1
Q96CX2_KCTD12	Q96CX2	KCTD12
Q96FW1_OTUB1	Q96FW1	OTUB1
Q96G03_PGM2	Q96G03	PGM2
Q96HC4_PDLIM5	Q96HC4	PDLIM5
Q96I99_SUCLG2	Q96I99	SUCLG2
Q96IJ6_GMPPA	Q96IJ6	GMPPA
Q96IU4_ABHD14B	Q96IU4	ABHD14B
Q96IX5_USMG5	Q96IX5	USMG5
Q96K17_BTF3L4	Q96K17	BTF3L4
Q96KP4_CNDP2	Q96KP4	CNDP2
Q96M27_PRRC1	Q96M27	PRRC1
Q96PD5_PGLYRP2	Q96PD5	PGLYRP2
Q96PK6_RBM14	Q96PK6	RBM14
Q96QK1_VPS35	Q96QK1	VPS35
Q96QR8_PURB	Q96QR8	PURB
Q96TA1_FAM129B	Q96TA1	FAM129B
Q99439_CNN2	Q99439	CNN2
Q99460_PSMD1	Q99460	PSMD1
Q99471_PFDN5	Q99471	PFDN5
Q99497_PARK7	Q99497	PARK7
Q99536_VAT1	Q99536	VAT1
Q99584_S100A13	Q99584	S100A13
Q99613_EIF3C	Q99613	EIF3C
Q99623_PHB2	Q99623	PHB2
Q99714_HSD17B10	Q99714	HSD17B10
Q99729_HNRNPAB	Q99729	HNRNPAB
Q99733_NAP1L4	Q99733	NAP1L4
Q99798_ACO2	Q99798	ACO2
Q99832_CCT7	Q99832	CCT7
Q99961_SH3GL1	Q99961	SH3GL1
Q9BQS8_FYCO1	Q9BQS8	FYCO1
Q9BR76_CORO1B	Q9BR76	CORO1B
Q9BRA2_TXNDC17	Q9BRA2	TXNDC17
Q9BRF8_CPPED1	Q9BRF8	CPPED1
Q9BS26_ERP44	Q9BS26	ERP44
Q9BSJ8_ESYT1	Q9BSJ8	ESYT1
Q9BT78_COPS4	Q9BT78	COPS4
Q9BTE6_AARSD1	Q9BTE6	AARSD1
Q9BTT0_ANP32E	Q9BTT0	ANP32E
Q9BTV4_TMEM43	Q9BTV4	TMEM43
Q9BUF5_TUBB6	Q9BUF5	TUBB6
Q9BUJ2_HNRNPUL1	Q9BUJ2	HNRNPUL1
Q9BUL8_PDCD10	Q9BUL8	PDCD10
Q9BUT1_BDH2	Q9BUT1	BDH2
Q9BVG4_PBDC1	Q9BVG4	PBDC1
Q9BVK6_TMED9	Q9BVK6	TMED9
Q9BXP5_SRRT	Q9BXP5	SRRT
Q9BXS5_AP1M1	Q9BXS5	AP1M1
Q9BZQ8_FAM129A	Q9BZQ8	FAM129A
Q9BZZ5_API5	Q9BZZ5	API5
Q9C0B1_FTO	Q9C0B1	FTO
Q9GZM7_TINAGL1	Q9GZM7	TINAGL1
Q9GZN8_C20orf27	Q9GZN8	C20orf27
Q9H0U4_RAB1B	Q9H0U4	RAB1B
Q9H0W9_C11orf54	Q9H0W9	C11orf54
Q9H223_EHD4	Q9H223	EHD4
Q9H2U2_PPA2	Q9H2U2	PPA2
Q9H3P7_ACBD3	Q9H3P7	ACBD3
Q9H444_CHMP4B	Q9H444	CHMP4B
Q9H4A4_RNPEP	Q9H4A4	RNPEP
Q9H4M9_EHD1	Q9H4M9	EHD1
Q9H6Z4_RANBP3	Q9H6Z4	RANBP3
Q9H7Z7_PTGES2	Q9H7Z7	PTGES2
Q9H8H3_METTL7A	Q9H8H3	METTL7A
Q9H8Y8_GORASP2	Q9H8Y8	GORASP2
Q9H9E3_COG4	Q9H9E3	COG4
Q9HAV7_GRPEL1	Q9HAV7	GRPEL1
Q9HB19_PLEKHA2	Q9HB19	PLEKHA2
Q9HB71_CACYBP	Q9HB71	CACYBP
Q9HBL0_TNS1	Q9HBL0	TNS1
Q9HC38_GLOD4	Q9HC38	GLOD4
Q9HDC9_APMAP	Q9HDC9	APMAP
Q9NP97_DYNLRB1	Q9NP97	DYNLRB1
Q9NQC3_RTN4	Q9NQC3	RTN4
Q9NQR4_NIT2	Q9NQR4	NIT2
Q9NQW7_XPNPEP1	Q9NQW7	XPNPEP1
Q9NR12_PDLIM7	Q9NR12	PDLIM7
Q9NR31_SAR1A	Q9NR31	SAR1A
Q9NR45_NANS	Q9NR45	NANS
Q9NRV9_HEBP1	Q9NRV9	HEBP1
Q9NRX4_PHPT1	Q9NRX4	PHPT1
Q9NSE4_IARS2	Q9NSE4	IARS2
Q9NSK0_KLC4	Q9NSK0	KLC4
Q9NTK5_OLA1	Q9NTK5	OLA1
Q9NUU7_DDX19A	Q9NUU7	DDX19A
Q9NVA2_SEPT11	Q9NVA2	44085
Q9NVD7_PARVA	Q9NVD7	PARVA
Q9NVP1_DDX18	Q9NVP1	DDX18
Q9NWV4_C1orf123	Q9NWV4	C1orf123
Q9NX63_CHCHD3	Q9NX63	CHCHD3
Q9NYL9_TMOD3	Q9NYL9	TMOD3
Q9NYQ8_FAT2	Q9NYQ8	FAT2
Q9NYU2_UGGT1	Q9NYU2	UGGT1
Q9NZ01_TECR	Q9NZ01	TECR
Q9NZ45_CISD1	Q9NZ45	CISD1
Q9NZB2_FAM120A	Q9NZB2	FAM120A
Q9NZL9_MAT2B	Q9NZL9	MAT2B
Q9NZM1_MYOF	Q9NZM1	MYOF
Q9NZN3_EHD3	Q9NZN3	EHD3
Q9NZN4_EHD2	Q9NZN4	EHD2
Q9NZU5_LMCD1	Q9NZU5	LMCD1
Q9P0W8_SPATA7	Q9P0W8	SPATA7
Q9P1F3_ABRACL	Q9P1F3	ABRACL
Q9P1U1_ACTR3B	Q9P1U1	ACTR3B
Q9P258_RCC2	Q9P258	RCC2
Q9P2D3_HEATR5B	Q9P2D3	HEATR5B
Q9P2E9_RRBP1	Q9P2E9	RRBP1
Q9P2R3_ANKFY1	Q9P2R3	ANKFY1
Q9UBC2_EPS15L1	Q9UBC2	EPS15L1
Q9UBE0_SAE1	Q9UBE0	SAE1
Q9UBF2_COPG2	Q9UBF2	COPG2
Q9UBI6_GNG12	Q9UBI6	GNG12
Q9UBQ0_VPS29	Q9UBQ0	VPS29
Q9UBQ7_GRHPR	Q9UBQ7	GRHPR
Q9UBR2_CTSZ	Q9UBR2	CTSZ
Q9UBS4_DNAJB11	Q9UBS4	DNAJB11
Q9UHA4_LAMTOR3	Q9UHA4	LAMTOR3
Q9UHB6_LIMA1	Q9UHB6	LIMA1
Q9UHD8_SEPT9	Q9UHD8	44083
Q9UHG3_PCYOX1	Q9UHG3	PCYOX1
Q9UHQ9_CYB5R1	Q9UHQ9	CYB5R1
Q9UI15_TAGLN3	Q9UI15	TAGLN3
Q9UIJ7_AK3	Q9UIJ7	AK3
Q9UJ70_NAGK	Q9UJ70	NAGK
Q9UJU6_DBNL	Q9UJU6	DBNL
Q9UJV9_DDX41	Q9UJV9	DDX41
Q9UJZ1_STOML2	Q9UJZ1	STOML2
Q9UKG1_APPL1	Q9UKG1	APPL1
Q9UKK9_NUDT5	Q9UKK9	NUDT5
Q9UKM9_RALY	Q9UKM9	RALY
Q9UKV3_ACIN1	Q9UKV3	ACIN1
Q9UL18_AGO1	Q9UL18	AGO1
Q9UL46_PSME2	Q9UL46	PSME2
Q9ULA0_DNPEP	Q9ULA0	DNPEP
Q9ULC4_MCTS1	Q9ULC4	MCTS1
Q9ULV4_CORO1C	Q9ULV4	CORO1C
Q9ULZ3_PYCARD	Q9ULZ3	PYCARD
Q9UMS4_PRPF19	Q9UMS4	PRPF19
Q9UMX0_UBQLN1	Q9UMX0	UBQLN1
Q9UN86_G3BP2	Q9UN86	G3BP2
Q9UNH7_SNX6	Q9UNH7	SNX6
Q9UNM6_PSMD13	Q9UNM6	PSMD13
Q9UNP9_PPIE	Q9UNP9	PPIE
Q9UNZ2_NSFL1C	Q9UNZ2	NSFL1C
Q9UQ35_SRRM2	Q9UQ35	SRRM2
Q9UQ80_PA2G4	Q9UQ80	PA2G4
Q9Y224_RTRAF	Q9Y224	RTRAF
Q9Y230_RUVBL2	Q9Y230	RUVBL2
Q9Y263_PLAA	Q9Y263	PLAA
Q9Y265_RUVBL1	Q9Y265	RUVBL1
Q9Y277_VDAC3	Q9Y277	VDAC3
Q9Y281_CFL2	Q9Y281	CFL2
Q9Y295_DRG1	Q9Y295	DRG1
Q9Y2A7_NCKAP1	Q9Y2A7	NCKAP1
Q9Y2B0_CNPY2	Q9Y2B0	CNPY2
Q9Y2Q3_GSTK1	Q9Y2Q3	GSTK1
Q9Y2Q5_LAMTOR2	Q9Y2Q5	LAMTOR2
Q9Y2W1_THRAP3	Q9Y2W1	THRAP3
Q9Y2X3_NOP58	Q9Y2X3	NOP58
Q9Y2Z0_SUGT1	Q9Y2Z0	SUGT1
Q9Y315_DERA	Q9Y315	DERA
Q9Y371_SH3GLB1	Q9Y371	SH3GLB1
Q9Y3A5_SBDS	Q9Y3A5	SBDS
Q9Y3D6_FIS1	Q9Y3D6	FIS1
Q9Y3F4_STRAP	Q9Y3F4	STRAP
Q9Y3I0_RTCB	Q9Y3I0	RTCB
Q9Y3Z3_SAMHD1	Q9Y3Z3	SAMHD1
Q9Y490_TLN1	Q9Y490	TLN1
Q9Y4G6_TLN2	Q9Y4G6	TLN2
Q9Y4L1_HYOU1	Q9Y4L1	HYOU1
Q9Y5X1_SNX9	Q9Y5X1	SNX9
Q9Y5X3_SNX5	Q9Y5X3	SNX5
Q9Y5Y2_NUBP2	Q9Y5Y2	NUBP2
Q9Y5Z4_HEBP2	Q9Y5Z4	HEBP2
Q9Y608_LRRFIP2	Q9Y608	LRRFIP2
Q9Y696_CLIC4	Q9Y696	CLIC4
Q9Y6B6_SAR1B	Q9Y6B6	SAR1B
Q9Y6D5_ARFGEF2	Q9Y6D5	ARFGEF2
Q9Y6E0_STK24	Q9Y6E0	STK24
Q9Y6N5_SQOR	Q9Y6N5	SQOR
Q9Y6Y8_SEC23IP	Q9Y6Y8	SEC23IP
A0A0A0MRZ8_IGKV3D-11	A0A0A0MRZ8;P04433	IGKV3D-11;IGKV3-11
A0AVT1_UBA6	A0AVT1	UBA6
A0FGR8_ESYT2	A0FGR8	ESYT2
O00170_AIP	O00170	AIP
O00203_AP3B1	O00203	AP3B1
O00231_PSMD11	O00231	PSMD11
O00232_PSMD12	O00232	PSMD12
O00303_EIF3F	O00303	EIF3F
O00410_IPO5	O00410	IPO5
O00443_PIK3C2A	O00443	PIK3C2A
O00487_PSMD14	O00487	PSMD14
O00499_BIN1	O00499	BIN1
O00584_RNASET2	O00584	RNASET2
O14602_EIF1AY	O14602	EIF1AY
O14617_AP3D1	O14617	AP3D1
O14686_KMT2D	O14686	KMT2D
O14737_PDCD5	O14737	PDCD5
O14791_APOL1	O14791	APOL1
O14880_MGST3	O14880	MGST3
O14964_HGS	O14964	HGS
O14980_XPO1	O14980	XPO1
O14983_ATP2A1	O14983	ATP2A1
O15027_SEC16A	O15027	SEC16A
O15031_PLXNB2	O15031	PLXNB2
O15260_SURF4	O15260	SURF4
O15347_HMGB3	O15347	HMGB3
O15400_STX7	O15400	STX7
O15498_YKT6	O15498	YKT6
O43252_PAPSS1	O43252	PAPSS1
O43598_DNPH1	O43598	DNPH1
O43670_ZNF207	O43670	ZNF207
O43747_AP1G1	O43747	AP1G1
O43768_ENSA	O43768	ENSA
O43795_MYO1B	O43795	MYO1B
O43809_NUDT21	O43809	NUDT21
O43837_IDH3B	O43837	IDH3B
O43865_AHCYL1	O43865	AHCYL1
O43920_NDUFS5	O43920	NDUFS5
O60220_TIMM8A	O60220	TIMM8A
O60313_OPA1	O60313	OPA1
O60551_NMT2	O60551	NMT2
O60684_KPNA6	O60684	KPNA6
O60701_UGDH	O60701	UGDH
O60784_TOM1	O60784	TOM1
O75175_CNOT3	O75175	CNOT3
O75306_NDUFS2	O75306	NDUFS2
O75323_NIPSNAP2	O75323	NIPSNAP2
O75326_SEMA7A	O75326	SEMA7A
O75569_PRKRA	O75569	PRKRA
O75694_NUP155	O75694	NUP155
O75822_EIF3J	O75822	EIF3J
O75832_PSMD10	O75832	PSMD10
O94826_TOMM70	O94826	TOMM70
O94874_UFL1	O94874	UFL1
O94925_GLS	O94925	GLS
O95232_LUC7L3	O95232	LUC7L3
O95299_NDUFA10	O95299	NDUFA10
O95302_FKBP9	O95302	FKBP9
O95352_ATG7	O95352	ATG7
O95373_IPO7	O95373	IPO7
O95394_PGM3	O95394	PGM3
O95433_AHSA1	O95433	AHSA1
O95757_HSPA4L	O95757	HSPA4L
O95817_BAG3	O95817	BAG3
O95861_BPNT1	O95861	BPNT1
O95881_TXNDC12	O95881	TXNDC12
O96005_CLPTM1	O96005	CLPTM1
P00167_CYB5A	P00167	CYB5A
P00390_GSR	P00390	GSR
P00403_MT-CO2	P00403	MT-CO2
P00748_F12	P00748	F12
P00966_ASS1	P00966	ASS1
P01903_HLA-DRA	P01903	HLA-DRA
P02788_LTF	P02788	LTF
P03952_KLKB1	P03952	KLKB1
P04181_OAT	P04181	OAT
P05109_S100A8	P05109	S100A8
P05141_SLC25A5	P05141	SLC25A5
P05156_CFI	P05156	CFI
P05164_MPO	P05164	MPO
P05546_SERPIND1	P05546	SERPIND1
P06312_IGKV4-1	P06312	IGKV4-1
P06331_IGHV4-34	P06331	IGHV4-34
P06454_PTMA	P06454	PTMA
P06702_S100A9	P06702	S100A9
P06727_APOA4	P06727	APOA4
P07099_EPHX1	P07099	EPHX1
P07305_H1F0	P07305	H1F0
P07585_DCN	P07585	DCN
P07951_TPM2	P07951	TPM2
P07996_THBS1	P07996	THBS1
P08195_SLC3A2	P08195	SLC3A2
P08240_SRPRA	P08240	SRPRA
P08648_ITGA5	P08648	ITGA5
P08697_SERPINF2	P08697	SERPINF2
P09012_SNRPA	P09012	SNRPA
P09110_ACAA1	P09110	ACAA1
P09234_SNRPC	P09234	SNRPC
P09661_SNRPA1	P09661	SNRPA1
P09871_C1S	P09871	C1S
P09972_ALDOC	P09972	ALDOC
P0C0L5_C4B	P0C0L5	C4B
P12004_PCNA	P12004	PCNA
P12081_HARS	P12081	HARS
P12694_BCKDHA	P12694	BCKDHA
P12882_MYH1	P12882	MYH1
P13473_LAMP2	P13473	LAMP2
P13611_VCAN	P13611	VCAN
P13674_P4HA1	P13674	P4HA1
P14209_CD99	P14209	CD99
P14735_IDE	P14735	IDE
P16930_FAH	P16930	FAH
P17174_GOT1	P17174	GOT1
P17931_LGALS3	P17931	LGALS3
P18077_RPL35A	P18077	RPL35A
P18754_RCC1	P18754	RCC1
P19404_NDUFV2	P19404	NDUFV2
P19525_EIF2AK2	P19525	EIF2AK2
P19623_SRM	P19623	SRM
P19838_NFKB1	P19838	NFKB1
P20290_BTF3	P20290	BTF3
P20962_PTMS	P20962	PTMS
P21266_GSTM3	P21266	GSTM3
P23229_ITGA6	P23229	ITGA6
P23258_TUBG1	P23258	TUBG1
P23634_ATP2B4	P23634	ATP2B4
P25325_MPST	P25325	MPST
P25398_RPS12	P25398	RPS12
P26440_IVD	P26440	IVD
P26640_VARS	P26640	VARS
P27694_RPA1	P27694	RPA1
P27708_CAD	P27708	CAD
P27986_PIK3R1	P27986	PIK3R1
P28062_PSMB8	P28062	PSMB8
P28799_GRN	P28799	GRN
P29144_TPP2	P29144	TPP2
P29218_IMPA1	P29218	IMPA1
P29590_PML	P29590	PML
P30049_ATP5D	P30049	ATP5D
P30419_NMT1	P30419	NMT1
P30519_HMOX2	P30519	HMOX2
P31323_PRKAR2B	P31323	PRKAR2B
P31327_CPS1	P31327	CPS1
P33316_DUT	P33316	DUT
P34897_SHMT2	P34897	SHMT2
P35270_SPR	P35270	SPR
P35914_HMGCL	P35914	HMGCL
P36405_ARL3	P36405	ARL3
P36507_MAP2K2	P36507	MAP2K2
P36776_LONP1	P36776	LONP1
P40763_STAT3	P40763	STAT3
P40855_PEX19	P40855	PEX19
P41218_MNDA	P41218	MNDA
P41227_NAA10	P41227	NAA10
P41252_IARS	P41252	IARS
P42229_STAT5A	P42229	STAT5A
P42566_EPS15	P42566	EPS15
P42704_LRPPRC	P42704	LRPPRC
P42766_RPL35	P42766	RPL35
P42785_PRCP	P42785	PRCP
P43304_GPD2	P43304	GPD2
P43487_RANBP1	P43487	RANBP1
P43652_AFM	P43652	AFM
P46109_CRKL	P46109	CRKL
P46379_BAG6	P46379	BAG6
P46779_RPL28	P46779	RPL28
P46821_MAP1B	P46821	MAP1B
P46926_GNPDA1	P46926	GNPDA1
P46977_STT3A	P46977	STT3A
P47897_QARS	P47897	QARS
P48681_NES	P48681	NES
P48739_PITPNB	P48739	PITPNB
P49321_NASP	P49321	NASP
P49585_PCYT1A	P49585	PCYT1A
P49721_PSMB2	P49721	PSMB2
P49792_RANBP2	P49792	RANBP2
P49821_NDUFV1	P49821	NDUFV1
P49903_SEPHS1	P49903	SEPHS1
P49959_MRE11	P49959	MRE11
P50213_IDH3A	P50213	IDH3A
P50402_EMD	P50402	EMD
P50453_SERPINB9	P50453	SERPINB9
P50479_PDLIM4	P50479	PDLIM4
P50579_METAP2	P50579	METAP2
P51153_RAB13	P51153	RAB13
P51570_GALK1	P51570	GALK1
P51580_TPMT	P51580	TPMT
P51610_HCFC1	P51610	HCFC1
P51888_PRELP	P51888	PRELP
P52948_NUP98	P52948	NUP98
P53041_PPP5C	P53041	PPP5C
P53611_RABGGTB	P53611	RABGGTB
P53634_CTSC	P53634	CTSC
P53992_SEC24C	P53992	SEC24C
P54619_PRKAG1	P54619	PRKAG1
P54709_ATP1B3	P54709	ATP1B3
P55036_PSMD4	P55036	PSMD4
P55060_CSE1L	P55060	CSE1L
P55196_AFDN	P55196	AFDN
P55327_TPD52	P55327	TPD52
P55795_HNRNPH2	P55795	HNRNPH2
P55957_BID	P55957	BID
P56192_MARS	P56192	MARS
P56199_ITGA1	P56199	ITGA1
P56545_CTBP2	P56545	CTBP2
P56693_SOX10	P56693	SOX10
P60983_GMFB	P60983	GMFB
P61006_RAB8A	P61006	RAB8A
P61011_SRP54	P61011	SRP54
P61081_UBE2M	P61081	UBE2M
P61201_COPS2	P61201	COPS2
P61221_ABCE1	P61221	ABCE1
P61254_RPL26	P61254	RPL26
P61421_ATP6V0D1	P61421	ATP6V0D1
P61960_UFM1	P61960	UFM1
P62191_PSMC1	P62191	PSMC1
P62328_TMSB4X	P62328	TMSB4X
P62847_RPS24	P62847	RPS24
P62899_RPL31	P62899	RPL31
P62993_GRB2	P62993	GRB2
P63151_PPP2R2A	P63151	PPP2R2A
P67870_CSNK2B	P67870	CSNK2B
P68400_CSNK2A1	P68400	CSNK2A1
P78559_MAP1A	P78559	MAP1A
P80303_NUCB2	P80303	NUCB2
P82909_MRPS36	P82909	MRPS36
P83876_TXNL4A	P83876	TXNL4A
P84157_MXRA7	P84157	MXRA7
Q02252_ALDH6A1	Q02252	ALDH6A1
Q02543_RPL18A	Q02543	RPL18A
Q02809_PLOD1	Q02809	PLOD1
Q02880_TOP2B	Q02880	TOP2B
Q02978_SLC25A11	Q02978	SLC25A11
Q03519_TAP2	Q03519	TAP2
Q04446_GBE1	Q04446	GBE1
Q05639_EEF1A2	Q05639	EEF1A2
Q06210_GFPT1	Q06210	GFPT1
Q07812_BAX	Q07812	BAX
Q07955_SRSF1	Q07955	SRSF1
Q09028_RBBP4	Q09028	RBBP4
Q12874_SF3A3	Q12874	SF3A3
Q12931_TRAP1	Q12931	TRAP1
Q12965_MYO1E	Q12965	MYO1E
Q13057_COASY	Q13057	COASY
Q13085_ACACA	Q13085	ACACA
Q13131_PRKAA1	Q13131	PRKAA1
Q13423_NNT	Q13423	NNT
Q13442_PDAP1	Q13442	PDAP1
Q13501_SQSTM1	Q13501	SQSTM1
Q13617_CUL2	Q13617	CUL2
Q14061_COX17	Q14061	COX17
Q14165_MLEC	Q14165	MLEC
Q14166_TTLL12	Q14166	TTLL12
Q14444_CAPRIN1	Q14444	CAPRIN1
Q14571_ITPR2	Q14571	ITPR2
Q14669_TRIP12	Q14669	TRIP12
Q14677_CLINT1	Q14677	CLINT1
Q14683_SMC1A	Q14683	SMC1A
Q14696_MESD	Q14696	MESD
Q14766_LTBP1	Q14766	LTBP1
Q14914_PTGR1	Q14914	PTGR1
Q15005_SPCS2	Q15005	SPCS2
Q15008_PSMD6	Q15008	PSMD6
Q15075_EEA1	Q15075	EEA1
Q15165_PON2	Q15165	PON2
Q15257_PTPA	Q15257	PTPA
Q15555_MAPRE2	Q15555	MAPRE2
Q15631_TSN	Q15631	TSN
Q15654_TRIP6	Q15654	TRIP6
Q15843_NEDD8	Q15843	NEDD8
Q16204_CCDC6	Q16204	CCDC6
Q16270_IGFBP7	Q16270	IGFBP7
Q16363_LAMA4	Q16363	LAMA4
Q16401_PSMD5	Q16401	PSMD5
Q16563_SYPL1	Q16563	SYPL1
Q16762_TST	Q16762	TST
Q16795_NDUFA9	Q16795	NDUFA9
Q16822_PCK2	Q16822	PCK2
Q32MZ4_LRRFIP1	Q32MZ4	LRRFIP1
Q3YEC7_RABL6	Q3YEC7	RABL6
Q5JPE7_NOMO2	Q5JPE7	NOMO2
Q5PRF9_SAMD4B	Q5PRF9	SAMD4B
Q5T5C0_STXBP5	Q5T5C0	STXBP5
Q5VTR2_RNF20	Q5VTR2	RNF20
Q5VYK3_ECM29	Q5VYK3	ECM29
Q63HN8_RNF213	Q63HN8	RNF213
Q6BDS2_UHRF1BP1	Q6BDS2	UHRF1BP1
Q6MZP7_LIN54	Q6MZP7	LIN54
Q6P1N0_CC2D1A	Q6P1N0	CC2D1A
Q6P2Q9_PRPF8	Q6P2Q9	PRPF8
Q6P587_FAHD1	Q6P587	FAHD1
Q6XQN6_NAPRT	Q6XQN6	NAPRT
Q6YN16_HSDL2	Q6YN16	HSDL2
Q6ZMZ3_SYNE3	Q6ZMZ3	SYNE3
Q7L1Q6_BZW1	Q7L1Q6	BZW1
Q7L2H7_EIF3M	Q7L2H7	EIF3M
Q7Z7H5_TMED4	Q7Z7H5	TMED4
Q86U42_PABPN1	Q86U42	PABPN1
Q86V81_ALYREF	Q86V81	ALYREF
Q86VB7_CD163	Q86VB7	CD163
Q86VN1_VPS36	Q86VN1	VPS36
Q86WV6_TMEM173	Q86WV6	TMEM173
Q8IZ83_ALDH16A1	Q8IZ83	ALDH16A1
Q8IZP0_ABI1	Q8IZP0	ABI1
Q8N5K1_CISD2	Q8N5K1	CISD2
Q8N6R0_METTL13	Q8N6R0	METTL13
Q8NAB2_KBTBD3	Q8NAB2	KBTBD3
Q8NBF2_NHLRC2	Q8NBF2	NHLRC2
Q8NBJ5_COLGALT1	Q8NBJ5	COLGALT1
Q8NBX0_SCCPDH	Q8NBX0	SCCPDH
Q8NCW5_NAXE	Q8NCW5	NAXE
Q8WVM8_SCFD1	Q8WVM8	SCFD1
Q8WXH0_SYNE2	Q8WXH0	SYNE2
Q8WYA6_CTNNBL1	Q8WYA6	CTNNBL1
Q92556_ELMO1	Q92556	ELMO1
Q92616_GCN1	Q92616	GCN1
Q92769_HDAC2	Q92769	HDAC2
Q92905_COPS5	Q92905	COPS5
Q92973_TNPO1	Q92973	TNPO1
Q93009_USP7	Q93009	USP7
Q93034_CUL5	Q93034	CUL5
Q96A26_FAM162A	Q96A26	FAM162A
Q96A33_CCDC47	Q96A33	CCDC47
Q96AY3_FKBP10	Q96AY3	FKBP10
Q96C86_DCPS	Q96C86	DCPS
Q96CS3_FAF2	Q96CS3	FAF2
Q96DI7_SNRNP40	Q96DI7	SNRNP40
Q96EP5_DAZAP1	Q96EP5	DAZAP1
Q96FJ2_DYNLL2	Q96FJ2	DYNLL2
Q96HE7_ERO1A	Q96HE7	ERO1A
Q96HY6_DDRGK1	Q96HY6	DDRGK1
Q96I24_FUBP3	Q96I24	FUBP3
Q96JB5_CDK5RAP3	Q96JB5	CDK5RAP3
Q96JJ3_ELMO2	Q96JJ3	ELMO2
Q96PU8_QKI	Q96PU8	QKI
Q96PY5_FMNL2	Q96PY5	FMNL2
Q96Q15_SMG1	Q96Q15	SMG1
Q96S44_TP53RK	Q96S44	TP53RK
Q99436_PSMB7	Q99436	PSMB7
Q99459_CDC5L	Q99459	CDC5L
Q99538_LGMN	Q99538	LGMN
Q99683_MAP3K5	Q99683	MAP3K5
Q99715_COL12A1	Q99715	COL12A1
Q99873_PRMT1	Q99873	PRMT1
Q9BPW8_NIPSNAP1	Q9BPW8	NIPSNAP1
Q9BPX5_ARPC5L	Q9BPX5	ARPC5L
Q9BQE5_APOL2	Q9BQE5	APOL2
Q9BRX8_FAM213A	Q9BRX8	FAM213A
Q9BU61_NDUFAF3	Q9BU61	NDUFAF3
Q9BUH6_PAXX	Q9BUH6	PAXX
Q9BWM7_SFXN3	Q9BWM7	SFXN3
Q9BY44_EIF2A	Q9BY44	EIF2A
Q9BZK7_TBL1XR1	Q9BZK7	TBL1XR1
Q9BZV1_UBXN6	Q9BZV1	UBXN6
Q9C037_TRIM4	Q9C037	TRIM4
Q9C0C2_TNKS1BP1	Q9C0C2	TNKS1BP1
Q9GZZ9_UBA5	Q9GZZ9	UBA5
Q9H008_LHPP	Q9H008	LHPP
Q9H0D6_XRN2	Q9H0D6	XRN2
Q9H307_PNN	Q9H307	PNN
Q9H3S7_PTPN23	Q9H3S7	PTPN23
Q9H3U1_UNC45A	Q9H3U1	UNC45A
Q9H4G4_GLIPR2	Q9H4G4	GLIPR2
Q9H993_ARMT1	Q9H993	ARMT1
Q9H9B4_SFXN1	Q9H9B4	SFXN1
Q9HA64_FN3KRP	Q9HA64	FN3KRP
Q9HC35_EML4	Q9HC35	EML4
Q9HCC0_MCCC2	Q9HCC0	MCCC2
Q9NNW7_TXNRD2	Q9NNW7	TXNRD2
Q9NP72_RAB18	Q9NP72	RAB18
Q9NPJ3_ACOT13	Q9NPJ3	ACOT13
Q9NQG5_RPRD1B	Q9NQG5	RPRD1B
Q9NR28_DIABLO	Q9NR28	DIABLO
Q9NR46_SH3GLB2	Q9NR46	SH3GLB2
Q9NS69_TOMM22	Q9NS69	TOMM22
Q9NSD9_FARSB	Q9NSD9	FARSB
Q9NTJ5_SACM1L	Q9NTJ5	SACM1L
Q9NUJ1_ABHD10	Q9NUJ1	ABHD10
Q9NUV9_GIMAP4	Q9NUV9	GIMAP4
Q9NVI7_ATAD3A	Q9NVI7	ATAD3A
Q9NVZ3_NECAP2	Q9NVZ3	NECAP2
Q9NX40_OCIAD1	Q9NX40	OCIAD1
Q9NY12_GAR1	Q9NY12	GAR1
Q9NY33_DPP3	Q9NY33	DPP3
Q9NY65_TUBA8	Q9NY65	TUBA8
Q9NZ08_ERAP1	Q9NZ08	ERAP1
Q9NZT2_OGFR	Q9NZT2	OGFR
Q9P0J0_NDUFA13	Q9P0J0	NDUFA13
Q9P0L0_VAPA	Q9P0L0	VAPA
Q9P2J5_LARS	Q9P2J5	LARS
Q9P2R7_SUCLA2	Q9P2R7	SUCLA2
Q9UBQ5_EIF3K	Q9UBQ5	EIF3K
Q9UBT2_UBA2	Q9UBT2	UBA2
Q9UBX5_FBLN5	Q9UBX5	FBLN5
Q9UDT6_CLIP2	Q9UDT6	CLIP2
Q9UGP8_SEC63	Q9UGP8	SEC63
Q9UH99_SUN2	Q9UH99	SUN2
Q9UHB9_SRP68	Q9UHB9	SRP68
Q9UHD9_UBQLN2	Q9UHD9	UBQLN2
Q9UHL4_DPP7	Q9UHL4	DPP7
Q9UHV9_PFDN2	Q9UHV9	PFDN2
Q9UHX1_PUF60	Q9UHX1	PUF60
Q9UHY7_ENOPH1	Q9UHY7	ENOPH1
Q9UI08_EVL	Q9UI08	EVL
Q9UI09_NDUFA12	Q9UI09	NDUFA12
Q9UI10_EIF2B4	Q9UI10	EIF2B4
Q9UIQ6_LNPEP	Q9UIQ6	LNPEP
Q9UK45_LSM7	Q9UK45	LSM7
Q9UKJ5_CHIC2	Q9UKJ5	CHIC2
Q9UKU7_ACAD8	Q9UKU7	ACAD8
Q9UL25_RAB21	Q9UL25	RAB21
Q9ULH7_MKL2	Q9ULH7	MKL2
Q9UM54_MYO6	Q9UM54	MYO6
Q9UNF0_PACSIN2	Q9UNF0	PACSIN2
Q9UNS2_COPS3	Q9UNS2	COPS3
Q9UPN3_MACF1	Q9UPN3	MACF1
Q9UQ16_DNM3	Q9UQ16	DNM3
Q9Y262_EIF3L	Q9Y262	EIF3L
Q9Y266_NUDC	Q9Y266	NUDC
Q9Y285_FARSA	Q9Y285	FARSA
Q9Y2J2_EPB41L3	Q9Y2J2	EPB41L3
Q9Y2S2_CRYL1	Q9Y2S2	CRYL1
Q9Y2V2_CARHSP1	Q9Y2V2	CARHSP1
Q9Y305_ACOT9	Q9Y305	ACOT9
Q9Y333_LSM2	Q9Y333	LSM2
Q9Y376_CAB39	Q9Y376	CAB39
Q9Y3B3_TMED7	Q9Y3B3	TMED7
Q9Y4F1_FARP1	Q9Y4F1	FARP1
Q9Y4P3_TBL2	Q9Y4P3	TBL2
Q9Y4W6_AFG3L2	Q9Y4W6	AFG3L2
Q9Y570_PPME1	Q9Y570	PPME1
Q9Y5P6_GMPPB	Q9Y5P6	GMPPB
Q9Y5S9_RBM8A	Q9Y5S9	RBM8A
Q9Y613_FHOD1	Q9Y613	FHOD1
Q9Y678_COPG1	Q9Y678	COPG1
Q9Y6C2_EMILIN1	Q9Y6C2	EMILIN1
Q9Y6C9_MTCH2	Q9Y6C9	MTCH2
Q9Y6H1_CHCHD2	Q9Y6H1	CHCHD2
Q9Y6M9_NDUFB9	Q9Y6M9	NDUFB9
A1L0T0_ILVBL	A1L0T0	ILVBL
A6NKT7_RGPD3	A6NKT7	RGPD3
A6NMB1_SIGLEC16	A6NMB1	SIGLEC16
O00139_KIF2A	O00139	KIF2A
O00182_LGALS9	O00182	LGALS9
O00193_SMAP	O00193	SMAP
O00422_SAP18	O00422	SAP18
O00442_RTCA	O00442	RTCA
O00754_MAN2B1	O00754	MAN2B1
O14672_ADAM10	O14672	ADAM10
O14907_TAX1BP3	O14907	TAX1BP3
O15042_U2SURP	O15042	U2SURP
O43172_PRPF4	O43172	PRPF4
O43181_NDUFS4	O43181	NDUFS4
O43617_TRAPPC3	O43617	TRAPPC3
O43633_CHMP2A	O43633	CHMP2A
O60216_RAD21	O60216	RAD21
O60264_SMARCA5	O60264	SMARCA5
O60488_ACSL4	O60488	ACSL4
O60762_DPM1	O60762	DPM1
O60832_DKC1	O60832	DKC1
O75223_GGCT	O75223	GGCT
O75251_NDUFS7	O75251	NDUFS7
O75400_PRPF40A	O75400	PRPF40A
O75746_SLC25A12	O75746	SLC25A12
O75923_DYSF	O75923	DYSF
O76024_WFS1	O76024	WFS1
O95182_NDUFA7	O95182	NDUFA7
O95292_VAPB	O95292	VAPB
O95466_FMNL1	O95466	FMNL1
O95479_H6PD	O95479	H6PD
O95671_ASMTL	O95671	ASMTL
O95793_STAU1	O95793	STAU1
O95834_EML2	O95834	EML2
O96019_ACTL6A	O96019	ACTL6A
P01034_CST3	P01034	CST3
P01764_IGHV3-23	P01764	IGHV3-23
P01814_IGHV2-70	P01814	IGHV2-70
P02511_CRYAB	P02511	CRYAB
P02533_KRT14	P02533	KRT14
P02753_RBP4	P02753	RBP4
P05026_ATP1B1	P05026	ATP1B1
P05165_PCCA	P05165	PCCA
P05166_PCCB	P05166	PCCB
P06132_UROD	P06132	UROD
P06730_EIF4E	P06730	EIF4E
P07360_C8G	P07360	C8G
P07738_BPGM	P07738	BPGM
P07947_YES1	P07947	YES1
P08237_PFKM	P08237	PFKM
P08575_PTPRC	P08575	PTPRC
P08579_SNRPB2	P08579	SNRPB2
P09467_FBP1	P09467	FBP1
P09497_CLTB	P09497	CLTB
P11717_IGF2R	P11717	IGF2R
P12277_CKB	P12277	CKB
P13987_CD59	P13987	CD59
P14923_JUP	P14923	JUP
P15144_ANPEP	P15144	ANPEP
P15153_RAC2	P15153	RAC2
P15289_ARSA	P15289	ARSA
P16083_NQO2	P16083	NQO2
P16157_ANK1	P16157	ANK1
P16401_HIST1H1B	P16401	HIST1H1B
P16885_PLCG2	P16885	PLCG2
P17050_NAGA	P17050	NAGA
P17480_UBTF	P17480	UBTF
P17661_DES	P17661	DES
P19013_KRT4	P19013	KRT4
P20929_NEB	P20929	NEB
P21283_ATP6V1C1	P21283	ATP6V1C1
P22059_OSBP	P22059	OSBP
P23193_TCEA1	P23193	TCEA1
P24844_MYL9	P24844	MYL9
P24928_POLR2A	P24928	POLR2A
P25311_AZGP1	P25311	AZGP1
P26232_CTNNA2	P26232	CTNNA2
P27169_PON1	P27169	PON1
P27338_MAOB	P27338	MAOB
P28288_ABCD3	P28288	ABCD3
P29350_PTPN6	P29350	PTPN6
P30405_PPIF	P30405	PPIF
P31483_TIA1	P31483	TIA1
P33240_CSTF2	P33240	CSTF2
P33241_LSP1	P33241	LSP1
P35237_SERPINB6	P35237	SERPINB6
P35573_AGL	P35573	AGL
P35613_BSG	P35613	BSG
P35813_PPM1A	P35813	PPM1A
P36551_CPOX	P36551	CPOX
P40616_ARL1	P40616	ARL1
P41236_PPP1R2	P41236	PPP1R2
P42285_MTREX	P42285	MTREX
P46063_RECQL	P46063	RECQL
P46439_GSTM5	P46439	GSTM5
P46778_RPL21	P46778	RPL21
P46783_RPS10	P46783	RPS10
P47813_EIF1AX	P47813	EIF1AX
P48506_GCLC	P48506	GCLC
P48556_PSMD8	P48556	PSMD8
P49407_ARRB1	P49407	ARRB1
P49589_CARS	P49589	CARS
P49770_EIF2B2	P49770	EIF2B2
P49961_ENTPD1	P49961	ENTPD1
P50148_GNAQ	P50148	GNAQ
P50416_CPT1A	P50416	CPT1A
P50895_BCAM	P50895	BCAM
P50914_RPL14	P50914	RPL14
P51648_ALDH3A2	P51648	ALDH3A2
P51649_ALDH5A1	P51649	ALDH5A1
P51665_PSMD7	P51665	PSMD7
P51812_RPS6KA3	P51812	RPS6KA3
P52294_KPNA1	P52294	KPNA1
P52594_AGFG1	P52594	AGFG1
P52888_THOP1	P52888	THOP1
P54725_RAD23A	P54725	RAD23A
P55263_ADK	P55263	ADK
P55809_OXCT1	P55809	OXCT1
P56537_EIF6	P56537	EIF6
P59665_DEFA1	P59665	DEFA1
P59998_ARPC4	P59998	ARPC4
P61619_SEC61A1	P61619	SEC61A1
P62318_SNRPD3	P62318	SNRPD3
P63098_PPP3R1	P63098	PPP3R1
P78347_GTF2I	P78347	GTF2I
P84098_RPL19	P84098	RPL19
Q02952_AKAP12	Q02952	AKAP12
Q03135_CAV1	Q03135	CAV1
Q04941_PLP2	Q04941	PLP2
Q05519_SRSF11	Q05519	SRSF11
Q08722_CD47	Q08722	CD47
Q08945_SSRP1	Q08945	SSRP1
Q08AM6_VAC14	Q08AM6	VAC14
Q13155_AIMP2	Q13155	AIMP2
Q13363_CTBP1	Q13363	CTBP1
Q13547_HDAC1	Q13547	HDAC1
Q13554_CAMK2B	Q13554	CAMK2B
Q13564_NAE1	Q13564	NAE1
Q13616_CUL1	Q13616	CUL1
Q13724_MOGS	Q13724	MOGS
Q13867_BLMH	Q13867	BLMH
Q14155_ARHGEF7	Q14155	ARHGEF7
Q14157_UBAP2L	Q14157	UBAP2L
Q14257_RCN2	Q14257	RCN2
Q14558_PRPSAP1	Q14558	PRPSAP1
Q14573_ITPR3	Q14573	ITPR3
Q14690_PDCD11	Q14690	PDCD11
Q14997_PSME4	Q14997	PSME4
Q14CX7_NAA25	Q14CX7	NAA25
Q15369_ELOC	Q15369	ELOC
Q15427_SF3B4	Q15427	SF3B4
Q15477_SKIV2L	Q15477	SKIV2L
Q15738_NSDHL	Q15738	NSDHL
Q15833_STXBP2	Q15833	STXBP2
Q16513_PKN2	Q16513	PKN2
Q16539_MAPK14	Q16539	MAPK14
Q16720_ATP2B3	Q16720	ATP2B3
Q16864_ATP6V1F	Q16864	ATP6V1F
Q29RF7_PDS5A	Q29RF7	PDS5A
Q2TAY7_SMU1	Q2TAY7	SMU1
Q3KQU3_MAP7D1	Q3KQU3	MAP7D1
Q52LJ0_FAM98B	Q52LJ0	FAM98B
Q53GG5_PDLIM3	Q53GG5	PDLIM3
Q53H12_AGK	Q53H12	AGK
Q5JWF2_GNAS	Q5JWF2	GNAS
Q5T4S7_UBR4	Q5T4S7	UBR4
Q5VU43_PDE4DIP	Q5VU43	PDE4DIP
Q5VW32_BROX	Q5VW32	BROX
Q5VZF2_MBNL2	Q5VZF2	MBNL2
Q641Q2_WASHC2A	Q641Q2	WASHC2A
Q66K74_MAP1S	Q66K74	MAP1S
Q68CZ1_RPGRIP1L	Q68CZ1	RPGRIP1L
Q68EM7_ARHGAP17	Q68EM7	ARHGAP17
Q6IAA8_LAMTOR1	Q6IAA8	LAMTOR1
Q6PKG0_LARP1	Q6PKG0	LARP1
Q6UW68_TMEM205	Q6UW68	TMEM205
Q6WKZ4_RAB11FIP1	Q6WKZ4	RAB11FIP1
Q7L9L4_MOB1B	Q7L9L4;Q9H8S9	MOB1B;MOB1A
Q7RTV0_PHF5A	Q7RTV0	PHF5A
Q7Z2K8_GPRIN1	Q7Z2K8	GPRIN1
Q7Z4H8_KDELC2	Q7Z4H8	KDELC2
Q86TX2_ACOT1	Q86TX2	ACOT1
Q86X76_NIT1	Q86X76	NIT1
Q86Y82_STX12	Q86Y82	STX12
Q8IUX7_AEBP1	Q8IUX7	AEBP1
Q8IVF2_AHNAK2	Q8IVF2	AHNAK2
Q8IWB7_WDFY1	Q8IWB7	WDFY1
Q8IXQ6_PARP9	Q8IXQ6	PARP9
Q8IY67_RAVER1	Q8IY67	RAVER1
Q8N335_GPD1L	Q8N335	GPD1L
Q8NB37_GATD1	Q8NB37	GATD1
Q8NBQ5_HSD17B11	Q8NBQ5	HSD17B11
Q8NHQ9_DDX55	Q8NHQ9	DDX55
Q8TAT6_NPLOC4	Q8TAT6	NPLOC4
Q8TC12_RDH11	Q8TC12	RDH11
Q8TCD5_NT5C	Q8TCD5	NT5C
Q8TCJ2_STT3B	Q8TCJ2	STT3B
Q8WVV9_HNRNPLL	Q8WVV9	HNRNPLL
Q8WX93_PALLD	Q8WX93	PALLD
Q92520_FAM3C	Q92520	FAM3C
Q92522_H1FX	Q92522	H1FX
Q92544_TM9SF4	Q92544	TM9SF4
Q92572_AP3S1	Q92572	AP3S1
Q92747_ARPC1A	Q92747	ARPC1A
Q92888_ARHGEF1	Q92888	ARHGEF1
Q93008_USP9X	Q93008	USP9X
Q93050_ATP6V0A1	Q93050	ATP6V0A1
Q969V3_NCLN	Q969V3	NCLN
Q96AB3_ISOC2	Q96AB3	ISOC2
Q96BJ3_AIDA	Q96BJ3	AIDA
Q96CM8_ACSF2	Q96CM8	ACSF2
Q96CN7_ISOC1	Q96CN7	ISOC1
Q96JJ7_TMX3	Q96JJ7	TMX3
Q96JP2_MYO15B	Q96JP2	MYO15B
Q96N66_MBOAT7	Q96N66	MBOAT7
Q96P70_IPO9	Q96P70	IPO9
Q96RQ3_MCCC1	Q96RQ3	MCCC1
Q96TC7_RMDN3	Q96TC7	RMDN3
Q99598_TSNAX	Q99598	TSNAX
Q99627_COPS8	Q99627	COPS8
Q99735_MGST2	Q99735	MGST2
Q99747_NAPG	Q99747	NAPG
Q99962_SH3GL2	Q99962	SH3GL2
Q9BQA1_WDR77	Q9BQA1	WDR77
Q9BQE3_TUBA1C	Q9BQE3	TUBA1C
Q9BS40_LXN	Q9BS40	LXN
Q9BTE1_DCTN5	Q9BTE1	DCTN5
Q9BTZ2_DHRS4	Q9BTZ2	DHRS4
Q9BVC6_TMEM109	Q9BVC6	TMEM109
Q9BWD1_ACAT2	Q9BWD1	ACAT2
Q9BYX7_POTEKP	Q9BYX7	POTEKP
Q9H0E2_TOLLIP	Q9H0E2	TOLLIP
Q9H1E3_NUCKS1	Q9H1E3	NUCKS1
Q9H299_SH3BGRL3	Q9H299	SH3BGRL3
Q9H2G2_SLK	Q9H2G2	SLK
Q9H3G5_CPVL	Q9H3G5	CPVL
Q9H3K6_BOLA2	Q9H3K6	BOLA2
Q9H845_ACAD9	Q9H845	ACAD9
Q9H910_JPT2	Q9H910	JPT2
Q9HB90_RRAGC	Q9HB90	RRAGC
Q9HBI1_PARVB	Q9HBI1	PARVB
Q9NQP4_PFDN4	Q9NQP4	PFDN4
Q9NRF8_CTPS2	Q9NRF8	CTPS2
Q9NRW1_RAB6B	Q9NRW1	RAB6B
Q9NS91_RAD18	Q9NS91	RAD18
Q9NT62_ATG3	Q9NT62	ATG3
Q9NTX5_ECHDC1	Q9NTX5	ECHDC1
Q9NTZ6_RBM12	Q9NTZ6	RBM12
Q9NUP9_LIN7C	Q9NUP9	LIN7C
Q9NUQ9_FAM49B	Q9NUQ9	FAM49B
Q9NVS9_PNPO	Q9NVS9	PNPO
Q9NX14_NDUFB11	Q9NX14	NDUFB11
Q9P035_HACD3	Q9P035	HACD3
Q9P0M6_H2AFY2	Q9P0M6	H2AFY2
Q9P0V9_SEPT10	Q9P0V9	44084
Q9P2T1_GMPR2	Q9P2T1	GMPR2
Q9UDY2_TJP2	Q9UDY2	TJP2
Q9UH65_SWAP70	Q9UH65	SWAP70
Q9UHK6_AMACR	Q9UHK6	AMACR
Q9UI12_ATP6V1H	Q9UI12	ATP6V1H
Q9UIC8_LCMT1	Q9UIC8	LCMT1
Q9UK41_VPS28	Q9UK41	VPS28
Q9ULF5_SLC39A10	Q9ULF5	SLC39A10
Q9UMY4_SNX12	Q9UMY4	SNX12
Q9UN36_NDRG2	Q9UN36	NDRG2
Q9UQE7_SMC3	Q9UQE7	SMC3
Q9Y2T2_AP3M1	Q9Y2T2	AP3M1
Q9Y383_LUC7L2	Q9Y383	LUC7L2
Q9Y394_DHRS7	Q9Y394	DHRS7
Q9Y3A6_TMED5	Q9Y3A6	TMED5
Q9Y3B4_SF3B6	Q9Y3B4	SF3B6
Q9Y4E8_USP15	Q9Y4E8	USP15
Q9Y512_SAMM50	Q9Y512	SAMM50
Q9Y5B9_SUPT16H	Q9Y5B9	SUPT16H
Q9Y5K6_CD2AP	Q9Y5K6	CD2AP
Q9Y5L4_TIMM13	Q9Y5L4	TIMM13
Q9Y5M8_SRPRB	Q9Y5M8	SRPRB
Q9Y5S2_CDC42BPB	Q9Y5S2	CDC42BPB
Q9Y6D6_ARFGEF1	Q9Y6D6	ARFGEF1
Q9Y6G9_DYNC1LI1	Q9Y6G9	DYNC1LI1
Q9Y6K8_AK5	Q9Y6K8	AK5
A0A075B6K5_IGLV3-9	A0A075B6K5	IGLV3-9
A6QL63_BTBD11	A6QL63	BTBD11
O00178_GTPBP1	O00178	GTPBP1
O00217_NDUFS8	O00217	NDUFS8
O00483_NDUFA4	O00483	NDUFA4
O00629_KPNA4	O00629	KPNA4
O00743_PPP6C	O00743	PPP6C
O00763_ACACB	O00763	ACACB
O14744_PRMT5	O14744	PRMT5
O14933_UBE2L6	O14933	UBE2L6
O14976_GAK	O14976	GAK
O15116_LSM1	O15116	LSM1
O15355_PPM1G	O15355	PPM1G
O15372_EIF3H	O15372	EIF3H
O15382_BCAT2	O15382	BCAT2
O15533_TAPBP	O15533	TAPBP
O43324_EEF1E1	O43324	EEF1E1
O43678_NDUFA2	O43678	NDUFA2
O43896_KIF1C	O43896	KIF1C
O60568_PLOD3	O60568	PLOD3
O60641_SNAP91	O60641	SNAP91
O60869_EDF1	O60869	EDF1
O60888_CUTA	O60888	CUTA
O75312_ZPR1	O75312	ZPR1
O75348_ATP6V1G1	O75348	ATP6V1G1
O75380_NDUFS6	O75380	NDUFS6
O75431_MTX2	O75431	MTX2
O75475_PSIP1	O75475	PSIP1
[truncated: 1,268 more rows]

## Sheet: Normal_90%_Count
Index	Uniprot ID	Protein Group
A0M8Q6_IGLC7	A0M8Q6	IGLC7
B9A064_IGLL5	B9A064	IGLL5
E9PAV3_NACA	E9PAV3	NACA
O00148_DDX39A	O00148	DDX39A
O00151_PDLIM1	O00151	PDLIM1
O00159_MYO1C	O00159	MYO1C
O00233_PSMD9	O00233	PSMD9
O00299_CLIC1	O00299	CLIC1
O00468_AGRN	O00468	AGRN
O00764_PDXK	O00764	PDXK
O14561_NDUFAB1	O14561	NDUFAB1
O14618_CCS	O14618	CCS
O14737_PDCD5	O14737	PDCD5
O14818_PSMA7	O14818	PSMA7
O14950_MYL12B	O14950;P19105	MYL12B;MYL12A
O14974_PPP1R12A	O14974	PPP1R12A
O14979_HNRNPDL	O14979	HNRNPDL
O15061_SYNM	O15061	SYNM
O15145_ARPC3	O15145	ARPC3
O15230_LAMA5	O15230	LAMA5
O43175_PHGDH	O43175	PHGDH
O43237_DYNC1LI2	O43237	DYNC1LI2
O43290_SART1	O43290	SART1
O43390_HNRNPR	O43390	HNRNPR
O43396_TXNL1	O43396	TXNL1
O43399_TPD52L2	O43399	TPD52L2
O43491_EPB41L2	O43491	EPB41L2
O43583_DENR	O43583	DENR
O43707_ACTN4	O43707	ACTN4
O43852_CALU	O43852	CALU
O60437_PPL	O60437	PPL
O60493_SNX3	O60493	SNX3
O60504_SORBS3	O60504	SORBS3
O60664_PLIN3	O60664	PLIN3
O60716_CTNND1	O60716	CTNND1
O75083_WDR1	O75083	WDR1
O75347_TBCA	O75347	TBCA
O75368_SH3BGRL	O75368	SH3BGRL
O75369_FLNB	O75369	FLNB
O75390_CS	O75390	CS
O75396_SEC22B	O75396	SEC22B
O75531_BANF1	O75531	BANF1
O75533_SF3B1	O75533	SF3B1
O75821_EIF3G	O75821	EIF3G
O75828_CBR3	O75828	CBR3
O75874_IDH1	O75874	IDH1
O75947_ATP5H	O75947	ATP5H
O75955_FLOT1	O75955	FLOT1
O94760_DDAH1	O94760	DDAH1
O94875_SORBS2	O94875	SORBS2
O94901_SUN1	O94901	SUN1
O94905_ERLIN2	O94905	ERLIN2
O95466_FMNL1	O95466	FMNL1
O95810_CAVIN2	O95810	CAVIN2
O95865_DDAH2	O95865	DDAH2
O95881_TXNDC12	O95881	TXNDC12
P00338_LDHA	P00338	LDHA
P00352_ALDH1A1	P00352	ALDH1A1
P00367_GLUD1	P00367	GLUD1
P00387_CYB5R3	P00387	CYB5R3
P00390_GSR	P00390	GSR
P00441_SOD1	P00441	SOD1
P00450_CP	P00450	CP
P00492_HPRT1	P00492	HPRT1
P00558_PGK1	P00558	PGK1
P00568_AK1	P00568	AK1
P00734_F2	P00734	F2
P00738_HP	P00738	HP
P00747_PLG	P00747	PLG
P00751_CFB	P00751	CFB
P00915_CA1	P00915	CA1
P00918_CA2	P00918	CA2
P01008_SERPINC1	P01008	SERPINC1
P01009_SERPINA1	P01009	SERPINA1
P01011_SERPINA3	P01011	SERPINA3
P01019_AGT	P01019	AGT
P01023_A2M	P01023	A2M
P01024_C3	P01024	C3
P01042_KNG1	P01042	KNG1
P01591_JCHAIN	P01591	JCHAIN
P01814_IGHV2-70	P01814	IGHV2-70
P01834_IGKC	P01834	IGKC
P01857_IGHG1	P01857	IGHG1
P01859_IGHG2	P01859	IGHG2
P01860_IGHG3	P01860	IGHG3
P01871_IGHM	P01871	IGHM
P01876_IGHA1	P01876	IGHA1
P01877_IGHA2	P01877	IGHA2
P02042_HBD	P02042	HBD
P02452_COL1A1	P02452	COL1A1
P02461_COL3A1	P02461	COL3A1
P02462_COL4A1	P02462	COL4A1
P02538_KRT6A	P02538	KRT6A
P02545_LMNA	P02545	LMNA
P02647_APOA1	P02647	APOA1
P02652_APOA2	P02652	APOA2
P02671_FGA	P02671	FGA
P02675_FGB	P02675	FGB
P02679_FGG	P02679	FGG
P02730_SLC4A1	P02730	SLC4A1
P02743_APCS	P02743	APCS
P02748_C9	P02748	C9
P02749_APOH	P02749	APOH
P02751_FN1	P02751	FN1
P02753_RBP4	P02753	RBP4
P02760_AMBP	P02760	AMBP
P02763_ORM1	P02763	ORM1
P02765_AHSG	P02765	AHSG
P02766_TTR	P02766	TTR
P02768_ALB	P02768	ALB
P02774_GC	P02774	GC
P02787_TF	P02787	TF
P02788_LTF	P02788	LTF
P02790_HPX	P02790	HPX
P04003_C4BPA	P04003	C4BPA
P04004_VTN	P04004	VTN
P04040_CAT	P04040	CAT
P04075_ALDOA	P04075	ALDOA
P04080_CSTB	P04080	CSTB
P04083_ANXA1	P04083	ANXA1
P04114_APOB	P04114	APOB
P04179_SOD2	P04179	SOD2
P04196_HRG	P04196	HRG
P04406_GAPDH	P04406	GAPDH
P04632_CAPNS1	P04632	CAPNS1
P04792_HSPB1	P04792	HSPB1
P04908_HIST1H2AB	P04908;Q7L7L0;Q93077	HIST1H2AB;HIST3H2A;HIST1H2AC
P05090_APOD	P05090	APOD
P05091_ALDH2	P05091	ALDH2
P05155_SERPING1	P05155	SERPING1
P05386_RPLP1	P05386	RPLP1
P05387_RPLP2	P05387	RPLP2
P05388_RPLP0	P05388	RPLP0
P05452_CLEC3B	P05452	CLEC3B
P05455_SSB	P05455	SSB
P05783_KRT18	P05783	KRT18
P06396_GSN	P06396	GSN
P06454_PTMA	P06454	PTMA
P06576_ATP5B	P06576	ATP5B
P06733_ENO1	P06733	ENO1
P06744_GPI	P06744	GPI
P06748_NPM1	P06748	NPM1
P06753_TPM3	P06753	TPM3
P07108_DBI	P07108	DBI
P07195_LDHB	P07195	LDHB
P07203_GPX1	P07203	GPX1
P07205_PGK2	P07205	PGK2
P07237_P4HB	P07237	P4HB
P07305_H1F0	P07305	H1F0
P07339_CTSD	P07339	CTSD
P07355_ANXA2	P07355	ANXA2
P07357_C8A	P07357	C8A
P07437_TUBB	P07437	TUBB
P07585_DCN	P07585	DCN
P07602_PSAP	P07602	PSAP
P07686_HEXB	P07686	HEXB
P07737_PFN1	P07737	PFN1
P07858_CTSB	P07858	CTSB
P07900_HSP90AA1	P07900	HSP90AA1
P07910_HNRNPC	P07910	HNRNPC
P07919_UQCRH	P07919	UQCRH
P07942_LAMB1	P07942	LAMB1
P08123_COL1A2	P08123	COL1A2
P08133_ANXA6	P08133	ANXA6
P08134_RHOC	P08134	RHOC
P08238_HSP90AB1	P08238	HSP90AB1
P08572_COL4A2	P08572	COL4A2
P08603_CFH	P08603	CFH
P08621_SNRNP70	P08621	SNRNP70
P08670_VIM	P08670	VIM
P08697_SERPINF2	P08697	SERPINF2
P08708_RPS17	P08708	RPS17
P08727_KRT19	P08727	KRT19
P08758_ANXA5	P08758	ANXA5
P08865_RPSA	P08865	RPSA
P09104_ENO2	P09104	ENO2
P09211_GSTP1	P09211	GSTP1
P09382_LGALS1	P09382	LGALS1
P09417_QDPR	P09417	QDPR
P09429_HMGB1	P09429	HMGB1
P09493_TPM1	P09493	TPM1
P09525_ANXA4	P09525	ANXA4
P09622_DLD	P09622	DLD
P09651_HNRNPA1	P09651	HNRNPA1
P0C0L4_C4A	P0C0L4	C4A
P0C0S5_H2AFZ	P0C0S5;Q71UI9	H2AFZ;H2AFV
P0CG38_POTEI	P0CG38	POTEI
P0DMV8_HSPA1A	P0DMV8;P0DMV9	HSPA1A;HSPA1B
P0DP23_CALM1	P0DP23;P0DP24;P0DP25	CALM1;CALM2;CALM3
P10253_GAA	P10253	GAA
P10301_RRAS	P10301	RRAS
P10412_HIST1H1E	P10412	HIST1H1E
P10599_TXN	P10599	TXN
P10606_COX5B	P10606	COX5B
P10768_ESD	P10768	ESD
P10809_HSPD1	P10809	HSPD1
P10909_CLU	P10909	CLU
P11021_HSPA5	P11021	HSPA5
P11047_LAMC1	P11047	LAMC1
P11142_HSPA8	P11142	HSPA8
P11216_PYGB	P11216	PYGB
P11234_RALB	P11234	RALB
P11310_ACADM	P11310	ACADM
P11586_MTHFD1	P11586	MTHFD1
P11940_PABPC1	P11940	PABPC1
P12109_COL6A1	P12109	COL6A1
P12110_COL6A2	P12110	COL6A2
P12111_COL6A3	P12111	COL6A3
P12277_CKB	P12277	CKB
P12429_ANXA3	P12429	ANXA3
P12814_ACTN1	P12814	ACTN1
P12956_XRCC6	P12956	XRCC6
P13489_RNH1	P13489	RNH1
P13639_EEF2	P13639	EEF2
P13667_PDIA4	P13667	PDIA4
P13671_C6	P13671	C6
P13693_TPT1	P13693	TPT1
P13716_ALAD	P13716	ALAD
P13796_LCP1	P13796	LCP1
P13804_ETFA	P13804	ETFA
P14174_MIF	P14174	MIF
P14314_PRKCSH	P14314	PRKCSH
P14543_NID1	P14543	NID1
P14618_PKM	P14618	PKM
P14625_HSP90B1	P14625	HSP90B1
P14678_SNRPB	P14678	SNRPB
P14866_HNRNPL	P14866	HNRNPL
P14927_UQCRB	P14927	UQCRB
P15311_EZR	P15311	EZR
P15374_UCHL3	P15374	UCHL3
P16070_CD44	P16070	CD44
P16152_CBR1	P16152	CBR1
P16219_ACADS	P16219	ACADS
P17655_CAPN2	P17655	CAPN2
P17931_LGALS3	P17931	LGALS3
P17980_PSMC3	P17980	PSMC3
P17987_TCP1	P17987	TCP1
P18124_RPL7	P18124	RPL7
P18206_VCL	P18206	VCL
P18621_RPL17	P18621	RPL17
P18669_PGAM1	P18669	PGAM1
P18859_ATP5J	P18859	ATP5J
P19338_NCL	P19338	NCL
P19404_NDUFV2	P19404	NDUFV2
P19652_ORM2	P19652	ORM2
P19823_ITIH2	P19823	ITIH2
P19827_ITIH1	P19827	ITIH1
P20042_EIF2S2	P20042	EIF2S2
P20700_LMNB1	P20700	LMNB1
P20774_OGN	P20774	OGN
P20810_CAST	P20810	CAST
P21291_CSRP1	P21291	CSRP1
P21333_FLNA	P21333	FLNA
P21810_BGN	P21810	BGN
P21964_COMT	P21964	COMT
P22061_PCMT1	P22061	PCMT1
P22105_TNXB	P22105	TNXB
P22314_UBA1	P22314	UBA1
P22352_GPX3	P22352	GPX3
P22392_NME2	P22392	NME2
P22626_HNRNPA2B1	P22626	HNRNPA2B1
P23142_FBLN1	P23142	FBLN1
P23246_SFPQ	P23246	SFPQ
P23284_PPIB	P23284	PPIB
P23396_RPS3	P23396	RPS3
P23526_AHCY	P23526	AHCY
P23527_HIST1H2BO	P23527;P33778;Q16778	HIST1H2BO;HIST1H2BB;HIST2H2BE
P23528_CFL1	P23528	CFL1
P24043_LAMA2	P24043	LAMA2
P24534_EEF1B2	P24534	EEF1B2
P24666_ACP1	P24666	ACP1
P24752_ACAT1	P24752	ACAT1
P24821_TNC	P24821	TNC
P25311_AZGP1	P25311	AZGP1
P25705_ATP5A1	P25705	ATP5A1
P26038_MSN	P26038	MSN
P26368_U2AF2	P26368	U2AF2
P26583_HMGB2	P26583	HMGB2
P26599_PTBP1	P26599	PTBP1
P27482_CALML3	P27482	CALML3
P27695_APEX1	P27695	APEX1
P27797_CALR	P27797	CALR
P27816_MAP4	P27816	MAP4
P27824_CANX	P27824	CANX
P28066_PSMA5	P28066	PSMA5
P28482_MAPK1	P28482	MAPK1
P28799_GRN	P28799	GRN
P28838_LAP3	P28838	LAP3
P29353_SHC1	P29353	SHC1
P29401_TKT	P29401	TKT
P29692_EEF1D	P29692	EEF1D
P29966_MARCKS	P29966	MARCKS
P30038_ALDH4A1	P30038	ALDH4A1
P30040_ERP29	P30040	ERP29
P30041_PRDX6	P30041	PRDX6
P30043_BLVRB	P30043	BLVRB
P30044_PRDX5	P30044	PRDX5
P30046_DDT	P30046	DDT
P30048_PRDX3	P30048	PRDX3
P30050_RPL12	P30050	RPL12
P30084_ECHS1	P30084	ECHS1
P30085_CMPK1	P30085	CMPK1
P30086_PEBP1	P30086	PEBP1
P30101_PDIA3	P30101	PDIA3
P30153_PPP2R1A	P30153	PPP2R1A
P30414_NKTR	P30414	NKTR
P30626_SRI	P30626	SRI
P31942_HNRNPH3	P31942	HNRNPH3
P31943_HNRNPH1	P31943	HNRNPH1
P31946_YWHAB	P31946	YWHAB
P31948_STIP1	P31948	STIP1
P31949_S100A11	P31949	S100A11
P32119_PRDX2	P32119	PRDX2
P35241_RDX	P35241	RDX
P35244_RPA3	P35244	RPA3
P35268_RPL22	P35268	RPL22
P35555_FBN1	P35555	FBN1
P35579_MYH9	P35579	MYH9
P35580_MYH10	P35580	MYH10
P35611_ADD1	P35611	ADD1
P35637_FUS	P35637	FUS
P35749_MYH11	P35749	MYH11
P36269_GGT5	P36269	GGT5
P36405_ARL3	P36405	ARL3
P36578_RPL4	P36578	RPL4
P36955_SERPINF1	P36955	SERPINF1
P36957_DLST	P36957	DLST
P37108_SRP14	P37108	SRP14
P37802_TAGLN2	P37802	TAGLN2
P37837_TALDO1	P37837	TALDO1
P38117_ETFB	P38117	ETFB
P38159_RBMX	P38159	RBMX
P38646_HSPA9	P38646	HSPA9
P39019_RPS19	P39019	RPS19
P39060_COL18A1	P39060	COL18A1
P39687_ANP32A	P39687	ANP32A
P40121_CAPG	P40121	CAPG
P40925_MDH1	P40925	MDH1
P40926_MDH2	P40926	MDH2
P43034_PAFAH1B1	P43034	PAFAH1B1
P43490_NAMPT	P43490	NAMPT
P43686_PSMC4	P43686	PSMC4
P46060_RANGAP1	P46060	RANGAP1
P46109_CRKL	P46109	CRKL
P46439_GSTM5	P46439	GSTM5
P46776_RPL27A	P46776	RPL27A
P46777_RPL5	P46777	RPL5
P46781_RPS9	P46781	RPS9
P46940_IQGAP1	P46940	IQGAP1
P47755_CAPZA2	P47755	CAPZA2
P47914_RPL29	P47914	RPL29
P49189_ALDH9A1	P49189	ALDH9A1
P49368_CCT3	P49368	CCT3
P49411_TUFM	P49411	TUFM
P49419_ALDH7A1	P49419	ALDH7A1
P49591_SARS	P49591	SARS
P49748_ACADVL	P49748	ACADVL
P49773_HINT1	P49773	HINT1
P50454_SERPINH1	P50454	SERPINH1
P50502_ST13	P50502	ST13
P50552_VASP	P50552	VASP
P50895_BCAM	P50895	BCAM
P50897_PPT1	P50897	PPT1
P50914_RPL14	P50914	RPL14
P50995_ANXA11	P50995	ANXA11
P51148_RAB5C	P51148	RAB5C
P51149_RAB7A	P51149	RAB7A
P51858_HDGF	P51858	HDGF
P51884_LUM	P51884	LUM
P51888_PRELP	P51888	PRELP
P51970_NDUFA8	P51970	NDUFA8
P51991_HNRNPA3	P51991	HNRNPA3
P52272_HNRNPM	P52272	HNRNPM
P52565_ARHGDIA	P52565	ARHGDIA
P52566_ARHGDIB	P52566	ARHGDIB
P52597_HNRNPF	P52597	HNRNPF
P52907_CAPZA1	P52907	CAPZA1
P52943_CRIP2	P52943	CRIP2
P53597_SUCLG1	P53597	SUCLG1
P53999_SUB1	P53999	SUB1
P54652_HSPA2	P54652	HSPA2
P54727_RAD23B	P54727	RAD23B
P54819_AK2	P54819	AK2
P54886_ALDH18A1	P54886	ALDH18A1
P55036_PSMD4	P55036	PSMD4
P55072_VCP	P55072	VCP
P55196_AFDN	P55196	AFDN
P55209_NAP1L1	P55209	NAP1L1
P55268_LAMB2	P55268	LAMB2
P55786_NPEPPS	P55786	NPEPPS
P58546_MTPN	P58546	MTPN
P59665_DEFA1	P59665	DEFA1
P60033_CD81	P60033	CD81
P60174_TPI1	P60174	TPI1
P60228_EIF3E	P60228	EIF3E
P60660_MYL6	P60660	MYL6
P60709_ACTB	P60709	ACTB
P60842_EIF4A1	P60842	EIF4A1
P60866_RPS20	P60866	RPS20
P60903_S100A10	P60903	S100A10
P60981_DSTN	P60981	DSTN
P61088_UBE2N	P61088	UBE2N
P61160_ACTR2	P61160	ACTR2
P61204_ARF3	P61204	ARF3
P61224_RAP1B	P61224	RAP1B
P61247_RPS3A	P61247	RPS3A
P61353_RPL27	P61353	RPL27
P61604_HSPE1	P61604	HSPE1
P61626_LYZ	P61626	LYZ
P61769_B2M	P61769	B2M
P61916_NPC2	P61916	NPC2
P61960_UFM1	P61960	UFM1
P61978_HNRNPK	P61978	HNRNPK
P61981_YWHAG	P61981	YWHAG
P62081_RPS7	P62081	RPS7
P62136_PPP1CA	P62136	PPP1CA
P62195_PSMC5	P62195	PSMC5
P62241_RPS8	P62241	RPS8
P62249_RPS16	P62249	RPS16
P62258_YWHAE	P62258	YWHAE
P62269_RPS18	P62269	RPS18
P62277_RPS13	P62277	RPS13
P62280_RPS11	P62280	RPS11
P62424_RPL7A	P62424	RPL7A
P62633_CNBP	P62633	CNBP
P62714_PPP2CB	P62714	PPP2CB
P62736_ACTA2	P62736	ACTA2
P62750_RPL23A	P62750	RPL23A
P62753_RPS6	P62753	RPS6
P62805_HIST1H4A	P62805	HIST1H4A
P62826_RAN	P62826	RAN
P62829_RPL23	P62829	RPL23
P62834_RAP1A	P62834	RAP1A
P62851_RPS25	P62851	RPS25
P62857_RPS28	P62857	RPS28
P62879_GNB2	P62879	GNB2
P62888_RPL30	P62888	RPL30
P62913_RPL11	P62913	RPL11
P62917_RPL8	P62917	RPL8
P62937_PPIA	P62937	PPIA
P62942_FKBP1A	P62942	FKBP1A
P62979_RPS27A	P62979	RPS27A
P62995_TRA2B	P62995	TRA2B
P63104_YWHAZ	P63104	YWHAZ
P63167_DYNLL1	P63167	DYNLL1
P63173_RPL38	P63173	RPL38
P63208_SKP1	P63208	SKP1
P63220_RPS21	P63220	RPS21
P63241_EIF5A	P63241	EIF5A
P67809_YBX1	P67809	YBX1
P67936_TPM4	P67936	TPM4
P68036_UBE2L3	P68036	UBE2L3
P68104_EEF1A1	P68104	EEF1A1
P68363_TUBA1B	P68363	TUBA1B
P68371_TUBB4B	P68371	TUBB4B
P68402_PAFAH1B2	P68402	PAFAH1B2
P68431_HIST1H3A	P68431	HIST1H3A
P68871_HBB	P68871	HBB
P69891_HBG1	P69891	HBG1
P69905_HBA1	P69905	HBA1
P78417_GSTO1	P78417	GSTO1
P78527_PRKDC	P78527	PRKDC
P80723_BASP1	P80723	BASP1
P84103_SRSF3	P84103	SRSF3
P98160_HSPG2	P98160	HSPG2
P99999_CYCS	P99999	CYCS
Q00688_FKBP3	Q00688	FKBP3
Q00839_HNRNPU	Q00839	HNRNPU
Q01082_SPTBN1	Q01082	SPTBN1
Q01130_SRSF2	Q01130	SRSF2
Q01469_FABP5	Q01469	FABP5
Q01518_CAP1	Q01518	CAP1
Q01995_TAGLN	Q01995	TAGLN
Q02878_RPL6	Q02878	RPL6
Q02952_AKAP12	Q02952	AKAP12
Q03135_CAV1	Q03135	CAV1
Q03252_LMNB2	Q03252	LMNB2
Q03591_CFHR1	Q03591	CFHR1
Q04637_EIF4G1	Q04637	EIF4G1
Q04760_GLO1	Q04760	GLO1
Q05639_EEF1A2	Q05639	EEF1A2
Q05682_CALD1	Q05682	CALD1
Q05707_COL14A1	Q05707	COL14A1
Q06323_PSME1	Q06323	PSME1
Q06830_PRDX1	Q06830	PRDX1
Q07021_C1QBP	Q07021	C1QBP
Q07065_CKAP4	Q07065	CKAP4
Q07507_DPT	Q07507	DPT
Q07954_LRP1	Q07954	LRP1
Q08380_LGALS3BP	Q08380	LGALS3BP
Q09666_AHNAK	Q09666	AHNAK
Q12797_ASPH	Q12797	ASPH
Q12904_AIMP1	Q12904	AIMP1
Q12906_ILF3	Q12906	ILF3
Q13045_FLII	Q13045	FLII
Q13162_PRDX4	Q13162	PRDX4
Q13228_SELENBP1	Q13228	SELENBP1
Q13404_UBE2V1	Q13404	UBE2V1
Q13418_ILK	Q13418	ILK
Q13435_SF3B2	Q13435	SF3B2
Q13561_DCTN2	Q13561	DCTN2
Q13618_CUL3	Q13618	CUL3
Q13813_SPTAN1	Q13813	SPTAN1
Q13885_TUBB2A	Q13885	TUBB2A
Q14103_HNRNPD	Q14103	HNRNPD
Q14112_NID2	Q14112	NID2
Q14118_DAG1	Q14118	DAG1
Q14195_DPYSL3	Q14195	DPYSL3
Q14247_CTTN	Q14247	CTTN
Q14254_FLOT2	Q14254	FLOT2
Q14444_CAPRIN1	Q14444	CAPRIN1
Q14624_ITIH4	Q14624	ITIH4
Q14789_GOLGB1	Q14789	GOLGB1
Q14847_LASP1	Q14847	LASP1
Q14980_NUMA1	Q14980	NUMA1
Q14997_PSME4	Q14997	PSME4
Q15019_SEPT2	Q15019	44076
Q15056_EIF4H	Q15056	EIF4H
Q15063_POSTN	Q15063	POSTN
Q15075_EEA1	Q15075	EEA1
Q15084_PDIA6	Q15084	PDIA6
Q15113_PCOLCE	Q15113	PCOLCE
Q15149_PLEC	Q15149	PLEC
Q15181_PPA1	Q15181	PPA1
Q15185_PTGES3	Q15185	PTGES3
Q15233_NONO	Q15233	NONO
Q15293_RCN1	Q15293	RCN1
Q15365_PCBP1	Q15365	PCBP1
Q15366_PCBP2	Q15366	PCBP2
Q15370_ELOB	Q15370	ELOB
Q15404_RSU1	Q15404	RSU1
Q15417_CNN3	Q15417	CNN3
Q15435_PPP1R7	Q15435	PPP1R7
Q15582_TGFBI	Q15582	TGFBI
Q15691_MAPRE1	Q15691	MAPRE1
Q15717_ELAVL1	Q15717	ELAVL1
Q15746_MYLK	Q15746	MYLK
Q15907_RAB11B	Q15907	RAB11B
Q15942_ZYX	Q15942	ZYX
Q16181_SEPT7	Q16181	44081
Q16527_CSRP2	Q16527	CSRP2
Q16531_DDB1	Q16531	DDB1
Q16555_DPYSL2	Q16555	DPYSL2
Q16576_RBBP7	Q16576	RBBP7
Q16629_SRSF7	Q16629	SRSF7
Q16718_NDUFA5	Q16718	NDUFA5
Q16775_HAGH	Q16775	HAGH
Q16836_HADH	Q16836	HADH
Q16853_AOC3	Q16853	AOC3
Q1KMD3_HNRNPUL2	Q1KMD3	HNRNPUL2
Q32MZ4_LRRFIP1	Q32MZ4	LRRFIP1
Q562R1_ACTBL2	Q562R1	ACTBL2
Q5HYI8_RABL3	Q5HYI8	RABL3
Q5SSJ5_HP1BP3	Q5SSJ5	HP1BP3
Q6IBS0_TWF2	Q6IBS0	TWF2
Q6NUM9_RETSAT	Q6NUM9	RETSAT
Q6NVY1_HIBCH	Q6NVY1	HIBCH
Q6NZI2_CAVIN1	Q6NZI2	CAVIN1
Q7KZF4_SND1	Q7KZF4	SND1
Q7L576_CYFIP1	Q7L576	CYFIP1
Q7Z2W4_ZC3HAV1	Q7Z2W4	ZC3HAV1
Q7Z406_MYH14	Q7Z406	MYH14
Q7Z4V5_HDGFL2	Q7Z4V5	HDGFL2
Q86UP2_KTN1	Q86UP2	KTN1
Q86V48_LUZP1	Q86V48	LUZP1
Q86VV8_RTTN	Q86VV8	RTTN
Q8NBJ7_SUMF2	Q8NBJ7	SUMF2
Q8NBS9_TXNDC5	Q8NBS9	TXNDC5
Q8NC51_SERBP1	Q8NC51	SERBP1
Q8NF91_SYNE1	Q8NF91	SYNE1
Q8TB22_SPATA20	Q8TB22	SPATA20
Q8WZ42_TTN	Q8WZ42	TTN
Q92597_NDRG1	Q92597	NDRG1
Q92734_TFG	Q92734	TFG
Q92736_RYR2	Q92736	RYR2
Q92841_DDX17	Q92841	DDX17
Q92945_KHSRP	Q92945	KHSRP
Q93052_LPP	Q93052	LPP
Q96AE4_FUBP1	Q96AE4	FUBP1
Q96CX2_KCTD12	Q96CX2	KCTD12
Q96HC4_PDLIM5	Q96HC4	PDLIM5
Q96K17_BTF3L4	Q96K17	BTF3L4
Q96KP4_CNDP2	Q96KP4	CNDP2
Q96PD5_PGLYRP2	Q96PD5	PGLYRP2
Q96PK6_RBM14	Q96PK6	RBM14
Q96Q15_SMG1	Q96Q15	SMG1
Q99471_PFDN5	Q99471	PFDN5
Q99497_PARK7	Q99497	PARK7
Q99536_VAT1	Q99536	VAT1
Q99584_S100A13	Q99584	S100A13
Q99623_PHB2	Q99623	PHB2
Q99729_HNRNPAB	Q99729	HNRNPAB
Q99798_ACO2	Q99798	ACO2
Q9BR76_CORO1B	Q9BR76	CORO1B
Q9BRA2_TXNDC17	Q9BRA2	TXNDC17
Q9BS26_ERP44	Q9BS26	ERP44
Q9BSJ8_ESYT1	Q9BSJ8	ESYT1
Q9BU61_NDUFAF3	Q9BU61	NDUFAF3
Q9BUF5_TUBB6	Q9BUF5	TUBB6
Q9BUJ2_HNRNPUL1	Q9BUJ2	HNRNPUL1
Q9BVK6_TMED9	Q9BVK6	TMED9
Q9BXL7_CARD11	Q9BXL7	CARD11
Q9GZM7_TINAGL1	Q9GZM7	TINAGL1
Q9H0U4_RAB1B	Q9H0U4	RAB1B
Q9H0W9_C11orf54	Q9H0W9	C11orf54
Q9HB19_PLEKHA2	Q9HB19	PLEKHA2
Q9HBL0_TNS1	Q9HBL0	TNS1
Q9HC38_GLOD4	Q9HC38	GLOD4
Q9HCE1_MOV10	Q9HCE1	MOV10
Q9NP97_DYNLRB1	Q9NP97	DYNLRB1
Q9NQC3_RTN4	Q9NQC3	RTN4
Q9NR45_NANS	Q9NR45	NANS
Q9NRX4_PHPT1	Q9NRX4	PHPT1
Q9NZN4_EHD2	Q9NZN4	EHD2
Q9P2E9_RRBP1	Q9P2E9	RRBP1
Q9UBI6_GNG12	Q9UBI6	GNG12
Q9UBQ0_VPS29	Q9UBQ0	VPS29
Q9UBR2_CTSZ	Q9UBR2	CTSZ
Q9UBX5_FBLN5	Q9UBX5	FBLN5
Q9UDY2_TJP2	Q9UDY2	TJP2
Q9UHD8_SEPT9	Q9UHD8	44083
Q9UHG3_PCYOX1	Q9UHG3	PCYOX1
Q9UI15_TAGLN3	Q9UI15	TAGLN3
Q9UJU6_DBNL	Q9UJU6	DBNL
Q9UKG1_APPL1	Q9UKG1	APPL1
Q9UL18_AGO1	Q9UL18	AGO1
Q9UNZ2_NSFL1C	Q9UNZ2	NSFL1C
Q9UQ80_PA2G4	Q9UQ80	PA2G4
Q9Y281_CFL2	Q9Y281	CFL2
Q9Y2B0_CNPY2	Q9Y2B0	CNPY2
Q9Y2J2_EPB41L3	Q9Y2J2	EPB41L3
Q9Y490_TLN1	Q9Y490	TLN1
Q9Y4L1_HYOU1	Q9Y4L1	HYOU1
Q9Y5L4_TIMM13	Q9Y5L4	TIMM13
Q9Y5Z4_HEBP2	Q9Y5Z4	HEBP2
Q9Y6C2_EMILIN1	Q9Y6C2	EMILIN1
A5A3E0_POTEF	A5A3E0	POTEF
A7E2Y1_MYH7B	A7E2Y1	MYH7B
A8MWD9_SNRPGP15	A8MWD9;P62308	SNRPGP15;SNRPG
O00244_ATOX1	O00244	ATOX1
O00264_PGRMC1	O00264	PGRMC1
O00443_PIK3C2A	O00443	PIK3C2A
O00483_NDUFA4	O00483	NDUFA4
O00499_BIN1	O00499	BIN1
O00534_VWA5A	O00534	VWA5A
O14579_COPE	O14579	COPE
O14639_ABLIM1	O14639	ABLIM1
O14773_TPP1	O14773	TPP1
O15067_PFAS	O15067	PFAS
O15144_ARPC2	O15144	ARPC2
O15173_PGRMC2	O15173	PGRMC2
O15511_ARPC5	O15511	ARPC5
O43242_PSMD3	O43242	PSMD3
O43294_TGFB1I1	O43294	TGFB1I1
O43488_AKR7A2	O43488	AKR7A2
O43813_LANCL1	O43813	LANCL1
O60220_TIMM8A	O60220	TIMM8A
O60271_SPAG9	O60271	SPAG9
O60506_SYNCRIP	O60506	SYNCRIP
O60610_DIAPH1	O60610	DIAPH1
O60739_EIF1B	O60739	EIF1B
O75131_CPNE3	O75131	CPNE3
O75223_GGCT	O75223	GGCT
O75326_SEMA7A	O75326	SEMA7A
O75330_HMMR	O75330	HMMR
O75436_VPS26A	O75436	VPS26A
O76003_GLRX3	O76003	GLRX3
O94979_SEC31A	O94979	SEC31A
O95336_PGLS	O95336	PGLS
O95782_AP2A1	O95782	AP2A1
O95831_AIFM1	O95831	AIFM1
P00325_ADH1B	P00325	ADH1B
P00326_ADH1C	P00326	ADH1C
P00488_F13A1	P00488	F13A1
P00491_PNP	P00491	PNP
P01031_C5	P01031	C5
P01619_IGKV3-20	P01619	IGKV3-20
P01780_IGHV3-7	P01780	IGHV3-7
P04217_A1BG	P04217	A1BG
P04275_VWF	P04275	VWF
P04843_RPN1	P04843	RPN1
P04899_GNAI2	P04899	GNAI2
P05107_ITGB2	P05107	ITGB2
P05198_EIF2S1	P05198	EIF2S1
P05556_ITGB1	P05556	ITGB1
P06312_IGKV4-1	P06312	IGKV4-1
P06331_IGHV4-34	P06331	IGHV4-34
P06703_S100A6	P06703	S100A6
P06727_APOA4	P06727	APOA4
P06737_PYGL	P06737	PYGL
P07954_FH	P07954	FH
P09871_C1S	P09871	C1S
P09874_PARP1	P09874	PARP1
P11177_PDHB	P11177	PDHB
P11766_ADH5	P11766	ADH5
P12955_PEPD	P12955	PEPD
P13637_ATP1A3	P13637	ATP1A3
P13797_PLS3	P13797	PLS3
P13798_APEH	P13798	APEH
P13861_PRKAR2A	P13861	PRKAR2A
P14209_CD99	P14209	CD99
P14550_AKR1A1	P14550	AKR1A1
P15121_AKR1B1	P15121	AKR1B1
P15531_NME1	P15531	NME1
P15880_RPS2	P15880	RPS2
P16435_POR	P16435	POR
P17661_DES	P17661	DES
P18085_ARF4	P18085	ARF4
P20073_ANXA7	P20073	ANXA7
P20339_RAB5A	P20339	RAB5A
P20618_PSMB1	P20618	PSMB1
P20674_COX5A	P20674	COX5A
P20962_PTMS	P20962	PTMS
P21266_GSTM3	P21266	GSTM3
P21397_MAOA	P21397	MAOA
P21399_ACO1	P21399	ACO1
P21912_SDHB	P21912	SDHB
P21980_TGM2	P21980	TGM2
P22090_RPS4Y1	P22090	RPS4Y1
P22307_SCP2	P22307	SCP2
P22695_UQCRC2	P22695	UQCRC2
P23381_WARS	P23381	WARS
P25786_PSMA1	P25786	PSMA1
P25787_PSMA2	P25787	PSMA2
P25788_PSMA3	P25788	PSMA3
P25789_PSMA4	P25789	PSMA4
P26373_RPL13	P26373	RPL13
P26440_IVD	P26440	IVD
P26641_EEF1G	P26641	EEF1G
P26885_FKBP2	P26885	FKBP2
P27216_ANXA13	P27216	ANXA13
P27348_YWHAQ	P27348	YWHAQ
P27635_RPL10	P27635	RPL10
P28161_GSTM2	P28161	GSTM2
P28331_NDUFS1	P28331	NDUFS1
P29590_PML	P29590	PML
P30042_C21orf33	P30042	C21orf33
P30613_PKLR	P30613	PKLR
P31040_SDHA	P31040	SDHA
P31146_CORO1A	P31146	CORO1A
P31150_GDI1	P31150	GDI1
P31153_MAT2A	P31153	MAT2A
P31930_UQCRC1	P31930	UQCRC1
P32969_RPL9	P32969	RPL9
P33121_ACSL1	P33121	ACSL1
P33176_KIF5B	P33176	KIF5B
P34931_HSPA1L	P34931	HSPA1L
P34932_HSPA4	P34932	HSPA4
P35221_CTNNA1	P35221	CTNNA1
P35270_SPR	P35270	SPR
P36871_PGM1	P36871	PGM1
P37198_NUP62	P37198	NUP62
P38606_ATP6V1A	P38606	ATP6V1A
P39023_RPL3	P39023	RPL3
P40939_HADHA	P40939	HADHA
P41091_EIF2S3	P41091	EIF2S3
P41250_GARS	P41250	GARS
P42330_AKR1C3	P42330	AKR1C3
P42677_RPS27	P42677	RPS27
P42765_ACAA2	P42765	ACAA2
P43652_AFM	P43652	AFM
P45880_VDAC2	P45880	VDAC2
P45974_USP5	P45974	USP5
P46108_CRK	P46108	CRK
P46926_GNPDA1	P46926	GNPDA1
P46976_GYG1	P46976	GYG1
P47756_CAPZB	P47756	CAPZB
P47985_UQCRFS1	P47985	UQCRFS1
P48059_LIMS1	P48059	LIMS1
P48637_GSS	P48637	GSS
P48681_NES	P48681	NES
P49023_PXN	P49023	PXN
P49321_NASP	P49321	NASP
P49327_FASN	P49327	FASN
P49721_PSMB2	P49721	PSMB2
P49903_SEPHS1	P49903	SEPHS1
P50238_CRIP1	P50238	CRIP1
P50395_GDI2	P50395	GDI2
P50570_DNM2	P50570	DNM2
P51572_BCAP31	P51572	BCAP31
P51608_MECP2	P51608	MECP2
P52209_PGD	P52209	PGD
P53675_CLTCL1	P53675	CLTCL1
P55084_HADHB	P55084	HADHB
P55735_SEC13	P55735	SEC13
P56556_NDUFA6	P56556	NDUFA6
P61019_RAB2A	P61019	RAB2A
P61026_RAB10	P61026	RAB10
P61254_RPL26	P61254	RPL26
P61923_COPZ1	P61923	COPZ1
P62140_PPP1CB	P62140	PPP1CB
P62701_RPS4X	P62701	RPS4X
P62820_RAB1A	P62820	RAB1A
P62847_RPS24	P62847	RPS24
P62873_GNB1	P62873	GNB1
P62906_RPL10A	P62906	RPL10A
P63000_RAC1	P63000	RAC1
P63027_VAMP2	P63027	VAMP2
P63151_PPP2R2A	P63151	PPP2R2A
P63244_RACK1	P63244	RACK1
P98179_RBM3	P98179	RBM3
Q00325_SLC25A3	Q00325	SLC25A3
Q00610_CLTC	Q00610	CLTC
Q01105_SET	Q01105	SET
Q02218_OGDH	Q02218	OGDH
Q02818_NUCB1	Q02818	NUCB1
Q04917_YWHAH	Q04917	YWHAH
Q07020_RPL18	Q07020	RPL18
Q07157_TJP1	Q07157	TJP1
Q07666_KHDRBS1	Q07666	KHDRBS1
Q08170_SRSF4	Q08170	SRSF4
Q08257_CRYZ	Q08257	CRYZ
Q12805_EFEMP1	Q12805	EFEMP1
Q13011_ECH1	Q13011	ECH1
Q13126_MTAP	Q13126	MTAP
Q13151_HNRNPA0	Q13151	HNRNPA0
Q13185_CBX3	Q13185	CBX3
Q13200_PSMD2	Q13200	PSMD2
Q13242_SRSF9	Q13242	SRSF9
Q13409_DYNC1I2	Q13409	DYNC1I2
Q13510_ASAH1	Q13510	ASAH1
Q13576_IQGAP2	Q13576	IQGAP2
Q13586_STIM1	Q13586	STIM1
Q13642_FHL1	Q13642	FHL1
Q13838_DDX39B	Q13838	DDX39B
Q13867_BLMH	Q13867	BLMH
Q14011_CIRBP	Q14011	CIRBP
Q14019_COTL1	Q14019	COTL1
Q14152_EIF3A	Q14152	EIF3A
Q14165_MLEC	Q14165	MLEC
Q14571_ITPR2	Q14571	ITPR2
Q14643_ITPR1	Q14643	ITPR1
Q14690_PDCD11	Q14690	PDCD11
Q14697_GANAB	Q14697	GANAB
Q14764_MVP	Q14764	MVP
Q14914_PTGR1	Q14914	PTGR1
Q14974_KPNB1	Q14974	KPNB1
Q15020_SART3	Q15020	SART3
Q15029_EFTUD2	Q15029	EFTUD2
Q15121_PEA15	Q15121	PEA15
Q15257_PTPA	Q15257	PTPA
Q15287_RNPS1	Q15287	RNPS1
Q15393_SF3B3	Q15393	SF3B3
Q15631_TSN	Q15631	TSN
Q16543_CDC37	Q16543	CDC37
Q16563_SYPL1	Q16563	SYPL1
Q16658_FSCN1	Q16658	FSCN1
Q16698_DECR1	Q16698	DECR1
Q16851_UGP2	Q16851	UGP2
Q16881_TXNRD1	Q16881	TXNRD1
Q3LXA3_TKFC	Q3LXA3	TKFC
Q53GQ0_HSD17B12	Q53GQ0	HSD17B12
Q5VW32_BROX	Q5VW32	BROX
Q6DD88_ATL3	Q6DD88	ATL3
Q6P1N0_CC2D1A	Q6P1N0	CC2D1A
Q6P587_FAHD1	Q6P587	FAHD1
Q6TFL3_CCDC171	Q6TFL3	CCDC171
Q7Z2K8_GPRIN1	Q7Z2K8	GPRIN1
Q7Z7B0_FILIP1	Q7Z7B0	FILIP1
Q86TX2_ACOT1	Q86TX2	ACOT1
Q86V81_ALYREF	Q86V81	ALYREF
Q8N0W3_FUK	Q8N0W3	FUK
Q8N6R0_METTL13	Q8N6R0	METTL13
Q8NCW5_NAXE	Q8NCW5	NAXE
Q8TAQ2_SMARCC2	Q8TAQ2	SMARCC2
Q8WXH0_SYNE2	Q8WXH0	SYNE2
Q92783_STAM	Q92783	STAM
Q92882_OSTF1	Q92882	OSTF1
Q96BM9_ARL8A	Q96BM9	ARL8A
Q96CV9_OPTN	Q96CV9	OPTN
Q96FW1_OTUB1	Q96FW1	OTUB1
Q96G03_PGM2	Q96G03	PGM2
Q96QK1_VPS35	Q96QK1	VPS35
Q99439_CNN2	Q99439	CNN2
Q99613_EIF3C	Q99613	EIF3C
Q99714_HSD17B10	Q99714	HSD17B10
Q99715_COL12A1	Q99715	COL12A1
Q99733_NAP1L4	Q99733	NAP1L4
Q9BQS8_FYCO1	Q9BQS8	FYCO1
Q9BRX8_FAM213A	Q9BRX8	FAM213A
Q9BX66_SORBS1	Q9BX66	SORBS1
Q9C0C2_TNKS1BP1	Q9C0C2	TNKS1BP1
Q9H1E3_NUCKS1	Q9H1E3	NUCKS1
Q9H223_EHD4	Q9H223	EHD4
Q9H7Z7_PTGES2	Q9H7Z7	PTGES2
Q9H9E3_COG4	Q9H9E3	COG4
Q9HDC9_APMAP	Q9HDC9	APMAP
Q9NQR4_NIT2	Q9NQR4	NIT2
Q9NR31_SAR1A	Q9NR31	SAR1A
Q9NSK0_KLC4	Q9NSK0	KLC4
Q9NTJ5_SACM1L	Q9NTJ5	SACM1L
Q9NWV4_C1orf123	Q9NWV4	C1orf123
Q9NYL9_TMOD3	Q9NYL9	TMOD3
Q9NYU2_UGGT1	Q9NYU2	UGGT1
Q9P0W8_SPATA7	Q9P0W8	SPATA7
Q9P1U1_ACTR3B	Q9P1U1	ACTR3B
Q9UBQ7_GRHPR	Q9UBQ7	GRHPR
Q9UHA4_LAMTOR3	Q9UHA4	LAMTOR3
Q9UHK6_AMACR	Q9UHK6	AMACR
Q9UIJ7_AK3	Q9UIJ7	AK3
Q9UJ70_NAGK	Q9UJ70	NAGK
Q9UL46_PSME2	Q9UL46	PSME2
Q9ULA0_DNPEP	Q9ULA0	DNPEP
Q9ULC4_MCTS1	Q9ULC4	MCTS1
Q9ULF5_SLC39A10	Q9ULF5	SLC39A10
Q9ULV4_CORO1C	Q9ULV4	CORO1C
Q9ULX9_MAFF	Q9ULX9	MAFF
Q9UNM6_PSMD13	Q9UNM6	PSMD13
Q9UQ35_SRRM2	Q9UQ35	SRRM2
Q9Y2V2_CARHSP1	Q9Y2V2	CARHSP1
Q9Y383_LUC7L2	Q9Y383	LUC7L2
Q9Y3F4_STRAP	Q9Y3F4	STRAP
Q9Y5X1_SNX9	Q9Y5X1	SNX9
Q9Y608_LRRFIP2	Q9Y608	LRRFIP2
Q9Y696_CLIC4	Q9Y696	CLIC4
I3L273_GFY	I3L273	GFY
O00571_DDX3X	O00571	DDX3X
O14558_HSPB6	O14558	HSPB6
O15027_SEC16A	O15027	SEC16A
O15247_CLIC2	O15247	CLIC2
O15260_SURF4	O15260	SURF4
O43684_BUB3	O43684	BUB3
O43768_ENSA	O43768	ENSA
O60749_SNX2	O60749	SNX2
O60763_USO1	O60763	USO1
O60784_TOM1	O60784	TOM1
O60841_EIF5B	O60841	EIF5B
O75116_ROCK2	O75116	ROCK2
O75208_COQ9	O75208	COQ9
O75367_H2AFY	O75367	H2AFY
O75489_NDUFS3	O75489	NDUFS3
O75494_SRSF10	O75494	SRSF10
O75822_EIF3J	O75822	EIF3J
O75915_ARL6IP5	O75915	ARL6IP5
O75970_MPDZ	O75970	MPDZ
O94906_PRPF6	O94906	PRPF6
O94973_AP2A2	O94973	AP2A2
O95571_ETHE1	O95571	ETHE1
O95757_HSPA4L	O95757	HSPA4L
O95861_BPNT1	O95861	BPNT1
P00403_MT-CO2	P00403	MT-CO2
P00740_F9	P00740	F9
P00966_ASS1	P00966	ASS1
P01034_CST3	P01034	CST3
P01861_IGHG4	P01861	IGHG4
P01903_HLA-DRA	P01903	HLA-DRA
P02649_APOE	P02649	APOE
P02746_C1QB	P02746	C1QB
P02747_C1QC	P02747	C1QC
P02795_MT2A	P02795	MT2A
P06702_S100A9	P06702	S100A9
P07384_CAPN1	P07384	CAPN1
P07741_APRT	P07741	APRT
P07951_TPM2	P07951	TPM2
P08294_SOD3	P08294	SOD3
P08311_CTSG	P08311	CTSG
P08559_PDHA1	P08559	PDHA1
P08754_GNAI3	P08754	GNAI3
P09496_CLTA	P09496	CLTA
P09543_CNP	P09543	CNP
P09960_LTA4H	P09960	LTA4H
P09972_ALDOC	P09972	ALDOC
P0C0L5_C4B	P0C0L5	C4B
P10155_TROVE2	P10155	TROVE2
P10316_HLA-A	P10316	HLA-A
P10515_DLAT	P10515	DLAT
P10643_C7	P10643	C7
P11413_G6PD	P11413	G6PD
P11532_DMD	P11532	DMD
P12236_SLC25A6	P12236	SLC25A6
P12268_IMPDH2	P12268	IMPDH2
P13010_XRCC5	P13010	XRCC5
P13073_COX4I1	P13073	COX4I1
P14854_COX6B1	P14854	COX6B1
P15170_GSPT1	P15170	GSPT1
P15924_DSP	P15924	DSP
P16930_FAH	P16930	FAH
P17844_DDX5	P17844	DDX5
P17858_PFKL	P17858	PFKL
P19971_TYMP	P19971	TYMP
P20231_TPSB2	P20231;Q15661	TPSB2;TPSAB1
P21796_VDAC1	P21796	VDAC1
P21926_CD9	P21926	CD9
P23141_CES1	P23141	CES1
P23588_EIF4B	P23588	EIF4B
P27105_STOM	P27105	STOM
P27338_MAOB	P27338	MAOB
P28070_PSMB4	P28070	PSMB4
P29992_GNA11	P29992	GNA11
P30049_ATP5D	P30049	ATP5D
P30485_HLA-B	P30485	HLA-B
P30740_SERPINB1	P30740	SERPINB1
P31323_PRKAR2B	P31323	PRKAR2B
P31937_HIBADH	P31937	HIBADH
P31939_ATIC	P31939	ATIC
P34897_SHMT2	P34897	SHMT2
P34949_MPI	P34949	MPI
P35222_CTNNB1	P35222	CTNNB1
P35232_PHB	P35232	PHB
P35573_AGL	P35573	AGL
P35606_COPB2	P35606	COPB2
P35659_DEK	P35659	DEK
P36969_GPX4	P36969	GPX4
P39656_DDOST	P39656	DDOST
P40227_CCT6A	P40227	CCT6A
P42126_ECI1	P42126	ECI1
P42229_STAT5A	P42229	STAT5A
P43121_MCAM	P43121	MCAM
P43243_MATR3	P43243	MATR3
P46778_RPL21	P46778	RPL21
P46782_RPS5	P46782	RPS5
P46783_RPS10	P46783	RPS10
P46821_MAP1B	P46821	MAP1B
P46939_UTRN	P46939	UTRN
P48444_ARCN1	P48444	ARCN1
P48643_CCT5	P48643	CCT5
P48735_IDH2	P48735	IDH2
P49720_PSMB3	P49720	PSMB3
P50991_CCT4	P50991	CCT4
P50993_ATP1A2	P50993	ATP1A2
P51911_CNN1	P51911	CNN1
P53004_BLVRA	P53004	BLVRA
P54578_USP14	P54578	USP14
P54920_NAPA	P54920	NAPA
P55263_ADK	P55263	ADK
P55265_ADAR	P55265	ADAR
P55769_SNU13	P55769	SNU13
P55809_OXCT1	P55809	OXCT1
P56199_ITGA1	P56199	ITGA1
P56385_ATP5I	P56385	ATP5I
P60900_PSMA6	P60900	PSMA6
P60953_CDC42	P60953	CDC42
P61020_RAB5B	P61020	RAB5B
P61106_RAB14	P61106	RAB14
P61129_ZC3H6	P61129	ZC3H6
P61158_ACTR3	P61158	ACTR3
P61163_ACTR1A	P61163	ACTR1A
P61313_RPL15	P61313	RPL15
P61970_NUTF2	P61970	NUTF2
P62263_RPS14	P62263	RPS14
P62306_SNRPF	P62306	SNRPF
P62328_TMSB4X	P62328	TMSB4X
P68366_TUBA4A	P68366	TUBA4A
P78344_EIF4G2	P78344	EIF4G2
P78371_CCT2	P78371	CCT2
P82909_MRPS36	P82909	MRPS36
P84157_MXRA7	P84157	MXRA7
Q00796_SORD	Q00796	SORD
Q01844_EWSR1	Q01844	EWSR1
Q02790_FKBP4	Q02790	FKBP4
Q04446_GBE1	Q04446	GBE1
Q04828_AKR1C1	Q04828	AKR1C1
Q07960_ARHGAP1	Q07960	ARHGAP1
Q12765_SCRN1	Q12765	SCRN1
Q12907_LMAN2	Q12907	LMAN2
Q12955_ANK3	Q12955	ANK3
Q13085_ACACA	Q13085	ACACA
Q13148_TARDBP	Q13148	TARDBP
Q13263_TRIM28	Q13263	TRIM28
Q13423_NNT	Q13423	NNT
Q13554_CAMK2B	Q13554	CAMK2B
Q14061_COX17	Q14061	COX17
Q14108_SCARB2	Q14108	SCARB2
Q14203_DCTN1	Q14203	DCTN1
Q14204_DYNC1H1	Q14204	DYNC1H1
Q14240_EIF4A2	Q14240	EIF4A2
Q15021_NCAPD2	Q15021	NCAPD2
Q15124_PGM5	Q15124	PGM5
Q15555_MAPRE2	Q15555	MAPRE2
Q15637_SF1	Q15637	SF1
Q15654_TRIP6	Q15654	TRIP6
Q16363_LAMA4	Q16363	LAMA4
Q16643_DBN1	Q16643	DBN1
Q16720_ATP2B3	Q16720	ATP2B3
Q16864_ATP6V1F	Q16864	ATP6V1F
Q16891_IMMT	Q16891	IMMT
Q2LD37_KIAA1109	Q2LD37	KIAA1109
Q2M389_WASHC4	Q2M389	WASHC4
Q567U6_CCDC93	Q567U6	CCDC93
Q5GJ75_TNFAIP8L3	Q5GJ75	TNFAIP8L3
Q5JRX3_PITRM1	Q5JRX3	PITRM1
Q5T4S7_UBR4	Q5T4S7	UBR4
Q6PGP7_TTC37	Q6PGP7	TTC37
Q7L0Q8_RHOU	Q7L0Q8	RHOU
Q7Z4I7_LIMS2	Q7Z4I7	LIMS2
Q7Z4W1_DCXR	Q7Z4W1	DCXR
Q86UE4_MTDH	Q86UE4	MTDH
Q8IY33_MICALL2	Q8IY33	MICALL2
Q8N1G4_LRRC47	Q8N1G4	LRRC47
Q8NAB2_KBTBD3	Q8NAB2	KBTBD3
Q8WUM4_PDCD6IP	Q8WUM4	PDCD6IP
Q8WW12_PCNP	Q8WW12	PCNP
Q8WX93_PALLD	Q8WX93	PALLD
Q92890_UFD1	Q92890	UFD1
Q96AC1_FERMT2	Q96AC1	FERMT2
Q96C19_EFHD2	Q96C19	EFHD2
Q96FJ2_DYNLL2	Q96FJ2	DYNLL2
Q96I99_SUCLG2	Q96I99	SUCLG2
Q96IZ0_PAWR	Q96IZ0	PAWR
Q96PY5_FMNL2	Q96PY5	FMNL2
Q99832_CCT7	Q99832	CCT7
Q9BPX5_ARPC5L	Q9BPX5	ARPC5L
Q9BRF8_CPPED1	Q9BRF8	CPPED1
Q9BUL8_PDCD10	Q9BUL8	PDCD10
Q9BUT1_BDH2	Q9BUT1	BDH2
Q9BXN1_ASPN	Q9BXN1	ASPN
Q9BYX7_POTEKP	Q9BYX7	POTEKP
Q9C037_TRIM4	Q9C037	TRIM4
Q9C0B1_FTO	Q9C0B1	FTO
Q9GZN8_C20orf27	Q9GZN8	C20orf27
Q9H2G2_SLK	Q9H2G2	SLK
Q9H2U2_PPA2	Q9H2U2	PPA2
Q9H4G4_GLIPR2	Q9H4G4	GLIPR2
Q9H4M9_EHD1	Q9H4M9	EHD1
Q9H910_JPT2	Q9H910	JPT2
Q9NNW7_TXNRD2	Q9NNW7	TXNRD2
Q9NQP4_PFDN4	Q9NQP4	PFDN4
Q9NRV9_HEBP1	Q9NRV9	HEBP1
Q9NTK5_OLA1	Q9NTK5	OLA1
Q9NVA2_SEPT11	Q9NVA2	44085
Q9NVS9_PNPO	Q9NVS9	PNPO
Q9NZL9_MAT2B	Q9NZL9	MAT2B
Q9NZM1_MYOF	Q9NZM1	MYOF
Q9NZN3_EHD3	Q9NZN3	EHD3
Q9P0V9_SEPT10	Q9P0V9	44084
Q9P219_CCDC88C	Q9P219	CCDC88C
Q9UBE0_SAE1	Q9UBE0	SAE1
Q9UEY8_ADD3	Q9UEY8	ADD3
Q9UGI8_TES	Q9UGI8	TES
Q9UJC5_SH3BGRL2	Q9UJC5	SH3BGRL2
Q9UKK9_NUDT5	Q9UKK9	NUDT5
Q9UN36_NDRG2	Q9UN36	NDRG2
Q9UPA5_BSN	Q9UPA5	BSN
Q9Y230_RUVBL2	Q9Y230	RUVBL2
Q9Y265_RUVBL1	Q9Y265	RUVBL1
Q9Y266_NUDC	Q9Y266	NUDC
Q9Y2A7_NCKAP1	Q9Y2A7	NCKAP1
Q9Y2Q3_GSTK1	Q9Y2Q3	GSTK1
Q9Y315_DERA	Q9Y315	DERA
Q9Y3A5_SBDS	Q9Y3A5	SBDS
Q9Y3I0_RTCB	Q9Y3I0	RTCB
Q9Y3U8_RPL36	Q9Y3U8	RPL36
Q9Y6H1_CHCHD2	Q9Y6H1	CHCHD2
Q9Y6Y8_SEC23IP	Q9Y6Y8	SEC23IP
A0A075B6K5_IGLV3-9	A0A075B6K5	IGLV3-9
A0A075B6S2_IGKV2D-29	A0A075B6S2	IGKV2D-29
A6NMB1_SIGLEC16	A6NMB1	SIGLEC16
O00170_AIP	O00170	AIP
O00231_PSMD11	O00231	PSMD11
O00303_EIF3F	O00303	EIF3F
O00763_ACACB	O00763	ACACB
O14980_XPO1	O14980	XPO1
O15143_ARPC1B	O15143	ARPC1B
O15212_PFDN6	O15212	PFDN6
O15382_BCAT2	O15382	BCAT2
O15400_STX7	O15400	STX7
O43567_RNF13	O43567	RNF13
O43765_SGTA	O43765	SGTA
O43776_NARS	O43776	NARS
O43809_NUDT21	O43809	NUDT21
O43837_IDH3B	O43837	IDH3B
O43865_AHCYL1	O43865	AHCYL1
O60313_OPA1	O60313	OPA1
O60566_BUB1B	O60566	BUB1B
O60884_DNAJA2	O60884	DNAJA2
O60888_CUTA	O60888	CUTA
O75165_DNAJC13	O75165	DNAJC13
O75351_VPS4B	O75351	VPS4B
O75534_CSDE1	O75534	CSDE1
O75608_LYPLA1	O75608	LYPLA1
O94874_UFL1	O94874	UFL1
O94903_PLPBP	O94903	PLPBP
O95394_PGM3	O95394	PGM3
O95433_AHSA1	O95433	AHSA1
O95834_EML2	O95834	EML2
P00167_CYB5A	P00167	CYB5A
P00736_C1R	P00736	C1R
P01624_IGKV3-15	P01624	IGKV3-15
P01782_IGHV3-9	P01782	IGHV3-9
P02511_CRYAB	P02511	CRYAB
P02656_APOC3	P02656	APOC3
P02794_FTH1	P02794	FTH1
P03952_KLKB1	P03952	KLKB1
P04066_FUCA1	P04066	FUCA1
P04844_RPN2	P04844	RPN2
P05023_ATP1A1	P05023	ATP1A1
P05109_S100A8	P05109	S100A8
P05141_SLC25A5	P05141	SLC25A5
P05156_CFI	P05156	CFI
P05165_PCCA	P05165	PCCA
P05546_SERPIND1	P05546	SERPIND1
P05787_KRT8	P05787	KRT8
P07099_EPHX1	P07099	EPHX1
P07358_C8B	P07358	C8B
P07814_EPRS	P07814	EPRS
P09497_CLTB	P09497	CLTB
P09661_SNRPA1	P09661	SNRPA1
P0DP02_IGHV3-30-3	P0DP02	IGHV3-30-3
P10915_HAPLN1	P10915	HAPLN1
P11182_DBT	P11182	DBT
P11279_LAMP1	P11279	LAMP1
P12081_HARS	P12081	HARS
P12694_BCKDHA	P12694	BCKDHA
P12882_MYH1	P12882	MYH1
P13473_LAMP2	P13473	LAMP2
P13987_CD59	P13987	CD59
P14324_FDPS	P14324	FDPS
P14649_MYL6B	P14649	MYL6B
P16591_FER	P16591	FER
P18583_SON	P18583	SON
P19367_HK1	P19367	HK1
P19838_NFKB1	P19838	NFKB1
P20290_BTF3	P20290	BTF3
P22087_FBL	P22087	FBL
P22234_PAICS	P22234	PAICS
P24539_ATP5F1	P24539	ATP5F1
P24844_MYL9	P24844	MYL9
P25325_MPST	P25325	MPST
P25398_RPS12	P25398	RPS12
P26447_S100A4	P26447	S100A4
P26639_TARS	P26639	TARS
P27169_PON1	P27169	PON1
P27361_MAPK3	P27361	MAPK3
P35080_PFN2	P35080	PFN2
P35237_SERPINB6	P35237	SERPINB6
P35556_FBN2	P35556	FBN2
P35754_GLRX	P35754	GLRX
P35998_PSMC2	P35998	PSMC2
P36542_ATP5C1	P36542	ATP5C1
P38919_EIF4A3	P38919	EIF4A3
P41226_UBA7	P41226	UBA7
P42025_ACTR1B	P42025	ACTR1B
P42166_TMPO	P42166	TMPO
P42224_STAT1	P42224	STAT1
P46779_RPL28	P46779	RPL28
P48047_ATP5O	P48047	ATP5O
P49257_LMAN1	P49257	LMAN1
P49588_AARS	P49588	AARS
P49755_TMED10	P49755	TMED10
P49821_NDUFV1	P49821	NDUFV1
P50579_METAP2	P50579	METAP2
P50851_LRBA	P50851	LRBA
P50990_CCT8	P50990	CCT8
P51648_ALDH3A2	P51648	ALDH3A2
P51649_ALDH5A1	P51649	ALDH5A1
P51659_HSD17B4	P51659	HSD17B4
P53041_PPP5C	P53041	PPP5C
P53618_COPB1	P53618	COPB1
P53621_COPA	P53621	COPA
P53634_CTSC	P53634	CTSC
P54136_RARS	P54136	RARS
P55060_CSE1L	P55060	CSE1L
P55795_HNRNPH2	P55795	HNRNPH2
P55884_EIF3B	P55884	EIF3B
P56537_EIF6	P56537	EIF6
P61081_UBE2M	P61081	UBE2M
P62191_PSMC1	P62191	PSMC1
P62244_RPS15A	P62244	RPS15A
P62316_SNRPD2	P62316	SNRPD2
P62318_SNRPD3	P62318	SNRPD3
P62841_RPS15	P62841	RPS15
P62910_RPL32	P62910	RPL32
P63010_AP2B1	P63010	AP2B1
P63096_GNAI1	P63096	GNAI1
P63279_UBE2I	P63279	UBE2I
P67870_CSNK2B	P67870	CSNK2B
P78347_GTF2I	P78347	GTF2I
P78559_MAP1A	P78559	MAP1A
P82979_SARNP	P82979	SARNP
P83731_RPL24	P83731	RPL24
P84098_RPL19	P84098	RPL19
Q00059_TFAM	Q00059	TFAM
Q00577_PURA	Q00577	PURA
Q02252_ALDH6A1	Q02252	ALDH6A1
Q02543_RPL18A	Q02543	RPL18A
Q03001_DST	Q03001	DST
Q06124_PTPN11	Q06124	PTPN11
Q07955_SRSF1	Q07955	SRSF1
Q08211_DHX9	Q08211	DHX9
Q09028_RBBP4	Q09028	RBBP4
Q12905_ILF2	Q12905	ILF2
Q13153_PAK1	Q13153	PAK1
Q13177_PAK2	Q13177	PAK2
Q13283_G3BP1	Q13283	G3BP1
Q13310_PABPC4	Q13310	PABPC4
Q13347_EIF3I	Q13347	EIF3I
Q13442_PDAP1	Q13442	PDAP1
Q13492_PICALM	Q13492	PICALM
Q13596_SNX1	Q13596	SNX1
Q13748_TUBA3C	Q13748	TUBA3C
Q14151_SAFB2	Q14151	SAFB2
Q14258_TRIM25	Q14258	TRIM25
Q14683_SMC1A	Q14683	SMC1A
Q15008_PSMD6	Q15008	PSMD6
Q15046_KARS	Q15046	KARS
Q15836_VAMP3	Q15836	VAMP3
Q15843_NEDD8	Q15843	NEDD8
Q15847_ADIRF	Q15847	ADIRF
Q16513_PKN2	Q16513	PKN2
Q16630_CPSF6	Q16630	CPSF6
Q16762_TST	Q16762	TST
Q5JTV8_TOR1AIP1	Q5JTV8	TOR1AIP1
Q5T5C0_STXBP5	Q5T5C0	STXBP5
Q5T6V5_C9orf64	Q5T6V5	C9orf64
Q5T7N2_L1TD1	Q5T7N2	L1TD1
Q68CZ1_RPGRIP1L	Q68CZ1	RPGRIP1L
Q6NUK1_SLC25A24	Q6NUK1	SLC25A24
Q6XZF7_DNMBP	Q6XZF7	DNMBP
Q6YN16_HSDL2	Q6YN16	HSDL2
Q709C8_VPS13C	Q709C8	VPS13C
Q7L014_DDX46	Q7L014	DDX46
Q86VP6_CAND1	Q86VP6	CAND1
Q86X76_NIT1	Q86X76	NIT1
Q8N335_GPD1L	Q8N335	GPD1L
Q8NBJ5_COLGALT1	Q8NBJ5	COLGALT1
Q8NDW8_TTC21A	Q8NDW8	TTC21A
Q8NE71_ABCF1	Q8NE71	ABCF1
Q8NHQ9_DDX55	Q8NHQ9	DDX55
Q92499_DDX1	Q92499	DDX1
Q92878_RAD50	Q92878	RAD50
Q92896_GLG1	Q92896	GLG1
Q92900_UPF1	Q92900	UPF1
Q969Z3_MARC2	Q969Z3	43892
Q96C23_GALM	Q96C23	GALM
Q96EP5_DAZAP1	Q96EP5	DAZAP1
Q96IU4_ABHD14B	Q96IU4	ABHD14B
Q96S44_TP53RK	Q96S44	TP53RK
Q99436_PSMB7	Q99436	PSMB7
Q99460_PSMD1	Q99460	PSMD1
Q99961_SH3GL1	Q99961	SH3GL1
Q9BVC6_TMEM109	Q9BVC6	TMEM109
Q9BX68_HINT2	Q9BX68	HINT2
Q9BXW6_OSBPL1A	Q9BXW6	OSBPL1A
Q9H009_NACA2	Q9H009	NACA2
Q9H0E2_TOLLIP	Q9H0E2	TOLLIP
Q9H0R4_HDHD2	Q9H0R4	HDHD2
Q9H299_SH3BGRL3	Q9H299	SH3BGRL3
Q9H444_CHMP4B	Q9H444	CHMP4B
Q9H479_FN3K	Q9H479	FN3K
Q9H4A4_RNPEP	Q9H4A4	RNPEP
Q9H8H3_METTL7A	Q9H8H3	METTL7A
Q9HAV7_GRPEL1	Q9HAV7	GRPEL1
Q9HB71_CACYBP	Q9HB71	CACYBP
Q9NP72_RAB18	Q9NP72	RAB18
Q9NPJ3_ACOT13	Q9NPJ3	ACOT13
Q9NQW7_XPNPEP1	Q9NQW7	XPNPEP1
Q9NSE4_IARS2	Q9NSE4	IARS2
Q9NTX5_ECHDC1	Q9NTX5	ECHDC1
Q9NVD7_PARVA	Q9NVD7	PARVA
Q9NVP1_DDX18	Q9NVP1	DDX18
Q9NX46_ADPRHL2	Q9NX46	ADPRHL2
Q9NY65_TUBA8	Q9NY65	TUBA8
Q9NYQ8_FAT2	Q9NYQ8	FAT2
Q9NZ45_CISD1	Q9NZ45	CISD1
Q9NZU5_LMCD1	Q9NZU5	LMCD1
Q9P0K7_RAI14	Q9P0K7	RAI14
Q9P0L0_VAPA	Q9P0L0	VAPA
Q9P1F3_ABRACL	Q9P1F3	ABRACL
Q9P2J5_LARS	Q9P2J5	LARS
Q9P2R7_SUCLA2	Q9P2R7	SUCLA2
Q9UBF2_COPG2	Q9UBF2	COPG2
Q9UDT6_CLIP2	Q9UDT6	CLIP2
Q9UHQ9_CYB5R1	Q9UHQ9	CYB5R1
Q9UKM9_RALY	Q9UKM9	RALY
Q9UKY7_CDV3	Q9UKY7	CDV3
Q9UL25_RAB21	Q9UL25	RAB21
Q9UMS4_PRPF19	Q9UMS4	PRPF19
Q9UMS6_SYNPO2	Q9UMS6	SYNPO2
Q9UMX0_UBQLN1	Q9UMX0	UBQLN1
Q9UNH7_SNX6	Q9UNH7	SNX6
Q9UQE7_SMC3	Q9UQE7	SMC3
Q9Y224_RTRAF	Q9Y224	RTRAF
Q9Y250_LZTS1	Q9Y250	LZTS1
Q9Y277_VDAC3	Q9Y277	VDAC3
Q9Y2W1_THRAP3	Q9Y2W1	THRAP3
Q9Y305_ACOT9	Q9Y305	ACOT9
Q9Y3Z3_SAMHD1	Q9Y3Z3	SAMHD1
Q9Y4G6_TLN2	Q9Y4G6	TLN2
Q9Y5P6_GMPPB	Q9Y5P6	GMPPB
Q9Y6D5_ARFGEF2	Q9Y6D5	ARFGEF2
Q9Y6K8_AK5	Q9Y6K8	AK5
Q9Y6N5_SQOR	Q9Y6N5	SQOR
A0A0A0MRZ8_IGKV3D-11	A0A0A0MRZ8;P04433	IGKV3D-11;IGKV3-11
A0AVT1_UBA6	A0AVT1	UBA6
O00178_GTPBP1	O00178	GTPBP1
O00217_NDUFS8	O00217	NDUFS8
O00232_PSMD12	O00232	PSMD12
O00410_IPO5	O00410	IPO5
O00560_SDCBP	O00560	SDCBP
O00567_NOP56	O00567	NOP56
O14531_DPYSL4	O14531	DPYSL4
O14686_KMT2D	O14686	KMT2D
O14791_APOL1	O14791	APOL1
O14880_MGST3	O14880	MGST3
O14964_HGS	O14964	HGS
O14983_ATP2A1	O14983	ATP2A1
O15371_EIF3D	O15371	EIF3D
O43143_DHX15	O43143	DHX15
O43181_NDUFS4	O43181	NDUFS4
O43504_LAMTOR5	O43504	LAMTOR5
O43598_DNPH1	O43598	DNPH1
O43681_ASNA1	O43681	ASNA1
O43896_KIF1C	O43896	KIF1C
O43920_NDUFS5	O43920	NDUFS5
O60701_UGDH	O60701	UGDH
O75306_NDUFS2	O75306	NDUFS2
O75340_PDCD6	O75340	PDCD6
O75475_PSIP1	O75475	PSIP1
O75964_ATP5L	O75964	ATP5L
O94925_GLS	O94925	GLS
O95154_AKR7A3	O95154	AKR7A3
O95299_NDUFA10	O95299	NDUFA10
O95352_ATG7	O95352	ATG7
O95372_LYPLA2	O95372	LYPLA2
O95671_ASMTL	O95671	ASMTL
O95747_OXSR1	O95747	OXSR1
O96000_NDUFB10	O96000	NDUFB10
P00505_GOT2	P00505	GOT2
P01602_IGKV1-5	P01602	IGKV1-5
P01764_IGHV3-23	P01764	IGHV3-23
P02549_SPTA1	P02549	SPTA1
P04216_THY1	P04216	THY1
P04222_HLA-C	P04222	HLA-C
P05026_ATP1B1	P05026	ATP1B1
P05997_COL5A2	P05997	COL5A2
P07360_C8G	P07360	C8G
P07996_THBS1	P07996	THBS1
P08571_CD14	P08571	CD14
P08574_CYC1	P08574	CYC1
P09467_FBP1	P09467	FBP1
P09488_GSTM1	P09488	GSTM1
P10644_PRKAR1A	P10644	PRKAR1A
P11171_EPB41	P11171	EPB41
P11277_SPTB	P11277	SPTB
P11908_PRPS2	P11908	PRPS2
P12004_PCNA	P12004	PCNA
P12270_TPR	P12270	TPR
P14868_DARS	P14868	DARS
P15313_ATP6V1B1	P15313	ATP6V1B1
P15586_GNS	P15586	GNS
P16157_ANK1	P16157	ANK1
P16949_STMN1	P16949	STMN1
P17174_GOT1	P17174	GOT1
P17612_PRKACA	P17612	PRKACA
P20020_ATP2B1	P20020	ATP2B1
P20702_ITGAX	P20702	ITGAX
P21281_ATP6V1B2	P21281	ATP6V1B2
P22059_OSBP	P22059	OSBP
P22102_GART	P22102	GART
P22570_FDXR	P22570	FDXR
P23229_ITGA6	P23229	ITGA6
P23634_ATP2B4	P23634	ATP2B4
P23786_CPT2	P23786	CPT2
P26196_DDX6	P26196	DDX6
P26640_VARS	P26640	VARS
P29218_IMPA1	P29218	IMPA1
P29622_SERPINA4	P29622	SERPINA4
P30520_ADSS	P30520	ADSS
P30837_ALDH1B1	P30837	ALDH1B1
P33402_GUCY1A2	P33402	GUCY1A2
P37840_SNCA	P37840	SNCA
P39059_COL15A1	P39059	COL15A1
P40306_PSMB10	P40306	PSMB10
P40763_STAT3	P40763	STAT3
P41252_IARS	P41252	IARS
P42566_EPS15	P42566	EPS15
P43304_GPD2	P43304	GPD2
P43307_SSR1	P43307	SSR1
P45954_ACADSB	P45954	ACADSB
P46013_MKI67	P46013	MKI67
P46459_NSF	P46459	NSF
P46977_STT3A	P46977	STT3A
P48147_PREP	P48147	PREP
P49593_PPM1F	P49593	PPM1F
P49792_RANBP2	P49792	RANBP2
P50213_IDH3A	P50213	IDH3A
P50225_SULT1A1	P50225	SULT1A1
P50402_EMD	P50402	EMD
P50479_PDLIM4	P50479	PDLIM4
P51570_GALK1	P51570	GALK1
P53007_SLC25A1	P53007	SLC25A1
P53992_SEC24C	P53992	SEC24C
P54289_CACNA2D1	P54289	CACNA2D1
P54725_RAD23A	P54725	RAD23A
P54802_NAGLU	P54802	NAGLU
P55010_EIF5	P55010	EIF5
P55145_MANF	P55145	MANF
P56134_ATP5J2	P56134	ATP5J2
P59998_ARPC4	P59998	ARPC4
P61086_UBE2K	P61086	UBE2K
P61201_COPS2	P61201	COPS2
P61586_RHOA	P61586	RHOA
P61619_SEC61A1	P61619	SEC61A1
P61964_WDR5	P61964	WDR5
P62310_LSM3	P62310	LSM3
P62333_PSMC6	P62333	PSMC6
P62495_ETF1	P62495	ETF1
P62854_RPS26	P62854	RPS26
P62861_FAU	P62861	FAU
P62993_GRB2	P62993	GRB2
P83876_TXNL4A	P83876	TXNL4A
Q00341_HDLBP	Q00341	HDLBP
Q00765_REEP5	Q00765	REEP5
Q04837_SSBP1	Q04837	SSBP1
Q07812_BAX	Q07812	BAX
Q10567_AP1B1	Q10567	AP1B1
Q13057_COASY	Q13057	COASY
Q13361_MFAP5	Q13361	MFAP5
Q13425_SNTB2	Q13425	SNTB2
Q13509_TUBB3	Q13509	TUBB3
Q13526_PIN1	Q13526	PIN1
Q13557_CAMK2D	Q13557	CAMK2D
Q13564_NAE1	Q13564	NAE1
Q13630_TSTA3	Q13630	TSTA3
Q14008_CKAP5	Q14008	CKAP5
Q14139_UBE4A	Q14139	UBE4A
Q14257_RCN2	Q14257	RCN2
Q14315_FLNC	Q14315	FLNC
Q14498_RBM39	Q14498	RBM39
Q15102_PAFAH1B3	Q15102	PAFAH1B3
Q15363_TMED2	Q15363	TMED2
Q16401_PSMD5	Q16401	PSMD5
Q16666_IFI16	Q16666	IFI16
Q2TAA2_IAH1	Q2TAA2	IAH1
Q3KQU3_MAP7D1	Q3KQU3	MAP7D1
Q53EL6_PDCD4	Q53EL6	PDCD4
Q5JPE7_NOMO2	Q5JPE7	NOMO2
Q5JWF2_GNAS	Q5JWF2	GNAS
Q5VTR2_RNF20	Q5VTR2	RNF20
Q63HN8_RNF213	Q63HN8	RNF213
Q63ZY3_KANK2	Q63ZY3	KANK2
Q6BDS2_UHRF1BP1	Q6BDS2	UHRF1BP1
Q6MZP7_LIN54	Q6MZP7	LIN54
Q6XQN6_NAPRT	Q6XQN6	NAPRT
Q7RTV0_PHF5A	Q7RTV0	PHF5A
Q7Z6Z7_HUWE1	Q7Z6Z7	HUWE1
Q86U42_PABPN1	Q86U42	PABPN1
Q86VN1_VPS36	Q86VN1	VPS36
Q8IYD1_GSPT2	Q8IYD1	GSPT2
Q8IZ83_ALDH16A1	Q8IZ83	ALDH16A1
Q8N163_CCAR2	Q8N163	CCAR2
Q8N3V7_SYNPO	Q8N3V7	SYNPO
Q8NG11_TSPAN14	Q8NG11	TSPAN14
Q8NI08_NCOA7	Q8NI08	NCOA7
Q8TCD5_NT5C	Q8TCD5	NT5C
Q8WVM8_SCFD1	Q8WVM8	SCFD1
Q8WXF1_PSPC1	Q8WXF1	PSPC1
Q92688_ANP32B	Q92688	ANP32B
Q92973_TNPO1	Q92973	TNPO1
Q96A26_FAM162A	Q96A26	FAM162A
Q96AB3_ISOC2	Q96AB3	ISOC2
Q96BJ3_AIDA	Q96BJ3	AIDA
Q96DG6_CMBL	Q96DG6	CMBL
Q96IX5_USMG5	Q96IX5	USMG5
Q96JB5_CDK5RAP3	Q96JB5	CDK5RAP3
Q96JJ3_ELMO2	Q96JJ3	ELMO2
Q96M27_PRRC1	Q96M27	PRRC1
Q96TC7_RMDN3	Q96TC7	RMDN3
Q99426_TBCB	Q99426	TBCB
Q99683_MAP3K5	Q99683	MAP3K5
Q99735_MGST2	Q99735	MGST2
Q9BQL6_FERMT1	Q9BQL6	FERMT1
Q9BT78_COPS4	Q9BT78	COPS4
Q9BTV4_TMEM43	Q9BTV4	TMEM43
Q9BWM7_SFXN3	Q9BWM7	SFXN3
Q9BZZ5_API5	Q9BZZ5	API5
Q9GZT3_SLIRP	Q9GZT3	SLIRP
Q9H008_LHPP	Q9H008	LHPP
Q9H3K6_BOLA2	Q9H3K6	BOLA2
Q9H3Q1_CDC42EP4	Q9H3Q1	CDC42EP4
Q9H3S7_PTPN23	Q9H3S7	PTPN23
Q9H845_ACAD9	Q9H845	ACAD9
Q9HBI1_PARVB	Q9HBI1	PARVB
Q9HCH3_CPNE5	Q9HCH3	CPNE5
Q9NR28_DIABLO	Q9NR28	DIABLO
Q9NR50_EIF2B3	Q9NR50	EIF2B3
Q9NSD9_FARSB	Q9NSD9	FARSB
Q9NUJ1_ABHD10	Q9NUJ1	ABHD10
Q9NUP9_LIN7C	Q9NUP9	LIN7C
Q9NUU7_DDX19A	Q9NUU7	DDX19A
Q9NX63_CHCHD3	Q9NX63	CHCHD3
Q9NY33_DPP3	Q9NY33	DPP3
Q9NZ01_TECR	Q9NZ01	TECR
Q9NZ08_ERAP1	Q9NZ08	ERAP1
Q9NZB2_FAM120A	Q9NZB2	FAM120A
Q9P2T1_GMPR2	Q9P2T1	GMPR2
Q9UBS4_DNAJB11	Q9UBS4	DNAJB11
Q9UBT2_UBA2	Q9UBT2	UBA2
Q9UJZ1_STOML2	Q9UJZ1	STOML2
Q9UKJ5_CHIC2	Q9UKJ5	CHIC2
Q9UNF0_PACSIN2	Q9UNF0	PACSIN2
Q9UNS2_COPS3	Q9UNS2	COPS3
Q9Y263_PLAA	Q9Y263	PLAA
Q9Y2D5_AKAP2	Q9Y2D5	AKAP2
Q9Y2Z0_SUGT1	Q9Y2Z0	SUGT1
Q9Y333_LSM2	Q9Y333	LSM2
Q9Y371_SH3GLB1	Q9Y371	SH3GLB1
Q9Y376_CAB39	Q9Y376	CAB39
Q9Y3D6_FIS1	Q9Y3D6	FIS1
Q9Y5K5_UCHL5	Q9Y5K5	UCHL5
Q9Y5K6_CD2AP	Q9Y5K6	CD2AP
Q9Y613_FHOD1	Q9Y613	FHOD1
Q9Y6E0_STK24	Q9Y6E0	STK24
A0A075B6P5_IGKV2-28	A0A075B6P5;P01615	IGKV2-28;IGKV2D-28
A0A0B4J1Y9_IGHV3-72	A0A0B4J1Y9	IGHV3-72
A0A0C4DH38_IGHV5-51	A0A0C4DH38	IGHV5-51
A0A0C4DH67_IGKV1-8	A0A0C4DH67	IGKV1-8
A0FGR8_ESYT2	A0FGR8	ESYT2
A1L0T0_ILVBL	A1L0T0	ILVBL
A6QL63_BTBD11	A6QL63	BTBD11
O00139_KIF2A	O00139	KIF2A
O00186_STXBP3	O00186	STXBP3
O00429_DNM1L	O00429	DNM1L
O00487_PSMD14	O00487	PSMD14
O14602_EIF1AY	O14602	EIF1AY
O14744_PRMT5	O14744	PRMT5
O43313_ATMIN	O43313	ATMIN
O43678_NDUFA2	O43678	NDUFA2
O43795_MYO1B	O43795	MYO1B
O60256_PRPSAP2	O60256	PRPSAP2
O60551_NMT2	O60551	NMT2
O60613_SELENOF	O60613	SELENOF
O60684_KPNA6	O60684	KPNA6
O75150_RNF40	O75150	RNF40
O75175_CNOT3	O75175	CNOT3
O75323_NIPSNAP2	O75323	NIPSNAP2
O75380_NDUFS6	O75380	NDUFS6
O75431_MTX2	O75431	MTX2
O75506_HSBP1	O75506	HSBP1
O75521_ECI2	O75521	ECI2
O75569_PRKRA	O75569	PRKRA
O75746_SLC25A12	O75746	SLC25A12
O75923_DYSF	O75923	DYSF
O75937_DNAJC8	O75937	DNAJC8
O94832_MYO1D	O94832	MYO1D
O95373_IPO7	O95373	IPO7
P00748_F12	P00748	F12
P01111_NRAS	P01111	NRAS
P02533_KRT14	P02533	KRT14
P02655_APOC2	P02655	APOC2
P02750_LRG1	P02750	LRG1
P05164_MPO	P05164	MPO
P06756_ITGAV	P06756	ITGAV
P06865_HEXA	P06865	HEXA
P07738_BPGM	P07738	BPGM
P07947_YES1	P07947	YES1
P08185_SERPINA6	P08185	SERPINA6
P08237_PFKM	P08237	PFKM
P09012_SNRPA	P09012	SNRPA
P09234_SNRPC	P09234	SNRPC
P09669_COX6C	P09669	COX6C
P12235_SLC25A4	P12235	SLC25A4
P14317_HCLS1	P14317	HCLS1
P14923_JUP	P14923	JUP
P15090_FABP4	P15090	FABP4
P16083_NQO2	P16083	NQO2
P16284_PECAM1	P16284	PECAM1
P16615_ATP2A2	P16615	ATP2A2
P16885_PLCG2	P16885	PLCG2
P19623_SRM	P19623	SRM
P23258_TUBG1	P23258	TUBG1
P23368_ME2	P23368	ME2
P27694_RPA1	P27694	RPA1
P27708_CAD	P27708	CAD
P28062_PSMB8	P28062	PSMB8
P28065_PSMB9	P28065	PSMB9
P30419_NMT1	P30419	NMT1
P32455_GBP1	P32455	GBP1
P33316_DUT	P33316	DUT
P34896_SHMT1	P34896	SHMT1
P34913_EPHX2	P34913	EPHX2
P35542_SAA4	P35542	SAA4
P35609_ACTN2	P35609	ACTN2
P35613_BSG	P35613	BSG
P35914_HMGCL	P35914	HMGCL
P36507_MAP2K2	P36507	MAP2K2
P36543_ATP6V1E1	P36543	ATP6V1E1
P36776_LONP1	P36776	LONP1
P40261_NNMT	P40261	NNMT
P40616_ARL1	P40616	ARL1
P42704_LRPPRC	P42704	LRPPRC
P42785_PRCP	P42785	PRCP
P47897_QARS	P47897	QARS
P48556_PSMD8	P48556	PSMD8
P49458_SRP9	P49458	SRP9
P49589_CARS	P49589	CARS
P49756_RBM25	P49756	RBM25
P51665_PSMD7	P51665	PSMD7
P51812_RPS6KA3	P51812	RPS6KA3
P53396_ACLY	P53396	ACLY
P53611_RABGGTB	P53611	RABGGTB
P54577_YARS	P54577	YARS
P54619_PRKAG1	P54619	PRKAG1
P59768_GNG2	P59768	GNG2
P61221_ABCE1	P61221	ABCE1
P62266_RPS23	P62266	RPS23
P62273_RPS29	P62273	RPS29
P80303_NUCB2	P80303	NUCB2
Q02978_SLC25A11	Q02978	SLC25A11
Q0ZGT2_NEXN	Q0ZGT2	NEXN
Q12792_TWF1	Q12792	TWF1
Q12931_TRAP1	Q12931	TRAP1
Q13445_TMED1	Q13445	TMED1
Q13616_CUL1	Q13616	CUL1
Q13619_CUL4A	Q13619	CUL4A
Q13724_MOGS	Q13724	MOGS
Q14696_MESD	Q14696	MESD
Q15005_SPCS2	Q15005	SPCS2
Q15436_SEC23A	Q15436	SEC23A
Q15819_UBE2V2	Q15819	UBE2V2
Q16795_NDUFA9	Q16795	NDUFA9
Q27J81_INF2	Q27J81	INF2
Q3ZCM7_TUBB8	Q3ZCM7	TUBB8
Q52LJ0_FAM98B	Q52LJ0	FAM98B
Q5TDH0_DDI2	Q5TDH0	DDI2
Q5VU43_PDE4DIP	Q5VU43	PDE4DIP
Q5VYK3_ECM29	Q5VYK3	ECM29
Q6UXV4_APOOL	Q6UXV4	APOOL
Q6WKZ4_RAB11FIP1	Q6WKZ4	RAB11FIP1
Q7L1Q6_BZW1	Q7L1Q6	BZW1
Q7L2H7_EIF3M	Q7L2H7	EIF3M
Q7L5N1_COPS6	Q7L5N1	COPS6
Q7Z7H5_TMED4	Q7Z7H5	TMED4
Q8IXQ6_PARP9	Q8IXQ6	PARP9
Q8NBF2_NHLRC2	Q8NBF2	NHLRC2
Q8NBX0_SCCPDH	Q8NBX0	SCCPDH
Q8NC56_LEMD2	Q8NC56	LEMD2
Q92530_PSMF1	Q92530	PSMF1
Q92598_HSPH1	Q92598	HSPH1
Q92616_GCN1	Q92616	GCN1
Q93009_USP7	Q93009	USP7
Q96AG4_LRRC59	Q96AG4	LRRC59
Q96BW5_PTER	Q96BW5	PTER
Q96CW1_AP2M1	Q96CW1	AP2M1
Q96FV2_SCRN2	Q96FV2	SCRN2
Q96HY6_DDRGK1	Q96HY6	DDRGK1
Q96IJ6_GMPPA	Q96IJ6	GMPPA
Q96JN2_CCDC136	Q96JN2	CCDC136
Q96TA1_FAM129B	Q96TA1	FAM129B
Q99538_LGMN	Q99538	LGMN
Q99757_TXN2	Q99757	TXN2
Q99873_PRMT1	Q99873	PRMT1
Q9BPW8_NIPSNAP1	Q9BPW8	NIPSNAP1
Q9BQA1_WDR77	Q9BQA1	WDR77
Q9BS40_LXN	Q9BS40	LXN
Q9BVG4_PBDC1	Q9BVG4	PBDC1
Q9BWJ5_SF3B5	Q9BWJ5	SF3B5
Q9BWS9_CHID1	Q9BWS9	CHID1
Q9BXK5_BCL2L13	Q9BXK5	BCL2L13
Q9BXS5_AP1M1	Q9BXS5	AP1M1
Q9BY44_EIF2A	Q9BY44	EIF2A
Q9BZL4_PPP1R12C	Q9BZL4	PPP1R12C
Q9BZQ8_FAM129A	Q9BZQ8	FAM129A
Q9C005_DPY30	Q9C005	DPY30
Q9GZR7_DDX24	Q9GZR7	DDX24
Q9NQG5_RPRD1B	Q9NQG5	RPRD1B
Q9NR12_PDLIM7	Q9NR12	PDLIM7
Q9NRR5_UBQLN4	Q9NRR5	UBQLN4
Q9NS69_TOMM22	Q9NS69	TOMM22
Q9NS91_RAD18	Q9NS91	RAD18
Q9NUV9_GIMAP4	Q9NUV9	GIMAP4
Q9NVI7_ATAD3A	Q9NVI7	ATAD3A
Q9NWS1_PARPBP	Q9NWS1	PARPBP
Q9NX40_OCIAD1	Q9NX40	OCIAD1
Q9NYF8_BCLAF1	Q9NYF8	BCLAF1
Q9P035_HACD3	Q9P035	HACD3
Q9P0J0_NDUFA13	Q9P0J0	NDUFA13
Q9UBG0_MRC2	Q9UBG0	MRC2
Q9UBQ5_EIF3K	Q9UBQ5	EIF3K
Q9UBY9_HSPB7	Q9UBY9	HSPB7
Q9UH99_SUN2	Q9UH99	SUN2
Q9UHY1_NRBP1	Q9UHY1	NRBP1
Q9UM54_MYO6	Q9UM54	MYO6
Q9UN86_G3BP2	Q9UN86	G3BP2
Q9UPN3_MACF1	Q9UPN3	MACF1
Q9Y262_EIF3L	Q9Y262	EIF3L
Q9Y2S2_CRYL1	Q9Y2S2	CRYL1
Q9Y2X3_NOP58	Q9Y2X3	NOP58
Q9Y394_DHRS7	Q9Y394	DHRS7
Q9Y3A2_UTP11	Q9Y3A2	UTP11
Q9Y4F1_FARP1	Q9Y4F1	FARP1
Q9Y512_SAMM50	Q9Y512	SAMM50
Q9Y678_COPG1	Q9Y678	COPG1
Q9Y6C9_MTCH2	Q9Y6C9	MTCH2
A6NCW0_USP17L3	A6NCW0;A8MUK1;C9J2P7;C9JJH3;C9JLJ4;C9JPN9;C9JVI0;D6R901;D6R9N7;D6RA61;D6RBQ6;D6RCP7;D6RJB6;Q0WX57;Q7RTZ2	USP17L3;USP17L5;USP17L15;USP17L10;USP17L13;USP17L12;USP17L11;USP17L21;USP17L18;USP17L22;USP17L17;USP17L19;USP17L20;USP17L24;USP17L1
O00161_SNAP23	O00161	SNAP23
O00193_SMAP	O00193	SMAP
O00423_EML1	O00423	EML1
O00442_RTCA	O00442	RTCA
O00584_RNASET2	O00584	RNASET2
O14617_AP3D1	O14617	AP3D1
O14745_SLC9A3R1	O14745	SLC9A3R1
O14772_FPGT	O14772	FPGT
O15117_FYB1	O15117	FYB1
O15305_PMM2	O15305	PMM2
O15498_YKT6	O15498	YKT6
O43615_TIMM44	O43615	TIMM44
O75251_NDUFS7	O75251	NDUFS7
O75348_ATP6V1G1	O75348	ATP6V1G1
O75460_ERN1	O75460	ERN1
O75643_SNRNP200	O75643	SNRNP200
O75891_ALDH1L1	O75891	ALDH1L1
O75899_GABBR2	O75899	GABBR2
O75934_BCAS2	O75934	BCAS2
O76024_WFS1	O76024	WFS1
O94826_TOMM70	O94826	TOMM70
O94919_ENDOD1	O94919	ENDOD1
O95168_NDUFB4	O95168	NDUFB4
O95202_LETM1	O95202	LETM1
O95479_H6PD	O95479	H6PD
O95777_LSM8	O95777	LSM8
O95817_BAG3	O95817	BAG3
P01700_IGLV1-47	P01700	IGLV1-47
P05106_ITGB3	P05106	ITGB3
P05166_PCCB	P05166	PCCB
P06132_UROD	P06132	UROD
P06681_C2	P06681	C2
P06732_CKM	P06732	CKM
P08174_CD55	P08174	CD55
P08253_MMP2	P08253	MMP2
P09110_ACAA1	P09110	ACAA1
P09455_RBP1	P09455	RBP1
P09668_CTSH	P09668	CTSH
P13611_VCAN	P13611	VCAN
P13727_PRG2	P13727	PRG2
P14406_COX7A2	P14406	COX7A2
P18077_RPL35A	P18077	RPL35A
P18754_RCC1	P18754	RCC1
P19525_EIF2AK2	P19525	EIF2AK2
P20340_RAB6A	P20340	RAB6A
P21589_NT5E	P21589	NT5E
P21953_BCKDHB	P21953	BCKDHB
P22830_FECH	P22830	FECH
P23193_TCEA1	P23193	TCEA1
P23975_SLC6A2	P23975	SLC6A2
P25685_DNAJB1	P25685	DNAJB1
P28340_POLD1	P28340	POLD1
P29144_TPP2	P29144	TPP2
P29536_LMOD1	P29536	LMOD1
P32456_GBP2	P32456	GBP2
P36915_GNL1	P36915	GNL1
P37235_HPCAL1	P37235	HPCAL1
P41236_PPP1R2	P41236	PPP1R2
P43487_RANBP1	P43487	RANBP1
P46063_RECQL	P46063	RECQL
P48739_PITPNB	P48739	PITPNB
P49354_FNTA	P49354	FNTA
P49407_ARRB1	P49407	ARRB1
P50453_SERPINB9	P50453	SERPINB9
P51153_RAB13	P51153	RAB13
P51571_SSR4	P51571	SSR4
P51580_TPMT	P51580	TPMT
P53990_IST1	P53990	IST1
P55001_MFAP2	P55001	MFAP2
P56192_MARS	P56192	MARS
P57737_CORO7	P57737	CORO7
P60891_PRPS1	P60891	PRPS1
P61006_RAB8A	P61006	RAB8A
P61513_RPL37A	P61513	RPL37A
P61758_VBP1	P61758	VBP1
P62304_SNRPE	P62304	SNRPE
P62899_RPL31	P62899	RPL31
P82650_MRPS22	P82650	MRPS22
P83881_RPL36A	P83881	RPL36A
P84085_ARF5	P84085	ARF5
P84090_ERH	P84090	ERH
P84095_RHOG	P84095	RHOG
Q01484_ANK2	Q01484	ANK2
Q08623_PUDP	Q08623	PUDP
Q12789_GTF3C1	Q12789	GTF3C1
Q13131_PRKAA1	Q13131	PRKAA1
Q13155_AIMP2	Q13155	AIMP2
Q13308_PTK7	Q13308	PTK7
Q13617_CUL2	Q13617	CUL2
Q13884_SNTB1	Q13884	SNTB1
Q14155_ARHGEF7	Q14155	ARHGEF7
Q14766_LTBP1	Q14766	LTBP1
Q15369_ELOC	Q15369	ELOC
Q15459_SF3A1	Q15459	SF3A1
Q16610_ECM1	Q16610	ECM1
Q16647_PTGIS	Q16647	PTGIS
Q4V328_GRIPAP1	Q4V328	GRIPAP1
Q66K74_MAP1S	Q66K74	MAP1S
Q6PD62_CTR9	Q6PD62	CTR9
Q6ZMZ3_SYNE3	Q6ZMZ3	SYNE3
Q6ZVM7_TOM1L2	Q6ZVM7	TOM1L2
Q8IVF2_AHNAK2	Q8IVF2	AHNAK2
Q8IWE2_FAM114A1	Q8IWE2	FAM114A1
Q8IYU8_MICU2	Q8IYU8	MICU2
Q8N1F7_NUP93	Q8N1F7	NUP93
Q8NBN7_RDH13	Q8NBN7	RDH13
Q8NBQ5_HSD17B11	Q8NBQ5	HSD17B11
Q8NFZ0_FBXO18	Q8NFZ0	FBXO18
Q8TBJ5_FEZF2	Q8TBJ5	FEZF2
Q8TC12_RDH11	Q8TC12	RDH11
Q8TCJ2_STT3B	Q8TCJ2	STT3B
Q8TCS8_PNPT1	Q8TCS8	PNPT1
Q8TD55_PLEKHO2	Q8TD55	PLEKHO2
Q8TEA8_DTD1	Q8TEA8	DTD1
Q8WVJ2_NUDCD2	Q8WVJ2	NUDCD2
Q92522_H1FX	Q92522	H1FX
Q92614_MYO18A	Q92614	MYO18A
Q92738_USP6NL	Q92738	USP6NL
Q92820_GGH	Q92820	GGH
Q92905_COPS5	Q92905	COPS5
Q93034_CUL5	Q93034	CUL5
Q93062_RBPMS	Q93062	RBPMS
Q969V3_NCLN	Q969V3	NCLN
Q969X5_ERGIC1	Q969X5	ERGIC1
Q96AQ6_PBXIP1	Q96AQ6	PBXIP1
Q96AT9_RPE	Q96AT9	RPE
Q96C86_DCPS	Q96C86	DCPS
Q96CN7_ISOC1	Q96CN7	ISOC1
Q96JP2_MYO15B	Q96JP2	MYO15B
Q96KN1_FAM84B	Q96KN1	FAM84B
Q96P70_IPO9	Q96P70	IPO9
Q99459_CDC5L	Q99459	CDC5L
Q99747_NAPG	Q99747	NAPG
Q99829_CPNE1	Q99829	CPNE1
Q99962_SH3GL2	Q99962	SH3GL2
Q9BQE3_TUBA1C	Q9BQE3	TUBA1C
Q9BQE5_APOL2	Q9BQE5	APOL2
Q9BWD1_ACAT2	Q9BWD1	ACAT2
Q9BXV9_GON7	Q9BXV9	GON7
Q9BZV1_UBXN6	Q9BZV1	UBXN6
Q9GZP4_PITHD1	Q9GZP4	PITHD1
Q9H2D6_TRIOBP	Q9H2D6	TRIOBP
Q9H3N1_TMX1	Q9H3N1	TMX1
Q9H3P7_ACBD3	Q9H3P7	ACBD3
Q9H6Z4_RANBP3	Q9H6Z4	RANBP3
Q9H8Y8_GORASP2	Q9H8Y8	GORASP2
Q9H9B4_SFXN1	Q9H9B4	SFXN1
Q9HD45_TM9SF3	Q9HD45	TM9SF3
Q9NR46_SH3GLB2	Q9NR46	SH3GLB2
Q9NRW1_RAB6B	Q9NRW1	RAB6B
Q9NUQ9_FAM49B	Q9NUQ9	FAM49B
Q9NX14_NDUFB11	Q9NX14	NDUFB11
Q9P0M6_H2AFY2	Q9P0M6	H2AFY2
Q9P2R3_ANKFY1	Q9P2R3	ANKFY1
Q9UBC2_EPS15L1	Q9UBC2	EPS15L1
Q9UGT4_SUSD2	Q9UGT4	SUSD2
Q9UHY7_ENOPH1	Q9UHY7	ENOPH1
Q9UI09_NDUFA12	Q9UI09	NDUFA12
Q9UK41_VPS28	Q9UK41	VPS28
Q9UKV3_ACIN1	Q9UKV3	ACIN1
Q9UMY4_SNX12	Q9UMY4	SNX12
Q9UNP9_PPIE	Q9UNP9	PPIE
Q9UPT5_EXOC7	Q9UPT5	EXOC7
Q9UQ16_DNM3	Q9UQ16	DNM3
Q9Y285_FARSA	Q9Y285	FARSA
Q9Y3A6_TMED5	Q9Y3A6	TMED5
Q9Y3E7_CHMP3	Q9Y3E7	CHMP3
Q9Y570_PPME1	Q9Y570	PPME1
Q9Y6B6_SAR1B	Q9Y6B6	SAR1B
Q9Y6R0_NUMBL	Q9Y6R0	NUMBL
A0A087WSY6_IGKV3D-15	A0A087WSY6	IGKV3D-15
A0A0B4J1V6_IGHV3-73	A0A0B4J1V6	IGHV3-73
A6ND91_ASPDH	A6ND91	ASPDH
O00743_PPP6C	O00743	PPP6C
O14672_ADAM10	O14672	ADAM10
O14786_NRP1	O14786	NRP1
O14907_TAX1BP3	O14907	TAX1BP3
O14910_LIN7A	O14910	LIN7A
O15042_U2SURP	O15042	U2SURP
O15372_EIF3H	O15372	EIF3H
O15440_ABCC5	O15440	ABCC5
O43670_ZNF207	O43670	ZNF207
O43790_KRT86	O43790	KRT86
O43895_XPNPEP2	O43895	XPNPEP2
O75022_LILRB3	O75022	LILRB3
O75145_PPFIA3	O75145	PPFIA3
O75592_MYCBP2	O75592	MYCBP2
O75688_PPM1B	O75688	PPM1B
O75694_NUP155	O75694	NUP155
O75832_PSMD10	O75832	PSMD10
O94855_SEC24D	O94855	SEC24D
O95057_DIRAS1	O95057	DIRAS1
O95182_NDUFA7	O95182	NDUFA7
O95197_RTN3	O95197	RTN3
O95232_LUC7L3	O95232	LUC7L3
P04181_OAT	P04181	OAT
P06730_EIF4E	P06730	EIF4E
P09486_SPARC	P09486	SPARC
P09936_UCHL1	P09936	UCHL1
P0C7P4_UQCRFS1P1	P0C7P4	UQCRFS1P1
P11388_TOP2A	P11388	TOP2A
P13807_GYS1	P13807	GYS1
P14735_IDE	P14735	IDE
P16298_PPP3CB	P16298	PPP3CB
P16401_HIST1H1B	P16401	HIST1H1B
P17050_NAGA	P17050	NAGA
P20138_CD33	P20138	CD33
P22033_MUT	P22033	MUT
P22694_PRKACB	P22694	PRKACB
P24557_TBXAS1	P24557	TBXAS1
P28072_PSMB6	P28072	PSMB6
P28289_TMOD1	P28289	TMOD1
P30519_HMOX2	P30519	HMOX2
P30536_TSPO	P30536	TSPO
[truncated: 437 more rows]

## Sheet: Tumor_Normal_Overlap
Index	Uniprot ID	Protein Group
P21964_COMT	P21964	COMT
Q86XP3_DDX42	Q86XP3	DDX42
P61960_UFM1	P61960	UFM1
A1L0T0_ILVBL	A1L0T0	ILVBL
P36871_PGM1	P36871	PGM1
Q92520_FAM3C	Q92520	FAM3C
P16219_ACADS	P16219	ACADS
P36269_GGT5	P36269	GGT5
P08253_MMP2	P08253	MMP2
P33176_KIF5B	P33176	KIF5B
O00151_PDLIM1	O00151	PDLIM1
P15170_GSPT1	P15170	GSPT1
P13693_TPT1	P13693	TPT1
O15372_EIF3H	O15372	EIF3H
P19827_ITIH1	P19827	ITIH1
Q13451_FKBP5	Q13451	FKBP5
Q08426_EHHADH	Q08426	EHHADH
O94925_GLS	O94925	GLS
P30566_ADSL	P30566	ADSL
P63027_VAMP2	P63027	VAMP2
Q15075_EEA1	Q15075	EEA1
P55010_EIF5	P55010	EIF5
Q9Y2X3_NOP58	Q9Y2X3	NOP58
P24539_ATP5F1	P24539	ATP5F1
P21953_BCKDHB	P21953	BCKDHB
P20020_ATP2B1	P20020	ATP2B1
P61978_HNRNPK	P61978	HNRNPK
Q16643_DBN1	Q16643	DBN1
Q14914_PTGR1	Q14914	PTGR1
O60763_USO1	O60763	USO1
Q13616_CUL1	Q13616	CUL1
Q06830_PRDX1	Q06830	PRDX1
Q9BY44_EIF2A	Q9BY44	EIF2A
O00429_DNM1L	O00429	DNM1L
P31948_STIP1	P31948	STIP1
Q9BXP5_SRRT	Q9BXP5	SRRT
Q9NS91_RAD18	Q9NS91	RAD18
O75022_LILRB3	O75022	LILRB3
O43681_ASNA1	O43681	ASNA1
P26232_CTNNA2	P26232	CTNNA2
P36543_ATP6V1E1	P36543	ATP6V1E1
P09960_LTA4H	P09960	LTA4H
Q9NR46_SH3GLB2	Q9NR46	SH3GLB2
Q8WU90_ZC3H15	Q8WU90	ZC3H15
Q15436_SEC23A	Q15436	SEC23A
Q14112_NID2	Q14112	NID2
Q16531_DDB1	Q16531	DDB1
Q9UNH7_SNX6	Q9UNH7	SNX6
O43809_NUDT21	O43809	NUDT21
Q9NS69_TOMM22	Q9NS69	TOMM22
Q13748_TUBA3C	Q13748	TUBA3C
Q96DG6_CMBL	Q96DG6	CMBL
Q14697_GANAB	Q14697	GANAB
Q5T5C0_STXBP5	Q5T5C0	STXBP5
O15400_STX7	O15400	STX7
Q9UI12_ATP6V1H	Q9UI12	ATP6V1H
Q8N0W3_FUK	Q8N0W3	FUK
O75821_EIF3G	O75821	EIF3G
O94875_SORBS2	O94875	SORBS2
P62081_RPS7	P62081	RPS7
Q2LD37_KIAA1109	Q2LD37	KIAA1109
Q9Y5Z4_HEBP2	Q9Y5Z4	HEBP2
O94804_STK10	O94804	STK10
Q04828_AKR1C1	Q04828	AKR1C1
O43237_DYNC1LI2	O43237	DYNC1LI2
O75970_MPDZ	O75970	MPDZ
P35555_FBN1	P35555	FBN1
Q7Z6K5_ARPIN	Q7Z6K5	ARPIN
O43896_KIF1C	O43896	KIF1C
P30048_PRDX3	P30048	PRDX3
P14854_COX6B1	P14854	COX6B1
Q68EM7_ARHGAP17	Q68EM7	ARHGAP17
P30520_ADSS	P30520	ADSS
Q92736_RYR2	Q92736	RYR2
Q08722_CD47	Q08722	CD47
P20042_EIF2S2	P20042	EIF2S2
Q9Y3B3_TMED7	Q9Y3B3	TMED7
P00492_HPRT1	P00492	HPRT1
Q53GQ0_HSD17B12	Q53GQ0	HSD17B12
O00560_SDCBP	O00560	SDCBP
P55957_BID	P55957	BID
Q9UKM9_RALY	Q9UKM9	RALY
Q9UNZ2_NSFL1C	Q9UNZ2	NSFL1C
P02743_APCS	P02743	APCS
Q86VP6_CAND1	Q86VP6	CAND1
O94874_UFL1	O94874	UFL1
Q9UI10_EIF2B4	Q9UI10	EIF2B4
P00403_MT-CO2	P00403	MT-CO2
Q9BRA2_TXNDC17	Q9BRA2	TXNDC17
P13489_RNH1	P13489	RNH1
P35613_BSG	P35613	BSG
O75323_NIPSNAP2	O75323	NIPSNAP2
Q9NY65_TUBA8	Q9NY65	TUBA8
Q00610_CLTC	Q00610	CLTC
Q9P035_HACD3	Q9P035	HACD3
O43143_DHX15	O43143	DHX15
Q9P2R3_ANKFY1	Q9P2R3	ANKFY1
O75832_PSMD10	O75832	PSMD10
P13804_ETFA	P13804	ETFA
P51114_FXR1	P51114	FXR1
P21980_TGM2	P21980	TGM2
P14735_IDE	P14735	IDE
P35754_GLRX	P35754	GLRX
P05155_SERPING1	P05155	SERPING1
Q9UHY7_ENOPH1	Q9UHY7	ENOPH1
P47755_CAPZA2	P47755	CAPZA2
P53675_CLTCL1	P53675	CLTCL1
P04843_RPN1	P04843	RPN1
P60174_TPI1	P60174	TPI1
Q6YN16_HSDL2	Q6YN16	HSDL2
Q9Y5X3_SNX5	Q9Y5X3	SNX5
Q7Z7B0_FILIP1	Q7Z7B0	FILIP1
Q99426_TBCB	Q99426	TBCB
P23634_ATP2B4	P23634	ATP2B4
Q9BS26_ERP44	Q9BS26	ERP44
P05997_COL5A2	P05997	COL5A2
Q9Y230_RUVBL2	Q9Y230	RUVBL2
Q14839_CHD4	Q14839	CHD4
Q8NG11_TSPAN14	Q8NG11	TSPAN14
P84098_RPL19	P84098	RPL19
P50552_VASP	P50552	VASP
P55769_SNU13	P55769	SNU13
P68400_CSNK2A1	P68400	CSNK2A1
P28676_GCA	P28676	GCA
P42785_PRCP	P42785	PRCP
O43504_LAMTOR5	O43504	LAMTOR5
Q15404_RSU1	Q15404	RSU1
P01876_IGHA1	P01876	IGHA1
P53990_IST1	P53990	IST1
P05546_SERPIND1	P05546	SERPIND1
P10915_HAPLN1	P10915	HAPLN1
Q14764_MVP	Q14764	MVP
Q9UNP9_PPIE	Q9UNP9	PPIE
Q92738_USP6NL	Q92738	USP6NL
P17844_DDX5	P17844	DDX5
P23527_HIST1H2BO	P23527	HIST1H2BO
P51553_IDH3G	P51553	IDH3G
P46939_UTRN	P46939	UTRN
P16930_FAH	P16930	FAH
P49773_HINT1	P49773	HINT1
Q9UHD9_UBQLN2	Q9UHD9	UBQLN2
P22897_MRC1	P22897	MRC1
Q15005_SPCS2	Q15005	SPCS2
P00740_F9	P00740	F9
O14979_HNRNPDL	O14979	HNRNPDL
Q9NX14_NDUFB11	Q9NX14	NDUFB11
Q14258_TRIM25	Q14258	TRIM25
Q9H7C9_AAMDC	Q9H7C9	AAMDC
P32970_CD70	P32970	CD70
P10253_GAA	P10253	GAA
P30876_POLR2B	P30876	POLR2B
P68402_PAFAH1B2	P68402	PAFAH1B2
Q9NY33_DPP3	Q9NY33	DPP3
Q15427_SF3B4	Q15427	SF3B4
P62330_ARF6	P62330	ARF6
Q06136_KDSR	Q06136	KDSR
Q8N335_GPD1L	Q8N335	GPD1L
Q8IYB3_SRRM1	Q8IYB3	SRRM1
P55735_SEC13	P55735	SEC13
P23229_ITGA6	P23229	ITGA6
Q9Y295_DRG1	Q9Y295	DRG1
P57740_NUP107	P57740	NUP107
P78371_CCT2	P78371	CCT2
P31323_PRKAR2B	P31323	PRKAR2B
Q8NBJ5_COLGALT1	Q8NBJ5	COLGALT1
P53041_PPP5C	P53041	PPP5C
Q92841_DDX17	Q92841	DDX17
P09417_QDPR	P09417	QDPR
P53582_METAP1	P53582	METAP1
Q15363_TMED2	Q15363	TMED2
P37840_SNCA	P37840	SNCA
P14618_PKM	P14618	PKM
P12110_COL6A2	P12110	COL6A2
P56192_MARS	P56192	MARS
Q16853_AOC3	Q16853	AOC3
O43852_CALU	O43852	CALU
P14550_AKR1A1	P14550	AKR1A1
P62826_RAN	P62826	RAN
P02748_C9	P02748	C9
Q02818_NUCB1	Q02818	NUCB1
Q9BXN1_ASPN	Q9BXN1	ASPN
Q99627_COPS8	Q99627	COPS8
Q9Y3A5_SBDS	Q9Y3A5	SBDS
Q9H7Z7_PTGES2	Q9H7Z7	PTGES2
Q92945_KHSRP	Q92945	KHSRP
O43175_PHGDH	O43175	PHGDH
Q7Z4G1_COMMD6	Q7Z4G1	COMMD6
P54819_AK2	P54819	AK2
P21266_GSTM3	P21266	GSTM3
P83731_RPL24	P83731	RPL24
Q16204_CCDC6	Q16204	CCDC6
O00330_PDHX	O00330	PDHX
P13716_ALAD	P13716	ALAD
P11387_TOP1	P11387	TOP1
P08621_SNRNP70	P08621	SNRNP70
P51570_GALK1	P51570	GALK1
P35611_ADD1	P35611	ADD1
Q96CX2_KCTD12	Q96CX2	KCTD12
Q00796_SORD	Q00796	SORD
O75460_ERN1	O75460	ERN1
O60551_NMT2	O60551	NMT2
P51858_HDGF	P51858	HDGF
Q66K74_MAP1S	Q66K74	MAP1S
O00483_NDUFA4	O00483	NDUFA4
P59768_GNG2	P59768	GNG2
P54727_RAD23B	P54727	RAD23B
P62306_SNRPF	P62306	SNRPF
P13727_PRG2	P13727	PRG2
P54802_NAGLU	P54802	NAGLU
P11586_MTHFD1	P11586	MTHFD1
Q9Y2D5_AKAP2	Q9Y2D5	AKAP2
O94826_TOMM70	O94826	TOMM70
Q9UI09_NDUFA12	Q9UI09	NDUFA12
Q8N0Y2_ZNF444	Q8N0Y2	ZNF444
Q00765_REEP5	Q00765	REEP5
Q7RTV0_PHF5A	Q7RTV0	PHF5A
P39687_ANP32A	P39687	ANP32A
P08311_CTSG	P08311	CTSG
Q14554_PDIA5	Q14554	PDIA5
Q9H0U4_RAB1B	Q9H0U4	RAB1B
Q92783_STAM	Q92783	STAM
Q8WZ42_TTN	Q8WZ42	TTN
O95299_NDUFA10	O95299	NDUFA10
Q8NI08_NCOA7	Q8NI08	NCOA7
P00915_CA1	P00915	CA1
P50579_METAP2	P50579	METAP2
Q14203_DCTN1	Q14203	DCTN1
Q6XQN6_NAPRT	Q6XQN6	NAPRT
Q6DD88_ATL3	Q6DD88	ATL3
Q709C8_VPS13C	Q709C8	VPS13C
Q8WUM0_NUP133	Q8WUM0	NUP133
Q969V3_NCLN	Q969V3	NCLN
Q96G03_PGM2	Q96G03	PGM2
Q9H3K6_BOLA2	Q9H3K6	BOLA2
P63167_DYNLL1	P63167	DYNLL1
Q13263_TRIM28	Q13263	TRIM28
P01857_IGHG1	P01857	IGHG1
Q9Y5S2_CDC42BPB	Q9Y5S2	CDC42BPB
Q9ULC4_MCTS1	Q9ULC4	MCTS1
Q7L5N1_COPS6	Q7L5N1	COPS6
Q9BZK7_TBL1XR1	Q9BZK7	TBL1XR1
Q6P996_PDXDC1	Q6P996	PDXDC1
P09467_FBP1	P09467	FBP1
P15880_RPS2	P15880	RPS2
O75964_ATP5L	O75964	ATP5L
Q9UL18_AGO1	Q9UL18	AGO1
Q96IU4_ABHD14B	Q96IU4	ABHD14B
Q92888_ARHGEF1	Q92888	ARHGEF1
P62942_FKBP1A	P62942	FKBP1A
Q99613_EIF3C	Q99613	EIF3C
A6QL63_BTBD11	A6QL63	BTBD11
O95573_ACSL3	O95573	ACSL3
Q9UNM6_PSMD13	Q9UNM6	PSMD13
Q92621_NUP205	Q92621	NUP205
Q16666_IFI16	Q16666	IFI16
P35579_MYH9	P35579	MYH9
Q16836_HADH	Q16836	HADH
P08397_HMBS	P08397	HMBS
P55145_MANF	P55145	MANF
P35241_RDX	P35241	RDX
P61163_ACTR1A	P61163	ACTR1A
P48449_LSS	P48449	LSS
Q9BUN8_DERL1	Q9BUN8	DERL1
Q96Q15_SMG1	Q96Q15	SMG1
Q92882_OSTF1	Q92882	OSTF1
P03952_KLKB1	P03952	KLKB1
Q9UBC2_EPS15L1	Q9UBC2	EPS15L1
P36542_ATP5C1	P36542	ATP5C1
Q14643_ITPR1	Q14643	ITPR1
Q14165_MLEC	Q14165	MLEC
O14910_LIN7A	O14910	LIN7A
Q8N5K1_CISD2	Q8N5K1	CISD2
P09234_SNRPC	P09234	SNRPC
Q9NQW7_XPNPEP1	Q9NQW7	XPNPEP1
P00918_CA2	P00918	CA2
Q99623_PHB2	Q99623	PHB2
Q96I24_FUBP3	Q96I24	FUBP3
O95425_SVIL	O95425	SVIL
Q6ZMZ3_SYNE3	Q6ZMZ3	SYNE3
P01764_IGHV3-23	P01764	IGHV3-23
Q96K17_BTF3L4	Q96K17	BTF3L4
Q9Y6H1_CHCHD2	Q9Y6H1	CHCHD2
P22830_FECH	P22830	FECH
P05388_RPLP0	P05388	RPLP0
P10909_CLU	P10909	CLU
Q9UQ35_SRRM2	Q9UQ35	SRRM2
P07902_GALT	P07902	GALT
P55084_HADHB	P55084	HADHB
P42224_STAT1	P42224	STAT1
P46013_MKI67	P46013	MKI67
Q12965_MYO1E	Q12965	MYO1E
Q14257_RCN2	Q14257	RCN2
P27216_ANXA13	P27216	ANXA13
Q9NZN3_EHD3	Q9NZN3	EHD3
Q9NR31_SAR1A	Q9NR31	SAR1A
Q96I99_SUCLG2	Q96I99	SUCLG2
P62834_RAP1A	P62834	RAP1A
O75306_NDUFS2	O75306	NDUFS2
Q4V328_GRIPAP1	Q4V328	GRIPAP1
Q86Y82_STX12	Q86Y82	STX12
Q00688_FKBP3	Q00688	FKBP3
P18206_VCL	P18206	VCL
A0A075B6K5_IGLV3-9	A0A075B6K5	IGLV3-9
Q9NSD9_FARSB	Q9NSD9	FARSB
Q9Y608_LRRFIP2	Q9Y608	LRRFIP2
P49368_CCT3	P49368	CCT3
P61916_NPC2	P61916	NPC2
P32969_RPL9	P32969	RPL9
P08294_SOD3	P08294	SOD3
Q9HDC9_APMAP	Q9HDC9	APMAP
Q03591_CFHR1	Q03591	CFHR1
P51608_MECP2	P51608	MECP2
Q15369_ELOC	Q15369	ELOC
P61019_RAB2A	P61019	RAB2A
P01721_IGLV6-57	P01721	IGLV6-57
Q14192_FHL2	Q14192	FHL2
Q9Y2W1_THRAP3	Q9Y2W1	THRAP3
Q02218_OGDH	Q02218	OGDH
Q13510_ASAH1	Q13510	ASAH1
P54577_YARS	P54577	YARS
Q14232_EIF2B1	Q14232	EIF2B1
Q6ZNJ1_NBEAL2	Q6ZNJ1	NBEAL2
Q96BM9_ARL8A	Q96BM9	ARL8A
P00450_CP	P00450	CP
Q8WX93_PALLD	Q8WX93	PALLD
P0C0S5_H2AFZ	P0C0S5	H2AFZ
Q96TA1_FAM129B	Q96TA1	FAM129B
Q96BJ3_AIDA	Q96BJ3	AIDA
P35221_CTNNA1	P35221	CTNNA1
P30041_PRDX6	P30041	PRDX6
P07947_YES1	P07947	YES1
P61923_COPZ1	P61923	COPZ1
P01042_KNG1	P01042	KNG1
P01111_NRAS	P01111	NRAS
P46439_GSTM5	P46439	GSTM5
P06312_IGKV4-1	P06312	IGKV4-1
Q9H0R4_HDHD2	Q9H0R4	HDHD2
Q86X76_NIT1	Q86X76	NIT1
P09972_ALDOC	P09972	ALDOC
Q9UKG1_APPL1	Q9UKG1	APPL1
P12235_SLC25A4	P12235	SLC25A4
O60437_PPL	O60437	PPL
P23246_SFPQ	P23246	SFPQ
O75340_PDCD6	O75340	PDCD6
O60784_TOM1	O60784	TOM1
Q9UBQ7_GRHPR	Q9UBQ7	GRHPR
Q9Y6G9_DYNC1LI1	Q9Y6G9	DYNC1LI1
P07738_BPGM	P07738	BPGM
Q9UKY7_CDV3	Q9UKY7	CDV3
P23975_SLC6A2	P23975	SLC6A2
Q9NZB2_FAM120A	Q9NZB2	FAM120A
Q9Y266_NUDC	Q9Y266	NUDC
Q07955_SRSF1	Q07955	SRSF1
P46779_RPL28	P46779	RPL28
P02795_MT2A	P02795	MT2A
P32455_GBP1	P32455	GBP1
P07585_DCN	P07585	DCN
O95292_VAPB	O95292	VAPB
P00491_PNP	P00491	PNP
O14744_PRMT5	O14744	PRMT5
Q9HB71_CACYBP	Q9HB71	CACYBP
O95810_CAVIN2	O95810	CAVIN2
O14686_KMT2D	O14686	KMT2D
O43598_DNPH1	O43598	DNPH1
Q09028_RBBP4	Q09028	RBBP4
Q9BPX5_ARPC5L	Q9BPX5	ARPC5L
P34932_HSPA4	P34932	HSPA4
P19838_NFKB1	P19838	NFKB1
P62258_YWHAE	P62258	YWHAE
Q9P0V9_SEPT10	Q9P0V9	2020-09-10
P22352_GPX3	P22352	GPX3
P29401_TKT	P29401	TKT
P30405_PPIF	P30405	PPIF
Q9UGP8_SEC63	Q9UGP8	SEC63
P42704_LRPPRC	P42704	LRPPRC
P01861_IGHG4	P01861	IGHG4
P13796_LCP1	P13796	LCP1
P35244_RPA3	P35244	RPA3
Q13492_PICALM	Q13492	PICALM
Q8TC12_RDH11	Q8TC12	RDH11
Q06124_PTPN11	Q06124	PTPN11
P29353_SHC1	P29353	SHC1
Q9P0L0_VAPA	Q9P0L0	VAPA
Q99729_HNRNPAB	Q99729	HNRNPAB
P24557_TBXAS1	P24557	TBXAS1
Q9NZM1_MYOF	Q9NZM1	MYOF
Q9Y2T2_AP3M1	Q9Y2T2	AP3M1
P30626_SRI	P30626	SRI
P02511_CRYAB	P02511	CRYAB
P61204_ARF3	P61204	ARF3
P05198_EIF2S1	P05198	EIF2S1
P27695_APEX1	P27695	APEX1
Q07866_KLC1	Q07866	KLC1
P06702_S100A9	P06702	S100A9
A0A0B4J2H0_IGHV1-69D	A0A0B4J2H0	IGHV1-69D
Q99735_MGST2	Q99735	MGST2
Q9BR76_CORO1B	Q9BR76	CORO1B
A7E2Y1_MYH7B	A7E2Y1	MYH7B
Q96AT9_RPE	Q96AT9	RPE
O00499_BIN1	O00499	BIN1
P54136_RARS	P54136	RARS
Q04446_GBE1	Q04446	GBE1
O75874_IDH1	O75874	IDH1
Q9ULC5_ACSL5	Q9ULC5	ACSL5
O00233_PSMD9	O00233	PSMD9
P02652_APOA2	P02652	APOA2
Q9Y285_FARSA	Q9Y285	FARSA
P61224_RAP1B	P61224	RAP1B
O15371_EIF3D	O15371	EIF3D
Q00341_HDLBP	Q00341	HDLBP
Q86V48_LUZP1	Q86V48	LUZP1
P02461_COL3A1	P02461	COL3A1
P01814_IGHV2-70	P01814	IGHV2-70
Q9NZ08_ERAP1	Q9NZ08	ERAP1
P06744_GPI	P06744	GPI
Q9H3N1_TMX1	Q9H3N1	TMX1
P06132_UROD	P06132	UROD
O76003_GLRX3	O76003	GLRX3
P49189_ALDH9A1	P49189	ALDH9A1
O43399_TPD52L2	O43399	TPD52L2
Q86VB7_CD163	Q86VB7	CD163
Q92598_HSPH1	Q92598	HSPH1
Q9Y3B8_REXO2	Q9Y3B8	REXO2
O15031_PLXNB2	O15031	PLXNB2
Q12959_DLG1	Q12959	DLG1
P09622_DLD	P09622	DLD
P13611_VCAN	P13611	VCAN
O75891_ALDH1L1	O75891	ALDH1L1
A0A0A0MRZ8_IGKV3D-11	A0A0A0MRZ8	IGKV3D-11
P12277_CKB	P12277	CKB
P21589_NT5E	P21589	NT5E
P55786_NPEPPS	P55786	NPEPPS
Q13435_SF3B2	Q13435	SF3B2
Q14008_CKAP5	Q14008	CKAP5
P09012_SNRPA	P09012	SNRPA
P00558_PGK1	P00558	PGK1
Q9H2U2_PPA2	Q9H2U2	PPA2
P52943_CRIP2	P52943	CRIP2
Q9P258_RCC2	Q9P258	RCC2
P02656_APOC3	P02656	APOC3
O14964_HGS	O14964	HGS
O43684_BUB3	O43684	BUB3
P61981_YWHAG	P61981	YWHAG
Q58FG1_HSP90AA4P	Q58FG1	HSP90AA4P
Q15124_PGM5	Q15124	PGM5
Q14061_COX17	Q14061	COX17
P62277_RPS13	P62277	RPS13
Q9Y3U8_RPL36	Q9Y3U8	RPL36
P24844_MYL9	P24844	MYL9
O00186_STXBP3	O00186	STXBP3
O76024_WFS1	O76024	WFS1
Q9P2R7_SUCLA2	Q9P2R7	SUCLA2
P55265_ADAR	P55265	ADAR
O95057_DIRAS1	O95057	DIRAS1
Q9NP90_RAB9B	Q9NP90	RAB9B
Q9UNF1_MAGED2	Q9UNF1	MAGED2
P54886_ALDH18A1	P54886	ALDH18A1
Q99683_MAP3K5	Q99683	MAP3K5
P07358_C8B	P07358	C8B
P04222_HLA-C	P04222	HLA-C
P26447_S100A4	P26447	S100A4
Q07954_LRP1	Q07954	LRP1
Q5T1M5_FKBP15	Q5T1M5	FKBP15
Q9Y6C2_EMILIN1	Q9Y6C2	EMILIN1
Q9NP72_RAB18	Q9NP72	RAB18
Q15084_PDIA6	Q15084	PDIA6
P61604_HSPE1	P61604	HSPE1
Q9NVS9_PNPO	Q9NVS9	PNPO
O60271_SPAG9	O60271	SPAG9
P13807_GYS1	P13807	GYS1
O75608_LYPLA1	O75608	LYPLA1
O95302_FKBP9	O95302	FKBP9
Q9Y5X1_SNX9	Q9Y5X1	SNX9
P38606_ATP6V1A	P38606	ATP6V1A
P04275_VWF	P04275	VWF
P08567_PLEK	P08567	PLEK
P35612_ADD2	P35612	ADD2
Q13586_STIM1	Q13586	STIM1
Q9NX63_CHCHD3	Q9NX63	CHCHD3
Q8TEA8_DTD1	Q8TEA8	DTD1
P09110_ACAA1	P09110	ACAA1
P60033_CD81	P60033	CD81
Q9BXV9_GON7	Q9BXV9	GON7
P0C0L5_C4B	P0C0L5	C4B
P51572_BCAP31	P51572	BCAP31
Q6UXI9_NPNT	Q6UXI9	NPNT
A0A0B4J1Y9_IGHV3-72	A0A0B4J1Y9	IGHV3-72
P46781_RPS9	P46781	RPS9
Q96JB5_CDK5RAP3	Q96JB5	CDK5RAP3
O94760_DDAH1	O94760	DDAH1
P11171_EPB41	P11171	EPB41
O00584_RNASET2	O00584	RNASET2
Q9H078_CLPB	Q9H078	CLPB
P21926_CD9	P21926	CD9
Q9BWS9_CHID1	Q9BWS9	CHID1
P02788_LTF	P02788	LTF
Q96FJ2_DYNLL2	Q96FJ2	DYNLL2
P01780_IGHV3-7	P01780	IGHV3-7
O75899_GABBR2	O75899	GABBR2
Q04917_YWHAH	Q04917	YWHAH
Q92614_MYO18A	Q92614	MYO18A
O75947_ATP5H	O75947	ATP5H
O75884_RBBP9	O75884	RBBP9
P19971_TYMP	P19971	TYMP
O75934_BCAS2	O75934	BCAS2
P53004_BLVRA	P53004	BLVRA
O60749_SNX2	O60749	SNX2
Q13885_TUBB2A	Q13885	TUBB2A
P15374_UCHL3	P15374	UCHL3
Q9UBQ5_EIF3K	Q9UBQ5	EIF3K
P55072_VCP	P55072	VCP
O94901_SUN1	O94901	SUN1
P60983_GMFB	P60983	GMFB
Q04837_SSBP1	Q04837	SSBP1
P52815_MRPL12	P52815	MRPL12
Q9Y2V2_CARHSP1	Q9Y2V2	CARHSP1
P62913_RPL11	P62913	RPL11
P14543_NID1	P14543	NID1
P25685_DNAJB1	P25685	DNAJB1
Q9BX66_SORBS1	Q9BX66	SORBS1
P60900_PSMA6	P60900	PSMA6
Q96KP4_CNDP2	Q96KP4	CNDP2
A8MWD9_SNRPGP15	A8MWD9	SNRPGP15
Q93034_CUL5	Q93034	CUL5
P62266_RPS23	P62266	RPS23
Q9Y613_FHOD1	Q9Y613	FHOD1
Q9H845_ACAD9	Q9H845	ACAD9
P23368_ME2	P23368	ME2
P69891_HBG1	P69891	HBG1
Q9NZ01_TECR	Q9NZ01	TECR
P18583_SON	P18583	SON
P12429_ANXA3	P12429	ANXA3
P62899_RPL31	P62899	RPL31
P25311_AZGP1	P25311	AZGP1
Q8WTR4_GDPD5	Q8WTR4	GDPD5
P23588_EIF4B	P23588	EIF4B
Q16881_TXNRD1	Q16881	TXNRD1
Q9BQL6_FERMT1	Q9BQL6	FERMT1
P50993_ATP1A2	P50993	ATP1A2
Q9UK41_VPS28	Q9UK41	VPS28
Q9BUF5_TUBB6	Q9BUF5	TUBB6
P00441_SOD1	P00441	SOD1
P35270_SPR	P35270	SPR
Q15717_ELAVL1	Q15717	ELAVL1
A0FGR8_ESYT2	A0FGR8	ESYT2
P40261_NNMT	P40261	NNMT
Q8IZ83_ALDH16A1	Q8IZ83	ALDH16A1
P36955_SERPINF1	P36955	SERPINF1
Q13162_PRDX4	Q13162	PRDX4
Q9NYL9_TMOD3	Q9NYL9	TMOD3
P68363_TUBA1B	P68363	TUBA1B
Q99685_MGLL	Q99685	MGLL
P53634_CTSC	P53634	CTSC
Q14108_SCARB2	Q14108	SCARB2
Q99653_CHP1	Q99653	CHP1
P54709_ATP1B3	P54709	ATP1B3
Q16774_GUK1	Q16774	GUK1
P00966_ASS1	P00966	ASS1
P08133_ANXA6	P08133	ANXA6
P00367_GLUD1	P00367	GLUD1
O43865_AHCYL1	O43865	AHCYL1
P29218_IMPA1	P29218	IMPA1
P13671_C6	P13671	C6
P13667_PDIA4	P13667	PDIA4
Q9H008_LHPP	Q9H008	LHPP
Q15008_PSMD6	Q15008	PSMD6
P15586_GNS	P15586	GNS
Q9UNK0_STX8	Q9UNK0	STX8
Q9Y371_SH3GLB1	Q9Y371	SH3GLB1
Q9UH03_SEPT3	Q9UH03	2020-09-03
Q8IY33_MICALL2	Q8IY33	MICALL2
P04217_A1BG	P04217	A1BG
Q9UKK9_NUDT5	Q9UKK9	NUDT5
Q9NPJ3_ACOT13	Q9NPJ3	ACOT13
P06454_PTMA	P06454	PTMA
P16591_FER	P16591	FER
Q16527_CSRP2	Q16527	CSRP2
P69905_HBA1	P69905	HBA1
Q9HB90_RRAGC	Q9HB90	RRAGC
Q9Y6D6_ARFGEF1	Q9Y6D6	ARFGEF1
O95202_LETM1	O95202	LETM1
P00738_HP	P00738	HP
O75223_GGCT	O75223	GGCT
Q14166_TTLL12	Q14166	TTLL12
P21281_ATP6V1B2	P21281	ATP6V1B2
O95453_PARN	O95453	PARN
P10515_DLAT	P10515	DLAT
Q9GZT8_NIF3L1	Q9GZT8	NIF3L1
P68366_TUBA4A	P68366	TUBA4A
Q3KQU3_MAP7D1	Q3KQU3	MAP7D1
Q12797_ASPH	Q12797	ASPH
P15313_ATP6V1B1	P15313	ATP6V1B1
Q9BQE3_TUBA1C	Q9BQE3	TUBA1C
O00161_SNAP23	O00161	SNAP23
P55884_EIF3B	P55884	EIF3B
P11216_PYGB	P11216	PYGB
P39060_COL18A1	P39060	COL18A1
P15289_ARSA	P15289	ARSA
P62244_RPS15A	P62244	RPS15A
P04004_VTN	P04004	VTN
P36578_RPL4	P36578	RPL4
Q96RT1_ERBIN	Q96RT1	ERBIN
P61626_LYZ	P61626	LYZ
Q9UDY2_TJP2	Q9UDY2	TJP2
P15531_NME1	P15531	NME1
Q13547_HDAC1	Q13547	HDAC1
Q16563_SYPL1	Q16563	SYPL1
Q6ZVM7_TOM1L2	Q6ZVM7	TOM1L2
Q9UPT5_EXOC7	Q9UPT5	EXOC7
P16083_NQO2	P16083	NQO2
Q00059_TFAM	Q00059	TFAM
P19652_ORM2	P19652	ORM2
O14561_NDUFAB1	O14561	NDUFAB1
O43491_EPB41L2	O43491	EPB41L2
O95140_MFN2	O95140	MFN2
Q04206_RELA	Q04206	RELA
P02787_TF	P02787	TF
P09874_PARP1	P09874	PARP1
Q14699_RFTN1	Q14699	RFTN1
Q9UNF0_PACSIN2	Q9UNF0	PACSIN2
P43490_NAMPT	P43490	NAMPT
Q92834_RPGR	Q92834	RPGR
Q63HN8_RNF213	Q63HN8	RNF213
P47985_UQCRFS1	P47985	UQCRFS1
O96005_CLPTM1	O96005	CLPTM1
Q8TBC4_UBA3	Q8TBC4	UBA3
Q9Y262_EIF3L	Q9Y262	EIF3L
Q16795_NDUFA9	Q16795	NDUFA9
P62917_RPL8	P62917	RPL8
P62304_SNRPE	P62304	SNRPE
Q9NUV9_GIMAP4	Q9NUV9	GIMAP4
Q8NBS9_TXNDC5	Q8NBS9	TXNDC5
Q5VW32_BROX	Q5VW32	BROX
Q99436_PSMB7	Q99436	PSMB7
P48163_ME1	P48163	ME1
P35268_RPL22	P35268	RPL22
O14618_CCS	O14618	CCS
Q02252_ALDH6A1	Q02252	ALDH6A1
Q9NS86_LANCL2	Q9NS86	LANCL2
P51571_SSR4	P51571	SSR4
O00442_RTCA	O00442	RTCA
Q08211_DHX9	Q08211	DHX9
O95571_ETHE1	O95571	ETHE1
Q9NPH2_ISYNA1	Q9NPH2	ISYNA1
P04075_ALDOA	P04075	ALDOA
O95394_PGM3	O95394	PGM3
O43765_SGTA	O43765	SGTA
O43747_AP1G1	O43747	AP1G1
P49354_FNTA	P49354	FNTA
Q9Y6N5_SQOR	Q9Y6N5	SQOR
P28070_PSMB4	P28070	PSMB4
Q9UK45_LSM7	Q9UK45	LSM7
P09661_SNRPA1	P09661	SNRPA1
P04080_CSTB	P04080	CSTB
P61313_RPL15	P61313	RPL15
Q9NZL9_MAT2B	Q9NZL9	MAT2B
P36405_ARL3	P36405	ARL3
O60869_EDF1	O60869	EDF1
Q86UE4_MTDH	Q86UE4	MTDH
P78318_IGBP1	P78318	IGBP1
P05090_APOD	P05090	APOD
P52594_AGFG1	P52594	AGFG1
Q12874_SF3A3	Q12874	SF3A3
O60884_DNAJA2	O60884	DNAJA2
P56199_ITGA1	P56199	ITGA1
Q96PK6_RBM14	Q96PK6	RBM14
P11047_LAMC1	P11047	LAMC1
Q13642_FHL1	Q13642	FHL1
Q9UBE0_SAE1	Q9UBE0	SAE1
P10768_ESD	P10768	ESD
Q12906_ILF3	Q12906	ILF3
Q9Y6K8_AK5	Q9Y6K8	AK5
Q14766_LTBP1	Q14766	LTBP1
P04792_HSPB1	P04792	HSPB1
P02538_KRT6A	P02538	KRT6A
P62979_RPS27A	P62979	RPS27A
Q9Y3C6_PPIL1	Q9Y3C6	PPIL1
P05156_CFI	P05156	CFI
P16278_GLB1	P16278	GLB1
Q16543_CDC37	Q16543	CDC37
P12004_PCNA	P12004	PCNA
P78344_EIF4G2	P78344	EIF4G2
P14174_MIF	P14174	MIF
O60716_CTNND1	O60716	CTNND1
P22234_PAICS	P22234	PAICS
P09651_HNRNPA1	P09651	HNRNPA1
Q9UM54_MYO6	Q9UM54	MYO6
Q92599_SEPT8	Q92599	2020-09-08
O60739_EIF1B	O60739	EIF1B
P47895_ALDH1A3	P47895	ALDH1A3
O75746_SLC25A12	O75746	SLC25A12
Q9HC38_GLOD4	Q9HC38	GLOD4
P00505_GOT2	P00505	GOT2
O75506_HSBP1	O75506	HSBP1
O43396_TXNL1	O43396	TXNL1
O14737_PDCD5	O14737	PDCD5
Q9Y394_DHRS7	Q9Y394	DHRS7
A0A0C4DH67_IGKV1-8	A0A0C4DH67	IGKV1-8
P23396_RPS3	P23396	RPS3
Q9Y2Z0_SUGT1	Q9Y2Z0	SUGT1
Q1KMD3_HNRNPUL2	Q1KMD3	HNRNPUL2
P49748_ACADVL	P49748	ACADVL
P14324_FDPS	P14324	FDPS
P16152_CBR1	P16152	CBR1
P61221_ABCE1	P61221	ABCE1
P55290_CDH13	P55290	CDH13
P30084_ECHS1	P30084	ECHS1
Q14997_PSME4	Q14997	PSME4
P37198_NUP62	P37198	NUP62
O60841_EIF5B	O60841	EIF5B
O60684_KPNA6	O60684	KPNA6
Q93062_RBPMS	Q93062	RBPMS
Q96IJ6_GMPPA	Q96IJ6	GMPPA
O43169_CYB5B	O43169	CYB5B
P07357_C8A	P07357	C8A
Q14160_SCRIB	Q14160	SCRIB
Q99961_SH3GL1	Q99961	SH3GL1
P05556_ITGB1	P05556	ITGB1
Q15063_POSTN	Q15063	POSTN
P46063_RECQL	P46063	RECQL
O43313_ATMIN	O43313	ATMIN
P49023_PXN	P49023	PXN
Q08257_CRYZ	Q08257	CRYZ
O15382_BCAT2	O15382	BCAT2
O00303_EIF3F	O00303	EIF3F
Q9NRV9_HEBP1	Q9NRV9	HEBP1
P25789_PSMA4	P25789	PSMA4
P05166_PCCB	P05166	PCCB
Q9NUU7_DDX19A	Q9NUU7	DDX19A
Q9H4M9_EHD1	Q9H4M9	EHD1
Q5VW38_GPR107	Q5VW38	GPR107
Q9GZT3_SLIRP	Q9GZT3	SLIRP
Q8TCS8_PNPT1	Q8TCS8	PNPT1
Q8NFZ0_FBXO18	Q8NFZ0	FBXO18
Q9NZU5_LMCD1	Q9NZU5	LMCD1
P13073_COX4I1	P13073	COX4I1
P35659_DEK	P35659	DEK
P60903_S100A10	P60903	S100A10
P41236_PPP1R2	P41236	PPP1R2
Q93009_USP7	Q93009	USP7
Q12805_EFEMP1	Q12805	EFEMP1
Q9H1E3_NUCKS1	Q9H1E3	NUCKS1
P62424_RPL7A	P62424	RPL7A
P12236_SLC25A6	P12236	SLC25A6
Q9ULA0_DNPEP	Q9ULA0	DNPEP
Q02978_SLC25A11	Q02978	SLC25A11
P49458_SRP9	P49458	SRP9
Q9NRW1_RAB6B	Q9NRW1	RAB6B
Q15459_SF3A1	Q15459	SF3A1
Q9P016_THYN1	Q9P016	THYN1
Q01844_EWSR1	Q01844	EWSR1
Q9Y2Q5_LAMTOR2	Q9Y2Q5	LAMTOR2
P61513_RPL37A	P61513	RPL37A
O14772_FPGT	O14772	FPGT
Q7L2H7_EIF3M	Q7L2H7	EIF3M
Q9H444_CHMP4B	Q9H444	CHMP4B
Q9P2E9_RRBP1	Q9P2E9	RRBP1
Q13057_COASY	Q13057	COASY
O95817_BAG3	O95817	BAG3
P22314_UBA1	P22314	UBA1
Q15437_SEC23B	Q15437	SEC23B
O00178_GTPBP1	O00178	GTPBP1
Q8IW45_NAXD	Q8IW45	NAXD
Q15149_PLEC	Q15149	PLEC
Q9NR50_EIF2B3	Q9NR50	EIF2B3
O75369_FLNB	O75369	FLNB
Q9H6Z4_RANBP3	Q9H6Z4	RANBP3
Q9P0K7_RAI14	Q9P0K7	RAI14
Q9P0M6_H2AFY2	Q9P0M6	H2AFY2
Q09666_AHNAK	Q09666	AHNAK
P52788_SMS	P52788	SMS
P51610_HCFC1	P51610	HCFC1
Q13200_PSMD2	Q13200	PSMD2
O15143_ARPC1B	O15143	ARPC1B
P26368_U2AF2	P26368	U2AF2
P07195_LDHB	P07195	LDHB
Q9BTT0_ANP32E	Q9BTT0	ANP32E
Q8NAB2_KBTBD3	Q8NAB2	KBTBD3
P51970_NDUFA8	P51970	NDUFA8
P56385_ATP5I	P56385	ATP5I
P53611_RABGGTB	P53611	RABGGTB
Q969H8_MYDGF	Q969H8	MYDGF
P46976_GYG1	P46976	GYG1
Q9Y3F4_STRAP	Q9Y3F4	STRAP
Q12882_DPYD	Q12882	DPYD
P51452_DUSP3	P51452	DUSP3
P25398_RPS12	P25398	RPS12
Q96AE4_FUBP1	Q96AE4	FUBP1
O75937_DNAJC8	O75937	DNAJC8
P08240_SRPRA	P08240	SRPRA
A0A087WSY6_IGKV3D-15	A0A087WSY6	IGKV3D-15
Q07065_CKAP4	Q07065	CKAP4
Q9BTE1_DCTN5	Q9BTE1	DCTN5
P62714_PPP2CB	P62714	PPP2CB
Q86U42_PABPN1	Q86U42	PABPN1
O95139_NDUFB6	O95139	NDUFB6
Q14344_GNA13	Q14344	GNA13
P59998_ARPC4	P59998	ARPC4
Q6P2E9_EDC4	Q6P2E9	EDC4
P00488_F13A1	P00488	F13A1
O95757_HSPA4L	O95757	HSPA4L
P29692_EEF1D	P29692	EEF1D
Q9C0C2_TNKS1BP1	Q9C0C2	TNKS1BP1
Q14980_NUMA1	Q14980	NUMA1
P34896_SHMT1	P34896	SHMT1
Q13308_PTK7	Q13308	PTK7
Q96LD8_SENP8	Q96LD8	SENP8
O00534_VWA5A	O00534	VWA5A
P34949_MPI	P34949	MPI
Q13442_PDAP1	Q13442	PDAP1
Q16822_PCK2	Q16822	PCK2
Q13045_FLII	Q13045	FLII
P05109_S100A8	P05109	S100A8
Q8IVF2_AHNAK2	Q8IVF2	AHNAK2
O75131_CPNE3	O75131	CPNE3
P21912_SDHB	P21912	SDHB
P15924_DSP	P15924	DSP
P49407_ARRB1	P49407	ARRB1
Q5JTV8_TOR1AIP1	Q5JTV8	TOR1AIP1
Q8NBF2_NHLRC2	Q8NBF2	NHLRC2
P09211_GSTP1	P09211	GSTP1
P06756_ITGAV	P06756	ITGAV
Q9UHQ9_CYB5R1	Q9UHQ9	CYB5R1
P40306_PSMB10	P40306	PSMB10
Q13232_NME3	Q13232	NME3
Q96AQ6_PBXIP1	Q96AQ6	PBXIP1
Q16610_ECM1	Q16610	ECM1
Q53GG5_PDLIM3	Q53GG5	PDLIM3
P51911_CNN1	P51911	CNN1
P29590_PML	P29590	PML
Q9UH65_SWAP70	Q9UH65	SWAP70
P01834_IGKC	P01834	IGKC
Q86TC9_MYPN	Q86TC9	MYPN
Q7L1Q6_BZW1	Q7L1Q6	BZW1
Q14195_DPYSL3	Q14195	DPYSL3
O75330_HMMR	O75330	HMMR
P55809_OXCT1	P55809	OXCT1
P18085_ARF4	P18085	ARF4
Q8NBJ7_SUMF2	Q8NBJ7	SUMF2
Q9Y305_ACOT9	Q9Y305	ACOT9
Q99715_COL12A1	Q99715	COL12A1
Q15819_UBE2V2	Q15819	UBE2V2
O15144_ARPC2	O15144	ARPC2
Q04941_PLP2	Q04941	PLP2
P49792_RANBP2	P49792	RANBP2
P07814_EPRS	P07814	EPRS
P28072_PSMB6	P28072	PSMB6
Q96QK1_VPS35	Q96QK1	VPS35
Q9NVD7_PARVA	Q9NVD7	PARVA
P21397_MAOA	P21397	MAOA
Q9H074_PAIP1	Q9H074	PAIP1
P09525_ANXA4	P09525	ANXA4
O75390_CS	O75390	CS
Q16629_SRSF7	Q16629	SRSF7
Q7Z2K8_GPRIN1	Q7Z2K8	GPRIN1
P41252_IARS	P41252	IARS
Q16539_MAPK14	Q16539	MAPK14
Q9GZR7_DDX24	Q9GZR7	DDX24
P07360_C8G	P07360	C8G
Q9UMX0_UBQLN1	Q9UMX0	UBQLN1
Q9Y4E8_USP15	Q9Y4E8	USP15
P49915_GMPS	P49915	GMPS
Q13619_CUL4A	Q13619	CUL4A
P16284_PECAM1	P16284	PECAM1
Q16270_IGFBP7	Q16270	IGFBP7
O00299_CLIC1	O00299	CLIC1
P45954_ACADSB	P45954	ACADSB
P12270_TPR	P12270	TPR
O94979_SEC31A	O94979	SEC31A
Q16718_NDUFA5	Q16718	NDUFA5
Q7Z2W4_ZC3HAV1	Q7Z2W4	ZC3HAV1
P49588_AARS	P49588	AARS
P0CG38_POTEI	P0CG38	POTEI
P54725_RAD23A	P54725	RAD23A
P51178_PLCD1	P51178	PLCD1
Q9Y570_PPME1	Q9Y570	PPME1
P05783_KRT18	P05783	KRT18
O00487_PSMD14	O00487	PSMD14
P20339_RAB5A	P20339	RAB5A
P98179_RBM3	P98179	RBM3
Q96AC1_FERMT2	Q96AC1	FERMT2
Q8TB22_SPATA20	Q8TB22	SPATA20
P09486_SPARC	P09486	SPARC
O75955_FLOT1	O75955	FLOT1
Q9NUQ9_FAM49B	Q9NUQ9	FAM49B
P30043_BLVRB	P30043	BLVRB
P46783_RPS10	P46783	RPS10
P05362_ICAM1	P05362	ICAM1
Q9H0W9_C11orf54	Q9H0W9	C11orf54
P26440_IVD	P26440	IVD
P00747_PLG	P00747	PLG
P31942_HNRNPH3	P31942	HNRNPH3
P37802_TAGLN2	P37802	TAGLN2
P02747_C1QC	P02747	C1QC
Q2M389_WASHC4	Q2M389	WASHC4
O00507_USP9Y	O00507	USP9Y
Q9UNS2_COPS3	Q9UNS2	COPS3
Q01484_ANK2	Q01484	ANK2
O75208_COQ9	O75208	COQ9
Q9BXL7_CARD11	Q9BXL7	CARD11
Q07666_KHDRBS1	Q07666	KHDRBS1
P62136_PPP1CA	P62136	PPP1CA
Q5T6V5_C9orf64	Q5T6V5	C9orf64
O43776_NARS	O43776	NARS
Q13363_CTBP1	Q13363	CTBP1
Q9UKU7_ACAD8	Q9UKU7	ACAD8
O75251_NDUFS7	O75251	NDUFS7
P60842_EIF4A1	P60842	EIF4A1
Q07507_DPT	Q07507	DPT
P62847_RPS24	P62847	RPS24
Q13617_CUL2	Q13617	CUL2
O14672_ADAM10	O14672	ADAM10
O00567_NOP56	O00567	NOP56
Q13228_SELENBP1	Q13228	SELENBP1
Q12904_AIMP1	Q12904	AIMP1
P27105_STOM	P27105	STOM
Q8NE71_ABCF1	Q8NE71	ABCF1
Q5T7N2_L1TD1	Q5T7N2	L1TD1
P28062_PSMB8	P28062	PSMB8
P47914_RPL29	P47914	RPL29
P63096_GNAI1	P63096	GNAI1
P25325_MPST	P25325	MPST
Q16891_IMMT	Q16891	IMMT
P16885_PLCG2	P16885	PLCG2
O60610_DIAPH1	O60610	DIAPH1
P46782_RPS5	P46782	RPS5
P28799_GRN	P28799	GRN
Q7Z4I7_LIMS2	Q7Z4I7	LIMS2
P26640_VARS	P26640	VARS
Q92896_GLG1	Q92896	GLG1
Q8NFV4_ABHD11	Q8NFV4	ABHD11
Q9H9B4_SFXN1	Q9H9B4	SFXN1
P84157_MXRA7	P84157	MXRA7
Q9UQ80_PA2G4	Q9UQ80	PA2G4
P14209_CD99	P14209	CD99
P62857_RPS28	P62857	RPS28
P02753_RBP4	P02753	RBP4
Q13501_SQSTM1	Q13501	SQSTM1
P0CG39_POTEJ	P0CG39	POTEJ
P11233_RALA	P11233	RALA
Q9H4A4_RNPEP	Q9H4A4	RNPEP
O14980_XPO1	O14980	XPO1
P27797_CALR	P27797	CALR
Q96CW1_AP2M1	Q96CW1	AP2M1
O15511_ARPC5	O15511	ARPC5
O60613_SELENOF	O60613	SELENOF
Q96AB3_ISOC2	Q96AB3	ISOC2
P02766_TTR	P02766	TTR
Q9UHX1_PUF60	Q9UHX1	PUF60
P49756_RBM25	P49756	RBM25
P35749_MYH11	P35749	MYH11
Q13409_DYNC1I2	Q13409	DYNC1I2
O95870_ABHD16A	O95870	ABHD16A
Q9NQP4_PFDN4	Q9NQP4	PFDN4
P11388_TOP2A	P11388	TOP2A
P10809_HSPD1	P10809	HSPD1
Q96M27_PRRC1	Q96M27	PRRC1
Q8TC07_TBC1D15	Q8TC07	TBC1D15
O60762_DPM1	O60762	DPM1
O14880_MGST3	O14880	MGST3
O14602_EIF1AY	O14602	EIF1AY
P35556_FBN2	P35556	FBN2
P48047_ATP5O	P48047	ATP5O
Q9Y3I0_RTCB	Q9Y3I0	RTCB
P28482_MAPK1	P28482	MAPK1
Q13561_DCTN2	Q13561	DCTN2
P67936_TPM4	P67936	TPM4
P61201_COPS2	P61201	COPS2
P63208_SKP1	P63208	SKP1
Q9Y4W6_AFG3L2	Q9Y4W6	AFG3L2
P02751_FN1	P02751	FN1
P05107_ITGB2	P05107	ITGB2
Q96RQ3_MCCC1	Q96RQ3	MCCC1
Q15046_KARS	Q15046	KARS
Q14683_SMC1A	Q14683	SMC1A
Q99757_TXN2	Q99757	TXN2
O94905_ERLIN2	O94905	ERLIN2
Q9BU61_NDUFAF3	Q9BU61	NDUFAF3
Q99460_PSMD1	Q99460	PSMD1
P48147_PREP	P48147	PREP
Q9UDT6_CLIP2	Q9UDT6	CLIP2
Q7KZF4_SND1	Q7KZF4	SND1
Q9Y2B0_CNPY2	Q9Y2B0	CNPY2
P49221_TGM4	P49221	TGM4
O15067_PFAS	O15067	PFAS
P78406_RAE1	P78406	RAE1
P20700_LMNB1	P20700	LMNB1
Q12800_TFCP2	Q12800	TFCP2
Q9H3P7_ACBD3	Q9H3P7	ACBD3
P10644_PRKAR1A	P10644	PRKAR1A
O00170_AIP	O00170	AIP
P27816_MAP4	P27816	MAP4
P61006_RAB8A	P61006	RAB8A
O95831_AIFM1	O95831	AIFM1
P31930_UQCRC1	P31930	UQCRC1
Q7Z406_MYH14	Q7Z406	MYH14
P21810_BGN	P21810	BGN
Q9GZM7_TINAGL1	Q9GZM7	TINAGL1
P23528_CFL1	P23528	CFL1
Q9HBI1_PARVB	Q9HBI1	PARVB
Q9UI30_TRMT112	Q9UI30	TRMT112
O00139_KIF2A	O00139	KIF2A
P02647_APOA1	P02647	APOA1
A0A0C4DH38_IGHV5-51	A0A0C4DH38	IGHV5-51
Q9GZQ3_COMMD5	Q9GZQ3	COMMD5
P46108_CRK	P46108	CRK
P47897_QARS	P47897	QARS
P04899_GNAI2	P04899	GNAI2
P15121_AKR1B1	P15121	AKR1B1
Q9HCH3_CPNE5	Q9HCH3	CPNE5
Q9BPW8_NIPSNAP1	Q9BPW8	NIPSNAP1
P46977_STT3A	P46977	STT3A
Q08170_SRSF4	Q08170	SRSF4
P0DP02_IGHV3-30-3	P0DP02	IGHV3-30-3
Q12931_TRAP1	Q12931	TRAP1
P12111_COL6A3	P12111	COL6A3
P11279_LAMP1	P11279	LAMP1
Q15126_PMVK	Q15126	PMVK
O00571_DDX3X	O00571	DDX3X
P50213_IDH3A	P50213	IDH3A
Q9BSJ8_ESYT1	Q9BSJ8	ESYT1
O95336_PGLS	O95336	PGLS
P98082_DAB2	P98082	DAB2
Q0ZGT2_NEXN	Q0ZGT2	NEXN
Q53EL6_PDCD4	Q53EL6	PDCD4
P08123_COL1A2	P08123	COL1A2
P36776_LONP1	P36776	LONP1
P10301_RRAS	P10301	RRAS
Q13564_NAE1	Q13564	NAE1
P62263_RPS14	P62263	RPS14
Q96TC7_RMDN3	Q96TC7	RMDN3
P52566_ARHGDIB	P52566	ARHGDIB
P30044_PRDX5	P30044	PRDX5
Q9BY32_ITPA	Q9BY32	ITPA
P40123_CAP2	P40123	CAP2
Q93008_USP9X	Q93008	USP9X
O95674_CDS2	O95674	CDS2
Q9Y6D5_ARFGEF2	Q9Y6D5	ARFGEF2
P61081_UBE2M	P61081	UBE2M
Q99439_CNN2	Q99439	CNN2
P40429_RPL13A	P40429	RPL13A
P54578_USP14	P54578	USP14
P01031_C5	P01031	C5
Q13740_ALCAM	Q13740	ALCAM
O00443_PIK3C2A	O00443	PIK3C2A
Q9UJC5_SH3BGRL2	Q9UJC5	SH3BGRL2
Q92890_UFD1	Q92890	UFD1
P09669_COX6C	P09669	COX6C
P55196_AFDN	P55196	AFDN
P61088_UBE2N	P61088	UBE2N
Q8N766_EMC1	Q8N766	EMC1
Q07812_BAX	Q07812	BAX
P50991_CCT4	P50991	CCT4
P41273_TNFSF9	P41273	TNFSF9
Q9BRP8_PYM1	Q9BRP8	PYM1
Q7L576_CYFIP1	Q7L576	CYFIP1
Q7Z7H5_TMED4	Q7Z7H5	TMED4
P04196_HRG	P04196	HRG
Q93052_LPP	Q93052	LPP
P63000_RAC1	P63000	RAC1
Q9UH99_SUN2	Q9UH99	SUN2
P28331_NDUFS1	P28331	NDUFS1
P46940_IQGAP1	P46940	IQGAP1
P20962_PTMS	P20962	PTMS
P61970_NUTF2	P61970	NUTF2
O43615_TIMM44	O43615	TIMM44
P30153_PPP2R1A	P30153	PPP2R1A
P35914_HMGCL	P35914	HMGCL
Q9Y5P6_GMPPB	Q9Y5P6	GMPPB
P68036_UBE2L3	P68036	UBE2L3
P61160_ACTR2	P61160	ACTR2
P49721_PSMB2	P49721	PSMB2
P00568_AK1	P00568	AK1
Q8IYU8_MICU2	Q8IYU8	MICU2
P80723_BASP1	P80723	BASP1
Q6NVY1_HIBCH	Q6NVY1	HIBCH
Q6MZP7_LIN54	Q6MZP7	LIN54
Q15942_ZYX	Q15942	ZYX
Q96T21_SECISBP2	Q96T21	SECISBP2
P50914_RPL14	P50914	RPL14
O75439_PMPCB	O75439	PMPCB
P09497_CLTB	P09497	CLTB
P26641_EEF1G	P26641	EEF1G
P19013_KRT4	P19013	KRT4
Q15796_SMAD2	Q15796	SMAD2
Q86V81_ALYREF	Q86V81	ALYREF
Q13126_MTAP	Q13126	MTAP
Q53H12_AGK	Q53H12	AGK
P35637_FUS	P35637	FUS
Q9GZZ9_UBA5	Q9GZZ9	UBA5
Q8TD55_PLEKHO2	Q8TD55	PLEKHO2
P57737_CORO7	P57737	CORO7
Q99598_TSNAX	Q99598	TSNAX
Q9NX40_OCIAD1	Q9NX40	OCIAD1
P35813_PPM1A	P35813	PPM1A
P61106_RAB14	P61106	RAB14
O15305_PMM2	O15305	PMM2
Q5T4S7_UBR4	Q5T4S7	UBR4
P01011_SERPINA3	P01011	SERPINA3
Q9UMS6_SYNPO2	Q9UMS6	SYNPO2
Q9Y277_VDAC3	Q9Y277	VDAC3
P07339_CTSD	P07339	CTSD
P14868_DARS	P14868	DARS
P07305_H1F0	P07305	H1F0
O75351_VPS4B	O75351	VPS4B
P50990_CCT8	P50990	CCT8
Q00169_PITPNA	Q00169	PITPNA
P48059_LIMS1	P48059	LIMS1
O14617_AP3D1	O14617	AP3D1
P53396_ACLY	P53396	ACLY
O43790_KRT86	O43790	KRT86
O00264_PGRMC1	O00264	PGRMC1
P04216_THY1	P04216	THY1
P14649_MYL6B	P14649	MYL6B
P50454_SERPINH1	P50454	SERPINH1
Q9Y383_LUC7L2	Q9Y383	LUC7L2
O14907_TAX1BP3	O14907	TAX1BP3
Q15257_PTPA	Q15257	PTPA
P08727_KRT19	P08727	KRT19
P15502_ELN	P15502	ELN
Q9HAV7_GRPEL1	Q9HAV7	GRPEL1
Q9Y6R0_NUMBL	Q9Y6R0	NUMBL
P41226_UBA7	P41226	UBA7
Q9HCE1_MOV10	Q9HCE1	MOV10
P07108_DBI	P07108	DBI
P27361_MAPK3	P27361	MAPK3
Q8TCJ2_STT3B	Q8TCJ2	STT3B
Q96HE7_ERO1A	Q96HE7	ERO1A
P43034_PAFAH1B1	P43034	PAFAH1B1
P83876_TXNL4A	P83876	TXNL4A
O15212_PFDN6	O15212	PFDN6
Q9Y3E7_CHMP3	Q9Y3E7	CHMP3
P22059_OSBP	P22059	OSBP
P51812_RPS6KA3	P51812	RPS6KA3
P30519_HMOX2	P30519	HMOX2
P22626_HNRNPA2B1	P22626	HNRNPA2B1
P07099_EPHX1	P07099	EPHX1
Q96PY5_FMNL2	Q96PY5	FMNL2
Q16576_RBBP7	Q16576	RBBP7
O43290_SART1	O43290	SART1
Q12792_TWF1	Q12792	TWF1
P62316_SNRPD2	P62316	SNRPD2
Q8N8E3_CEP112	Q8N8E3	CEP112
Q9P1U1_ACTR3B	Q9P1U1	ACTR3B
P32456_GBP2	P32456	GBP2
P62861_FAU	P62861	FAU
O75663_TIPRL	O75663	TIPRL
Q15019_SEPT2	Q15019	2020-09-02
Q27J81_INF2	Q27J81	INF2
P05386_RPLP1	P05386	RPLP1
P46776_RPL27A	P46776	RPL27A
Q86VS8_HOOK3	Q86VS8	HOOK3
Q9UBQ0_VPS29	Q9UBQ0	VPS29
Q96CT7_CCDC124	Q96CT7	CCDC124
P33241_LSP1	P33241	LSP1
Q6WKZ4_RAB11FIP1	Q6WKZ4	RAB11FIP1
P30101_PDIA3	P30101	PDIA3
Q9Y2Q3_GSTK1	Q9Y2Q3	GSTK1
P49770_EIF2B2	P49770	EIF2B2
P13797_PLS3	P13797	PLS3
Q9NUJ1_ABHD10	Q9NUJ1	ABHD10
P04066_FUCA1	P04066	FUCA1
Q16864_ATP6V1F	Q16864	ATP6V1F
Q68CZ1_RPGRIP1L	Q68CZ1	RPGRIP1L
O95168_NDUFB4	O95168	NDUFB4
Q13011_ECH1	Q13011	ECH1
Q9NYF8_BCLAF1	Q9NYF8	BCLAF1
Q8NFW1_COL22A1	Q8NFW1	COL22A1
P16401_HIST1H1B	P16401	HIST1H1B
P12694_BCKDHA	P12694	BCKDHA
P19823_ITIH2	P19823	ITIH2
P16157_ANK1	P16157	ANK1
P30046_DDT	P30046	DDT
O15440_ABCC5	O15440	ABCC5
P67870_CSNK2B	P67870	CSNK2B
P56556_NDUFA6	P56556	NDUFA6
Q14847_LASP1	Q14847	LASP1
P22102_GART	P22102	GART
P46926_GNPDA1	P46926	GNPDA1
P30049_ATP5D	P30049	ATP5D
P49321_NASP	P49321	NASP
Q3LXA3_TKFC	Q3LXA3	TKFC
Q9BTV4_TMEM43	Q9BTV4	TMEM43
P07711_CTSL	P07711	CTSL
P25205_MCM3	P25205	MCM3
Q9Y263_PLAA	Q9Y263	PLAA
O14791_APOL1	O14791	APOL1
P51888_PRELP	P51888	PRELP
P13639_EEF2	P13639	EEF2
P51149_RAB7A	P51149	RAB7A
O60504_SORBS3	O60504	SORBS3
Q92616_GCN1	Q92616	GCN1
O00764_PDXK	O00764	PDXK
Q6P2Q9_PRPF8	Q6P2Q9	PRPF8
A6NCW0_USP17L3	A6NCW0	USP17L3
P08519_LPA	P08519	LPA
P08185_SERPINA6	P08185	SERPINA6
Q9BXK5_BCL2L13	Q9BXK5	BCL2L13
Q9BT78_COPS4	Q9BT78	COPS4
P16298_PPP3CB	P16298	PPP3CB
Q14103_HNRNPD	Q14103	HNRNPD
P46734_MAP2K3	P46734	MAP2K3
Q9BQA1_WDR77	Q9BQA1	WDR77
Q96FV2_SCRN2	Q96FV2	SCRN2
P63010_AP2B1	P63010	AP2B1
P35606_COPB2	P35606	COPB2
Q9UBV8_PEF1	Q9UBV8	PEF1
P13473_LAMP2	P13473	LAMP2
P62937_PPIA	P62937	PPIA
O76094_SRP72	O76094	SRP72
Q02543_RPL18A	Q02543	RPL18A
Q15042_RAB3GAP1	Q15042	RAB3GAP1
Q14011_CIRBP	Q14011	CIRBP
P39656_DDOST	P39656	DDOST
Q14019_COTL1	Q14019	COTL1
O00763_ACACB	O00763	ACACB
Q14139_UBE4A	Q14139	UBE4A
Q03154_ACY1	Q03154	ACY1
P06748_NPM1	P06748	NPM1
P27348_YWHAQ	P27348	YWHAQ
O14531_DPYSL4	O14531	DPYSL4
Q5GJ75_TNFAIP8L3	Q5GJ75	TNFAIP8L3
P27635_RPL10	P27635	RPL10
Q9UBX5_FBLN5	Q9UBX5	FBLN5
O95466_FMNL1	O95466	FMNL1
Q5VU43_PDE4DIP	Q5VU43	PDE4DIP
Q13630_TSTA3	Q13630	TSTA3
P21333_FLNA	P21333	FLNA
Q9BVC6_TMEM109	Q9BVC6	TMEM109
Q8IXQ6_PARP9	Q8IXQ6	PARP9
P08238_HSP90AB1	P08238	HSP90AB1
P50479_PDLIM4	P50479	PDLIM4
P61964_WDR5	P61964	WDR5
Q6IBS0_TWF2	Q6IBS0	TWF2
O75935_DCTN3	O75935	DCTN3
P07205_PGK2	P07205	PGK2
P48735_IDH2	P48735	IDH2
Q9BTZ2_DHRS4	Q9BTZ2	DHRS4
P30837_ALDH1B1	P30837	ALDH1B1
P05106_ITGB3	P05106	ITGB3
P30613_PKLR	P30613	PKLR
Q9UHB6_LIMA1	Q9UHB6	LIMA1
P49257_LMAN1	P49257	LMAN1
O00193_SMAP	O00193	SMAP
Q9H0E2_TOLLIP	Q9H0E2	TOLLIP
P80303_NUCB2	P80303	NUCB2
O14558_HSPB6	O14558	HSPB6
Q9GZP4_PITHD1	Q9GZP4	PITHD1
Q9NR19_ACSS2	Q9NR19	ACSS2
P50452_SERPINB8	P50452	SERPINB8
Q99829_CPNE1	Q99829	CPNE1
Q08AM6_VAC14	Q08AM6	VAC14
Q92973_TNPO1	Q92973	TNPO1
Q99471_PFDN5	Q99471	PFDN5
P39019_RPS19	P39019	RPS19
P06737_PYGL	P06737	PYGL
P48681_NES	P48681	NES
P31949_S100A11	P31949	S100A11
Q8NBN7_RDH13	Q8NBN7	RDH13
P63241_EIF5A	P63241	EIF5A
Q14155_ARHGEF7	Q14155	ARHGEF7
Q14157_UBAP2L	Q14157	UBAP2L
Q8WUM4_PDCD6IP	Q8WUM4	PDCD6IP
Q07020_RPL18	Q07020	RPL18
O75475_PSIP1	O75475	PSIP1
P43686_PSMC4	P43686	PSMC4
Q96JJ7_TMX3	Q96JJ7	TMX3
P23284_PPIB	P23284	PPIB
P31943_HNRNPH1	P31943	HNRNPH1
Q13618_CUL3	Q13618	CUL3
P07900_HSP90AA1	P07900	HSP90AA1
Q9H2D6_TRIOBP	Q9H2D6	TRIOBP
P52565_ARHGDIA	P52565	ARHGDIA
P62829_RPL23	P62829	RPL23
P45974_USP5	P45974	USP5
Q6PI48_DARS2	Q6PI48	DARS2
Q6PD62_CTR9	Q6PD62	CTR9
Q9Y6C9_MTCH2	Q9Y6C9	MTCH2
P08574_CYC1	P08574	CYC1
P11766_ADH5	P11766	ADH5
P04844_RPN2	P04844	RPN2
Q16762_TST	Q16762	TST
P30040_ERP29	P30040	ERP29
P42765_ACAA2	P42765	ACAA2
Q96CV9_OPTN	Q96CV9	OPTN
Q9Y5S9_RBM8A	Q9Y5S9	RBM8A
P48556_PSMD8	P48556	PSMD8
Q16630_CPSF6	Q16630	CPSF6
P31689_DNAJA1	P31689	DNAJA1
O60493_SNX3	O60493	SNX3
P42166_TMPO	P42166	TMPO
O75822_EIF3J	O75822	EIF3J
P24821_TNC	P24821	TNC
Q9NNW7_TXNRD2	Q9NNW7	TXNRD2
P01859_IGHG2	P01859	IGHG2
P09668_CTSH	P09668	CTSH
P48739_PITPNB	P48739	PITPNB
P61758_VBP1	P61758	VBP1
P35573_AGL	P35573	AGL
Q9BVG4_PBDC1	Q9BVG4	PBDC1
Q99798_ACO2	Q99798	ACO2
Q9UBY9_HSPB7	Q9UBY9	HSPB7
P63220_RPS21	P63220	RPS21
Q5R3I4_TTC38	Q5R3I4	TTC38
P27338_MAOB	P27338	MAOB
P19338_NCL	P19338	NCL
P06727_APOA4	P06727	APOA4
P48506_GCLC	P48506	GCLC
P38646_HSPA9	P38646	HSPA9
Q8WZA0_LZIC	Q8WZA0	LZIC
P00352_ALDH1A1	P00352	ALDH1A1
P07951_TPM2	P07951	TPM2
O95834_EML2	O95834	EML2
Q9UHA4_LAMTOR3	Q9UHA4	LAMTOR3
Q9NX46_ADPRHL2	Q9NX46	ADPRHL2
P42126_ECI1	P42126	ECI1
P42566_EPS15	P42566	EPS15
Q13404_UBE2V1	Q13404	UBE2V1
P28065_PSMB9	P28065	PSMB9
P23381_WARS	P23381	WARS
P01860_IGHG3	P01860	IGHG3
P24043_LAMA2	P24043	LAMA2
P41250_GARS	P41250	GARS
Q7Z6Z7_HUWE1	Q7Z6Z7	HUWE1
Q3ZCQ8_TIMM50	Q3ZCQ8	TIMM50
P35222_CTNNB1	P35222	CTNNB1
Q13423_NNT	Q13423	NNT
O00410_IPO5	O00410	IPO5
Q9H479_FN3K	Q9H479	FN3K
P43304_GPD2	P43304	GPD2
Q9BZL4_PPP1R12C	Q9BZL4	PPP1R12C
P55001_MFAP2	P55001	MFAP2
P07858_CTSB	P07858	CTSB
Q5TZA2_CROCC	Q5TZA2	CROCC
Q6XZF7_DNMBP	Q6XZF7	DNMBP
P17931_LGALS3	P17931	LGALS3
O75688_PPM1B	O75688	PPM1B
O75489_NDUFS3	O75489	NDUFS3
Q03001_DST	Q03001	DST
P08708_RPS17	P08708	RPS17
I3L273_GFY	I3L273	GFY
P48643_CCT5	P48643	CCT5
Q9Y315_DERA	Q9Y315	DERA
Q5GLZ8_HERC4	Q5GLZ8	HERC4
Q9UJW0_DCTN4	Q9UJW0	DCTN4
Q13724_MOGS	Q13724	MOGS
Q5JTJ3_COA6	Q5JTJ3	COA6
P00751_CFB	P00751	CFB
P07942_LAMB1	P07942	LAMB1
Q6NUK1_SLC25A24	Q6NUK1	SLC25A24
O95232_LUC7L3	O95232	LUC7L3
P62995_TRA2B	P62995	TRA2B
Q01085_TIAL1	Q01085	TIAL1
P50416_CPT1A	P50416	CPT1A
Q6WCQ1_MPRIP	Q6WCQ1	MPRIP
P46778_RPL21	P46778	RPL21
Q14151_SAFB2	Q14151	SAFB2
P02750_LRG1	P02750	LRG1
Q8IV08_PLD3	Q8IV08	PLD3
P61586_RHOA	P61586	RHOA
P23142_FBLN1	P23142	FBLN1
Q05682_CALD1	Q05682	CALD1
Q6NUM9_RETSAT	Q6NUM9	RETSAT
P37108_SRP14	P37108	SRP14
O60256_PRPSAP2	O60256	PRPSAP2
Q06210_GFPT1	Q06210	GFPT1
Q9H3S7_PTPN23	Q9H3S7	PTPN23
P27482_CALML3	P27482	CALML3
P61769_B2M	P61769	B2M
Q562R1_ACTBL2	Q562R1	ACTBL2
P22105_TNXB	P22105	TNXB
P35232_PHB	P35232	PHB
P22061_PCMT1	P22061	PCMT1
O43920_NDUFS5	O43920	NDUFS5
Q99538_LGMN	Q99538	LGMN
Q16555_DPYSL2	Q16555	DPYSL2
P56134_ATP5J2	P56134	ATP5J2
O75348_ATP6V1G1	O75348	ATP6V1G1
P49593_PPM1F	P49593	PPM1F
Q9Y265_RUVBL1	Q9Y265	RUVBL1
P13861_PRKAR2A	P13861	PRKAR2A
P49591_SARS	P49591	SARS
Q9UL46_PSME2	Q9UL46	PSME2
Q9NR12_PDLIM7	Q9NR12	PDLIM7
P04003_C4BPA	P04003	C4BPA
P00338_LDHA	P00338	LDHA
P16070_CD44	P16070	CD44
Q9UKJ5_CHIC2	Q9UKJ5	CHIC2
Q96JN2_CCDC136	Q96JN2	CCDC136
Q08623_PUDP	Q08623	PUDP
A6NMB1_SIGLEC16	A6NMB1	SIGLEC16
P63279_UBE2I	P63279	UBE2I
P63244_RACK1	P63244	RACK1
P35998_PSMC2	P35998	PSMC2
Q9BUJ2_HNRNPUL1	Q9BUJ2	HNRNPUL1
Q9H8H3_METTL7A	Q9H8H3	METTL7A
P34913_EPHX2	P34913	EPHX2
P07919_UQCRH	P07919	UQCRH
Q96C23_GALM	Q96C23	GALM
P04632_CAPNS1	P04632	CAPNS1
Q15056_EIF4H	Q15056	EIF4H
P22307_SCP2	P22307	SCP2
P08754_GNAI3	P08754	GNAI3
P62841_RPS15	P62841	RPS15
P20073_ANXA7	P20073	ANXA7
P02763_ORM1	P02763	ORM1
Q15907_RAB11B	Q15907	RAB11B
P11717_IGF2R	P11717	IGF2R
P17987_TCP1	P17987	TCP1
Q6IAA8_LAMTOR1	Q6IAA8	LAMTOR1
P18621_RPL17	P18621	RPL17
Q86VN1_VPS36	Q86VN1	VPS36
P02462_COL4A1	P02462	COL4A1
O15173_PGRMC2	O15173	PGRMC2
Q9UN36_NDRG2	Q9UN36	NDRG2
Q9UBF2_COPG2	Q9UBF2	COPG2
Q9Y3D6_FIS1	Q9Y3D6	FIS1
Q96L73_NSD1	Q96L73	NSD1
Q9P0W8_SPATA7	Q9P0W8	SPATA7
P51884_LUM	P51884	LUM
Q9NTK5_OLA1	Q9NTK5	OLA1
Q29974_HLA-DRB1	Q29974	HLA-DRB1
P04181_OAT	P04181	OAT
Q92900_UPF1	Q92900	UPF1
Q9UKU0_ACSL6	Q9UKU0	ACSL6
Q7Z4V5_HDGFL2	Q7Z4V5	HDGFL2
P38159_RBMX	P38159	RBMX
P06865_HEXA	P06865	HEXA
Q9Y5M8_SRPRB	Q9Y5M8	SRPRB
P01008_SERPINC1	P01008	SERPINC1
P40939_HADHA	P40939	HADHA
O75521_ECI2	O75521	ECI2
Q9Y3Z3_SAMHD1	Q9Y3Z3	SAMHD1
O15145_ARPC3	O15145	ARPC3
Q96P70_IPO9	Q96P70	IPO9
P62993_GRB2	P62993	GRB2
Q15366_PCBP2	Q15366	PCBP2
P49902_NT5C2	P49902	NT5C2
Q9Y6M9_NDUFB9	Q9Y6M9	NDUFB9
P01024_C3	P01024	C3
P02760_AMBP	P02760	AMBP
Q8NBX0_SCCPDH	Q8NBX0	SCCPDH
Q14240_EIF4A2	Q14240	EIF4A2
Q16647_PTGIS	Q16647	PTGIS
Q14126_DSG2	Q14126	DSG2
O75380_NDUFS6	O75380	NDUFS6
P20618_PSMB1	P20618	PSMB1
Q9NYU2_UGGT1	Q9NYU2	UGGT1
Q8TAQ2_SMARCC2	Q8TAQ2	SMARCC2
Q5T447_HECTD3	Q5T447	HECTD3
Q14152_EIF3A	Q14152	EIF3A
P53367_ARFIP1	P53367	ARFIP1
P01700_IGLV1-47	P01700	IGLV1-47
Q15233_NONO	Q15233	NONO
Q9NSK0_KLC4	Q9NSK0	KLC4
P28838_LAP3	P28838	LAP3
Q01130_SRSF2	Q01130	SRSF2
P51665_PSMD7	P51665	PSMD7
P02749_APOH	P02749	APOH
Q9Y5L4_TIMM13	Q9Y5L4	TIMM13
Q92597_NDRG1	Q92597	NDRG1
Q9BQS8_FYCO1	Q9BQS8	FYCO1
P48637_GSS	P48637	GSS
P12268_IMPDH2	P12268	IMPDH2
P31483_TIA1	P31483	TIA1
Q9UL25_RAB21	Q9UL25	RAB21
P99999_CYCS	P99999	CYCS
P13798_APEH	P13798	APEH
Q8NF91_SYNE1	Q8NF91	SYNE1
P15311_EZR	P15311	EZR
Q9BWJ5_SF3B5	Q9BWJ5	SF3B5
P51649_ALDH5A1	P51649	ALDH5A1
O14950_MYL12B	O14950	MYL12B
P61225_RAP2B	P61225	RAP2B
P11498_PC	P11498	PC
Q9C037_TRIM4	Q9C037	TRIM4
P61011_SRP54	P61011	SRP54
P37837_TALDO1	P37837	TALDO1
P51580_TPMT	P51580	TPMT
Q9BSD7_NTPCR	Q9BSD7	NTPCR
P02452_COL1A1	P02452	COL1A1
O15117_FYB1	O15117	FYB1
Q92575_UBXN4	Q92575	UBXN4
P51991_HNRNPA3	P51991	HNRNPA3
P60709_ACTB	P60709	ACTB
Q13185_CBX3	Q13185	CBX3
Q9NVJ2_ARL8B	Q9NVJ2	ARL8B
Q6UXV4_APOOL	Q6UXV4	APOOL
P32119_PRDX2	P32119	PRDX2
Q92747_ARPC1A	Q92747	ARPC1A
Q7Z4H8_KDELC2	Q7Z4H8	KDELC2
Q15654_TRIP6	Q15654	TRIP6
O15027_SEC16A	O15027	SEC16A
Q5TDH0_DDI2	Q5TDH0	DDI2
Q96T51_RUFY1	Q96T51	RUFY1
P50895_BCAM	P50895	BCAM
Q13347_EIF3I	Q13347	EIF3I
P61129_ZC3H6	P61129	ZC3H6
P23258_TUBG1	P23258	TUBG1
Q13509_TUBB3	Q13509	TUBB3
Q9BXW6_OSBPL1A	Q9BXW6	OSBPL1A
P30485_HLA-B	P30485	HLA-B
O95793_STAU1	O95793	STAU1
P06703_S100A6	P06703	S100A6
Q9Y3A6_TMED5	Q9Y3A6	TMED5
Q9NQC3_RTN4	Q9NQC3	RTN4
P49755_TMED10	P49755	TMED10
Q13085_ACACA	Q13085	ACACA
Q9P2J5_LARS	Q9P2J5	LARS
Q13153_PAK1	Q13153	PAK1
O43795_MYO1B	O43795	MYO1B
P43487_RANBP1	P43487	RANBP1
P30622_CLIP1	P30622	CLIP1
Q96JP2_MYO15B	Q96JP2	MYO15B
P25786_PSMA1	P25786	PSMA1
P26639_TARS	P26639	TARS
P14317_HCLS1	P14317	HCLS1
Q9NQG5_RPRD1B	Q9NQG5	RPRD1B
O15042_U2SURP	O15042	U2SURP
P02649_APOE	P02649	APOE
O15069_NACAD	O15069	NACAD
Q2TAA2_IAH1	Q2TAA2	IAH1
Q9UPN3_MACF1	Q9UPN3	MACF1
Q9HD45_TM9SF3	Q9HD45	TM9SF3
Q9Y376_CAB39	Q9Y376	CAB39
P98160_HSPG2	P98160	HSPG2
P60228_EIF3E	P60228	EIF3E
P25705_ATP5A1	P25705	ATP5A1
Q8N1F7_NUP93	Q8N1F7	NUP93
P08697_SERPINF2	P08697	SERPINF2
Q14696_MESD	Q14696	MESD
O00468_AGRN	O00468	AGRN
Q2TAY7_SMU1	Q2TAY7	SMU1
A0AVT1_UBA6	A0AVT1	UBA6
P40926_MDH2	P40926	MDH2
P09496_CLTA	P09496	CLTA
O43707_ACTN4	O43707	ACTN4
P17612_PRKACA	P17612	PRKACA
P22392_NME2	P22392	NME2
Q00839_HNRNPU	Q00839	HNRNPU
Q8WXH0_SYNE2	Q8WXH0	SYNE2
P31946_YWHAB	P31946	YWHAB
O94855_SEC24D	O94855	SEC24D
P54652_HSPA2	P54652	HSPA2
Q13838_DDX39B	Q13838	DDX39B
Q9NVI7_ATAD3A	Q9NVI7	ATAD3A
Q13242_SRSF9	Q13242	SRSF9
Q96IX5_USMG5	Q96IX5	USMG5
Q9Y624_F11R	Q9Y624	F11R
P08237_PFKM	P08237	PFKM
P84095_RHOG	P84095	RHOG
P61254_RPL26	P61254	RPL26
Q12765_SCRN1	Q12765	SCRN1
Q8NBQ5_HSD17B11	Q8NBQ5	HSD17B11
P55060_CSE1L	P55060	CSE1L
Q13310_PABPC4	Q13310	PABPC4
O15061_SYNM	O15061	SYNM
A5A3E0_POTEF	A5A3E0	POTEF
O94903_PLPBP	O94903	PLPBP
P40121_CAPG	P40121	CAPG
O60701_UGDH	O60701	UGDH
P68431_HIST1H3A	P68431	HIST1H3A
Q8NC51_SERBP1	Q8NC51	SERBP1
Q00577_PURA	Q00577	PURA
Q15738_NSDHL	Q15738	NSDHL
P10114_RAP2A	P10114	RAP2A
Q9Y678_COPG1	Q9Y678	COPG1
P61020_RAB5B	P61020	RAB5B
Q8NHQ9_DDX55	Q8NHQ9	DDX55
P0C7P4_UQCRFS1P1	P0C7P4	UQCRFS1P1
P04114_APOB	P04114	APOB
P12956_XRCC6	P12956	XRCC6
Q96FW1_OTUB1	Q96FW1	OTUB1
Q13884_SNTB1	Q13884	SNTB1
P20138_CD33	P20138	CD33
P22570_FDXR	P22570	FDXR
Q7L014_DDX46	Q7L014	DDX46
P43243_MATR3	P43243	MATR3
Q99459_CDC5L	Q99459	CDC5L
Q9NZN5_ARHGEF12	Q9NZN5	ARHGEF12
P15927_RPA2	P15927	RPA2
P49419_ALDH7A1	P49419	ALDH7A1
P53621_COPA	P53621	COPA
P46937_YAP1	P46937	YAP1
P30085_CMPK1	P30085	CMPK1
P02765_AHSG	P02765	AHSG
P61421_ATP6V0D1	P61421	ATP6V0D1
Q9NT62_ATG3	Q9NT62	ATG3
P63173_RPL38	P63173	RPL38
O14974_PPP1R12A	O14974	PPP1R12A
Q03135_CAV1	Q03135	CAV1
P14927_UQCRB	P14927	UQCRB
Q5VYK3_ECM29	Q5VYK3	ECM29
P10316_HLA-A	P10316	HLA-A
O96000_NDUFB10	O96000	NDUFB10
O43837_IDH3B	O43837	IDH3B
Q5JRX3_PITRM1	Q5JRX3	PITRM1
Q9UBI6_GNG12	Q9UBI6	GNG12
P46777_RPL5	P46777	RPL5
Q15417_CNN3	Q15417	CNN3
Q12955_ANK3	Q12955	ANK3
O14786_NRP1	O14786	NRP1
O75431_MTX2	O75431	MTX2
Q9H1E5_TMX4	Q9H1E5	TMX4
P12109_COL6A1	P12109	COL6A1
Q9BWM7_SFXN3	Q9BWM7	SFXN3
Q96HY6_DDRGK1	Q96HY6	DDRGK1
O95373_IPO7	O95373	IPO7
Q7Z460_CLASP1	Q7Z460	CLASP1
Q9BTE6_AARSD1	Q9BTE6	AARSD1
Q06323_PSME1	Q06323	PSME1
Q969X5_ERGIC1	Q969X5	ERGIC1
Q9UHV9_PFDN2	Q9UHV9	PFDN2
Q15276_RABEP1	Q15276	RABEP1
P00734_F2	P00734	F2
P11182_DBT	P11182	DBT
Q99536_VAT1	Q99536	VAT1
Q9BVK6_TMED9	Q9BVK6	TMED9
P09871_C1S	P09871	C1S
P01619_IGKV3-20	P01619	IGKV3-20
Q12907_LMAN2	Q12907	LMAN2
P62736_ACTA2	P62736	ACTA2
Q13867_BLMH	Q13867	BLMH
Q9P219_CCDC88C	Q9P219	CCDC88C
Q13526_PIN1	Q13526	PIN1
P62333_PSMC6	P62333	PSMC6
P50238_CRIP1	P50238	CRIP1
Q9UHK6_AMACR	Q9UHK6	AMACR
P15144_ANPEP	P15144	ANPEP
P62701_RPS4X	P62701	RPS4X
P06396_GSN	P06396	GSN
P12081_HARS	P12081	HARS
P08670_VIM	P08670	VIM
Q9Y4L1_HYOU1	Q9Y4L1	HYOU1
P40227_CCT6A	P40227	CCT6A
O60313_OPA1	O60313	OPA1
Q9NP97_DYNLRB1	Q9NP97	DYNLRB1
P24534_EEF1B2	P24534	EEF1B2
P62273_RPS29	P62273	RPS29
P02768_ALB	P02768	ALB
O75534_CSDE1	O75534	CSDE1
Q9UIQ6_LNPEP	Q9UIQ6	LNPEP
O14579_COPE	O14579	COPE
P36915_GNL1	P36915	GNL1
Q9NQ48_LZTFL1	Q9NQ48	LZTFL1
P46459_NSF	P46459	NSF
Q9Y333_LSM2	Q9Y333	LSM2
Q92499_DDX1	Q92499	DDX1
P80188_LCN2	P80188	LCN2
Q6P587_FAHD1	Q6P587	FAHD1
Q9Y2S2_CRYL1	Q9Y2S2	CRYL1
P49821_NDUFV1	P49821	NDUFV1
Q5JWF2_GNAS	Q5JWF2	GNAS
O95782_AP2A1	O95782	AP2A1
P30419_NMT1	P30419	NMT1
P0C0L4_C4A	P0C0L4	C4A
Q15181_PPA1	Q15181	PPA1
P22792_CPN2	P22792	CPN2
O43488_AKR7A2	O43488	AKR7A2
P06730_EIF4E	P06730	EIF4E
O75396_SEC22B	O75396	SEC22B
Q9NVZ3_NECAP2	Q9NVZ3	NECAP2
P14923_JUP	P14923	JUP
Q9H4G4_GLIPR2	Q9H4G4	GLIPR2
P09936_UCHL1	P09936	UCHL1
P13010_XRCC5	P13010	XRCC5
P11908_PRPS2	P11908	PRPS2
Q9H009_NACA2	Q9H009	NACA2
O95352_ATG7	O95352	ATG7
O95861_BPNT1	O95861	BPNT1
Q8N1G4_LRRC47	Q8N1G4	LRRC47
Q9BQE5_APOL2	Q9BQE5	APOL2
Q9UMS4_PRPF19	Q9UMS4	PRPF19
P53597_SUCLG1	P53597	SUCLG1
P27824_CANX	P27824	CANX
Q16851_UGP2	Q16851	UGP2
Q15113_PCOLCE	Q15113	PCOLCE
P62805_HIST1H4A	P62805	HIST1H4A
P27694_RPA1	P27694	RPA1
Q9UKA9_PTBP2	Q9UKA9	PTBP2
Q6PCB0_VWA1	Q6PCB0	VWA1
P49585_PCYT1A	P49585	PCYT1A
P62495_ETF1	P62495	ETF1
P35609_ACTN2	P35609	ACTN2
Q9UMY4_SNX12	Q9UMY4	SNX12
O95881_TXNDC12	O95881	TXNDC12
P07602_PSAP	P07602	PSAP
Q99816_TSG101	Q99816	TSG101
P14678_SNRPB	P14678	SNRPB
P07996_THBS1	P07996	THBS1
Q9BZQ8_FAM129A	Q9BZQ8	FAM129A
P68371_TUBB4B	P68371	TUBB4B
Q63ZY3_KANK2	Q63ZY3	KANK2
P62191_PSMC1	P62191	PSMC1
O14639_ABLIM1	O14639	ABLIM1
Q9BWD1_ACAT2	Q9BWD1	ACAT2
P53384_NUBP1	P53384	NUBP1
P23193_TCEA1	P23193	TCEA1
P50402_EMD	P50402	EMD
P02533_KRT14	P02533	KRT14
Q15435_PPP1R7	Q15435	PPP1R7
Q9UQN3_CHMP2B	Q9UQN3	CHMP2B
P20340_RAB6A	P20340	RAB6A
O75531_BANF1	O75531	BANF1
P21399_ACO1	P21399	ACO1
Q01518_CAP1	Q01518	CAP1
O75083_WDR1	O75083	WDR1
P34897_SHMT2	P34897	SHMT2
P09104_ENO2	P09104	ENO2
P13987_CD59	P13987	CD59
O43670_ZNF207	O43670	ZNF207
P20674_COX5A	P20674	COX5A
O14773_TPP1	O14773	TPP1
O00231_PSMD11	O00231	PSMD11
Q13177_PAK2	Q13177	PAK2
P12814_ACTN1	P12814	ACTN1
Q16720_ATP2B3	Q16720	ATP2B3
O95671_ASMTL	O95671	ASMTL
Q92922_SMARCC1	Q92922	SMARCC1
O00203_AP3B1	O00203	AP3B1
P07910_HNRNPC	P07910	HNRNPC
Q99733_NAP1L4	Q99733	NAP1L4
Q13445_TMED1	Q13445	TMED1
Q9NRR5_UBQLN4	Q9NRR5	UBQLN4
O60220_TIMM8A	O60220	TIMM8A
O00148_DDX39A	O00148	DDX39A
O14745_SLC9A3R1	O14745	SLC9A3R1
P22695_UQCRC2	P22695	UQCRC2
Q9P2T1_GMPR2	Q9P2T1	GMPR2
Q9H7D0_DOCK5	Q9H7D0	DOCK5
P30536_TSPO	P30536	TSPO
Q96GK7_FAHD2A	Q96GK7	FAHD2A
P35542_SAA4	P35542	SAA4
P37235_HPCAL1	P37235	HPCAL1
P02746_C1QB	P02746	C1QB
P62906_RPL10A	P62906	RPL10A
Q15102_PAFAH1B3	Q15102	PAFAH1B3
Q13505_MTX1	Q13505	MTX1
Q9HA64_FN3KRP	Q9HA64	FN3KRP
Q5SSJ5_HP1BP3	Q5SSJ5	HP1BP3
P11310_ACADM	P11310	ACADM
P62820_RAB1A	P62820	RAB1A
P08134_RHOC	P08134	RHOC
P59665_DEFA1	P59665	DEFA1
Q9Y6Y8_SEC23IP	Q9Y6Y8	SEC23IP
P18031_PTPN1	P18031	PTPN1
Q04637_EIF4G1	Q04637	EIF4G1
P50453_SERPINB9	P50453	SERPINB9
Q9UHY1_NRBP1	Q9UHY1	NRBP1
P08572_COL4A2	P08572	COL4A2
P60660_MYL6	P60660	MYL6
P39023_RPL3	P39023	RPL3
P02794_FTH1	P02794	FTH1
Q9H3U1_UNC45A	Q9H3U1	UNC45A
Q13418_ILK	Q13418	ILK
Q53T59_HS1BP3	Q53T59	HS1BP3
P43121_MCAM	P43121	MCAM
Q3YEC7_RABL6	Q3YEC7	RABL6
P12955_PEPD	P12955	PEPD
P41091_EIF2S3	P41091	EIF2S3
P00326_ADH1C	P00326	ADH1C
Q9ULX9_MAFF	Q9ULX9	MAFF
Q9H3Q1_CDC42EP4	Q9H3Q1	CDC42EP4
Q15020_SART3	Q15020	SART3
Q9UPA5_BSN	Q9UPA5	BSN
Q14789_GOLGB1	Q14789	GOLGB1
P11177_PDHB	P11177	PDHB
Q4KMQ2_ANO6	Q4KMQ2	ANO6
P00736_C1R	P00736	C1R
P40925_MDH1	P40925	MDH1
Q9NQR4_NIT2	Q9NQR4	NIT2
O00217_NDUFS8	O00217	NDUFS8
Q96CN7_ISOC1	Q96CN7	ISOC1
Q9BXS5_AP1M1	Q9BXS5	AP1M1
P62873_GNB1	P62873	GNB1
P43155_CRAT	P43155	CRAT
Q16363_LAMA4	Q16363	LAMA4
P04179_SOD2	P04179	SOD2
P11142_HSPA8	P11142	HSPA8
Q7Z4W1_DCXR	Q7Z4W1	DCXR
Q9BZZ5_API5	Q9BZZ5	API5
P62140_PPP1CB	P62140	PPP1CB
Q92530_PSMF1	Q92530	PSMF1
Q92820_GGH	Q92820	GGH
Q9GZN8_C20orf27	Q9GZN8	C20orf27
Q5VTR2_RNF20	Q5VTR2	RNF20
P01871_IGHM	P01871	IGHM
P20702_ITGAX	P20702	ITGAX
P39059_COL15A1	P39059	COL15A1
Q9P0J0_NDUFA13	Q9P0J0	NDUFA13
O75694_NUP155	O75694	NUP155
O95433_AHSA1	O95433	AHSA1
P29992_GNA11	P29992	GNA11
P55795_HNRNPH2	P55795	HNRNPH2
O95777_LSM8	O95777	LSM8
P29622_SERPINA4	P29622	SERPINA4
P60891_PRPS1	P60891	PRPS1
Q14204_DYNC1H1	Q14204	DYNC1H1
Q9UBG0_MRC2	Q9UBG0	MRC2
Q5PRF9_SAMD4B	Q5PRF9	SAMD4B
Q9Y6W5_WASF2	Q9Y6W5	WASF2
Q9NSE4_IARS2	Q9NSE4	IARS2
P23526_AHCY	P23526	AHCY
Q15121_PEA15	Q15121	PEA15
P10412_HIST1H1E	P10412	HIST1H1E
Q8WVJ2_NUDCD2	Q8WVJ2	NUDCD2
P84103_SRSF3	P84103	SRSF3
Q16181_SEPT7	Q16181	2020-09-07
Q8WWY3_PRPF31	Q8WWY3	PRPF31
Q9NPQ8_RIC8A	Q9NPQ8	RIC8A
Q8WUP2_FBLIM1	Q8WUP2	FBLIM1
Q9Y2A7_NCKAP1	Q9Y2A7	NCKAP1
Q9UGV2_NDRG3	Q9UGV2	NDRG3
P02549_SPTA1	P02549	SPTA1
P26885_FKBP2	P26885	FKBP2
Q9HBL0_TNS1	Q9HBL0	TNS1
Q9UBS4_DNAJB11	Q9UBS4	DNAJB11
P62851_RPS25	P62851	RPS25
Q6UW68_TMEM205	Q6UW68	TMEM205
P40763_STAT3	P40763	STAT3
P62750_RPL23A	P62750	RPL23A
P67775_PPP2CA	P67775	PPP2CA
P82650_MRPS22	P82650	MRPS22
Q01469_FABP5	Q01469	FABP5
P20774_OGN	P20774	OGN
P83881_RPL36A	P83881	RPL36A
Q9UBR2_CTSZ	Q9UBR2	CTSZ
O75150_RNF40	O75150	RNF40
P36507_MAP2K2	P36507	MAP2K2
Q8N163_CCAR2	Q8N163	CCAR2
Q14254_FLOT2	Q14254	FLOT2
Q96AG4_LRRC59	Q96AG4	LRRC59
O75312_ZPR1	O75312	ZPR1
Q92734_TFG	Q92734	TFG
P62195_PSMC5	P62195	PSMC5
Q16401_PSMD5	Q16401	PSMD5
Q14558_PRPSAP1	Q14558	PRPSAP1
Q96FQ6_S100A16	Q96FQ6	S100A16
Q96JJ3_ELMO2	Q96JJ3	ELMO2
Q14571_ITPR2	Q14571	ITPR2
P09382_LGALS1	P09382	LGALS1
P48444_ARCN1	P48444	ARCN1
Q9Y4G6_TLN2	Q9Y4G6	TLN2
Q12789_GTF3C1	Q12789	GTF3C1
Q9ULV4_CORO1C	Q9ULV4	CORO1C
P49961_ENTPD1	P49961	ENTPD1
P17174_GOT1	P17174	GOT1
P42229_STAT5A	P42229	STAT5A
O43242_PSMD3	O43242	PSMD3
Q03252_LMNB2	Q03252	LMNB2
P31040_SDHA	P31040	SDHA
P07384_CAPN1	P07384	CAPN1
O00244_ATOX1	O00244	ATOX1
O75347_TBCA	O75347	TBCA
Q08945_SSRP1	Q08945	SSRP1
P01624_IGKV3-15	P01624	IGKV3-15
Q9BRX8_FAM213A	Q9BRX8	FAM213A
P48507_GCLM	P48507	GCLM
P25788_PSMA3	P25788	PSMA3
P06733_ENO1	P06733	ENO1
Q9Y6E0_STK24	Q9Y6E0	STK24
Q32MZ4_LRRFIP1	Q32MZ4	LRRFIP1
P84090_ERH	P84090	ERH
P43307_SSR1	P43307	SSR1
P58546_MTPN	P58546	MTPN
Q9Y6B6_SAR1B	Q9Y6B6	SAR1B
P07954_FH	P07954	FH
O75175_CNOT3	O75175	CNOT3
P06732_CKM	P06732	CKM
P02730_SLC4A1	P02730	SLC4A1
Q8WVM8_SCFD1	Q8WVM8	SCFD1
Q8IUE6_HIST2H2AB	Q8IUE6	HIST2H2AB
Q13576_IQGAP2	Q13576	IQGAP2
P50851_LRBA	P50851	LRBA
Q9BZV1_UBXN6	Q9BZV1	UBXN6
P61326_MAGOH	P61326	MAGOH
P05091_ALDH2	P05091	ALDH2
Q9NR45_NANS	Q9NR45	NANS
Q13813_SPTAN1	Q13813	SPTAN1
P49411_TUFM	P49411	TUFM
O43390_HNRNPR	O43390	HNRNPR
P62328_TMSB4X	P62328	TMSB4X
Q9BRF8_CPPED1	Q9BRF8	CPPED1
P78417_GSTO1	P78417	GSTO1
P17980_PSMC3	P17980	PSMC3
Q15746_MYLK	Q15746	MYLK
Q9HCC0_MCCC2	Q9HCC0	MCCC2
P09429_HMGB1	P09429	HMGB1
Q9Y5K5_UCHL5	Q9Y5K5	UCHL5
Q9UQ16_DNM3	Q9UQ16	DNM3
P02774_GC	P02774	GC
O43567_RNF13	O43567	RNF13
Q9UIJ7_AK3	Q9UIJ7	AK3
P54289_CACNA2D1	P54289	CACNA2D1
Q14498_RBM39	Q14498	RBM39
P78527_PRKDC	P78527	PRKDC
P18669_PGAM1	P18669	PGAM1
P36957_DLST	P36957	DLST
O94919_ENDOD1	O94919	ENDOD1
P31939_ATIC	P31939	ATIC
P78347_GTF2I	P78347	GTF2I
P27169_PON1	P27169	PON1
P0DMV8_HSPA1A	P0DMV8	HSPA1A
P30086_PEBP1	P30086	PEBP1
O75368_SH3BGRL	O75368	SH3BGRL
O94832_MYO1D	O94832	MYO1D
Q8IYD1_GSPT2	Q8IYD1	GSPT2
P49720_PSMB3	P49720	PSMB3
Q9H223_EHD4	Q9H223	EHD4
Q9Y2J2_EPB41L3	Q9Y2J2	EPB41L3
Q96GX9_APIP	Q96GX9	APIP
O43813_LANCL1	O43813	LANCL1
Q9NR28_DIABLO	Q9NR28	DIABLO
Q15555_MAPRE2	Q15555	MAPRE2
P19623_SRM	P19623	SRM
Q14444_CAPRIN1	Q14444	CAPRIN1
P07237_P4HB	P07237	P4HB
Q86UP2_KTN1	Q86UP2	KTN1
Q9NTJ5_SACM1L	Q9NTJ5	SACM1L
P48426_PIP4K2A	P48426	PIP4K2A
P62269_RPS18	P62269	RPS18
Q7L9L4_MOB1B	Q7L9L4	MOB1B
P51148_RAB5C	P51148	RAB5C
Q92947_GCDH	Q92947	GCDH
P60866_RPS20	P60866	RPS20
Q13557_CAMK2D	Q13557	CAMK2D
P49903_SEPHS1	P49903	SEPHS1
P28066_PSMA5	P28066	PSMA5
P01009_SERPINA1	P01009	SERPINA1
Q9HB19_PLEKHA2	Q9HB19	PLEKHA2
P05023_ATP1A1	P05023	ATP1A1
P33316_DUT	P33316	DUT
P16615_ATP2A2	P16615	ATP2A2
P62280_RPS11	P62280	RPS11
P46060_RANGAP1	P46060	RANGAP1
O95154_AKR7A3	O95154	AKR7A3
Q10469_MGAT2	Q10469	MGAT2
Q01995_TAGLN	Q01995	TAGLN
Q16775_HAGH	Q16775	HAGH
O43768_ENSA	O43768	ENSA
P08865_RPSA	P08865	RPSA
P02655_APOC2	P02655	APOC2
P63104_YWHAZ	P63104	YWHAZ
Q14247_CTTN	Q14247	CTTN
O75592_MYCBP2	O75592	MYCBP2
P61026_RAB10	P61026	RAB10
Q7Z434_MAVS	Q7Z434	MAVS
Q9UBT2_UBA2	Q9UBT2	UBA2
P25787_PSMA2	P25787	PSMA2
Q14728_MFSD10	Q14728	MFSD10
P50897_PPT1	P50897	PPT1
Q969Z3_MARC2	Q969Z3	2020-03-02
P26583_HMGB2	P26583	HMGB2
P09543_CNP	P09543	CNP
O75643_SNRNP200	O75643	SNRNP200
P61619_SEC61A1	P61619	SEC61A1
Q16134_ETFDH	Q16134	ETFDH
P05164_MPO	P05164	MPO
Q9BS40_LXN	Q9BS40	LXN
P22033_MUT	P22033	MUT
P04083_ANXA1	P04083	ANXA1
Q9UDR5_AASS	Q9UDR5	AASS
P02679_FGG	P02679	FGG
Q9UN86_G3BP2	Q9UN86	G3BP2
Q567U6_CCDC93	Q567U6	CCDC93
Q14315_FLNC	Q14315	FLNC
Q05639_EEF1A2	Q05639	EEF1A2
P01019_AGT	P01019	AGT
Q6TFL3_CCDC171	Q6TFL3	CCDC171
P20290_BTF3	P20290	BTF3
P62249_RPS16	P62249	RPS16
Q9NRX4_PHPT1	Q9NRX4	PHPT1
P55263_ADK	P55263	ADK
P55268_LAMB2	P55268	LAMB2
Q3ZCM7_TUBB8	Q3ZCM7	TUBB8
Q9C005_DPY30	Q9C005	DPY30
P62241_RPS8	P62241	RPS8
Q13554_CAMK2B	Q13554	CAMK2B
Q9BUR5_APOO	Q9BUR5	APOO
Q8NB37_GATD1	Q8NB37	GATD1
Q9Y281_CFL2	Q9Y281	CFL2
P50995_ANXA11	P50995	ANXA11
Q9UBI1_COMMD3	Q9UBI1	COMMD3
P26038_MSN	P26038	MSN
Q7L0Q8_RHOU	Q7L0Q8	RHOU
P63098_PPP3R1	P63098	PPP3R1
P01877_IGHA2	P01877	IGHA2
P33240_CSTF2	P33240	CSTF2
P38117_ETFB	P38117	ETFB
P02545_LMNA	P02545	LMNA
Q9NWV4_C1orf123	Q9NWV4	C1orf123
Q86VV8_RTTN	Q86VV8	RTTN
P14314_PRKCSH	P14314	PRKCSH
Q9UKV3_ACIN1	Q9UKV3	ACIN1
P26373_RPL13	P26373	RPL13
Q04760_GLO1	Q04760	GLO1
P07203_GPX1	P07203	GPX1
O00159_MYO1C	O00159	MYO1C
P68133_ACTA1	P68133	ACTA1
[truncated: 385 more rows]

## Sheet: GO_Overlap
GeneSet	Gene ontology description	Total gene#	Observed gene#	expect	Enrichment ratio	p-value	FDR	Observed protein identifications
GO:0009259	ribonucleotide metabolic process	500	164	73.2086	2.24017	0	0	PGM1;ADSL;DNM1L;ADSS;HPRT1;HSD17B12;BID;NIPSNAP2;TPI1;HINT1;SNCA;PKM;RAN;AK2;PDHX;GALK1;NDUFA4;NDUFA12;NDUFA10;FBP1;ABHD14B;ACSL3;SUCLG2;NDUFS2;MECP2;OGDH;ALDOC;BPGM;PPIF;ACSL5;GPI;DLG1;DLD;NT5E;PGK1;SUCLA2;ATP6V1A;VCP;TECR;ATP1A2;GUK1;NUDT5;ACOT13;ATP6V1B2;DLAT;ATP6V1B1;TJP2;NME1;NDUFAB1;PARP1;UQCRFS1;NDUFA9;ALDOA;AK5;PAICS;SLC25A12;COX4I1;COASY;GTPBP1;NDUFA8;NDUFB6;NME3;ACOT9;GMPS;NDUFA5;COQ9;C…
GO:0036230	granulocyte activation	500	227	73.2086	3.10073	0	0	PGM1;VAMP2;LTA4H;HEBP2;STK10;CD47;SDCBP;CAND1;ERP44;TSPAN14;GCA;PRCP;IST1;MVP;PPIE;GAA;PAFAH1B2;CCT2;PKM;PTGES2;ALAD;PRG2;CTSG;NAPRT;PGM2;DYNLL1;PSMD13;OSTF1;MLEC;RAP1A;VCL;NPC2;ASAH1;NBEAL2;ARL8A;PRDX6;NRAS;ALDOC;TOM1;DYNC1LI1;PNP;NFKB1;VAPA;S100A9;IDH1;RAP1B;GPI;STXBP3;RAB9B;RAB18;ACAA1;RNASET2;LTF;VCP;ANXA3;PRDX4;CTSC;PSMD6;GNS;A1BG;HP;SNAP23;PYGB;ARSA;LYZ;ORM2;TXNDC5;PSMB7;ALDOA;CSTB;GLB1;MIF…
GO:0002446	neutrophil mediated immunity	496	228	72.6229	3.1395	0	0	PGM1;VAMP2;LTA4H;HEBP2;STK10;CD47;SDCBP;CAND1;ERP44;TSPAN14;GCA;PRCP;IST1;MVP;PPIE;GAA;PAFAH1B2;CCT2;PKM;PTGES2;ALAD;PRG2;CTSG;NAPRT;PGM2;DYNLL1;PSMD13;OSTF1;MLEC;RAP1A;VCL;NPC2;ASAH1;NBEAL2;ARL8A;PRDX6;NRAS;ALDOC;TOM1;DYNC1LI1;PNP;NFKB1;VAPA;S100A9;IDH1;RAP1B;GPI;STXBP3;RAB9B;RAB18;ACAA1;RNASET2;LTF;VCP;ANXA3;PRDX4;CTSC;PSMD6;GNS;A1BG;HP;SNAP23;PYGB;ARSA;LYZ;ORM2;TXNDC5;PSMB7;ALDOA;CSTB;GLB1;MIF…
GO:0006397	mRNA processing	487	142	71.3052	1.99144	0	0	DDX42;HNRNPK;SRRT;NUDT21;RALY;DHX15;SNU13;PPIE;DDX5;POLR2B;SF3B4;SRRM1;DDX17;KHSRP;SNRNP70;ERN1;SNRPF;PHF5A;SNRPC;SRRM2;THRAP3;PRDX6;SFPQ;SRSF1;PRMT5;SF3B2;SNRPA;ADAR;BCAS2;SON;ELAVL1;AHCYL1;SNRPE;DHX9;LSM7;SNRPA1;SF3A3;PPIL1;HNRNPA1;RBPMS;PNPT1;SF3A1;U2AF2;STRAP;DNAJC8;PABPN1;SRSF7;RBM3;HNRNPH3;KHDRBS1;PUF60;RBM25;SRSF4;ALYREF;FUS;LUC7L2;TXNL4A;HNRNPA2B1;SART1;SNRPD2;PRPF8;HNRNPD;CIRBP;PSIP1;HNR…
GO:0006091	generation of precursor metabolites and energy	469	166	68.6697	2.41737	0	0	PGM1;ADSL;COX6B1;BID;NIPSNAP2;ETFA;IDE;GLRX;TPI1;IDH3G;GAA;QDPR;SNCA;PKM;AKR1A1;PTGES2;PHGDH;GALK1;NDUFA4;NDUFA12;NDUFA10;PGM2;FBP1;FECH;SUCLG2;NDUFS2;MECP2;OGDH;ALDOC;SLC25A4;BPGM;PPIF;GBE1;IDH1;GPI;GLRX3;DLD;PGK1;PGM5;COX17;SUCLA2;GYS1;VCP;SORBS1;ME2;TXNRD1;DLAT;ASPH;PYGB;NQO2;NDUFAB1;UQCRFS1;NDUFA9;ME1;ALDOA;SLC25A12;ACADVL;PNPT1;COX4I1;PPP1R2;NDUFA8;GYG1;NDUFB6;SDHB;OXCT1;CS;NDUFA5;COQ9;PPP1C…
GO:0044282	small molecule catabolic process	430	130	62.9594	2.06482	0	0	PGM1;ACADS;EHHADH;GLS;BCKDHB;HPRT1;ETFA;TPI1;ATP2B4;FAH;QDPR;PKM;AKR1A1;GALK1;SORD;PGM2;HADH;GALT;HADHB;ALDOC;BPGM;PNP;RPE;GPI;ALDH1L1;NT5E;PGK1;PGM5;ACAA1;DDAH1;TYMP;CHP1;GLUD1;IMPA1;NUDT5;ALDH6A1;ALDOA;ESD;GLB1;SLC25A12;GOT2;ACADVL;ECHS1;BCAT2;DPYD;SHMT1;PCK2;HMMR;OXCT1;ACADSB;IVD;ACAD8;MPST;ABHD16A;MCCC1;TXN2;HMGCL;HIBCH;MTAP;ABHD10;ECH1;BCKDHA;GNPDA1;TKFC;ACACB;ALDH1B1;PKLR;ADH5;TST;ACAA2;ALD…
GO:0008380	RNA splicing	417	141	61.056	2.30936	0	0	DDX42;HNRNPK;SRRT;NUDT21;RALY;DHX15;SNU13;PPIE;DDX5;POLR2B;SF3B4;SRRM1;DDX17;KHSRP;SNRNP70;ERN1;SNRPF;PHF5A;SNRPC;SRRM2;THRAP3;PRDX6;SFPQ;SRSF1;PRMT5;SF3B2;SNRPA;RPS13;BCAS2;SON;ELAVL1;RRAGC;SNRPE;DHX9;LSM7;SNRPA1;SF3A3;PPIL1;HNRNPA1;RBPMS;SF3A1;AHNAK;U2AF2;STRAP;DNAJC8;PABPN1;AHNAK2;SRSF7;RBM3;HNRNPH3;KHDRBS1;PUF60;RBM25;RTCB;SRSF4;PPP2R1A;ALYREF;FUS;LUC7L2;TXNL4A;HNRNPA2B1;SART1;SNRPD2;PRPF8;HN…
GO:0006605	protein targeting	412	166	60.3239	2.75181	0	0	EHHADH;ASNA1;TOMM22;RPS7;SDCBP;BID;IDE;RPL19;SPCS2;NUCB1;RPL24;TOMM70;VPS13C;RPS2;RPLP0;CLU;RPL9;RPL28;HSPA4;SEC63;AP3M1;IDH1;NPEPPS;HGS;YWHAG;RPS13;RPL36;ACAA1;RPS9;RPL11;RPS23;RPL31;SCARB2;CHP1;SH3GLB1;MICALL2;RPS15A;RPL4;ERBIN;MFN2;RPL8;RPL22;SGTA;RPL15;SAE1;RPS27A;CDC37;PDCD5;RPS3;RPL7A;SLC25A6;SRP9;RPL37A;CHMP4B;BAG3;RPS12;SRPRA;RPS10;RPS24;STOM;RPL29;RPS5;RPS28;HSPD1;ITGB2;AIP;RPS14;USP9X;R…
GO:0048193	Golgi vesicle transport	366	127	53.5887	2.3699	0	0	VAMP2;USO1;SEC23A;DYNC1LI2;KIF1C;ANKFY1;CAPZA2;F9;SEC13;TMED2;RAB1B;DCTN1;ATL3;VPS13C;DYNLL1;ACSL3;ACTR1A;ANXA13;EHD3;SAR1A;RAB2A;COPZ1;PDCD6;DYNC1LI1;VAPB;VAPA;ARF3;KLC1;LYPLA1;BCAP31;DYNLL2;MYO18A;SNX2;VCP;CTSC;SNAP23;AP1G1;ARL3;RAB6B;SEC23B;DCTN5;ARF4;SEC31A;KRT18;ANK2;DYNC1I2;DCTN2;RAB8A;KIF2A;LAMP1;ARFGEF2;TMED4;CORO7;RAB14;AP3D1;ANK1;COPB2;PEF1;DCTN3;LMAN1;CUL3;OPTN;PITPNB;EPS15;DCTN4;RACK1…
GO:0043687	post-translational protein modification	360	122	52.7102	2.31454	0	0	CUL1;DDB1;FBN1;CAND1;PSMD10;SERPIND1;CALU;NUCB1;COPS8;RAB1B;COPS6;PSMD13;ELOC;RAB2A;CP;KNG1;PSMD9;APOA2;VCAN;WFS1;PDIA6;UCHL3;PSMA6;CUL5;PSMD6;TF;UBA3;PSMB7;PSMB4;LAMC1;LTBP1;PSME4;PSMA4;PSMD2;RABGGTB;CKAP4;SENP8;PSMB10;SUMF2;PSMB6;CUL4A;IGFBP7;PSMD14;RAB5A;COPS3;CUL2;ADAM10;PSMB8;COPS2;SKP1;FN1;PSMD1;RAB8A;APOA1;NAE1;UBE2M;PSMB2;STT3B;RBBP7;ITIH2;APOL1;COPS4;WDR5;PSMC4;PPIB;CUL3;PSMD8;TNC;PSMB9;…
GO:0006732	coenzyme metabolic process	354	123	51.8317	2.37307	0	0	PGM1;HSD17B12;ENOPH1;TPI1;GPD1L;QDPR;SNCA;PKM;AKR1A1;PDHX;GALK1;MTHFD1;NAPRT;PGM2;FBP1;ACSL3;SUCLG2;OGDH;ALDOC;BPGM;PNP;TKT;RPE;IDH1;ACSL5;GPI;DLD;ALDH1L1;NT5E;PGK1;SUCLA2;PNPO;VCP;ME2;TECR;SPR;NNMT;ACOT13;DLAT;NAMPT;NDUFA9;ME1;ALDOA;MAT2B;SLC25A12;PCCB;COASY;NAXD;SHMT1;ACOT9;COQ9;MCCC1;PMVK;PGLS;HMGCL;ACLY;DBI;GART;PDXK;ACACB;PARP9;PGK2;IDH2;PKLR;ACSS2;GCLC;NNT;GPD2;DERA;LDHA;ACSL6;PTGIS;PC;TALD…
GO:0006401	RNA catabolic process	341	153	49.9283	3.0644	0	0	GSPT1;RPS7;RNH1;FXR1;RPL19;DDX5;KHSRP;RPL24;ERN1;ANP32A;RPS2;AGO1;SMG1;RPLP0;RPL9;THRAP3;RPL28;LRPPRC;APEX1;RPS13;RPL36;RPS9;RNASET2;CARHSP1;RPL11;RPS23;RPL31;ELAVL1;PARN;RPS15A;RPL4;RPL8;RPL22;DHX9;LSM7;RPL15;HSPB1;RPS27A;RPS3;SLIRP;PNPT1;RPL7A;RPL37A;GTPBP1;RPS12;EDC4;TNKS1BP1;PAIP1;MAPK14;ZC3HAV1;RPS10;RPS24;RPL29;RPS5;RPS28;XPO1;SND1;RPS14;RPL13A;PYM1;PPP2R1A;SECISBP2;RPL14;MOV10;RPLP1;RPL27A…
GO:0009123	nucleoside monophosphate metabolic process	321	120	46.9999	2.5532	0	0	PGM1;ADSL;DNM1L;ADSS;HPRT1;BID;NIPSNAP2;TPI1;SNCA;PKM;AK2;GALK1;NDUFA4;NDUFA12;NDUFA10;FBP1;NDUFS2;MECP2;OGDH;ALDOC;BPGM;DNPH1;PPIF;GPI;DLG1;DLD;NT5E;PGK1;ATP6V1A;VCP;ATP1A2;GUK1;LHPP;NUDT5;ATP6V1B2;ATP6V1B1;TJP2;NDUFAB1;PARP1;UQCRFS1;NDUFA9;ALDOA;AK5;PAICS;SLC25A12;COX4I1;NDUFA8;NDUFB6;SHMT1;GMPS;NDUFA5;COQ9;CARD11;NDUFS7;PFAS;UQCRC1;NDUFS1;AK1;PMPCB;NDUFB4;NDUFA6;GART;PGK2;PKLR;CYC1;NDUFS3;COA6…
GO:0090150	establishment of protein localization to membrane	313	142	45.8286	3.0985	0	0	VAMP2;ASNA1;TOMM22;RPS7;SDCBP;BID;RPL19;RPL24;RPS2;ACSL3;SYNE3;RPLP0;ANXA13;GRIPAP1;RPL9;RPL28;HSPA4;YWHAE;SEC63;YWHAG;RPS13;RPL36;LYPLA1;RPS9;YWHAH;RPL11;RPS23;RPL31;CHP1;RPS15A;RPL4;RFTN1;RPL8;RPL22;SGTA;RPL15;RPS27A;PDCD5;RPS3;SCRIB;RPL7A;SRP9;RPL37A;CHMP4B;RPS12;SRPRA;VPS35;KRT18;RPS10;RPS24;STOM;RPL29;RPS5;RPS28;ITGB2;RAB8A;RPS14;RPL13A;AFDN;BAX;RPL14;AGK;RPLP1;RPL27A;SRP72;RPL18A;RAB3GAP1;Y…
GO:0009141	nucleoside triphosphate metabolic process	304	109	44.5108	2.44884	0	0	PGM1;DNM1L;BID;NIPSNAP2;TPI1;SNCA;PKM;RAN;AK2;GALK1;NDUFA4;NDUFA12;NDUFA10;FBP1;NDUFS2;MECP2;OGDH;ALDOC;BPGM;PPIF;GPI;DLD;PGK1;ATP6V1A;VCP;ATP1A2;GUK1;NUDT5;ATP6V1B2;ATP6V1B1;NME1;NDUFAB1;PARP1;UQCRFS1;NDUFA9;ALDOA;AK5;SLC25A12;COX4I1;GTPBP1;NDUFA8;NDUFB6;NME3;NDUFA5;COQ9;NDUFS7;UQCRC1;ITPA;NDUFS1;AK1;PMPCB;NDUFB4;NDUFA6;PGK2;PKLR;CYC1;NDUFS3;COA6;RHOA;NDUFS5;LDHA;UQCRH;GNAI3;OLA1;SAMHD1;NDUFB9;N…
GO:0071826	ribonucleoprotein complex subunit organization	245	98	35.8722	2.73192	0	0	KIF5B;EIF3H;EIF5;EIF2A;NUDT21;EIF3G;RUVBL2;SNU13;SBDS;RPL24;SNRPF;MCTS1;AGO1;EIF3C;SNRPC;RPLP0;SRSF1;PRMT5;EIF2S1;KLC1;EIF3D;ADAR;EIF3K;VCP;RPL11;RPS23;EIF4B;EIF3B;EIF3L;SNRPE;DHX9;SF3A3;EIF3F;SF3A1;EIF3M;STRAP;RPS10;RPS5;RPS28;DDX3X;RPS14;RPL13A;LUC7L2;TXNL4A;SART1;SNRPD2;PRPF8;CIRBP;NPM1;RPL10;HSP90AB1;RPS19;PSIP1;HSP90AA1;CPSF6;EIF3J;LUC7L3;RUVBL1;EIF4H;RPS15;RBMX;EIF3A;EIF3I;EIF3E;DDX39B;SRSF…
GO:0006457	protein folding	210	94	30.7476	3.05715	0	0	FKBP5;APCS;ERP44;RUVBL2;CSNK2A1;PPIE;CCT2;SNRNP70;GNG2;RAD23B;PDIA5;FKBP1A;DERL1;MLEC;CLU;CCT3;NUDC;PPIF;VAPA;CRYAB;HSPH1;WFS1;PDIA6;HSPE1;FKBP9;VCP;DNAJB1;PRDX4;PDIA4;SGTA;DNAJA2;HSPB1;PPIL1;CDC37;PDCD5;BAG3;HSPA4L;RANBP2;GNAI1;CALR;SELENOF;PFDN4;HSPD1;AIP;GNAI2;TRAP1;EMC1;CCT4;CCT8;GRPEL1;ERO1A;PFDN6;PDIA3;PPIA;HSP90AB1;LMAN1;HSPB6;PFDN5;PPIB;HSP90AA1;ERP29;DNAJA1;VBP1;HSPA9;CCT5;MOGS;B2M;GNAI3…
GO:0006413	translational initiation	192	122	28.1121	4.33977	0	0	EIF3H;EIF5;EIF2A;EIF3G;RPS7;EIF2S2;EIF2B4;RPL19;RPL24;MCTS1;RPS2;EIF3C;RPLP0;RPL9;EIF2B1;RPL28;EIF2S1;EIF3D;RPS13;RPL36;RPS9;EIF3K;RPL11;RPS23;RPL31;EIF4B;EIF3B;RPS15A;RPL4;EIF3L;RPL8;RPL22;RPL15;HSPB1;RPS27A;EIF4G2;EIF1B;RPS3;ABCE1;EIF5B;EIF3F;RPL7A;RPL37A;EIF3M;EIF2B3;RPS12;PAIP1;TPR;RPS10;KHDRBS1;PPP1CA;EIF4A1;RPS24;RPL29;RPS5;RPS28;EIF1AY;DDX3X;RPS14;RPL13A;RPL14;RPLP1;RPL27A;EIF2B2;RPL18A;NP…
GO:0070972	protein localization to endoplasmic reticulum	137	98	20.0592	4.88555	0	0	ASNA1;RPS7;RYR2;RPL19;SPCS2;RPL24;RPS2;RPLP0;RPL9;RPL28;SEC63;VAPA;RPS13;RPL36;BCAP31;RPS9;RPL11;RPS23;RPL31;RPS15A;RPL4;RPL8;RPL22;SGTA;RPL15;RPS27A;RPS3;RPL7A;SRP9;RPL37A;CHMP4B;RPS12;SRPRA;RPS10;ANK2;RPS24;RPL29;RPS5;RPS28;RPS14;RPL13A;RPL14;PMM2;RPLP1;RPL27A;SRP72;RPL18A;RAB3GAP1;RPL10;RPS19;RPL18;RPL23;RPS21;RPS17;RPL21;SRP14;RPS15;RPL17;SRP54;SEC16A;RTN4;RPL26;RPL38;RPL5;DDRGK1;RPS4X;RPS29;…
GO:0002576	platelet degranulation	127	65	18.595	3.49557	0	0	FAM3C;SERPING1;TTN;MANF;CLU;VCL;KNG1;MAGED2;VWF;PLEK;CD9;CHID1;SOD1;A1BG;TUBA4A;ORM2;TF;ALDOA;F13A1;NHLRC2;CYB5R1;ECM1;PECAM1;SPARC;FAM49B;PLG;TAGLN2;FN1;APOA1;HRG;SERPINA3;LAMP2;FLNA;ITGB3;TMX3;ORM1;OLA1;SCCPDH;APOH;APOOL;SERPINF2;ACTN4;AHSG;ALB;ACTN2;PSAP;THBS1;WDR1;ACTN1;SERPINA4;TMSB4X;ENDOD1;SERPINA1;FGG;CALM1;FGB;CLEC3B;ITIH4;TLN1;LGALS3BP;CFD;FGA;A2M;SCG3;ANXA5
GO:0002181	cytoplasmic translation	92	56	13.4704	4.15727	0	0	GSPT1;EIF3H;EIF5;ZC3H15;EIF3G;RPL19;RPL24;MCTS1;EIF3C;RPLP0;RPL9;EIF3D;RPL36;EIF3K;RPL11;RPS23;RPL31;EIF4B;EIF3B;EIF3L;RPL8;DHX9;RPL15;EIF3F;EIF3M;AARS;RPL29;RPS28;RPL13A;RPLP1;EEF2;RPL18A;RPL18;EIF3J;RPS21;EIF4H;RPL17;EIF3A;EIF3I;EIF3E;RPL26;RPL38;RPS29;ETF1;RPL10A;EIF4G1;EIF2S3;RPL36A;GSPT2;DENR;RPL30;RPS26;RPL32;RPL35A;RPL6;NCK1
GO:0072376	protein activation cascade	92	48	13.4704	3.56337	0	0	APCS;SERPING1;PRCP;F9;C9;KLKB1;PHB2;CLU;CFHR1;KNG1;C8B;VWF;CD81;C6;VTN;CFI;C8A;F13A1;C8G;C1QC;C5;CFB;FBLN1;PHB;C4BPA;SERPINC1;C3;APOH;F2;C1S;C4A;CPN2;CD59;C1QB;C1R;FGG;C7;IGLL5;FGB;C1QBP;CFH;F12;C2;KRT1;CD55;CFD;FGA;A2M
GO:0070671	response to interleukin-12	49	33	7.17444	4.59966	0	0	CD47;HNRNPDL;CA1;BOLA2;RPLP0;LCP1;RAP1B;SOD1;SNRPA1;MIF;RALA;LMNB1;AIP;CFL1;PDCD4;CNN2;MTAP;PITPNA;HNRNPA2B1;PPIA;HSPA9;PSME2;TCP1;TALDO1;PAK2;SOD2;GSTO1;P4HB;MSN;ANXA2;CDC42;CAPZA1;HNRNPF
GO:0007015	actin filament organization	388	120	56.8099	2.11231	1.11022e-16	3.93204e-15	DBN1;SORBS2;ARPIN;ARHGAP17;CD47;CAPZA2;VASP;ARF6;ADD1;TTN;RDX;CTNNA1;ARPC5L;LCP1;CORO1B;BIN1;DLG1;PLEK;ADD2;GMFB;SORBS1;FHOD1;TMOD3;MICALL2;FER;ARFGEF1;ALDOA;ITGB1;PXN;S100A10;ARPC1B;ARPC4;ARRB1;PDLIM3;SWAP70;DPYSL3;ARPC2;ICAM1;DIAPH1;ARPC5;TPM4;CFL1;APOA1;CAP2;CYFIP1;RAC1;ACTR2;ZYX;CORO7;SYNPO2;TWF1;ACTR3B;PLS3;SORBS3;FLNA;TWF2;LIMA1;CUL3;TRIOBP;TPM2;RHOA;PPM1F;ARPC3;GRB2;EZR;ARPC1A;PAK1;MYO1B;H…
GO:0072524	pyridine-containing compound metabolic process	153	64	22.4018	2.85691	2.22045e-16	7.54952e-15	PGM1;TPI1;GPD1L;PKM;PDHX;GALK1;NAPRT;PGM2;FBP1;OGDH;ALDOC;BPGM;PNP;TKT;RPE;IDH1;GPI;DLD;NT5E;PGK1;PNPO;VCP;ME2;NNMT;NAMPT;ME1;ALDOA;SLC25A12;NAXD;PGLS;MTAP;PDXK;PARP9;PGK2;IDH2;PKLR;NNT;GPD2;DERA;LDHA;PTGIS;TALDO1;MDH2;PFKM;ENO2;PDHB;MDH1;DCXR;STAT3;ENO1;PGAM1;EIF6;PRKAA1;MPC2;HK1;PFKL;H6PD;NAXE;PGD;PRKAG1;ASPDH;PDHA1;GAPDH;G6PD
GO:0006403	RNA localization	228	82	33.3831	2.45633	6.66134e-16	2.17775e-14	NOP58;RUVBL2;MVP;SRRM1;SEC13;NUP107;CCT2;RAN;KHSRP;NUP133;NUP205;SMG1;CCT3;SFPQ;SRSF1;LRPPRC;CKAP5;PARN;RFTN1;DHX9;AGFG1;HNRNPA1;ABCE1;NUP62;DDX19A;PNPT1;U2AF2;PABPN1;RANBP2;SRSF7;TPR;FLOT1;KHDRBS1;PA2G4;XPO1;RAE1;SRSF4;CCT4;NUTF2;ALYREF;CCT8;HNRNPA2B1;NPM1;EIF5A;TST;RBM8A;CPSF6;CCT5;RUVBL1;RPS15;TCP1;UPF1;SRSF2;HNRNPA3;NUP93;HNRNPU;DDX39B;SRSF9;PURA;CCT6A;EIF4E;DDX39A;NUP155;SRSF3;PRPF31;MAGOH;R…
GO:0016999	antibiotic metabolic process	145	61	21.2305	2.87322	8.88178e-16	2.79612e-14	PRDX1;AKR1C1;PRDX3;IDH3G;SNCA;SUCLG2;OGDH;PRDX6;GPX3;IDH1;SUCLA2;ME2;HBG1;SOD1;PRDX4;HBA1;HP;DLAT;ESD;PCK2;SDHB;CS;AKR1B1;IDH3A;PRDX5;RAC1;ACLY;GNPDA1;IDH2;ALDH1B1;ACSS2;ADH5;ACO2;MAOB;ALDH1A1;NNT;ALDH5A1;PRDX2;MDH2;IDH3B;FAHD1;AKR7A2;SUCLG1;ACO1;ADH1C;PDHB;MDH1;STAT3;SDHA;FH;ALDH2;DLST;MPO;GPX1;NAGK;PARK7;SULT1A1;CAT;HBB;PDHA1;AKR1C3
GO:0019882	antigen processing and presentation	171	67	25.0373	2.676	2.44249e-15	7.4147e-14	SEC23A;DYNC1LI2;CLTC;CAPZA2;SEC13;DCTN1;DYNLL1;ACTR1A;DYNC1LI1;KLC1;ERAP1;BCAP31;DYNLL2;SNAP23;RFTN1;AP1G1;DCTN5;ITGAV;SEC31A;ICAM1;PSMB8;CALR;AP2M1;DYNC1I2;DCTN2;KIF2A;CTSD;AP3D1;PDIA3;CTSL;RAB7A;AP2B1;DCTN3;CTSH;DCTN4;B2M;LGMN;HLA-DRB1;OSBPL1A;CLTA;SEC24D;RAB5B;PSME1;LNPEP;AP2A1;SEC22B;CANX;THBS1;RAB6A;AP3B1;AP1M1;DYNC1H1;SAR1B;RAB10;CAPZB;IFI30;RAB8B;HLA-DRA;SEC24C;DNM2;VAMP3;SH3GL2;AP2A2;PYCA…
GO:0072350	tricarboxylic acid metabolic process	38	27	5.56385	4.85275	5.9952e-15	1.75722e-13	IDH3G;SUCLG2;OGDH;IDH1;SUCLA2;ME2;ASS1;GLUD1;DLAT;SDHB;CS;IDH3A;ACLY;IDH2;ACO2;NNT;MDH2;IDH3B;FAHD1;SUCLG1;ACO1;PDHB;MDH1;SDHA;FH;DLST;PDHA1
GO:1901293	nucleoside phosphate biosynthetic process	343	106	50.2211	2.11067	7.32747e-15	2.07003e-13	PGM1;ADSL;FUK;ADSS;HPRT1;HSD17B12;TPI1;SNCA;PKM;AK2;PDHX;GALK1;MTHFD1;NAPRT;FBP1;ACSL3;OGDH;ALDOC;BPGM;PNP;ACSL5;GPI;DLD;PGK1;VCP;TECR;NNMT;GUK1;LHPP;DLAT;NME1;PARP1;NAMPT;ME1;ALDOA;AK5;PAICS;SLC25A12;COASY;NAXD;SHMT1;NME3;GMPS;MAPK1;KARS;PFAS;CDS2;AK1;ACLY;GART;ACACB;PARP9;PGK2;IDH2;PKLR;ACSS2;CYC1;GARS;PRPSAP2;LDHA;ACSL6;PTGIS;IMPDH2;ACACA;NME2;PFKM;CMPK1;PRPS2;SUCLG1;ENO2;PDHB;PRPS1;STAT3;PRPS…
GO:0051188	cofactor biosynthetic process	280	92	40.9968	2.24408	7.54952e-15	2.07003e-13	PGM1;GGT5;HSD17B12;TPI1;QDPR;SNCA;PKM;AKR1A1;PDHX;ALAD;GALK1;MTHFD1;NAPRT;FBP1;ACSL3;HMBS;FECH;OGDH;ALDOC;BPGM;PNP;MGST2;ACSL5;GPI;UROD;DLD;PGK1;SUCLA2;PNPO;CNDP2;TECR;SOD1;SPR;NNMT;GGCT;DLAT;NAMPT;NDUFA9;ME1;ALDOA;MAT2B;COASY;NAXD;COQ9;ACLY;GART;PDXK;ACACB;PARP9;PGK2;IDH2;PKLR;ACSS2;MAOB;GCLC;LDHA;ACSL6;PTGIS;GSS;ACACA;PFKM;FDXR;ENO2;TSPO;PDHB;SPTA1;STAT3;GCLM;ENO1;PGAM1;ATIC;GCDH;HAGH;PPT1;EIF6…
GO:0010608	posttranscriptional regulation of gene expression	486	136	71.1588	1.91122	8.21565e-15	2.18228e-13	EIF3H;EIF5;EIF2A;SRRT;NUDT21;EIF2B4;FXR1;DDX5;POLR2B;METAP1;RAN;KHSRP;ANP32A;AGO1;EIF3C;THRAP3;LRPPRC;EIF2S1;APEX1;EIF3D;ADAR;RPS9;EIF3K;CARHSP1;EIF4B;ELAVL1;PARN;EIF3B;DHX9;ILF3;HSPB1;RPS27A;CDC37;EIF4G2;EIF1B;RPS3;EIF5B;SRP9;SHMT1;EPRS;PAIP1;MAPK14;TPR;AARS;RBM3;KHDRBS1;PPP1CA;PA2G4;XPO1;CALR;MAPK1;TRAP1;DDX3X;RPS14;RPL13A;PYM1;CYFIP1;SECISBP2;SMAD2;MOV10;MAPK3;RPS6KA3;HNRNPA2B1;EIF2B2;EEF2;GCN…
GO:0006790	sulfur compound metabolic process	354	108	51.8317	2.08367	1.06581e-14	2.74528e-13	COMT;GGT5;HSD17B12;ENOPH1;SNCA;AKR1A1;PHGDH;GSTM3;PDHX;MTHFD1;BOLA2;ABHD14B;ACSL3;SUCLG2;OGDH;GSTM5;DCN;MGST2;IDH1;ACSL5;GLRX3;DLD;VCAN;SUCLA2;CNDP2;TECR;SOD1;GNS;ACOT13;GGCT;DLAT;ETHE1;SQOR;MAT2B;ESD;GLB1;PCCB;SMS;GSTP1;ACOT9;MPST;MGST3;MCCC1;TXN2;BGN;PMVK;HMGCL;MTAP;ACLY;DBI;GSTK1;PRELP;ACACB;ACSS2;TST;GCLC;HSPA9;LUM;ACSL6;HEXA;GSS;ALDH5A1;PC;ACACA;BLMH;BPNT1;SUCLG1;NUBP1;PDHB;AHCY;OGN;STAT5A;G…
GO:0034976	response to endoplasmic reticulum stress	268	88	39.2398	2.24262	3.06422e-14	7.60194e-13	UFM1;ASNA1;UFL1;ERP44;UBQLN2;TRIM25;SEC13;ADD1;ERN1;HDGF;PDIA5;DCTN1;MANF;DERL1;ITPR1;CLU;VAPB;SHC1;EIF2S1;TMX1;WFS1;MAP3K5;PDIA6;BCAP31;CDK5RAP3;VCP;PDIA4;SGTA;ACADVL;MYDGF;SRPRA;PPP2CB;PML;UBQLN1;SEC31A;FLOT1;CALR;ERLIN2;AIFM1;USP14;UFD1;BAX;UBA5;STT3B;ERO1A;PDIA3;EEF2;UBE4A;ERP29;GFPT1;RACK1;SRPRB;UGGT1;UBXN4;SEC16A;ATP6V0D1;CAV1;DDRGK1;PSMC6;HYOU1;OPA1;TXNDC12;THBS1;FAM129A;TPP1;PTPN1;DNAJB11…
GO:0022613	ribonucleoprotein complex biogenesis	440	125	64.4236	1.94028	3.15303e-14	7.60194e-13	EIF3H;EIF5;NOP58;EIF2A;NUDT21;EIF3G;RPS7;RUVBL2;SNU13;DDX17;RAN;SBDS;RPL24;SNRPF;MCTS1;RPS2;AGO1;EIF3C;SNRPC;RPLP0;SRSF1;PRMT5;EIF2S1;EIF3D;ADAR;RPS9;EIF3K;RPL11;RPS23;EIF4B;EIF3B;EIF3L;SNRPE;DHX9;SF3A3;ABCE1;EIF3F;RPL7A;SF3A1;EIF3M;STRAP;RPS10;RPS24;NOP56;RPS5;PA2G4;RPS28;XPO1;TRMT112;DDX3X;RPS14;RPL13A;RPL14;LUC7L2;TXNL4A;SART1;SNRPD2;PRPF8;CIRBP;NPM1;RPL10;HSP90AB1;RPS19;PSIP1;HSP90AA1;CPSF6;E…
GO:0046390	ribose phosphate biosynthetic process	255	85	37.3364	2.2766	3.21965e-14	7.60194e-13	PGM1;ADSL;ADSS;HPRT1;HSD17B12;TPI1;SNCA;PKM;AK2;PDHX;GALK1;FBP1;ACSL3;OGDH;ALDOC;BPGM;ACSL5;GPI;DLD;PGK1;VCP;TECR;GUK1;DLAT;NME1;PARP1;ALDOA;AK5;PAICS;SLC25A12;COASY;NME3;GMPS;PFAS;AK1;ACLY;GART;ACACB;PGK2;PKLR;ACSS2;PYGL;CYC1;PRPSAP2;LDHA;ACSL6;IMPDH2;ACACA;NME2;PFKM;CMPK1;PRPS2;ENO2;PDHB;PRPS1;STAT3;PRPSAP1;ENO1;TMSB4X;AK3;PGAM1;ATIC;GCDH;PPT1;ADK;CAD;EIF6;COX5B;APRT;PRKAA1;MPC2;HK1;PDP1;PDPR;F…
GO:0035966	response to topologically incorrect protein	188	69	27.5264	2.50668	4.37428e-14	1.0049e-12	ASNA1;ERP44;ADD1;ERN1;HDGF;PDIA5;DCTN1;MANF;DERL1;CLU;VAPB;HSPA4;SHC1;EIF2S1;HSPH1;WFS1;PDIA6;HSPE1;CDK5RAP3;VCP;DNAJB1;MFN2;HSPB1;ACADVL;BAG3;MYDGF;SRPRA;HSPA4L;SEC31A;CALR;HSPD1;UFD1;BAX;SERPINH1;STT3B;ERO1A;HSP90AB1;CUL3;HSP90AA1;OPTN;DNAJA1;HSPB7;HSPA9;GFPT1;RACK1;SRPRB;UGGT1;UBXN4;HSPA2;ATP6V0D1;HYOU1;THBS1;TPP1;PTPN1;HSPA8;DNAJB11;SSR1;HSPA1A;LMNA;PREB;EIF2AK2;HSPA5;HSPA1L;F12;TLN1;HSP90B1;…
GO:0043254	regulation of protein complex assembly	447	126	65.4485	1.92518	4.65183e-14	1.04054e-12	DNM1L;SEC23A;DDB1;ARPIN;BID;CAND1;IDE;CAPZA2;VASP;ARF6;SNCA;ADD1;DCTN1;NCLN;RDX;CLU;SAR1A;MECP2;ARPC5L;LCP1;RPA3;PTPN11;CRYAB;CORO1B;BIN1;DLG1;SNX9;PLEK;ADD2;VCP;GMFB;TMOD3;SH3GLB1;FER;ARFGEF1;PARP1;RPS3;SEC23B;HCFC1;ARPC1B;ARPC4;NUMA1;ARPC2;VPS35;CUL4A;ICAM1;ARPC5;DDX3X;RPL13A;BAX;CYFIP1;HRG;RAC1;ACTR2;PPM1A;TWF1;ACTR3B;BCLAF1;TWF2;PSMC4;HSP90AA1;TRIOBP;EML2;WARS;CTNNB1;RHOA;RACK1;PSMC2;ARPC3;GR…
GO:1902903	regulation of supramolecular fiber organization	329	101	48.1713	2.09669	5.14033e-14	1.12033e-12	ARPIN;CD47;CAPZA2;VASP;ARF6;COLGALT1;SNCA;ADD1;DCTN1;RDX;CLU;MECP2;ARPC5L;CRYAB;CORO1B;BIN1;DLG1;EMILIN1;PLEK;ADD2;GMFB;FHOD1;TMOD3;FER;ARFGEF1;RPS3;PXN;S100A10;ARPC1B;ARPC4;NUMA1;SWAP70;ARPC2;ICAM1;ARPC5;CFL1;APOA1;CYFIP1;RAC1;ACTR2;SYNPO2;TWF1;ACTR3B;SORBS3;FLNA;TWF2;LIMA1;TRIOBP;EML2;RHOA;PPM1F;ARPC3;GRB2;ARPC1A;PAK1;CLIP1;HCLS1;APOE;SERPINF2;CAPG;NRP1;CLASP1;GSN;ACTN2;WDR1;RHOC;CDC42EP4;HSPA8…
GO:1903311	regulation of mRNA metabolic process	266	87	38.947	2.23381	5.55112e-14	1.16695e-12	HNRNPK;NUDT21;FXR1;DDX5;SF3B4;DDX17;KHSRP;SNRNP70;ANP32A;THRAP3;PRDX6;SRSF1;APEX1;SNRPA;CARHSP1;SON;ELAVL1;AHCYL1;PARN;DHX9;HSPB1;RPS27A;HNRNPA1;PNPT1;GTPBP1;U2AF2;PABPN1;PAIP1;SRSF7;MAPK14;ZC3HAV1;RBM3;KHDRBS1;XPO1;RBM25;SRSF4;SECISBP2;MOV10;HNRNPA2B1;HNRNPD;CIRBP;NPM1;TNPO1;CTR9;RBM8A;CPSF6;TRA2B;SAFB2;UPF1;RBMX;SRSF2;TIA1;SMU1;HNRNPU;YWHAB;SRSF9;PABPC4;SERBP1;VIM;PRPF19;HNRNPC;EIF4G1;SART3;HSP…
GO:0032970	regulation of actin filament-based process	362	108	53.003	2.03762	5.62883e-14	1.16695e-12	ARPIN;ARHGAP17;RYR2;CD47;CAPZA2;VASP;ARF6;ADD1;MYH9;RDX;ARPC5L;SRI;CORO1B;BIN1;DLG1;LRP1;PLEK;ADD2;GMFB;FHOD1;ATP1A2;TMOD3;FER;ARFGEF1;PXN;S100A10;ARPC1B;ARPC4;DSP;SWAP70;ARPC2;ICAM1;ANK2;ARPC5;CFL1;APOA1;CRK;ARHGDIB;CNN2;CYFIP1;HRG;RAC1;ACTR2;SYNPO2;TWF1;ACTR3B;SORBS3;FLNA;TWF2;LIMA1;TRIOBP;ARHGDIA;RHOA;PPM1F;ARPC3;GRB2;DSG2;EZR;ARPC1A;PAK1;HCLS1;SERPINF2;F11R;CAPG;CAV1;NRP1;CLASP1;GSN;JUP;ACTN2…
GO:0072522	purine-containing compound biosynthetic process	267	87	39.0934	2.22544	7.08322e-14	1.43351e-12	PGM1;ADSL;ADSS;HPRT1;HSD17B12;TPI1;SNCA;PKM;AK2;PDHX;GALK1;MTHFD1;FBP1;ACSL3;OGDH;ALDOC;BPGM;PNP;ACSL5;GPI;DLD;NT5E;PGK1;VCP;TECR;GUK1;DLAT;NME1;PARP1;ALDOA;AK5;PAICS;SLC25A12;COASY;SHMT1;NME3;GMPS;PFAS;AK1;MTAP;ACLY;GART;ACACB;PGK2;PKLR;ACSS2;CYC1;PRPSAP2;LDHA;ACSL6;IMPDH2;ACACA;NME2;PFKM;PRPS2;ENO2;GMPR2;PDHB;PRPS1;STAT3;PRPSAP1;ENO1;TMSB4X;AK3;PGAM1;ATIC;GCDH;PPT1;ADK;EIF6;COX5B;APRT;PRKAA1;MP…
GO:0051493	regulation of cytoskeleton organization	500	136	73.2086	1.8577	9.09273e-14	1.7974e-12	ARPIN;ARHGAP17;CD47;NSFL1C;CLTC;CAPZA2;VASP;ARF6;SNCA;ADD1;DCTN1;RDX;MECP2;ARPC5L;S100A9;CORO1B;BIN1;DLG1;LRP1;PLEK;ADD2;GMFB;FHOD1;TMOD3;FER;ARFGEF1;RPS3;NUP62;PXN;S100A10;CHMP4B;ARPC1B;ARPC4;NUMA1;S100A8;SWAP70;ARPC2;TPR;ICAM1;GNAI1;DIAPH1;XPO1;ARPC5;MAPK1;SMC1A;RAE1;CFL1;APOA1;CRK;NEXN;ARHGDIB;CYFIP1;HRG;RAC1;ACTR2;SYNPO2;VPS4B;MAPK3;PAFAH1B1;TWF1;ACTR3B;SORBS3;NPM1;FLNA;TWF2;LIMA1;NES;PDCD6IP…
GO:0006520	cellular amino acid metabolic process	318	98	46.5607	2.10478	9.41469e-14	1.81875e-12	COMT;GGT5;GLS;BCKDHB;ADSS;ENOPH1;ATP2B4;FAH;QDPR;MARS;PHGDH;MTHFD1;FARSB;MECP2;YARS;RARS;FARSA;CKB;PPA2;ALDH18A1;DDAH1;PRDX4;ASS1;GLUD1;ALDH6A1;SLC25A12;GOT2;BCAT2;SMS;DPYD;SHMT1;EPRS;IARS;GMPS;ACADSB;AARS;IVD;NARS;ACAD8;AIMP1;MPST;VARS;MCCC1;KARS;TXN2;PFAS;QARS;HMGCL;HIBCH;MTAP;DARS;ERO1A;BCKDHA;GART;ACY1;DARS2;TST;GCLC;WARS;GARS;FN3K;GFPT1;SARS;OAT;GSS;ALDH5A1;LARS;TARS;ALDH7A1;BLMH;HARS;PPA1;S…
GO:0034248	regulation of cellular amide metabolic process	385	112	56.3706	1.98685	1.25899e-13	2.3781e-12	EIF3H;EIF5;EIF2A;EIF2B4;FXR1;METAP1;SNCA;KHSRP;SNRNP70;AGO1;EIF3C;CLU;LRPPRC;PICALM;EIF2S1;BIN1;EIF3D;RPS9;EIF3K;EIF4B;ELAVL1;EIF3B;DHX9;ILF3;HSPB1;EIF4G2;EIF1B;RPS3;EIF5B;SRP9;SHMT1;EPRS;PAIP1;TPR;AARS;RBM3;KHDRBS1;PPP1CA;PA2G4;CALR;MAPK1;TRAP1;DDX3X;RPS14;RPL13A;PYM1;CYFIP1;SECISBP2;MOV10;MAPK3;RPS6KA3;EIF2B2;EEF2;GCN1;HNRNPD;CIRBP;NPM1;RPL10;EIF5A;RBM8A;NCL;RHOA;RACK1;EIF4H;UPF1;EIF4A2;TIA1;TM…
GO:1903829	positive regulation of cellular protein localization	317	97	46.4143	2.08987	2.04392e-13	3.77681e-12	KIF5B;VAMP2;BID;ARF6;GPD1L;CCT2;TRIM28;ACSL3;RDX;ANXA13;SAR1A;CCT3;YWHAE;DLG1;NPEPPS;YWHAG;LRP1;BCAP31;CDK5RAP3;EPB41;YWHAH;SORBS1;VPS28;CHP1;SH3GLB1;MICALL2;EPB41L2;PARP1;SAE1;PDCD5;NUP62;ITGB1;BAG3;NUMA1;MAPK14;TPR;STOM;GNAI1;SQSTM1;MAPK1;ITGB2;CCT4;IQGAP1;NUTF2;UBE2L3;PPM1A;CCT8;AP2B1;YWHAQ;FLNA;PARP9;HSP90AB1;HUWE1;IPO5;CROCC;LGALS3;CCT5;RACK1;TCP1;FIS1;EZR;SEC16A;RTN4;PAK1;HCLS1;MESD;PRKACA;…
GO:0010256	endomembrane system organization	400	114	58.5669	1.94649	3.47944e-13	6.2926e-12	USO1;DNM1L;ASNA1;SEC23A;NSFL1C;IST1;USP6NL;TMED2;STAM;DCTN1;ATL3;CLU;EHD3;RAB2A;VAPB;PRMT5;CAVIN2;VAPA;MYOF;BIN1;HGS;RAB18;SNX9;MYO18A;SUN1;VPS28;SOD1;SCARB2;SH3GLB1;ARFGEF1;PACSIN2;SGTA;AGFG1;CHMP4B;SEC23B;AHNAK2;TOR1AIP1;FLOT1;WASHC4;ANK2;SQSTM1;MAPK1;ARFGEF2;TMED4;SUN2;VPS4B;AP3D1;MAPK3;PAFAH1B1;HOOK3;TMEM43;RAB7A;RAB3GAP1;LMAN1;ARHGEF7;PDCD6IP;OPTN;SNX3;CCDC136;LAMTOR1;VPS36;NDRG1;SYNE1;SEC16…
GO:0051258	protein polymerization	270	86	39.5327	2.17542	4.14113e-13	7.33325e-12	DNM1L;ARPIN;CAPZA2;VASP;ARF6;SNCA;ADD1;DCTN1;RDX;MECP2;ARPC5L;CORO1B;BIN1;DLG1;CKAP5;ADD2;GMFB;TMOD3;MICALL2;FER;ARFGEF1;VTN;RPS3;ARPC1B;ARPC4;NUMA1;ARPC2;ICAM1;DIAPH1;ARPC5;CYFIP1;RAC1;ACTR2;CORO7;TWF1;ACTR3B;TWF2;HSP90AA1;TRIOBP;EML2;RHOA;ARPC3;GRB2;ARPC1A;TUBG1;PAK1;CLIP1;HCLS1;CAPG;CLASP1;PIN1;GSN;OPA1;ZNF207;CDC42EP4;NCKAP1;SPTA1;MTPN;IQGAP2;SPTAN1;TMSB4X;HSPA1A;CTTN;FGG;MYO1C;PFN1;SPTB;CAPZ…
GO:0006081	cellular aldehyde metabolic process	74	37	10.8349	3.4149	6.67688e-13	1.15823e-11	AKR1C1;TPI1;AKR1A1;PGM2;GRHPR;TKT;RDH11;RPE;IDH1;GPI;ALDH9A1;PNPO;RELA;ESD;ALDH1A3;GOT2;PGLS;TKFC;PDXK;IDH2;ADH5;ALDH1A1;DERA;TALDO1;ALDH7A1;AKR7A2;PGAM1;AKR7A3;HAGH;GLO1;PARK7;ALDH4A1;ALDH3A2;H6PD;PGD;AKR1C3;G6PD
GO:0051169	nuclear transport	356	103	52.1245	1.97604	1.79246e-12	3.04717e-11	SRRM1;NUP107;RAN;SNRPF;ANP32A;NUP133;TRIM28;NUP205;SMG1;PHB2;SRSF1;YWHAE;PTPN11;RAB18;FERMT1;CHP1;AHCYL1;SNRPE;DHX9;APOD;AGFG1;HNRNPA1;ABCE1;NUP62;KPNA6;BAG3;RANBP3;U2AF2;PABPN1;PML;RANBP2;SRSF7;MAPK14;TPR;KHDRBS1;PA2G4;XPO1;CALR;MAPK1;RAE1;SRSF4;NUTF2;ALYREF;PPM1A;HNRNPA2B1;SNRPD2;NPM1;FLNA;HSP90AB1;TNPO1;EIF5A;PSIP1;RPL23;RBM8A;CPSF6;IPO5;RPS15;UPF1;IPO9;SRSF2;FYB1;HCLS1;NUP93;PRKACA;DDX39B;SRS…
