# Supplementary material for: Proteomic signatures of 16 major types of human cancer reveal universal and cancer-type-specific proteins for the identification of potential therapeutic targets
Source: J Hematol Oncol. 2020 Dec 7;13:170. doi: 10.1186/s13045-020-01013-x (PMC7720039; doi:10.1186/s13045-020-01013-x)
Supplement: Supplementary file 5 — Additional file 5: Table S4. Tissue-enriched proteins related to Fig. 3 and Figure S3. [file 13045_2020_1013_MOESM5_ESM.xlsx]

## Sheet: README
README for Supplementary Table 4
This supplementary table contains 3 tabs as follows:
Tab 1: Tissue_Enriched
Note: Tissue enriched proteins identified in each tissue type ( > 4-fold change, adjusted -value < 0.05)
Tab 2: Tissue_Group_Enriched
Note: Tissue group enriched proteins in digestive group, urinary group, and gynecologic group ( > 4-fold changes, adjusted p-value < 0.05).
Tab 3: GO_Tissue_Enriched
Note: Gene ontology (GO) enrichment results for enriched proteins in individual tissue and tissue groups.

## Sheet: Tissue_Enriched
Index	Uniprot ID	Protein	Bladder (BLCA)	Breast (BRCA)	Brain (GBM)	Colon (COAD)	Esophagus (ESCA)	Head&neck (HNSC)	Kidney (KIRC)	Liver (LIHC)	Lung (LUAD)	Lung (LUSC)	Lung (LUSQ)	Ovary (OV)	Pancreas (PAAD)	Prostate (PRAD)	Stomach (STAD)	Uterus (UCEC)	Total Enriched
A0A075B6S2_IGKV2D-29	A0A075B6S2	IGKV2D-29	0	1	0	0	0	0	0	0	0	0	0	0	0	0	0	0	1
A0A087WSZ0_IGKV1D-8	A0A087WSZ0	IGKV1D-8	0	0	0	0	0	0	0	0	0	1	0	0	0	0	0	0	1
A0A0A0MRZ8_IGKV3D-11	A0A0A0MRZ8	IGKV3D-11	0	1	0	0	0	0	0	0	0	0	0	0	0	0	0	0	1
A0A0A0MS14_IGHV1-45	A0A0A0MS14	IGHV1-45	0	1	0	0	0	0	0	0	0	0	0	0	0	0	0	0	1
A0A0B4J1U3_IGLV1-36	A0A0B4J1U3	IGLV1-36	1	1	0	0	0	0	0	0	0	0	1	0	0	0	0	0	3
A0A0B4J1V6_IGHV3-73	A0A0B4J1V6	IGHV3-73	0	1	0	0	0	0	0	0	0	0	0	0	0	0	0	0	1
A0A0B4J2D9_IGKV1D-13	A0A0B4J2D9	IGKV1D-13	0	0	1	0	0	0	0	0	0	0	0	0	0	0	0	0	1
A0A0B4J2F0_PIGBOS1	A0A0B4J2F0	PIGBOS1	0	0	0	0	0	0	1	0	0	0	0	0	1	0	0	0	2
A0A0C4DH24_IGKV6-21	A0A0C4DH24	IGKV6-21	0	1	0	0	0	0	0	0	0	0	0	0	0	0	0	0	1
A0A0C4DH25_IGKV3D-20	A0A0C4DH25	IGKV3D-20	0	1	0	0	0	0	0	0	0	0	0	0	0	0	0	0	1
A0A0C4DH29_IGHV1-3	A0A0C4DH29	IGHV1-3	0	0	0	0	0	0	0	0	0	0	1	0	0	0	0	0	1
A1A4S6_ARHGAP10	A1A4S6	ARHGAP10	1	0	0	0	0	0	0	0	0	0	0	0	0	1	0	0	2
A1L188_NDUFAF8	A1L188	NDUFAF8	0	0	1	0	0	0	1	0	0	0	0	0	0	0	0	0	2
A1Z1Q3_MACROD2	A1Z1Q3	MACROD2	0	0	1	0	0	0	0	0	0	0	0	0	0	0	0	0	1
A2VDF0_FUOM	A2VDF0	FUOM	0	0	0	0	0	0	1	1	0	0	0	0	0	0	0	0	2
A3QJZ7_PRAMEF27	A3QJZ7	PRAMEF27	0	0	0	0	0	1	0	0	0	0	0	0	0	0	0	0	1
A4D1E9_GTPBP10	A4D1E9	GTPBP10	0	0	0	1	0	0	0	0	0	0	0	0	0	0	0	0	1
A5PLN9_TRAPPC13	A5PLN9	TRAPPC13	0	0	1	0	0	0	0	0	0	0	0	0	0	1	0	0	2
A5YKK6_CNOT1	A5YKK6	CNOT1	0	1	0	0	0	0	0	0	0	0	0	0	0	0	0	0	1
A6NC98_CCDC88B	A6NC98	CCDC88B	0	0	0	0	0	0	0	0	0	0	0	0	1	0	0	0	1
A6NCC3_GOLGA8O	A6NCC3	GOLGA8O	0	0	0	0	0	0	0	0	0	0	0	0	1	0	0	0	1
A6NCE7_MAP1LC3B2	A6NCE7	MAP1LC3B2	1	0	1	0	0	0	0	0	0	0	0	0	0	0	0	0	2
A6NCS6_C2orf72	A6NCS6	C2orf72	0	0	1	0	0	0	0	1	0	0	0	0	0	0	0	0	2
A6ND91_ASPDH	A6ND91	ASPDH	0	0	0	0	0	0	0	0	0	0	0	0	1	0	0	0	1
A6NDB9_PALM3	A6NDB9	PALM3	0	0	0	0	0	0	0	1	0	0	0	0	1	0	1	0	3
A6NE02_BTBD17	A6NE02	BTBD17	0	1	1	0	0	0	0	0	0	0	0	0	0	0	0	0	2
A6NEE1_PLEKHD1	A6NEE1	PLEKHD1	0	0	0	0	0	0	0	1	0	0	0	0	0	0	0	0	1
A6NFQ2_TCAF2	A6NFQ2	TCAF2	0	0	0	0	0	1	0	0	0	0	0	0	0	0	0	0	1
A6NGB9_WIPF3	A6NGB9	WIPF3	0	0	1	0	0	0	0	0	0	0	0	0	0	0	1	0	2
A6NGN9_IGLON5	A6NGN9	IGLON5	0	0	1	0	0	0	0	0	0	0	0	0	0	0	0	0	1
A6NHC0_CAPN8	A6NHC0	CAPN8	0	0	0	0	0	0	0	0	0	0	0	0	0	0	1	0	1
A6NHL2_TUBAL3	A6NHL2	TUBAL3	0	0	0	0	0	0	0	0	0	1	0	0	0	0	0	0	1
A6NHQ2_FBLL1	A6NHQ2	FBLL1	0	0	1	0	0	0	0	0	0	0	0	0	0	1	0	0	2
A6NHX0_CASTOR2	A6NHX0	CASTOR2	0	0	1	0	0	0	0	0	0	0	0	0	0	0	0	0	1
A6NK44_GLOD5	A6NK44	GLOD5	0	0	0	1	0	0	1	1	0	0	0	0	0	0	0	0	3
A6NKD9_CCDC85C	A6NKD9	CCDC85C	0	0	0	1	0	0	0	0	0	0	0	0	0	0	0	0	1
A6NKF1_SAC3D1	A6NKF1	SAC3D1	0	0	0	1	0	1	0	0	0	0	0	0	0	0	0	0	2
A6NLP5_TTC36	A6NLP5	TTC36	1	0	0	0	0	0	0	1	1	0	0	0	0	0	0	0	3
A8K2U0_A2ML1	A8K2U0	A2ML1	0	0	0	0	1	0	0	0	0	0	0	0	0	0	0	0	1
A8K7I4_CLCA1	A8K7I4	CLCA1	0	0	0	1	0	0	0	0	0	0	0	0	0	0	0	0	1
A8MVW0_FAM171A2	A8MVW0	FAM171A2	0	0	1	0	0	0	0	0	0	0	0	0	0	0	0	0	1
A8TX70_COL6A5	A8TX70	COL6A5	0	0	0	0	0	0	0	0	1	0	0	0	0	0	1	0	2
B0FP48_UPK3BL1	B0FP48	UPK3BL1	1	0	0	0	0	0	0	0	0	0	0	0	0	0	0	0	1
B3EWG3_FAM25A	B3EWG3	FAM25A	0	0	0	0	1	0	0	0	0	0	0	0	0	0	0	0	1
B4DXR9_ZNF732	B4DXR9	ZNF732	0	1	0	0	0	0	0	0	0	0	0	0	1	0	0	0	2
B7ZBB8_PPP1R3G	B7ZBB8	PPP1R3G	1	0	1	0	0	0	0	0	0	0	0	0	0	0	0	0	2
B7ZW38_HNRNPCL3	B7ZW38	HNRNPCL3	0	0	0	0	0	0	0	0	0	0	1	1	0	0	0	0	2
C9J069_AJM1	C9J069	AJM1	0	1	1	0	0	0	0	0	0	0	0	0	0	0	0	0	2
C9J7I0_UMAD1	C9J7I0	UMAD1	0	0	0	0	0	0	0	0	0	0	0	0	0	0	1	0	1
K7EJ46_SMIM22	K7EJ46	SMIM22	0	0	0	1	0	0	0	0	0	0	0	0	0	0	1	0	2
O00165_HAX1	O00165	HAX1	0	0	0	0	0	0	0	1	0	0	0	0	1	0	0	0	2
O00168_FXYD1	O00168	FXYD1	0	0	1	0	0	0	0	1	0	0	0	0	0	0	0	0	2
O00189_AP4M1	O00189	AP4M1	0	0	0	0	0	0	1	0	0	0	0	0	0	0	0	0	1
O00193_SMAP	O00193	SMAP	0	1	0	0	0	0	0	0	0	0	0	0	0	0	0	0	1
O00204_SULT2B1	O00204	SULT2B1	0	0	0	0	1	0	0	0	0	0	0	0	0	1	0	0	2
O00213_APBB1	O00213	APBB1	0	0	1	0	0	0	0	0	0	0	0	0	0	0	0	0	1
O00214_LGALS8	O00214	LGALS8	0	0	0	0	0	0	0	1	0	0	0	0	0	0	0	0	1
O00244_ATOX1	O00244	ATOX1	0	1	0	0	0	0	0	0	0	0	0	0	0	0	0	0	1
O00255_MEN1	O00255	MEN1	0	0	0	0	0	0	0	0	0	0	0	0	1	0	0	0	1
O00268_TAF4	O00268	TAF4	0	0	0	0	0	0	0	0	1	0	0	0	0	0	0	0	1
O00292_LEFTY2	O00292	LEFTY2	0	0	0	1	0	0	0	0	0	0	0	0	0	0	0	0	1
O00338_SULT1C2	O00338	SULT1C2	0	0	0	0	0	0	1	0	0	0	0	0	0	0	1	0	2
O00339_MATN2	O00339	MATN2	0	0	0	0	0	0	0	0	0	0	0	0	0	0	0	1	1
O00408_PDE2A	O00408	PDE2A	0	0	1	0	0	0	1	0	0	0	0	0	0	0	0	0	2
O00451_GFRA2	O00451	GFRA2	0	0	1	0	0	0	0	0	0	0	0	0	0	0	0	0	1
O00470_MEIS1	O00470	MEIS1	0	0	0	0	0	0	0	0	0	0	0	1	0	0	0	0	1
O00476_SLC17A3	O00476	SLC17A3	0	1	0	0	0	0	1	0	0	0	0	0	0	0	0	0	2
O00519_FAAH	O00519	FAAH	0	0	0	0	0	0	1	0	0	0	0	0	0	1	0	0	2
O00526_UPK2	O00526	UPK2	1	0	0	0	0	0	0	0	0	0	0	0	0	0	0	0	1
O00533_CHL1	O00533	CHL1	0	0	1	0	0	0	0	0	0	0	0	0	0	0	0	0	1
O00567_NOP56	O00567	NOP56	0	0	0	0	0	0	0	0	0	0	0	0	1	0	0	0	1
O00585_CCL21	O00585	CCL21	0	0	0	0	0	0	0	0	0	1	1	0	0	0	0	0	2
O00602_FCN1	O00602	FCN1	0	0	1	0	0	0	0	0	1	0	1	0	0	0	0	0	3
O00712_NFIB	O00712	NFIB	0	0	0	0	0	0	0	0	0	0	0	0	1	0	0	0	1
O00748_CES2	O00748	CES2	0	0	0	0	0	0	1	1	0	0	0	0	0	0	0	0	2
O00762_UBE2C	O00762	UBE2C	0	0	1	0	0	0	0	0	0	0	0	0	0	0	0	0	1
O00767_SCD	O00767	SCD	0	0	1	0	0	0	0	1	0	0	0	0	0	0	0	0	2
O14490_DLGAP1	O14490	DLGAP1	0	0	1	0	0	0	0	0	0	0	0	0	0	1	0	0	2
O14494_PLPP1	O14494	PLPP1	0	0	1	0	0	0	1	0	0	0	0	0	0	1	0	0	3
O14514_ADGRB1	O14514	ADGRB1	0	0	0	0	0	0	0	0	0	0	0	0	0	1	0	0	1
O14523_C2CD2L	O14523	C2CD2L	0	1	1	0	0	0	0	0	0	0	0	0	0	0	0	0	2
O14525_ASTN1	O14525	ASTN1	0	0	1	0	0	0	0	0	0	0	0	0	0	0	0	0	1
O14576_DYNC1I1	O14576	DYNC1I1	0	0	1	0	0	0	0	0	0	0	0	0	0	1	0	0	2
O14578_CIT	O14578	CIT	0	0	1	0	0	0	0	0	0	0	0	0	0	0	0	0	1
O14638_ENPP3	O14638	ENPP3	0	0	0	0	0	0	1	0	0	0	0	0	0	1	0	0	2
O14646_CHD1	O14646	CHD1	0	0	0	1	0	0	0	0	0	0	0	0	0	1	0	0	2
O14657_TOR1B	O14657	TOR1B	0	0	0	0	0	0	0	1	0	0	0	0	0	0	0	0	1
O14678_ABCD4	O14678	ABCD4	0	0	0	0	0	0	0	1	0	0	0	0	0	0	0	0	1
O14684_PTGES	O14684	PTGES	1	0	0	0	1	0	0	0	0	0	0	0	0	0	0	0	2
O14732_IMPA2	O14732	IMPA2	0	0	0	0	0	0	1	0	0	0	0	0	1	0	0	0	2
O14733_MAP2K7	O14733	MAP2K7	1	0	0	0	0	0	0	0	0	0	0	0	0	0	0	0	1
O14745_SLC9A3R1	O14745	SLC9A3R1	0	0	0	0	0	0	1	0	0	0	0	0	0	0	0	0	1
O14756_HSD17B6	O14756	HSD17B6	0	0	0	0	0	0	0	1	0	0	0	0	0	0	0	0	1
O14772_FPGT	O14772	FPGT	0	1	0	0	0	0	0	0	0	0	0	0	0	0	0	0	1
O14773_TPP1	O14773	TPP1	0	0	0	0	0	0	0	0	0	0	0	0	1	0	0	0	1
O14775_GNB5	O14775	GNB5	0	0	1	0	0	0	0	0	0	0	0	0	0	0	0	0	1
O14807_MRAS	O14807	MRAS	0	0	1	0	0	0	0	0	0	0	0	0	0	0	0	0	1
O14810_CPLX1	O14810	CPLX1	0	0	1	0	0	0	0	0	0	0	0	0	0	0	0	0	1
O14815_CAPN9	O14815	CAPN9	0	0	0	1	0	0	0	0	0	0	0	0	0	0	1	0	2
O14818_PSMA7	O14818	PSMA7	0	0	0	0	0	0	0	0	0	0	0	0	1	0	0	0	1
O14827_RASGRF2	O14827	RASGRF2	1	0	1	0	0	0	0	0	0	0	0	0	0	0	0	0	2
O14832_PHYH	O14832	PHYH	0	0	0	1	0	0	1	1	0	0	0	0	0	0	1	0	4
O14925_TIMM23	O14925	TIMM23	0	0	0	0	0	0	0	1	0	0	0	0	0	0	0	0	1
O14958_CASQ2	O14958	CASQ2	0	0	0	0	0	1	0	0	0	0	0	0	0	0	0	0	1
O14966_RAB29	O14966	RAB29	0	0	0	0	0	0	1	0	0	0	0	0	0	0	0	0	1
O14975_SLC27A2	O14975	SLC27A2	0	0	0	0	0	0	1	1	0	0	0	0	0	0	0	0	2
O14983_ATP2A1	O14983	ATP2A1	0	0	0	0	0	1	0	0	0	0	0	0	0	0	0	0	1
O14986_PIP5K1B	O14986	PIP5K1B	1	0	0	0	0	0	0	0	0	0	0	0	0	0	0	0	1
O14994_SYN3	O14994	SYN3	0	0	1	0	0	0	0	0	0	0	0	0	0	0	0	0	1
O15047_SETD1A	O15047	SETD1A	0	0	1	0	0	0	0	0	0	0	0	0	0	0	0	0	1
O15066_KIF3B	O15066	KIF3B	1	0	1	0	0	0	0	0	0	0	0	0	0	0	0	0	2
O15078_CEP290	O15078	CEP290	0	1	0	0	0	0	0	0	0	0	0	0	0	0	0	0	1
O15119_TBX3	O15119	TBX3	0	0	0	0	0	0	0	0	0	0	0	0	0	1	0	0	1
O15120_AGPAT2	O15120	AGPAT2	0	0	0	0	0	0	0	1	0	0	0	0	0	0	0	0	1
O15123_ANGPT2	O15123	ANGPT2	0	0	1	0	0	0	0	0	0	0	0	0	0	0	0	0	1
O15204_ADAMDEC1	O15204	ADAMDEC1	0	0	0	1	0	0	0	0	0	0	0	0	0	0	0	0	1
O15217_GSTA4	O15217	GSTA4	0	1	0	0	0	0	0	0	0	0	0	0	0	0	0	0	1
O15228_GNPAT	O15228	GNPAT	0	0	0	0	0	0	0	1	0	0	0	0	0	0	0	0	1
O15235_MRPS12	O15235	MRPS12	0	0	0	0	0	0	1	0	0	0	0	0	0	1	0	0	2
O15240_VGF	O15240	VGF	0	0	1	0	0	0	0	0	0	0	0	0	1	0	0	0	2
O15244_SLC22A2	O15244	SLC22A2	0	1	0	0	0	0	1	0	0	0	0	0	0	0	0	0	2
O15245_SLC22A1	O15245	SLC22A1	1	0	0	0	0	0	0	0	1	0	0	0	0	0	0	0	2
O15273_TCAP	O15273	TCAP	0	0	0	0	0	1	0	0	0	0	0	0	0	0	0	0	1
O15294_OGT	O15294	OGT	0	0	0	0	0	0	0	1	0	0	0	0	0	0	0	0	1
O15296_ALOX15B	O15296	ALOX15B	0	0	0	0	0	0	0	0	1	0	1	0	0	1	0	0	3
O15321_TM9SF1	O15321	TM9SF1	0	0	0	0	0	0	0	0	0	0	0	0	1	0	0	0	1
O15393_TMPRSS2	O15393	TMPRSS2	0	0	0	1	0	0	0	0	0	0	0	0	0	1	1	0	3
O15394_NCAM2	O15394	NCAM2	0	1	0	0	0	0	0	0	0	0	0	0	1	0	0	0	2
O15431_SLC31A1	O15431	SLC31A1	0	0	0	0	0	0	0	1	0	0	0	0	0	0	0	0	1
O15438_ABCC3	O15438	ABCC3	0	0	0	1	0	0	0	1	0	0	0	0	0	0	0	0	2
O15488_GYG2	O15488	GYG2	0	0	1	0	0	0	0	1	0	0	0	0	0	0	0	0	2
O15522_NKX2-8	O15522	NKX2-8	0	0	0	0	0	0	1	0	0	0	0	0	0	0	0	0	1
O15540_FABP7	O15540	FABP7	0	0	1	0	0	0	1	0	0	0	0	0	0	0	0	0	2
O15550_KDM6A	O15550	KDM6A	0	0	1	0	0	0	0	0	0	0	0	0	0	0	0	0	1
O15551_CLDN3	O15551	CLDN3	0	0	0	1	0	0	0	0	0	0	0	0	1	1	0	0	3
O43156_TTI1	O43156	TTI1	0	0	1	0	0	0	0	0	0	0	0	0	0	0	0	0	1
O43157_PLXNB1	O43157	PLXNB1	0	0	1	0	0	0	0	0	0	0	0	0	0	0	0	0	1
O43164_PJA2	O43164	PJA2	0	0	1	0	0	0	0	0	0	0	0	0	0	0	0	0	1
O43182_ARHGAP6	O43182	ARHGAP6	0	0	0	0	0	0	0	0	0	0	0	0	0	1	0	0	1
O43196_MSH5	O43196	MSH5	0	0	0	0	0	1	0	0	0	0	0	0	0	0	0	0	1
O43236_SEPT4	O43236	2020-09-04	0	0	1	0	0	0	0	1	0	0	0	0	0	0	0	0	2
O43272_PRODH	O43272	PRODH	-1	0	1	0	0	0	1	0	1	0	0	0	0	0	0	0	3
O43293_DAPK3	O43293	DAPK3	1	0	0	0	0	0	0	0	0	0	0	0	0	0	0	0	1
O43295_SRGAP3	O43295	SRGAP3	0	0	1	0	0	0	0	0	0	0	0	0	0	0	0	0	1
O43299_AP5Z1	O43299	AP5Z1	0	0	1	0	0	0	0	0	1	0	0	0	0	0	0	0	2
O43310_CTIF	O43310	CTIF	1	0	1	0	0	0	0	0	0	0	0	0	0	0	0	0	2
O43312_MTSS1	O43312	MTSS1	1	0	0	0	0	0	0	1	0	0	0	0	0	0	0	0	2
O43315_AQP9	O43315	AQP9	0	0	0	0	0	0	0	1	0	0	0	0	0	0	0	0	1
O43347_MSI1	O43347	MSI1	0	0	1	0	0	0	0	0	0	0	0	0	0	1	0	0	2
O43374_RASA4	O43374	RASA4	0	0	1	0	0	0	0	0	0	0	0	0	0	0	0	0	1
O43399_TPD52L2	O43399	TPD52L2	0	1	0	0	0	0	0	0	0	0	0	0	0	0	0	0	1
O43414_ERI3	O43414	ERI3	0	0	0	0	0	0	0	0	0	0	0	0	1	0	0	0	1
O43427_FIBP	O43427	FIBP	0	1	0	0	0	0	0	0	0	0	0	0	0	0	0	0	1
O43490_PROM1	O43490	PROM1	0	0	0	0	0	0	0	0	0	0	0	0	0	0	1	0	1
O43505_B4GAT1	O43505	B4GAT1	0	0	1	0	0	0	0	0	0	0	0	0	0	1	1	0	3
O43520_ATP8B1	O43520	ATP8B1	0	0	0	1	0	0	0	0	0	0	0	0	0	1	1	0	3
O43526_KCNQ2	O43526	KCNQ2	0	1	0	0	1	0	0	0	0	0	0	0	0	-1	0	0	2
O43572_AKAP10	O43572	AKAP10	0	0	1	0	0	0	0	0	0	0	0	0	0	0	0	0	1
O43581_SYT7	O43581	SYT7	0	0	1	0	0	0	0	0	0	0	0	0	0	1	0	0	2
O43602_DCX	O43602	DCX	0	0	1	0	0	0	0	0	0	0	0	0	0	0	0	0	1
O43653_PSCA	O43653	PSCA	1	0	0	0	0	0	0	0	0	0	0	0	0	0	1	0	2
O43657_TSPAN6	O43657	TSPAN6	0	0	0	0	0	0	0	0	0	0	0	0	0	1	0	0	1
O43692_PI15	O43692	PI15	0	0	0	0	0	0	0	0	0	0	0	0	0	1	0	0	1
O43704_SULT1B1	O43704	SULT1B1	0	0	0	1	0	0	0	1	0	0	0	0	0	0	1	0	3
O43708_GSTZ1	O43708	GSTZ1	0	0	0	0	0	0	0	1	0	0	0	0	0	0	0	0	1
O43716_GATC	O43716	GATC	0	0	0	1	0	0	0	0	0	0	0	0	0	0	0	0	1
O43741_PRKAB2	O43741	PRKAB2	0	0	0	0	0	0	0	1	0	0	0	0	0	0	0	0	1
O43745_CHP2	O43745	CHP2	0	1	0	1	0	0	0	0	0	0	0	0	0	0	0	0	2
O43759_SYNGR1	O43759	SYNGR1	0	0	1	0	0	0	0	0	0	0	0	0	1	0	0	0	2
O43761_SYNGR3	O43761	SYNGR3	0	0	1	1	0	0	0	0	0	0	0	0	0	0	0	0	2
O43768_ENSA	O43768	ENSA	0	1	0	0	0	0	0	0	0	0	0	0	0	0	0	0	1
O43772_SLC25A20	O43772	SLC25A20	0	-1	0	0	0	0	0	1	0	0	0	0	1	0	0	0	2
O43819_SCO2	O43819	SCO2	0	0	0	0	0	0	0	1	0	0	0	0	0	0	0	0	1
O43824_GTPBP6	O43824	GTPBP6	0	0	0	0	0	0	1	0	0	0	0	0	0	0	0	0	1
O43826_SLC37A4	O43826	SLC37A4	0	0	0	0	0	0	0	1	0	0	0	0	0	0	0	0	1
O43896_KIF1C	O43896	KIF1C	0	1	0	0	0	0	0	0	0	0	0	0	0	0	0	0	1
O43903_GAS2	O43903	GAS2	0	0	0	0	0	0	0	1	0	0	0	0	0	0	0	0	1
O43914_TYROBP	O43914	TYROBP	0	0	1	0	0	0	0	0	0	1	0	0	1	0	0	0	3
O43927_CXCL13	O43927	CXCL13	0	0	0	0	0	0	0	0	0	0	0	0	0	0	1	0	1
O60239_SH3BP5	O60239	SH3BP5	0	0	0	1	1	0	0	0	0	0	0	0	0	1	0	0	3
O60240_PLIN1	O60240	PLIN1	1	1	0	0	0	0	0	0	0	0	0	0	1	0	0	0	3
O60268_KIAA0513	O60268	KIAA0513	0	0	1	0	0	0	0	0	0	0	0	0	0	0	0	0	1
O60271_SPAG9	O60271	SPAG9	0	1	0	0	0	0	0	0	0	0	0	0	0	0	0	0	1
O60282_KIF5C	O60282	KIF5C	0	0	0	0	1	0	0	0	0	0	0	0	0	0	0	0	1
O60284_ST18	O60284	ST18	0	0	0	0	0	1	0	0	0	0	0	0	0	0	0	0	1
O60285_NUAK1	O60285	NUAK1	0	0	0	0	1	0	1	1	0	0	0	0	0	0	0	0	3
O60331_PIP5K1C	O60331	PIP5K1C	0	0	1	0	0	0	0	0	0	0	0	1	0	1	0	0	3
O60333_KIF1B	O60333	KIF1B	0	0	0	0	1	0	0	0	0	0	0	0	0	0	0	0	1
O60443_GSDME	O60443	GSDME	0	0	1	0	0	0	0	0	0	0	0	0	0	0	0	0	1
O60462_NRP2	O60462	NRP2	0	0	1	0	0	0	0	0	0	0	0	0	0	0	0	0	1
O60476_MAN1A2	O60476	MAN1A2	0	0	0	0	0	0	0	0	0	0	0	0	0	1	0	0	1
O60486_PLXNC1	O60486	PLXNC1	0	0	1	0	0	0	0	0	0	0	0	0	0	0	0	0	1
O60487_MPZL2	O60487	MPZL2	0	0	0	0	0	0	0	0	0	0	0	0	0	1	0	0	1
O60513_B4GALT4	O60513	B4GALT4	0	0	0	1	0	0	0	0	0	0	0	0	0	0	0	0	1
O60518_RANBP6	O60518	RANBP6	0	0	1	0	0	0	0	0	0	0	0	0	0	0	0	0	1
O60522_TDRD6	O60522	TDRD6	0	0	0	0	0	0	1	0	0	0	0	0	0	0	0	0	1
O60524_NEMF	O60524	NEMF	0	0	0	1	0	0	0	0	0	0	0	0	1	0	1	0	3
O60563_CCNT1	O60563	CCNT1	0	0	1	0	0	0	0	0	0	0	0	0	0	0	0	0	1
O60566_BUB1B	O60566	BUB1B	0	1	0	0	0	0	0	0	0	0	0	0	0	0	0	0	1
O60635_TSPAN1	O60635	TSPAN1	0	0	0	1	0	0	0	0	0	0	0	0	0	1	1	0	3
O60656_UGT1A9	O60656	UGT1A9	0	0	0	0	0	0	1	1	0	0	0	0	0	0	0	0	2
O60662_KLHL41	O60662	KLHL41	0	0	0	0	0	1	0	0	0	0	0	0	0	0	0	0	1
O60687_SRPX2	O60687	SRPX2	0	1	0	0	0	0	0	0	0	0	0	0	0	0	0	0	1
O60704_TPST2	O60704	TPST2	0	0	0	0	0	0	0	1	0	0	0	0	1	0	0	0	2
O60733_PLA2G6	O60733	PLA2G6	0	0	1	0	0	0	0	0	0	0	0	0	0	1	0	0	2
O60741_HCN1	O60741	HCN1	0	1	1	0	0	0	0	0	0	0	0	0	0	0	0	0	2
O60760_HPGDS	O60760	HPGDS	1	0	0	0	0	0	0	0	0	0	0	0	0	0	0	0	1
O60830_TIMM17B	O60830	TIMM17B	0	0	0	0	0	0	0	0	0	0	0	0	0	0	1	0	1
O60844_ZG16	O60844	ZG16	0	0	0	1	0	0	0	0	0	0	0	0	0	0	0	0	1
O60861_GAS7	O60861	GAS7	0	0	1	0	0	0	0	0	0	0	1	0	0	-1	0	0	2
O60883_GPR37L1	O60883	GPR37L1	0	1	1	0	0	0	0	0	0	0	0	0	0	0	0	0	2
O60890_OPHN1	O60890	OPHN1	0	0	1	0	0	0	0	0	0	0	0	0	0	1	0	0	2
O60927_PPP1R11	O60927	PPP1R11	1	0	0	0	0	0	0	0	0	0	0	0	-1	1	0	0	2
O75027_ABCB7	O75027	ABCB7	0	0	0	0	0	0	0	1	0	0	0	0	0	0	0	0	1
O75044_SRGAP2	O75044	SRGAP2	0	0	1	0	0	0	0	0	0	0	0	0	0	0	0	0	1
O75061_DNAJC6	O75061	DNAJC6	0	0	1	0	0	0	0	0	0	0	0	0	0	0	0	0	1
O75077_ADAM23	O75077	ADAM23	0	1	1	0	0	0	0	0	0	0	0	0	0	0	0	0	2
O75084_FZD7	O75084	FZD7	1	0	0	0	0	0	0	0	0	0	0	0	0	0	0	0	1
O75095_MEGF6	O75095	MEGF6	0	0	0	0	0	0	0	0	1	1	1	0	0	0	0	0	3
O75112_LDB3	O75112	LDB3	0	0	0	0	0	1	0	-1	0	0	0	0	0	1	0	0	2
O75113_N4BP1	O75113	N4BP1	0	0	0	0	0	0	0	0	0	0	0	0	1	0	0	0	1
O75128_COBL	O75128	COBL	0	0	0	0	0	1	0	1	0	0	0	0	0	1	0	0	3
O75150_RNF40	O75150	RNF40	0	1	0	0	0	0	0	0	0	0	0	0	0	0	0	0	1
O75155_CAND2	O75155	CAND2	0	0	1	0	0	0	0	0	0	0	0	0	0	0	0	0	1
O75191_XYLB	O75191	XYLB	0	0	0	0	0	0	0	0	0	0	1	0	0	0	0	0	1
O75192_PEX11A	O75192	PEX11A	0	1	0	0	0	0	0	1	0	0	0	0	0	0	0	0	2
O75264_SMIM24	O75264	SMIM24	0	1	0	0	0	0	1	0	0	0	0	0	0	0	0	0	2
O75298_RTN2	O75298	RTN2	0	0	0	0	0	1	0	0	0	0	0	0	0	1	0	0	2
O75309_CDH16	O75309	CDH16	0	0	0	0	0	0	1	0	0	0	0	0	0	0	0	0	1
O75334_PPFIA2	O75334	PPFIA2	0	0	1	0	0	0	0	0	0	0	0	0	0	0	0	0	1
O75335_PPFIA4	O75335	PPFIA4	0	0	0	0	0	0	1	0	0	0	0	0	0	1	0	0	2
O75352_MPDU1	O75352	MPDU1	0	0	0	0	0	0	0	0	0	0	0	0	1	0	0	0	1
O75356_ENTPD5	O75356	ENTPD5	0	0	0	0	0	0	0	1	0	0	0	0	0	0	0	0	1
O75382_TRIM3	O75382	TRIM3	1	0	0	0	0	0	0	0	1	0	0	0	0	0	0	0	2
O75387_SLC43A1	O75387	SLC43A1	0	0	0	0	0	0	0	1	0	0	0	0	0	0	0	0	1
O75396_SEC22B	O75396	SEC22B	0	0	0	0	0	0	0	0	0	0	0	0	1	0	0	0	1
O75414_NME6	O75414	NME6	0	0	0	1	0	0	0	0	0	0	0	0	0	0	1	0	2
O75452_RDH16	O75452	RDH16	0	0	0	0	0	0	0	1	0	0	0	0	0	0	0	0	1
O75508_CLDN11	O75508	CLDN11	0	0	1	0	0	0	0	0	0	0	0	0	0	0	0	0	1
O75521_ECI2	O75521	ECI2	0	0	0	0	0	0	0	1	0	0	0	0	0	0	0	0	1
O75525_KHDRBS3	O75525	KHDRBS3	0	0	1	0	0	0	0	0	0	0	0	0	0	0	0	0	1
O75582_RPS6KA5	O75582	RPS6KA5	0	0	0	0	0	0	1	1	0	0	0	-1	0	0	0	0	2
O75610_LEFTY1	O75610	LEFTY1	0	1	0	1	0	0	0	0	0	0	0	0	0	0	0	0	2
O75616_ERAL1	O75616	ERAL1	1	0	0	1	0	0	0	0	0	0	0	0	0	0	0	0	2
O75631_UPK3A	O75631	UPK3A	1	1	0	0	0	0	0	0	0	0	0	0	0	0	0	0	2
O75635_SERPINB7	O75635	SERPINB7	1	0	0	0	1	0	0	0	0	0	0	0	0	0	0	0	2
O75648_TRMU	O75648	TRMU	0	0	0	0	0	0	0	0	0	0	0	0	0	0	1	0	1
O75676_RPS6KA4	O75676	RPS6KA4	1	1	0	0	0	0	0	0	0	0	0	0	0	0	0	0	2
O75689_ADAP1	O75689	ADAP1	0	0	1	0	0	0	0	0	0	0	0	0	0	0	0	0	1
O75691_UTP20	O75691	UTP20	1	0	0	0	0	0	0	0	0	0	0	0	0	0	0	0	1
O75764_TCEA3	O75764	TCEA3	0	0	0	1	0	0	0	1	0	0	0	0	0	0	0	0	2
O75781_PALM	O75781	PALM	0	1	1	0	0	0	0	0	0	0	0	0	0	0	0	0	2
O75787_ATP6AP2	O75787	ATP6AP2	0	0	1	0	0	0	0	0	0	0	0	0	0	0	1	0	2
O75791_GRAP2	O75791	GRAP2	0	0	0	1	0	0	0	0	0	0	0	0	0	0	1	0	2
O75795_UGT2B17	O75795	UGT2B17	0	0	0	1	0	0	0	1	0	0	0	0	0	0	1	0	3
O75800_ZMYND10	O75800	ZMYND10	0	0	0	0	0	0	1	0	0	0	1	0	0	1	0	0	3
O75821_EIF3G	O75821	EIF3G	0	0	0	0	0	0	0	0	0	0	0	0	1	0	0	0	1
O75822_EIF3J	O75822	EIF3J	0	0	0	0	0	0	0	0	0	0	0	0	1	0	0	0	1
O75830_SERPINI2	O75830	SERPINI2	0	1	0	0	0	0	0	0	0	0	0	0	1	0	0	0	2
O75841_UPK1B	O75841	UPK1B	1	0	0	0	0	0	0	0	0	0	0	0	0	0	0	0	1
O75844_ZMPSTE24	O75844	ZMPSTE24	0	0	0	0	0	0	0	0	0	0	0	0	1	0	0	0	1
O75880_SCO1	O75880	SCO1	0	0	0	0	0	0	0	0	0	0	0	0	1	0	0	0	1
O75881_CYP7B1	O75881	CYP7B1	0	0	0	0	0	0	0	1	0	0	0	0	0	0	0	0	1
O75882_ATRN	O75882	ATRN	0	1	0	0	0	0	0	0	0	0	0	0	0	0	0	0	1
O75891_ALDH1L1	O75891	ALDH1L1	0	0	0	0	0	0	0	1	0	0	0	0	1	0	0	0	2
O75896_TUSC2	O75896	TUSC2	0	0	1	0	0	0	0	0	0	0	0	0	0	1	0	0	2
O75907_DGAT1	O75907	DGAT1	0	0	0	1	0	0	0	1	0	0	0	0	0	0	1	0	3
O75909_CCNK	O75909	CCNK	0	0	0	0	0	0	0	0	0	0	0	0	1	0	0	0	1
O75911_DHRS3	O75911	DHRS3	0	0	0	0	0	0	1	1	0	0	0	0	0	0	1	0	3
O75915_ARL6IP5	O75915	ARL6IP5	0	0	0	0	0	0	0	0	0	0	0	0	1	0	0	0	1
O75934_BCAS2	O75934	BCAS2	0	0	0	0	0	0	0	0	0	0	0	0	1	0	0	0	1
O75936_BBOX1	O75936	BBOX1	0	0	1	0	0	0	1	1	0	0	0	0	0	0	0	0	3
O75953_DNAJB5	O75953	DNAJB5	1	0	0	0	0	0	0	0	0	0	0	0	0	1	0	0	2
O76027_ANXA9	O76027	ANXA9	0	0	0	0	0	0	0	1	0	0	0	0	0	0	0	0	1
O76038_SCGN	O76038	SCGN	0	0	0	1	0	0	0	0	0	0	0	0	1	0	1	0	3
O76054_SEC14L2	O76054	SEC14L2	0	0	1	0	0	0	0	1	0	0	0	0	0	1	0	0	3
O76061_STC2	O76061	STC2	0	1	1	0	0	0	0	0	0	0	0	0	0	0	0	0	2
O76062_TM7SF2	O76062	TM7SF2	0	0	1	-1	0	0	0	1	0	0	0	0	0	0	0	0	2
O76095_JTB	O76095	JTB	0	0	0	0	0	0	0	0	0	0	0	0	1	0	0	0	1
O94769_ECM2	O94769	ECM2	0	0	1	0	0	0	0	0	0	0	0	0	0	0	0	0	1
O94772_LY6H	O94772	LY6H	0	0	1	0	0	0	0	0	0	0	0	0	0	0	0	0	1
O94811_TPPP	O94811	TPPP	0	0	1	0	0	0	0	0	0	0	0	0	0	0	0	0	1
O94813_SLIT2	O94813	SLIT2	1	0	0	0	0	0	1	0	0	0	0	0	0	0	0	0	2
O94819_KBTBD11	O94819	KBTBD11	0	0	1	0	0	0	1	0	0	0	0	0	1	0	0	0	3
O94830_DDHD2	O94830	DDHD2	0	0	1	0	0	0	0	0	0	0	0	0	0	1	0	0	2
O94851_MICAL2	O94851	MICAL2	0	0	0	0	0	0	0	0	1	0	0	0	0	0	0	0	1
O94856_NFASC	O94856	NFASC	0	0	1	0	0	0	0	1	0	0	0	0	0	0	0	0	2
O94885_SASH1	O94885	SASH1	1	0	0	0	0	0	0	0	0	0	0	0	0	0	0	0	1
O94901_SUN1	O94901	SUN1	0	1	0	0	0	0	0	0	0	0	0	0	0	0	0	0	1
O94925_GLS	O94925	GLS	0	0	0	0	0	0	0	0	0	0	0	0	1	0	0	0	1
O94927_HAUS5	O94927	HAUS5	0	0	0	0	1	0	0	0	0	0	0	1	1	0	0	0	3
O94929_ABLIM3	O94929	ABLIM3	0	0	0	0	0	0	0	1	0	0	0	0	0	0	0	0	1
O94952_FBXO21	O94952	FBXO21	0	0	1	0	0	0	0	0	0	0	0	1	0	1	0	0	3
O94967_WDR47	O94967	WDR47	0	1	0	0	0	0	0	0	0	0	0	0	0	0	0	0	1
O94985_CLSTN1	O94985	CLSTN1	0	0	1	0	0	0	0	0	0	0	0	0	0	1	0	0	2
O95070_YIF1A	O95070	YIF1A	0	0	0	0	0	0	0	1	0	0	0	0	0	0	0	0	1
O95084_PRSS23	O95084	PRSS23	1	0	0	0	0	0	0	0	0	0	0	0	0	0	0	0	1
O95149_SNUPN	O95149	SNUPN	0	0	1	0	0	0	0	0	0	0	0	0	0	0	0	0	1
O95210_STBD1	O95210	STBD1	0	0	0	0	0	0	0	1	0	0	0	0	0	0	0	0	1
O95218_ZRANB2	O95218	ZRANB2	0	0	0	0	0	0	0	0	0	0	0	0	1	0	0	0	1
O95248_SBF1	O95248	SBF1	0	0	1	0	0	0	0	0	0	0	0	0	0	0	0	0	1
O95255_ABCC6	O95255	ABCC6	0	0	0	0	0	0	1	1	0	0	0	0	0	0	0	0	2
O95274_LYPD3	O95274	LYPD3	0	1	0	0	1	0	0	0	0	0	0	0	0	0	0	0	2
O95278_EPM2A	O95278	EPM2A	0	0	1	0	0	0	0	0	0	0	0	0	0	0	0	0	1
O95294_RASAL1	O95294	RASAL1	0	0	1	0	0	0	0	0	0	0	0	0	0	0	1	0	2
O95298_NDUFC2	O95298	NDUFC2	0	0	0	0	0	0	0	0	0	0	0	0	1	0	0	0	1
O95363_FARS2	O95363	FARS2	0	0	0	0	0	0	0	1	0	0	0	0	0	0	0	0	1
O95365_ZBTB7A	O95365	ZBTB7A	0	0	0	1	0	0	0	0	0	0	0	0	0	0	1	0	2
O95436_SLC34A2	O95436	SLC34A2	0	0	0	0	0	0	0	0	1	1	1	0	0	0	0	0	3
O95479_H6PD	O95479	H6PD	0	0	0	0	0	0	0	1	0	0	0	0	0	0	0	0	1
O95490_ADGRL2	O95490	ADGRL2	0	0	1	0	0	0	0	0	0	0	0	0	0	1	0	0	2
O95502_NPTXR	O95502	NPTXR	0	0	1	0	0	0	0	0	0	0	0	0	0	0	0	0	1
O95551_TDP2	O95551	TDP2	0	0	0	1	0	0	0	0	0	0	0	0	0	1	0	0	2
O95633_FSTL3	O95633	FSTL3	0	0	1	0	0	0	0	0	0	0	0	0	0	0	0	0	1
O95644_NFATC1	O95644	NFATC1	0	0	0	0	0	0	1	0	0	0	0	0	0	0	0	0	1
O95684_FGFR1OP	O95684	FGFR1OP	0	0	0	0	0	0	0	0	1	0	0	0	0	0	0	0	1
O95714_HERC2	O95714	HERC2	0	0	0	0	0	0	0	0	0	0	0	0	0	1	0	0	1
O95741_CPNE6	O95741	CPNE6	0	0	1	0	0	0	0	0	0	0	0	0	0	1	0	0	2
O95757_HSPA4L	O95757	HSPA4L	0	1	0	0	0	0	0	0	0	0	0	0	0	0	0	0	1
O95760_IL33	O95760	IL33	0	0	0	0	0	0	0	0	0	1	0	0	0	0	1	0	2
O95819_MAP4K4	O95819	MAP4K4	0	0	1	0	0	0	0	0	0	0	0	0	0	0	0	0	1
O95825_CRYZL1	O95825	CRYZL1	0	0	1	0	0	0	0	0	0	0	0	0	1	0	0	0	2
O95831_AIFM1	O95831	AIFM1	0	0	0	0	0	0	1	1	0	0	0	0	0	0	0	0	2
O95833_CLIC3	O95833	CLIC3	0	0	0	0	0	0	0	0	1	0	0	0	0	0	0	0	1
O95857_TSPAN13	O95857	TSPAN13	0	0	0	1	0	0	0	0	0	0	0	0	0	1	1	0	3
O95858_TSPAN15	O95858	TSPAN15	0	0	0	0	0	0	0	0	0	0	0	0	0	0	1	0	1
O95864_FADS2	O95864	FADS2	0	0	1	0	0	0	0	1	0	0	0	0	0	0	0	0	2
O95954_FTCD	O95954	FTCD	0	0	0	0	0	0	1	1	-1	0	0	0	0	0	0	0	2
O95965_ITGBL1	O95965	ITGBL1	0	1	0	0	0	0	0	0	0	0	0	0	0	0	0	0	1
O95970_LGI1	O95970	LGI1	0	0	1	0	0	0	0	0	0	0	0	0	0	0	0	0	1
O95997_PTTG1	O95997	PTTG1	0	0	0	0	0	0	1	1	0	0	0	0	1	0	0	0	3
O95999_BCL10	O95999	BCL10	0	1	0	0	1	0	1	0	0	0	0	0	0	0	0	0	3
O96005_CLPTM1	O96005	CLPTM1	0	1	0	0	0	0	0	0	0	0	0	0	0	0	0	0	1
O96009_NAPSA	O96009	NAPSA	0	0	0	0	0	0	1	0	1	1	1	0	0	0	0	0	4
O96014_WNT11	O96014	WNT11	0	0	0	0	0	0	0	0	0	1	0	0	0	0	0	0	1
O96017_CHEK2	O96017	CHEK2	0	0	0	0	0	0	0	0	0	0	0	0	0	0	1	0	1
O96033_MOCS2	O96033	MOCS2	0	0	1	0	0	-1	1	1	0	0	0	0	0	0	0	0	3
P00167_CYB5A	P00167	CYB5A	0	0	0	0	0	0	0	1	0	0	0	0	0	0	0	0	1
P00367_GLUD1	P00367	GLUD1	0	0	0	0	0	0	0	1	0	0	0	0	0	0	0	0	1
P00374_DHFR	P00374	DHFR	0	0	0	1	0	0	0	1	0	0	0	0	0	0	0	0	2
P00439_PAH	P00439	PAH	0	0	0	0	0	0	1	1	0	0	0	0	0	0	0	0	2
P00441_SOD1	P00441	SOD1	0	1	0	0	0	0	0	0	0	0	0	0	0	0	0	0	1
P00505_GOT2	P00505	GOT2	0	0	0	0	0	0	0	1	0	0	0	0	0	0	0	0	1
P00966_ASS1	P00966	ASS1	0	0	0	0	0	0	1	1	0	0	0	0	0	0	0	0	2
P00995_SPINK1	P00995	SPINK1	1	0	0	1	0	0	0	0	0	0	0	0	1	0	1	0	4
P01040_CSTA	P01040	CSTA	0	1	0	-1	1	1	-1	0	0	0	0	0	0	0	0	0	3
P01137_TGFB1	P01137	TGFB1	0	0	1	0	0	0	0	0	0	0	0	0	0	0	0	0	1
P01210_PENK	P01210	PENK	0	0	0	1	0	0	0	0	0	0	0	0	0	0	0	0	1
P01213_PDYN	P01213	PDYN	0	0	1	0	0	0	0	0	0	0	0	0	0	0	0	0	1
P01275_GCG	P01275	GCG	0	0	0	1	0	0	0	0	0	0	0	0	1	0	0	0	2
P01282_VIP	P01282	VIP	0	0	0	1	0	0	0	0	0	0	0	0	0	1	0	0	2
P01298_PPY	P01298	PPY	0	0	0	0	0	0	0	0	0	0	0	0	1	0	0	0	1
P01303_NPY	P01303	NPY	0	0	1	0	0	0	0	0	0	0	0	0	0	1	0	0	2
P01308_INS	P01308	INS	0	1	0	0	0	0	0	0	0	0	0	0	1	0	0	0	2
P01602_IGKV1-5	P01602	IGKV1-5	0	1	0	0	0	0	0	0	0	0	0	0	0	0	0	0	1
P01624_IGKV3-15	P01624	IGKV3-15	0	1	0	0	0	0	0	0	0	0	0	0	0	0	0	0	1
P01700_IGLV1-47	P01700	IGLV1-47	0	1	0	0	0	0	0	0	0	0	0	0	0	0	0	0	1
P01704_IGLV2-14	P01704	IGLV2-14	0	0	0	0	1	0	0	0	0	0	0	0	0	0	0	0	1
P01817_IGHV2-5	P01817	IGHV2-5	1	0	0	0	0	0	0	0	0	0	0	0	0	0	0	0	1
P01892_HLA-A	P01892	HLA-A	0	0	1	0	0	0	0	0	0	0	0	0	0	0	0	0	1
P01909_HLA-DQA1	P01909	HLA-DQA1	0	0	0	0	0	0	0	0	0	0	1	0	0	0	0	0	1
P02008_HBZ	P02008	HBZ	0	0	1	0	0	0	0	0	0	0	0	0	0	0	0	0	1
P02144_MB	P02144	MB	0	0	0	0	1	1	0	0	0	0	0	0	0	1	0	0	3
P02489_CRYAA	P02489	CRYAA	0	0	0	0	0	0	1	0	0	0	0	0	0	0	0	0	1
P02511_CRYAB	P02511	CRYAB	0	0	1	0	0	0	1	-1	0	0	0	0	0	0	0	0	2
P02545_LMNA	P02545	LMNA	0	1	0	0	0	0	0	0	0	0	0	0	0	0	0	0	1
P02585_TNNC2	P02585	TNNC2	0	0	0	0	1	1	0	0	0	0	0	0	0	0	0	0	2
P02652_APOA2	P02652	APOA2	0	1	0	0	0	0	0	0	0	0	0	0	0	0	0	0	1
P02686_MBP	P02686	MBP	0	0	1	0	0	0	0	0	0	0	0	0	0	0	0	0	1
P02689_PMP2	P02689	PMP2	0	1	0	0	0	0	0	0	0	0	0	0	0	0	0	0	1
P02749_APOH	P02749	APOH	0	1	0	0	0	0	0	0	0	0	0	0	0	0	0	0	1
P02760_AMBP	P02760	AMBP	0	1	0	0	0	0	0	0	0	0	0	0	0	0	0	0	1
P02771_AFP	P02771	AFP	0	1	0	0	0	1	0	0	0	0	0	0	0	0	0	0	2
P02792_FTL	P02792	FTL	0	0	0	0	0	0	1	0	0	0	0	0	0	0	0	0	1
P02795_MT2A	P02795	MT2A	0	1	0	0	0	0	1	0	0	0	0	0	0	0	0	0	2
P03928_MT-ATP8	P03928	MT-ATP8	0	0	0	0	0	0	0	0	0	0	0	0	1	0	0	0	1
P03951_F11	P03951	F11	1	0	0	0	0	0	0	1	0	0	0	0	0	0	0	0	2
P04054_PLA2G1B	P04054	PLA2G1B	0	1	0	0	0	0	0	0	0	0	0	0	1	0	0	0	2
P04085_PDGFA	P04085	PDGFA	0	0	0	0	0	0	0	0	0	0	0	0	0	1	1	0	2
P04118_CLPS	P04118	CLPS	0	0	0	0	0	0	0	0	0	0	0	0	1	0	1	0	2
P04155_TFF1	P04155	TFF1	0	1	0	0	0	0	0	0	0	0	0	0	0	0	1	0	2
P04216_THY1	P04216	THY1	0	0	1	0	0	0	0	0	0	0	0	0	0	0	0	0	1
P04217_A1BG	P04217	A1BG	0	1	0	0	0	0	0	0	0	0	0	0	0	0	0	0	1
P04259_KRT6B	P04259	KRT6B	0	0	0	0	1	0	0	0	0	0	0	0	0	0	0	0	1
P04264_KRT1	P04264	KRT1	0	1	0	0	0	0	0	0	0	0	0	0	0	0	0	0	1
P04279_SEMG1	P04279	SEMG1	1	0	0	0	0	0	0	0	0	0	0	0	0	1	0	0	2
P04424_ASL	P04424	ASL	0	0	0	0	0	0	0	1	0	0	0	0	0	0	0	0	1
P04439_HLA-A	P04439	HLA-A	0	0	0	0	1	0	0	0	1	1	0	1	0	0	0	0	4
P04626_ERBB2	P04626	ERBB2	0	1	0	0	1	0	0	0	0	0	0	0	1	0	0	0	3
P04732_MT1E	P04732	MT1E	0	0	0	0	0	0	0	1	0	0	0	0	0	0	0	0	1
P04733_MT1F	P04733	MT1F	0	0	0	0	0	0	1	1	0	0	0	0	0	0	0	0	2
P04746_AMY2A	P04746	AMY2A	0	0	0	1	0	0	0	0	0	0	0	0	1	0	0	0	2
P04818_TYMS	P04818	TYMS	0	0	1	0	0	0	0	0	0	0	0	0	0	0	0	0	1
P04920_SLC4A2	P04920	SLC4A2	0	0	0	0	0	0	0	0	0	0	0	0	0	0	1	0	1
P05026_ATP1B1	P05026	ATP1B1	0	0	1	0	0	0	0	0	0	0	0	0	0	0	0	0	1
P05060_CHGB	P05060	CHGB	0	0	0	0	0	0	0	0	0	0	0	0	1	0	0	0	1
P05062_ALDOB	P05062	ALDOB	0	0	0	0	0	0	1	1	0	0	0	0	0	-1	0	0	2
P05089_ARG1	P05089	ARG1	0	0	0	0	0	0	0	1	0	0	0	0	0	0	0	0	1
P05090_APOD	P05090	APOD	0	1	0	0	0	0	0	0	0	0	0	0	0	0	0	0	1
P05091_ALDH2	P05091	ALDH2	0	0	0	0	0	0	0	1	0	0	0	0	0	0	0	0	1
P05106_ITGB3	P05106	ITGB3	0	0	0	0	0	0	0	0	0	0	0	0	1	0	0	0	1
P05108_CYP11A1	P05108	CYP11A1	1	0	0	0	0	0	0	0	0	0	0	0	0	0	0	0	1
P05114_HMGN1	P05114	HMGN1	0	1	0	0	0	0	0	0	0	0	0	0	1	0	0	0	2
P05120_SERPINB2	P05120	SERPINB2	0	0	0	0	1	0	0	0	0	0	0	0	0	0	0	0	1
P05121_SERPINE1	P05121	SERPINE1	0	0	1	0	0	0	0	0	0	0	0	0	0	0	0	0	1
P05161_ISG15	P05161	ISG15	0	1	0	0	0	0	0	0	0	0	0	0	0	0	0	0	1
P05162_LGALS2	P05162	LGALS2	0	0	0	1	0	0	1	0	0	0	0	0	1	0	0	0	3
P05177_CYP1A2	P05177	CYP1A2	0	0	0	1	0	0	0	1	0	0	0	0	0	0	0	0	2
P05181_CYP2E1	P05181	CYP2E1	0	0	1	0	0	0	0	1	0	0	0	0	0	0	0	0	2
P05230_FGF1	P05230	FGF1	0	0	1	0	0	0	0	0	0	0	0	0	1	0	0	0	2
P05362_ICAM1	P05362	ICAM1	0	0	0	0	0	0	0	0	1	0	0	0	0	0	0	0	1
P05408_SCG5	P05408	SCG5	0	0	1	0	0	0	0	0	0	0	0	0	1	0	0	0	2
P05413_FABP3	P05413	FABP3	0	0	0	0	0	0	1	0	0	0	0	0	0	1	0	0	2
P05451_REG1A	P05451	REG1A	0	0	0	1	0	0	1	0	0	0	0	0	1	0	1	0	4
P05813_CRYBA1	P05813	CRYBA1	0	0	1	0	0	0	0	0	0	0	0	0	0	0	0	0	1
P05976_MYL1	P05976	MYL1	0	0	0	0	1	1	0	0	0	0	0	0	0	1	0	0	3
P06133_UGT2B4	P06133	UGT2B4	0	0	0	0	0	0	1	1	0	0	0	0	0	0	0	0	2
P06241_FYN	P06241	FYN	0	0	1	0	0	0	0	0	0	0	1	0	0	0	0	0	2
P06280_GLA	P06280	GLA	0	1	0	0	0	0	0	0	0	0	0	0	0	0	0	0	1
P06307_CCK	P06307	CCK	0	1	1	0	0	0	0	0	0	0	0	0	0	0	0	0	2
P06310_IGKV2-30	P06310	IGKV2-30	1	1	0	0	0	0	0	0	0	0	0	0	0	0	0	0	2
P06315_IGKV5-2	P06315	IGKV5-2	0	0	0	0	1	0	0	0	0	0	0	0	0	0	0	0	1
P06401_PGR	P06401	PGR	0	1	0	0	0	0	0	0	0	0	0	1	0	0	0	1	3
P06493_CDK1	P06493	CDK1	0	0	1	0	0	0	0	0	0	0	0	0	0	0	0	0	1
P06870_KLK1	P06870	KLK1	0	0	0	1	0	0	0	0	0	0	0	0	1	0	0	0	2
P07093_SERPINE2	P07093	SERPINE2	0	0	1	0	0	0	0	0	0	0	0	0	0	0	0	0	1
P07098_LIPF	P07098	LIPF	0	0	0	0	1	0	0	0	0	0	0	0	0	0	1	0	2
P07108_DBI	P07108	DBI	0	1	0	0	0	0	0	0	0	0	0	0	0	0	0	0	1
P07148_FABP1	P07148	FABP1	0	0	0	1	0	0	0	1	0	0	0	0	0	0	0	0	2
P07196_NEFL	P07196	NEFL	0	0	1	0	0	0	0	0	0	0	0	0	0	0	0	0	1
P07197_NEFM	P07197	NEFM	0	0	1	0	0	1	0	0	0	0	0	0	0	0	0	0	2
P07202_TPO	P07202	TPO	0	0	0	0	0	0	0	0	0	0	0	0	1	0	0	0	1
P07288_KLK3	P07288	KLK3	0	0	0	0	0	0	0	0	0	0	0	0	0	1	0	0	1
P07305_H1F0	P07305	H1F0	0	1	0	0	0	0	0	0	0	0	0	0	1	0	0	0	2
P07306_ASGR1	P07306	ASGR1	0	0	0	0	0	0	0	1	0	0	0	0	0	0	0	0	1
P07307_ASGR2	P07307	ASGR2	0	0	0	0	0	0	0	1	0	0	0	0	0	0	0	0	1
P07359_GP1BA	P07359	GP1BA	0	0	1	0	0	0	0	0	0	0	0	0	0	0	0	0	1
P07476_IVL	P07476	IVL	1	0	0	0	1	1	0	0	0	0	0	0	0	0	0	0	3
P07478_PRSS2	P07478	PRSS2	0	0	0	0	0	0	0	0	0	0	0	0	1	0	1	0	2
P07686_HEXB	P07686	HEXB	0	1	0	0	0	0	0	0	0	0	0	0	0	0	0	0	1
P07864_LDHC	P07864	LDHC	0	0	0	0	0	0	0	0	0	1	0	0	0	0	0	0	1
P07902_GALT	P07902	GALT	0	0	0	0	0	0	0	1	0	0	0	0	0	0	0	0	1
P07911_UMOD	P07911	UMOD	1	0	0	0	0	0	1	0	0	0	0	0	0	0	0	0	2
P07947_YES1	P07947	YES1	0	0	0	0	0	0	0	0	0	0	0	0	1	0	0	0	1
P07988_SFTPB	P07988	SFTPB	0	0	0	0	0	0	0	0	1	1	1	0	0	0	0	0	3
P08034_GJB1	P08034	GJB1	0	1	0	0	0	0	0	1	0	0	0	0	0	0	0	0	2
P08047_SP1	P08047	SP1	0	0	0	1	0	0	0	0	1	0	0	0	0	0	0	0	2
P08217_CELA2A	P08217	CELA2A	0	0	0	1	0	0	0	0	0	0	0	0	1	0	0	0	2
P08218_CELA2B	P08218	CELA2B	0	0	0	0	0	0	0	0	0	0	0	0	1	0	0	0	1
P08236_GUSB	P08236	GUSB	0	0	0	0	0	0	1	0	0	0	0	0	0	0	0	0	1
P08319_ADH4	P08319	ADH4	0	0	0	0	0	0	0	1	0	0	0	0	0	0	0	0	1
P08473_MME	P08473	MME	0	0	0	0	0	0	1	0	0	0	0	0	0	1	0	0	2
P08567_PLEK	P08567	PLEK	0	0	0	0	0	0	0	0	0	0	0	0	1	0	0	0	1
P08572_COL4A2	P08572	COL4A2	0	0	0	0	0	0	0	0	0	0	0	0	1	0	0	0	1
P08582_MELTF	P08582	MELTF	0	0	1	0	0	0	0	0	0	0	0	0	0	0	0	0	1
P08590_MYL3	P08590	MYL3	0	0	0	0	0	1	0	0	0	0	0	0	0	0	0	0	1
P08684_CYP3A4	P08684	CYP3A4	1	0	0	0	1	0	0	1	0	0	0	0	0	0	1	0	4
P08697_SERPINF2	P08697	SERPINF2	0	0	0	0	0	0	0	0	0	0	0	0	1	0	0	0	1
P08709_F7	P08709	F7	0	0	0	0	0	0	0	1	0	0	0	0	0	0	0	0	1
P08779_KRT16	P08779	KRT16	0	0	0	0	1	1	0	0	0	0	0	0	0	0	0	0	2
P08861_CELA3B	P08861	CELA3B	0	1	0	0	0	0	0	0	0	0	0	0	1	0	0	0	2
P09012_SNRPA	P09012	SNRPA	0	0	0	0	0	0	0	0	0	0	0	0	1	0	0	0	1
P09093_CELA3A	P09093	CELA3A	0	0	0	1	0	0	0	0	0	0	0	0	1	0	0	0	2
P09105_HBQ1	P09105	HBQ1	0	0	1	0	0	0	0	0	0	0	0	0	0	0	0	0	1
P09110_ACAA1	P09110	ACAA1	0	0	0	0	0	0	0	1	0	0	0	0	0	0	0	0	1
P09132_SRP19	P09132	SRP19	0	0	0	0	0	0	0	0	0	0	0	0	1	0	0	0	1
P09210_GSTA2	P09210	GSTA2	0	1	0	0	0	0	1	1	0	0	0	0	1	0	0	0	4
P09237_MMP7	P09237	MMP7	0	0	0	0	0	0	0	0	0	0	0	0	0	1	0	0	1
P09326_CD48	P09326	CD48	0	0	0	1	0	0	0	0	1	0	0	0	0	0	0	0	2
P09327_VIL1	P09327	VIL1	0	0	0	1	0	0	0	0	0	0	0	0	1	0	0	0	2
P09417_QDPR	P09417	QDPR	0	0	1	0	0	0	0	1	0	0	0	0	0	0	0	0	2
P09429_HMGB1	P09429	HMGB1	0	1	0	0	0	0	0	0	0	0	0	0	1	0	0	0	2
P09455_RBP1	P09455	RBP1	0	0	0	0	0	0	0	0	0	0	0	1	1	0	0	0	2
P09486_SPARC	P09486	SPARC	0	1	0	0	0	0	0	0	0	0	0	0	0	0	0	0	1
P09497_CLTB	P09497	CLTB	0	1	0	0	0	0	0	0	0	0	0	0	1	0	0	0	2
P09529_INHBB	P09529	INHBB	0	0	0	0	0	0	0	0	0	0	0	0	0	1	0	0	1
P09543_CNP	P09543	CNP	0	0	1	0	0	0	0	0	0	0	0	0	0	0	0	0	1
P09848_LCT	P09848	LCT	0	0	0	0	0	0	0	0	0	0	0	0	0	0	1	0	1
P09874_PARP1	P09874	PARP1	0	0	0	0	0	0	0	0	0	0	0	0	1	0	0	0	1
P09914_IFIT1	P09914	IFIT1	0	0	0	0	0	0	0	0	0	0	0	0	1	0	0	0	1
P09972_ALDOC	P09972	ALDOC	0	0	1	0	0	0	0	0	0	0	0	0	0	0	0	0	1
P0C7P0_CISD3	P0C7P0	CISD3	0	0	0	0	0	0	0	1	0	0	0	0	0	0	0	0	1
P0C7X5_ZNF806	P0C7X5	ZNF806	0	0	0	0	0	0	0	0	0	0	0	0	1	0	0	0	1
P0CAP1_MYZAP	P0CAP1	MYZAP	1	0	0	0	0	0	0	0	0	0	0	0	0	1	0	0	2
P0DJD8_PGA3	P0DJD8	PGA3	0	0	0	0	1	0	0	0	0	0	0	0	0	0	1	0	2
P0DMU7_CT45A6	P0DMU7	CT45A6	0	0	1	0	0	0	0	0	0	0	0	0	0	0	0	0	1
P0DN79_CBSL	P0DN79	CBSL	0	0	1	0	0	0	0	1	0	0	0	0	0	0	0	0	2
P0DP23_CALM1	P0DP23	CALM1	0	1	0	0	0	0	0	0	0	0	0	0	0	0	0	0	1
P0DP58_LYNX1	P0DP58	LYNX1	0	0	1	0	0	0	0	0	0	0	0	0	0	0	0	0	1
P10109_FDX1	P10109	FDX1	0	0	0	0	0	0	0	1	0	0	0	0	0	0	0	0	1
P10114_RAP2A	P10114	RAP2A	0	0	0	0	0	0	0	0	0	0	0	0	1	0	0	0	1
P10253_GAA	P10253	GAA	0	0	0	0	0	0	0	0	0	0	0	0	1	0	0	0	1
P10321_HLA-C	P10321	HLA-C	0	0	0	0	0	0	0	0	0	0	0	0	1	0	0	0	1
P10412_HIST1H1E	P10412	HIST1H1E	0	1	0	0	0	0	0	0	0	0	0	0	0	0	0	0	1
P10451_SPP1	P10451	SPP1	0	0	1	0	0	0	1	0	0	0	0	0	0	0	0	0	2
P10632_CYP2C8	P10632	CYP2C8	0	1	0	0	0	0	1	0	0	0	0	0	0	0	0	0	2
P10635_CYP2D6	P10635	CYP2D6	0	0	0	0	0	0	0	1	0	0	0	0	0	0	0	0	1
P10636_MAPT	P10636	MAPT	0	1	1	0	0	0	1	0	0	0	0	0	0	0	0	0	3
P10645_CHGA	P10645	CHGA	0	0	1	1	0	0	0	0	0	0	0	0	1	0	1	0	4
P10646_TFPI	P10646	TFPI	0	0	0	0	0	0	0	0	1	0	0	0	0	0	0	0	1
P10721_KIT	P10721	KIT	0	0	0	0	0	0	0	0	0	1	0	0	0	0	0	0	1
P10746_UROS	P10746	UROS	0	0	1	0	0	0	0	1	0	0	0	0	0	0	0	0	2
P10916_MYL2	P10916	MYL2	0	0	0	0	0	1	0	0	0	0	0	0	0	0	0	0	1
P11055_MYH3	P11055	MYH3	1	0	0	0	0	1	0	0	1	1	0	0	0	0	0	0	4
P11168_SLC2A2	P11168	SLC2A2	0	0	0	0	0	0	1	1	0	0	0	0	0	0	0	0	2
P11226_MBL2	P11226	MBL2	1	0	0	0	0	0	0	1	0	0	0	0	0	0	0	0	2
P11498_PC	P11498	PC	0	0	0	0	0	0	0	1	0	0	0	0	0	0	0	0	1
P11509_CYP2A6	P11509	CYP2A6	-1	0	0	1	0	0	0	1	0	0	0	0	0	0	0	0	2
P11684_SCGB1A1	P11684	SCGB1A1	0	0	0	0	0	0	0	0	1	1	1	0	0	0	0	0	3
P11686_SFTPC	P11686	SFTPC	0	0	0	0	0	0	0	0	1	1	1	0	0	0	0	0	3
P12036_NEFH	P12036	NEFH	1	0	1	0	0	0	0	0	0	0	0	0	0	1	0	0	3
P12273_PIP	P12273	PIP	0	1	0	0	0	0	0	0	0	0	0	0	0	1	0	0	2
P12277_CKB	P12277	CKB	0	0	1	0	0	0	0	-1	0	0	0	0	0	1	0	0	2
P12532_CKMT1A	P12532	CKMT1A	0	0	1	1	0	0	0	0	0	0	0	0	0	0	1	0	3
P12829_MYL4	P12829	MYL4	0	0	0	0	1	1	0	0	0	0	0	0	0	0	0	0	2
P13224_GP1BB	P13224	GP1BB	0	0	1	0	0	0	0	0	0	0	0	0	0	0	0	0	1
P13497_BMP1	P13497	BMP1	0	0	1	0	0	0	0	0	0	0	0	0	0	0	0	0	1
P13591_NCAM1	P13591	NCAM1	0	0	1	0	0	0	0	0	0	0	0	0	0	0	0	0	1
P13640_MT1G	P13640	MT1G	0	0	0	0	0	0	1	1	0	0	0	0	0	0	0	0	2
P13645_KRT10	P13645	KRT10	0	0	0	0	0	1	0	0	0	0	0	0	0	0	0	0	1
P13686_ACP5	P13686	ACP5	0	0	0	0	0	0	0	0	1	0	0	0	0	0	0	0	1
P13688_CEACAM1	P13688	CEACAM1	0	0	0	1	0	0	0	1	0	0	0	0	0	0	0	0	2
P13726_F3	P13726	F3	0	0	1	0	0	0	0	0	0	0	0	0	0	0	0	0	1
P13805_TNNT1	P13805	TNNT1	0	0	0	0	0	1	0	0	0	0	0	0	0	0	1	0	2
P13928_ANXA8	P13928	ANXA8	0	0	0	0	1	0	0	0	0	0	0	0	0	0	0	0	1
P13929_ENO3	P13929	ENO3	0	0	0	0	0	1	0	1	0	0	0	0	0	0	0	0	2
P13995_MTHFD2	P13995	MTHFD2	0	0	0	0	0	0	0	0	0	0	0	0	1	0	0	0	1
P14091_CTSE	P14091	CTSE	0	0	0	0	0	0	0	0	1	0	1	0	0	0	1	0	3
P14136_GFAP	P14136	GFAP	0	0	1	0	0	0	0	1	0	0	0	0	0	0	0	0	2
P14151_SELL	P14151	SELL	0	1	0	0	0	0	0	0	0	0	0	0	1	0	0	0	2
P14209_CD99	P14209	CD99	0	0	0	0	0	0	0	0	0	0	0	0	1	0	0	0	1
P14317_HCLS1	P14317	HCLS1	0	1	0	0	0	0	0	0	0	0	0	0	0	0	0	0	1
P14410_SI	P14410	SI	1	0	0	1	0	0	0	0	0	0	0	0	0	0	0	0	2
P14415_ATP1B2	P14415	ATP1B2	0	1	1	0	1	0	0	0	0	0	1	0	0	0	0	0	4
P14621_ACYP2	P14621	ACYP2	0	1	1	0	0	0	0	0	0	0	0	0	1	0	0	0	3
P14770_GP9	P14770	GP9	0	0	1	0	0	0	0	0	0	0	0	0	0	0	0	0	1
P14867_GABRA1	P14867	GABRA1	0	1	1	0	0	0	0	0	0	0	0	0	0	0	0	0	2
P14902_IDO1	P14902	IDO1	0	0	0	0	0	0	0	0	0	0	1	0	0	0	0	0	1
P14920_DAO	P14920	DAO	0	0	0	0	0	0	1	1	0	0	0	0	0	0	0	0	2
P15056_BRAF	P15056	BRAF	0	0	1	0	0	0	0	0	0	0	0	0	0	0	0	0	1
P15085_CPA1	P15085	CPA1	0	0	0	0	0	0	0	0	0	0	0	0	1	0	0	0	1
P15086_CPB1	P15086	CPB1	0	0	0	1	0	0	0	0	0	0	0	0	1	0	0	0	2
P15104_GLUL	P15104	GLUL	0	0	1	0	0	0	0	0	0	0	0	0	0	0	0	0	1
P15144_ANPEP	P15144	ANPEP	0	0	0	0	0	0	1	0	0	0	0	0	0	0	0	0	1
P15259_PGAM2	P15259	PGAM2	0	0	1	0	0	1	0	0	0	0	0	0	0	0	0	0	2
P15309_ACPP	P15309	ACPP	0	0	0	0	0	1	0	-1	0	0	0	0	0	1	0	0	2
P15313_ATP6V1B1	P15313	ATP6V1B1	0	0	1	0	0	0	0	0	0	0	0	0	0	0	0	0	1
P15428_HPGD	P15428	HPGD	1	0	0	0	0	0	0	0	0	0	0	0	0	0	1	0	2
P15735_PHKG2	P15735	PHKG2	0	0	0	0	0	0	0	1	0	0	0	0	0	0	0	0	1
P15880_RPS2	P15880	RPS2	0	0	0	0	0	0	0	0	0	0	0	0	1	0	0	0	1
P15907_ST6GAL1	P15907	ST6GAL1	-1	0	0	1	0	0	0	1	0	0	0	0	0	1	1	0	4
P16050_ALOX15	P16050	ALOX15	0	0	0	0	0	0	0	1	0	0	1	0	0	0	0	0	2
P16083_NQO2	P16083	NQO2	0	1	0	0	0	0	1	0	0	0	0	0	0	0	0	0	2
P16109_SELP	P16109	SELP	0	0	1	0	0	0	0	0	0	0	0	0	0	0	0	0	1
P16118_PFKFB1	P16118	PFKFB1	0	0	0	0	0	0	0	1	0	0	0	0	0	0	0	0	1
P16188_HLA-A	P16188	HLA-A	0	0	0	0	1	0	0	0	0	0	0	0	0	0	0	0	1
P16233_PNLIP	P16233	PNLIP	0	0	0	0	0	0	0	0	0	0	0	0	1	0	1	0	2
P16389_KCNA2	P16389	KCNA2	0	1	1	0	0	0	0	0	0	0	0	0	0	0	0	0	2
P16435_POR	P16435	POR	0	0	0	0	0	0	0	1	0	0	0	0	0	0	0	0	1
P16444_DPEP1	P16444	DPEP1	0	0	0	0	0	0	1	0	0	0	0	0	1	0	0	0	2
P16520_GNB3	P16520	GNB3	0	0	1	0	0	0	0	0	0	0	0	0	0	0	0	0	1
P16662_UGT2B7	P16662	UGT2B7	0	0	0	0	0	0	1	1	0	0	0	0	0	0	0	0	2
P16870_CPE	P16870	CPE	0	0	1	1	0	0	0	0	0	0	0	0	1	1	0	0	4
P16930_FAH	P16930	FAH	0	0	0	0	0	0	1	1	0	0	0	0	0	0	0	0	2
P17096_HMGA1	P17096	HMGA1	0	0	0	0	0	0	0	0	0	0	0	0	1	0	0	0	1
P17174_GOT1	P17174	GOT1	0	0	0	0	0	0	0	1	0	0	0	0	0	0	0	0	1
P17516_AKR1C4	P17516	AKR1C4	1	0	0	0	0	0	0	1	1	0	0	0	0	0	0	0	3
P17600_SYN1	P17600	SYN1	0	0	1	0	0	0	0	0	0	0	0	0	0	0	0	0	1
P17677_GAP43	P17677	GAP43	0	0	1	0	0	0	0	0	0	0	0	0	0	0	0	0	1
P17706_PTPN2	P17706	PTPN2	0	1	0	0	0	0	0	0	0	0	0	0	0	0	0	0	1
P17707_AMD1	P17707	AMD1	0	1	0	0	0	0	0	0	0	0	0	0	0	1	0	0	2
P17735_TAT	P17735	TAT	0	0	0	0	0	0	0	1	0	0	0	0	0	0	0	0	1
P17948_FLT1	P17948	FLT1	0	0	0	0	0	0	0	0	1	0	0	0	0	0	0	0	1
P18124_RPL7	P18124	RPL7	0	0	0	0	0	0	0	0	0	0	0	0	1	0	0	0	1
P18283_GPX2	P18283	GPX2	0	0	0	1	0	0	0	0	0	0	0	0	0	0	0	0	1
P18463_HLA-B	P18463	HLA-B	0	0	0	0	0	0	0	0	0	0	1	0	0	0	0	0	1
P18505_GABRB1	P18505	GABRB1	0	0	1	0	0	0	0	0	0	0	0	0	0	0	0	0	1
P18507_GABRG2	P18507	GABRG2	0	1	1	0	0	0	0	0	0	0	0	0	0	0	0	0	2
P18510_IL1RN	P18510	IL1RN	0	0	0	0	1	0	0	0	0	0	0	0	0	0	0	0	1
P19012_KRT15	P19012	KRT15	0	1	0	0	1	0	0	0	0	0	0	0	0	1	0	0	3
P19013_KRT4	P19013	KRT4	0	0	1	0	0	0	0	0	0	0	0	0	0	0	0	0	1
P19021_PAM	P19021	PAM	0	0	1	0	0	0	0	0	0	0	0	0	0	0	0	0	1
P19022_CDH2	P19022	CDH2	0	0	1	0	0	0	1	1	0	0	0	0	0	0	0	0	3
P19075_TSPAN8	P19075	TSPAN8	0	0	0	1	0	0	0	0	0	0	0	0	1	0	1	0	3
P19086_GNAZ	P19086	GNAZ	0	0	1	0	0	0	0	0	0	0	0	0	0	0	0	0	1
P19224_UGT1A6	P19224	UGT1A6	1	0	0	0	0	0	1	1	0	0	0	0	0	0	1	0	4
P19237_TNNI1	P19237	TNNI1	0	0	0	0	0	1	0	0	0	0	0	0	0	0	0	0	1
P19440_GGT1	P19440	GGT1	0	0	0	0	0	0	1	1	0	0	0	0	0	1	0	0	3
P19652_ORM2	P19652	ORM2	0	1	0	0	0	0	0	0	0	0	0	0	0	0	0	0	1
P19793_RXRA	P19793	RXRA	0	0	0	0	0	0	0	1	1	0	0	0	0	0	0	0	2
P19801_AOC1	P19801	AOC1	0	0	0	1	0	0	1	0	0	0	0	0	0	0	0	0	2
P19835_CEL	P19835	CEL	0	0	0	0	0	0	0	0	0	0	0	0	1	0	0	0	1
P19883_FST	P19883	FST	0	1	0	0	0	0	0	0	0	0	0	0	0	0	0	0	1
P19961_AMY2B	P19961	AMY2B	0	0	0	1	0	0	0	0	0	0	0	0	1	0	1	0	3
P20020_ATP2B1	P20020	ATP2B1	0	0	1	0	0	0	0	0	0	0	0	0	0	0	0	0	1
P20132_SDS	P20132	SDS	0	0	0	0	0	0	0	1	0	0	0	0	0	0	0	0	1
P20142_PGC	P20142	PGC	0	0	0	0	0	0	0	0	0	0	0	0	0	1	1	0	2
P20292_ALOX5AP	P20292	ALOX5AP	0	0	0	0	0	0	0	0	0	0	0	0	0	1	0	0	1
P20337_RAB3B	P20337	RAB3B	0	0	1	1	0	0	0	0	0	0	0	0	0	1	1	0	4
P20472_PVALB	P20472	PVALB	0	0	1	0	0	0	1	0	0	0	0	0	0	0	0	0	2
P20701_ITGAL	P20701	ITGAL	0	0	0	0	0	0	0	0	1	0	0	0	0	0	0	0	1
P20810_CAST	P20810	CAST	0	1	0	0	0	0	0	0	0	0	0	0	0	0	0	0	1
P20813_CYP2B6	P20813	CYP2B6	0	0	1	0	1	0	0	0	0	0	0	0	0	0	0	0	2
P20815_CYP3A5	P20815	CYP3A5	0	0	0	1	0	0	0	1	0	0	0	0	0	0	1	0	3
P20851_C4BPB	P20851	C4BPB	0	0	0	0	0	0	0	0	0	0	0	0	0	1	0	0	1
P20916_MAG	P20916	MAG	1	0	1	0	0	0	0	0	1	0	0	0	0	0	0	0	3
P20933_AGA	P20933	AGA	0	0	0	0	0	0	0	0	0	0	0	0	0	1	0	0	1
P21217_FUT3	P21217	FUT3	0	0	0	1	0	0	0	0	0	0	0	0	0	0	0	0	1
P21246_PTN	P21246	PTN	1	0	1	0	0	0	0	0	0	0	0	0	0	1	0	0	3
P21281_ATP6V1B2	P21281	ATP6V1B2	0	0	1	0	0	0	0	0	0	0	0	0	0	0	0	0	1
P21399_ACO1	P21399	ACO1	0	0	0	0	0	0	0	1	0	0	0	0	0	0	0	0	1
P21549_AGXT	P21549	AGXT	0	0	0	0	0	0	0	1	0	0	0	0	0	0	0	0	1
P21579_SYT1	P21579	SYT1	0	0	1	0	0	0	0	0	0	0	0	0	0	1	0	0	2
P21695_GPD1	P21695	GPD1	0	1	0	0	0	0	1	1	0	0	0	-1	0	0	0	-1	3
P21817_RYR1	P21817	RYR1	0	0	0	0	0	1	0	0	0	0	0	0	0	1	0	0	2
P22087_FBL	P22087	FBL	0	0	0	0	0	0	0	0	0	0	0	0	1	0	0	0	1
P22090_RPS4Y1	P22090	RPS4Y1	0	0	0	0	0	0	0	0	0	0	0	0	1	0	0	0	1
P22304_IDS	P22304	IDS	0	0	1	0	0	0	0	0	1	0	1	0	0	0	0	0	3
P22309_UGT1A1	P22309	UGT1A1	0	0	0	0	0	0	0	1	0	0	0	0	0	0	0	0	1
P22528_SPRR1B	P22528	SPRR1B	1	0	0	0	1	1	0	0	0	0	0	0	0	0	0	0	3
P22532_SPRR2D	P22532	SPRR2D	0	0	0	0	1	1	0	0	0	0	0	0	0	0	0	0	2
P22612_PRKACG	P22612	PRKACG	0	0	0	1	0	0	0	0	0	0	0	0	0	0	0	0	1
P22676_CALB2	P22676	CALB2	0	1	1	1	0	0	0	0	0	0	0	1	0	0	0	0	4
P22680_CYP7A1	P22680	CYP7A1	0	1	0	0	0	0	0	1	0	0	0	0	0	0	0	0	2
P22692_IGFBP4	P22692	IGFBP4	0	1	0	0	0	0	0	0	0	0	0	0	0	0	0	0	1
P22732_SLC2A5	P22732	SLC2A5	0	0	1	0	0	0	0	0	0	0	0	0	0	1	0	0	2
P22735_TGM1	P22735	TGM1	0	0	0	0	1	1	0	0	0	0	0	0	0	0	0	0	2
P22748_CA4	P22748	CA4	0	0	0	0	0	0	0	0	0	0	0	0	1	0	0	0	1
P22760_AADAC	P22760	AADAC	0	0	0	0	0	0	0	1	0	0	0	0	0	0	0	0	1
P23193_TCEA1	P23193	TCEA1	0	0	0	0	0	0	0	0	0	0	0	0	1	0	0	0	1
P23246_SFPQ	P23246	SFPQ	0	0	0	0	0	0	0	0	0	0	0	0	1	0	0	0	1
P23297_S100A1	P23297	S100A1	0	1	1	0	0	1	1	0	0	0	0	0	0	0	0	0	4
P23434_GCSH	P23434	GCSH	0	0	0	0	0	0	0	1	0	0	0	0	0	0	0	0	1
P23471_PTPRZ1	P23471	PTPRZ1	1	0	1	0	0	0	0	0	0	0	0	0	0	0	0	0	2
P23508_MCC	P23508	MCC	0	0	1	0	0	0	0	0	0	0	0	0	0	0	0	0	1
P23511_NFYA	P23511	NFYA	0	0	0	0	0	0	0	0	0	0	0	1	0	0	0	0	1
P23515_OMG	P23515	OMG	0	0	1	0	0	0	0	0	0	0	0	0	0	0	0	0	1
P23588_EIF4B	P23588	EIF4B	0	0	0	0	0	0	0	0	0	0	0	0	1	0	0	0	1
P23610_F8A1	P23610	F8A1	0	0	1	0	0	0	0	0	0	0	0	0	0	0	0	0	1
P23677_ITPKA	P23677	ITPKA	0	0	1	0	0	0	0	0	0	0	0	0	0	0	1	0	2
P23771_GATA3	P23771	GATA3	1	1	0	0	0	0	0	0	0	0	0	0	0	0	0	0	2
P23786_CPT2	P23786	CPT2	0	0	0	0	0	0	0	1	0	0	0	0	0	0	0	0	1
P24310_COX7A1	P24310	COX7A1	0	0	0	0	0	1	0	0	0	0	0	0	0	0	0	0	1
P24557_TBXAS1	P24557	TBXAS1	0	1	0	0	0	0	0	0	0	0	0	0	0	0	0	0	1
P24592_IGFBP6	P24592	IGFBP6	0	1	0	0	0	0	0	0	0	0	0	0	0	0	0	0	1
P24593_IGFBP5	P24593	IGFBP5	0	1	0	0	0	0	0	0	0	0	0	0	0	0	0	0	1
P24752_ACAT1	P24752	ACAT1	0	0	0	0	0	0	1	1	0	0	0	0	0	0	0	0	2
P25189_MPZ	P25189	MPZ	0	0	0	0	0	1	0	0	0	0	0	0	0	0	0	0	1
P25208_NFYB	P25208	NFYB	0	0	0	0	0	0	0	0	0	0	0	1	0	0	0	0	1
P25311_AZGP1	P25311	AZGP1	0	0	0	0	0	0	0	0	0	0	0	0	0	1	0	0	1
P25325_MPST	P25325	MPST	0	0	0	0	0	0	0	1	0	0	0	0	0	0	0	0	1
P25815_S100P	P25815	S100P	1	0	0	0	0	0	-1	0	0	0	0	0	0	0	1	0	2
P25942_CD40	P25942	CD40	1	1	0	0	0	0	0	0	0	0	0	0	0	0	0	0	2
P25963_NFKBIA	P25963	NFKBIA	0	0	0	0	0	0	0	0	0	0	0	0	0	1	0	0	1
P26012_ITGB8	P26012	ITGB8	0	0	1	0	0	0	0	0	0	0	0	0	0	0	0	0	1
P26640_VARS	P26640	VARS	0	0	0	0	0	0	0	0	0	0	0	0	1	0	0	0	1
P26927_MST1	P26927	MST1	0	0	0	0	0	0	0	1	0	0	0	0	0	0	0	0	1
P26992_CNTFR	P26992	CNTFR	0	0	1	0	0	0	0	0	0	0	0	0	0	0	0	0	1
P27144_AK4	P27144	AK4	0	0	0	0	0	0	1	0	0	0	0	0	0	0	0	0	1
P27338_MAOB	P27338	MAOB	0	0	0	0	0	0	0	1	0	0	0	0	0	0	0	0	1
P27352_GIF	P27352	GIF	0	0	0	0	0	0	0	0	0	0	0	0	0	0	1	0	1
P27449_ATP6V0C	P27449	ATP6V0C	0	0	1	0	0	0	1	0	0	0	0	0	0	0	0	0	2
P27482_CALML3	P27482	CALML3	0	1	0	0	0	0	0	0	0	0	0	0	1	0	0	0	2
P27487_DPP4	P27487	DPP4	0	0	0	0	0	0	1	0	0	0	0	0	0	1	0	0	2
P27540_ARNT	P27540	ARNT	1	0	0	0	0	0	0	0	0	0	0	0	0	0	0	0	1
P27635_RPL10	P27635	RPL10	0	0	0	0	0	0	0	0	0	0	0	0	1	0	0	0	1
P27816_MAP4	P27816	MAP4	0	1	0	0	0	0	0	0	0	0	0	0	0	0	0	0	1
P27918_CFP	P27918	CFP	0	1	0	0	0	0	0	0	0	0	0	0	0	0	0	0	1
P27987_ITPKB	P27987	ITPKB	1	0	1	0	0	0	0	0	0	0	0	0	0	1	0	0	3
P28067_HLA-DMA	P28067	HLA-DMA	0	0	0	0	0	0	0	0	0	0	0	0	1	0	0	0	1
P28290_SSFA2	P28290	SSFA2	0	0	0	0	0	0	0	1	0	0	0	0	0	0	0	0	1
P28332_ADH6	P28332	ADH6	0	0	0	1	0	0	1	1	0	0	0	0	0	0	0	0	3
P28702_RXRB	P28702	RXRB	0	0	0	0	0	0	1	0	0	0	0	0	0	0	0	0	1
P28845_HSD11B1	P28845	HSD11B1	0	0	0	0	0	0	0	1	0	0	0	0	0	0	0	0	1
P29034_S100A2	P29034	S100A2	1	0	0	0	1	1	0	0	0	0	0	0	0	0	0	0	3
P29084_GTF2E2	P29084	GTF2E2	0	0	0	0	0	0	0	0	0	0	0	1	0	0	0	0	1
P29120_PCSK1	P29120	PCSK1	0	0	1	0	0	0	0	0	0	0	0	0	1	0	0	0	2
P29323_EPHB2	P29323	EPHB2	0	0	1	1	0	0	0	0	0	0	0	1	0	0	0	0	3
P29373_CRABP2	P29373	CRABP2	0	1	0	0	0	0	0	0	0	0	0	0	0	0	0	0	1
P29508_SERPINB3	P29508	SERPINB3	0	0	0	0	1	1	0	0	0	0	0	0	0	0	0	0	2
P29590_PML	P29590	PML	0	1	0	0	0	0	0	0	0	0	0	0	0	0	0	0	1
P29762_CRABP1	P29762	CRABP1	0	0	0	0	0	1	0	0	0	0	0	0	1	0	0	0	2
P29972_AQP1	P29972	AQP1	0	0	0	0	0	0	1	0	0	0	0	0	0	0	0	0	1
P30038_ALDH4A1	P30038	ALDH4A1	0	0	0	0	0	0	1	1	0	0	0	0	0	0	0	0	2
P30039_PBLD	P30039	PBLD	0	0	0	0	0	0	1	1	0	0	-1	0	1	0	0	0	3
P30046_DDT	P30046	DDT	0	0	0	0	0	0	0	1	0	0	0	0	0	0	0	0	1
P30050_RPL12	P30050	RPL12	0	0	0	0	0	0	0	0	0	0	0	0	1	0	0	0	1
P30084_ECHS1	P30084	ECHS1	0	0	0	0	0	0	0	1	0	0	0	0	0	0	0	0	1
P30154_PPP2R1B	P30154	PPP2R1B	0	0	0	0	0	0	0	1	0	0	0	0	0	0	0	0	1
P30481_HLA-B	P30481	HLA-B	0	0	0	0	0	0	0	0	0	0	0	0	1	0	0	0	1
P30530_AXL	P30530	AXL	0	0	0	0	1	0	0	0	0	0	0	0	0	0	0	0	1
P30531_SLC6A1	P30531	SLC6A1	0	0	1	0	0	0	0	1	0	0	0	0	0	0	0	0	2
P30838_ALDH3A1	P30838	ALDH3A1	0	0	0	0	1	0	0	0	0	0	0	0	0	0	1	0	2
P31150_GDI1	P31150	GDI1	0	0	1	0	0	0	0	0	0	0	0	0	0	0	0	0	1
P31151_S100A7	P31151	S100A7	0	0	0	0	1	1	0	0	0	0	0	0	0	0	0	0	2
P31321_PRKAR1B	P31321	PRKAR1B	0	0	1	0	0	0	0	0	0	0	0	1	0	0	0	0	2
P31327_CPS1	P31327	CPS1	0	0	0	0	0	0	0	1	0	0	0	0	0	0	0	0	1
P31415_CASQ1	P31415	CASQ1	0	0	0	0	0	1	0	0	0	0	0	0	0	0	0	0	1
P31431_SDC4	P31431	SDC4	0	0	0	0	0	0	0	0	0	0	0	0	0	0	1	0	1
P31512_FMO4	P31512	FMO4	0	0	0	0	0	0	1	1	0	0	0	0	0	0	0	0	2
P31513_FMO3	P31513	FMO3	-1	0	0	0	0	0	1	1	0	0	0	0	0	0	0	0	2
P31639_SLC5A2	P31639	SLC5A2	0	0	0	0	0	0	1	0	0	0	0	0	0	0	0	0	1
P32004_L1CAM	P32004	L1CAM	0	0	1	0	0	0	0	0	0	0	0	0	0	0	0	0	1
P32019_INPP5B	P32019	INPP5B	0	0	0	0	1	1	0	0	0	0	0	0	0	0	0	0	2
P32189_GK	P32189	GK	0	0	0	0	0	0	1	1	0	0	0	0	0	0	0	0	2
P32418_SLC8A1	P32418	SLC8A1	0	0	1	0	0	0	0	0	0	0	0	0	0	0	0	0	1
P32754_HPD	P32754	HPD	0	0	0	0	0	0	1	1	0	0	0	0	0	0	0	0	2
P32780_GTF2H1	P32780	GTF2H1	0	0	0	0	0	0	0	0	0	0	0	0	0	0	1	0	1
P32856_STX2	P32856	STX2	0	0	1	0	0	0	0	0	0	0	0	0	0	0	0	0	1
P32926_DSG3	P32926	DSG3	0	0	0	0	1	0	0	0	0	0	0	0	0	0	0	0	1
P33260_CYP2C18	P33260	CYP2C18	0	0	0	0	0	0	0	1	0	0	0	0	0	0	1	0	2
P33908_MAN1A1	P33908	MAN1A1	0	0	0	0	0	0	0	0	0	0	0	1	0	0	0	0	1
P34896_SHMT1	P34896	SHMT1	0	0	0	0	0	0	1	1	0	0	0	0	0	0	0	0	2
P34897_SHMT2	P34897	SHMT2	0	0	0	0	0	0	0	1	0	0	0	0	0	0	0	0	1
P34913_EPHX2	P34913	EPHX2	0	0	0	0	0	0	0	1	0	0	0	0	0	0	0	0	1
P35030_PRSS3	P35030	PRSS3	0	0	0	0	0	0	0	0	0	0	0	0	1	0	1	0	2
P35218_CA5A	P35218	CA5A	0	0	0	0	0	0	0	1	0	0	0	0	0	0	0	0	1
P35219_CA8	P35219	CA8	0	0	1	0	0	0	0	0	0	0	0	0	0	0	1	0	2
P35247_SFTPD	P35247	SFTPD	0	0	0	0	0	0	0	0	1	0	1	0	0	0	0	0	2
P35268_RPL22	P35268	RPL22	0	0	0	0	0	0	0	0	0	0	0	0	1	0	0	0	1
P35321_SPRR1A	P35321	SPRR1A	1	0	0	0	1	1	0	0	0	0	0	0	0	0	0	0	3
P35326_SPRR2A	P35326	SPRR2A	0	0	0	0	1	1	0	0	0	0	0	0	0	0	0	0	2
P35443_THBS4	P35443	THBS4	0	0	0	0	0	1	0	0	0	0	0	0	0	0	0	0	1
P35475_IDUA	P35475	IDUA	0	0	0	0	0	0	0	0	0	0	0	0	1	0	0	0	1
P35503_UGT1A3	P35503	UGT1A3	0	0	0	0	0	0	0	1	0	0	0	0	0	0	0	0	1
P35527_KRT9	P35527	KRT9	0	1	0	0	0	0	0	0	0	0	0	0	0	0	0	0	1
P35557_GCK	P35557	GCK	0	1	0	0	0	0	0	1	0	0	0	0	0	0	0	0	2
P35558_PCK1	P35558	PCK1	0	0	0	1	0	0	1	1	0	0	0	0	0	0	0	0	3
P35573_AGL	P35573	AGL	0	0	0	0	0	0	0	1	0	0	0	0	0	0	0	0	1
P35575_G6PC	P35575	G6PC	0	1	0	0	0	0	1	1	0	0	0	0	0	0	0	0	3
P35610_SOAT1	P35610	SOAT1	0	0	0	0	0	0	-1	0	0	0	0	0	1	1	0	0	2
P35680_HNF1B	P35680	HNF1B	0	0	0	0	0	0	1	0	0	0	0	0	0	0	0	0	1
P35869_AHR	P35869	AHR	1	0	0	0	0	0	0	0	1	0	1	0	0	0	0	0	3
P35908_KRT2	P35908	KRT2	0	1	0	0	0	0	0	0	0	0	0	0	0	0	0	0	1
P36021_SLC16A2	P36021	SLC16A2	0	0	1	0	0	0	0	1	0	0	0	0	0	0	0	0	2
P36222_CHI3L1	P36222	CHI3L1	0	0	1	0	0	0	0	0	0	0	0	0	0	0	0	0	1
P36537_UGT2B10	P36537	UGT2B10	0	0	0	1	0	0	1	1	1	0	0	0	0	0	0	0	4
P36955_SERPINF1	P36955	SERPINF1	0	1	0	0	0	0	0	0	0	0	0	0	0	0	0	0	1
P36956_SREBF1	P36956	SREBF1	0	0	0	0	1	1	0	0	0	0	0	0	0	0	0	0	2
P36980_CFHR2	P36980	CFHR2	0	1	0	0	0	0	0	0	0	0	0	0	0	0	0	0	1
P37840_SNCA	P37840	SNCA	0	0	1	0	0	0	0	0	0	0	0	0	0	0	0	0	1
P38435_GGCX	P38435	GGCX	0	0	0	0	0	0	1	1	0	0	0	0	0	0	0	0	2
P39880_CUX1	P39880	CUX1	0	0	0	0	0	0	0	0	0	0	0	0	1	0	0	0	1
P39900_MMP12	P39900	MMP12	1	0	0	0	0	0	0	0	0	0	0	0	0	0	1	0	2
P40145_ADCY8	P40145	ADCY8	0	0	0	0	1	0	0	0	0	0	0	0	0	1	0	0	2
P40313_CTRL	P40313	CTRL	0	1	0	0	0	0	0	0	0	0	0	0	1	0	0	0	2
P40394_ADH7	P40394	ADH7	0	0	0	0	1	0	0	0	0	0	0	0	0	0	0	0	1
P40855_PEX19	P40855	PEX19	0	1	0	0	0	0	0	0	0	0	0	0	0	0	0	0	1
P41212_ETV6	P41212	ETV6	0	0	0	1	0	0	0	0	0	0	0	0	0	0	0	0	1
P41217_CD200	P41217	CD200	0	0	1	0	0	0	0	0	0	0	0	1	0	0	0	0	2
P41221_WNT5A	P41221	WNT5A	1	0	0	0	0	0	0	0	0	0	0	0	0	0	0	0	1
P41222_PTGDS	P41222	PTGDS	0	1	0	0	0	0	0	0	0	0	0	0	0	0	0	0	1
P41235_HNF4A	P41235	HNF4A	0	0	0	1	0	0	0	1	0	0	0	0	0	0	0	0	2
P41586_ADCYAP1R1	P41586	ADCYAP1R1	0	0	1	0	0	0	0	0	0	0	0	0	0	0	0	0	1
P41732_TSPAN7	P41732	TSPAN7	0	0	1	0	0	0	0	0	0	0	0	0	1	0	0	0	2
P42262_GRIA2	P42262	GRIA2	0	0	1	0	0	0	0	0	0	0	0	1	0	0	0	0	2
P42330_AKR1C3	P42330	AKR1C3	0	0	0	0	0	0	1	1	0	0	0	0	0	0	0	0	2
P42336_PIK3CA	P42336	PIK3CA	0	0	1	0	0	0	0	0	0	0	0	0	0	1	0	0	2
P42357_HAL	P42357	HAL	0	0	0	0	0	0	0	1	0	0	0	0	0	0	0	0	1
P42658_DPP6	P42658	DPP6	0	0	1	0	0	0	0	0	0	0	0	0	0	0	0	0	1
P42765_ACAA2	P42765	ACAA2	0	0	0	0	0	0	1	1	0	0	0	0	0	0	0	0	2
P42766_RPL35	P42766	RPL35	0	1	0	0	0	0	0	0	0	0	0	0	1	0	0	0	2
P43003_SLC1A3	P43003	SLC1A3	0	0	1	0	0	0	0	0	0	0	0	1	0	0	0	0	2
P43007_SLC1A4	P43007	SLC1A4	0	0	1	0	0	0	0	0	0	0	0	0	0	0	0	0	1
P43358_MAGEA4	P43358	MAGEA4	1	0	0	0	0	0	0	0	1	0	0	0	0	0	0	0	2
P43378_PTPN9	P43378	PTPN9	0	0	1	0	0	0	0	0	0	0	0	0	0	0	0	0	1
P45378_TNNT3	P45378	TNNT3	0	0	0	0	0	1	0	0	0	0	0	0	0	0	0	0	1
P45381_ASPA	P45381	ASPA	0	0	1	0	0	0	1	0	0	0	0	0	0	0	0	0	2
P45954_ACADSB	P45954	ACADSB	0	0	0	0	0	0	0	1	0	0	0	0	0	0	0	0	1
P45984_MAPK9	P45984	MAPK9	0	0	1	0	0	0	0	0	0	0	0	0	0	0	0	0	1
P46020_PHKA1	P46020	PHKA1	0	0	1	0	0	0	0	0	0	0	0	0	0	1	0	0	2
P46087_NOP2	P46087	NOP2	0	0	0	0	0	0	0	0	0	0	0	0	1	0	0	0	1
P46108_CRK	P46108	CRK	0	1	0	0	0	0	0	0	0	0	0	0	0	0	0	0	1
P46199_MTIF2	P46199	MTIF2	0	0	0	0	0	0	0	0	0	0	0	0	0	0	1	0	1
P46459_NSF	P46459	NSF	0	0	1	0	0	0	0	0	0	0	0	0	1	0	0	0	2
P46531_NOTCH1	P46531	NOTCH1	0	0	1	0	0	0	0	0	0	0	0	0	0	0	0	0	1
P46736_BRCC3	P46736	BRCC3	0	0	0	0	1	0	0	0	0	0	0	0	0	0	0	0	1
P46821_MAP1B	P46821	MAP1B	0	0	1	0	0	0	0	0	0	0	0	0	0	0	0	0	1
P46934_NEDD4	P46934	NEDD4	1	0	0	0	0	0	0	1	0	0	0	0	0	0	0	0	2
P46937_YAP1	P46937	YAP1	0	1	0	0	0	0	0	0	0	0	0	0	0	0	0	0	1
P46952_HAAO	P46952	HAAO	0	0	0	0	0	0	1	1	0	0	0	0	0	0	0	0	2
P47736_RAP1GAP	P47736	RAP1GAP	0	0	1	0	0	0	0	0	0	0	0	0	0	0	1	0	2
P47869_GABRA2	P47869	GABRA2	0	1	0	0	0	0	0	0	0	0	0	0	0	0	0	0	1
P47914_RPL29	P47914	RPL29	0	0	0	0	0	0	0	0	0	0	0	0	1	0	0	0	1
P47929_LGALS7	P47929	LGALS7	0	0	0	0	1	1	0	0	0	0	0	0	0	0	0	0	2
P47974_ZFP36L2	P47974	ZFP36L2	0	0	0	1	0	0	0	0	0	0	0	0	0	0	0	0	1
P47989_XDH	P47989	XDH	1	0	0	1	0	0	0	1	0	0	0	0	0	0	0	0	3
P48052_CPA2	P48052	CPA2	0	0	0	0	0	0	0	0	0	0	0	0	1	0	1	0	2
P48061_CXCL12	P48061	CXCL12	0	0	0	0	0	0	0	0	1	0	0	0	0	0	0	0	1
P48066_SLC6A11	P48066	SLC6A11	0	0	1	0	0	0	0	0	0	0	0	0	0	0	0	0	1
P48304_REG1B	P48304	REG1B	0	1	0	0	0	0	0	0	0	0	0	0	1	0	0	0	2
P48539_PCP4	P48539	PCP4	1	0	1	0	1	0	0	-1	0	0	0	0	0	1	0	0	4
P48553_TRAPPC10	P48553	TRAPPC10	0	0	1	0	0	0	0	0	0	0	0	0	0	0	1	0	2
P48595_SERPINB10	P48595	SERPINB10	0	0	0	0	0	0	0	0	0	0	1	0	0	0	0	0	1
P48634_PRRC2A	P48634	PRRC2A	0	0	1	0	0	0	-1	1	0	0	0	0	0	0	0	0	2
P48637_GSS	P48637	GSS	0	1	0	0	0	0	0	0	0	0	0	0	0	0	0	0	1
P48668_KRT6C	P48668	KRT6C	0	0	0	0	1	1	0	0	0	0	0	0	0	0	0	0	2
P48728_AMT	P48728	AMT	0	0	0	0	0	0	0	1	0	0	0	0	0	0	0	0	1
P48740_MASP1	P48740	MASP1	0	0	1	0	0	0	0	0	0	0	0	0	0	0	0	0	1
P48764_SLC9A3	P48764	SLC9A3	0	0	0	0	0	0	1	0	0	0	0	0	0	0	1	0	2
P48788_TNNI2	P48788	TNNI2	0	0	0	0	0	1	0	0	0	0	0	0	0	0	0	0	1
P49069_CAMLG	P49069	CAMLG	0	0	1	0	0	0	0	0	0	0	0	1	0	0	0	0	2
P49326_FMO5	P49326	FMO5	0	0	0	0	0	0	0	1	0	0	0	0	0	0	1	0	2
P49327_FASN	P49327	FASN	0	0	0	0	0	0	0	1	0	0	0	0	0	0	0	0	1
P49447_CYB561	P49447	CYB561	0	0	0	0	0	0	0	0	0	0	0	0	0	1	0	0	1
P49448_GLUD2	P49448	GLUD2	0	0	0	0	0	0	1	1	0	0	0	0	0	0	0	0	2
P49619_DGKG	P49619	DGKG	0	0	1	0	0	0	0	0	0	0	0	0	0	0	0	0	1
P49638_TTPA	P49638	TTPA	0	0	0	0	0	0	0	1	0	0	0	0	0	0	0	0	1
P49802_RGS7	P49802	RGS7	0	0	1	0	0	0	0	0	0	0	0	0	0	0	0	0	1
P49815_TSC2	P49815	TSC2	0	0	1	0	0	0	0	0	0	0	0	0	0	0	0	0	1
P49888_SULT1E1	P49888	SULT1E1	0	0	0	0	0	0	0	1	0	0	0	0	0	0	0	0	1
P49908_SELENOP	P49908	SELENOP	0	1	0	0	0	0	0	0	0	0	0	0	0	0	0	0	1
P49914_MTHFS	P49914	MTHFS	0	0	0	0	0	0	1	1	0	0	0	0	1	0	0	0	3
P50053_KHK	P50053	KHK	0	0	0	0	0	0	1	1	0	0	0	0	0	0	0	0	2
P50150_GNG4	P50150	GNG4	0	0	1	1	0	0	0	0	0	0	0	1	0	1	0	0	4
P50440_GATM	P50440	GATM	0	0	0	0	0	0	1	1	0	0	0	0	1	0	0	0	3
P50443_SLC26A2	P50443	SLC26A2	0	0	0	1	0	0	0	0	0	0	0	0	0	0	0	0	1
P50461_CSRP3	P50461	CSRP3	0	0	0	0	0	1	0	0	0	0	0	0	0	0	0	0	1
P50613_CDK7	P50613	CDK7	1	0	0	0	0	0	0	0	0	0	0	0	0	0	0	0	1
P50747_HLCS	P50747	HLCS	0	0	0	0	0	0	0	0	0	0	0	0	0	1	0	0	1
P50748_KNTC1	P50748	KNTC1	0	0	1	1	0	0	0	1	0	0	0	0	0	0	0	0	3
P50749_RASSF2	P50749	RASSF2	0	1	0	0	0	0	0	0	0	0	0	0	0	0	0	0	1
P50851_LRBA	P50851	LRBA	0	1	0	0	0	0	0	0	0	0	0	0	0	0	0	0	1
P50993_ATP1A2	P50993	ATP1A2	0	1	0	0	0	0	0	0	0	0	0	0	0	0	0	0	1
P51161_FABP6	P51161	FABP6	1	0	0	0	0	0	0	0	0	0	0	0	0	0	0	0	1
P51513_NOVA1	P51513	NOVA1	0	0	1	0	0	0	0	0	0	0	0	0	0	0	0	0	1
P51531_SMARCA2	P51531	SMARCA2	0	0	0	0	0	0	0	0	0	0	0	0	1	0	0	0	1
P51570_GALK1	P51570	GALK1	0	0	0	0	0	0	0	1	0	0	0	0	0	0	0	0	1
P51572_BCAP31	P51572	BCAP31	0	0	0	0	0	0	0	0	0	0	0	0	1	0	0	0	1
P51575_P2RX1	P51575	P2RX1	0	0	1	0	0	0	0	0	0	0	0	0	0	0	0	0	1
P51589_CYP2J2	P51589	CYP2J2	0	0	0	0	0	0	0	1	0	0	0	0	0	0	0	0	1
P51608_MECP2	P51608	MECP2	0	0	0	0	0	0	0	0	0	0	0	0	1	0	0	0	1
P51654_GPC3	P51654	GPC3	0	0	0	0	0	0	0	0	0	0	0	0	1	0	0	0	1
P51659_HSD17B4	P51659	HSD17B4	0	0	0	0	0	0	0	1	0	0	0	0	0	0	0	0	1
P51674_GPM6A	P51674	GPM6A	0	0	1	0	0	0	0	0	0	0	0	0	0	0	0	0	1
P51687_SUOX	P51687	SUOX	0	0	0	0	0	0	1	1	0	0	0	0	0	0	0	0	2
P51688_SGSH	P51688	SGSH	0	0	0	0	0	0	0	0	0	0	0	0	0	1	0	0	1
P51690_ARSE	P51690	ARSE	0	0	0	1	0	0	1	1	0	0	0	0	0	0	0	0	3
P51797_CLCN6	P51797	CLCN6	0	1	1	0	0	0	0	0	0	0	0	0	0	0	0	0	2
P51826_AFF3	P51826	AFF3	0	0	0	0	0	0	0	0	1	0	1	0	1	0	0	0	3
P51854_TKTL1	P51854	TKTL1	1	0	0	0	0	0	0	0	0	0	0	0	0	0	0	0	1
P51857_AKR1D1	P51857	AKR1D1	0	0	0	0	0	0	0	1	0	0	0	0	0	0	0	0	1
P52179_MYOM1	P52179	MYOM1	0	0	1	0	0	0	0	0	0	0	0	0	0	0	0	0	1
P52306_RAP1GDS1	P52306	RAP1GDS1	0	0	1	0	0	0	0	0	0	0	0	0	0	0	0	0	1
P52565_ARHGDIA	P52565	ARHGDIA	0	0	0	0	0	0	0	0	0	0	0	0	1	0	0	0	1
P52566_ARHGDIB	P52566	ARHGDIB	0	0	0	0	0	0	0	0	0	0	0	0	1	0	0	0	1
P52758_RIDA	P52758	RIDA	0	0	0	0	0	0	1	1	0	0	0	0	0	0	0	0	2
P52788_SMS	P52788	SMS	0	0	0	0	0	0	0	0	0	0	0	0	0	1	0	0	1
P52799_EFNB2	P52799	EFNB2	0	0	1	1	0	0	0	0	0	0	0	0	0	1	1	0	4
P52943_CRIP2	P52943	CRIP2	0	1	0	0	0	0	0	0	0	0	0	0	0	0	0	0	1
P53365_ARFIP2	P53365	ARFIP2	0	0	0	0	0	0	0	0	0	0	0	0	0	1	0	0	1
P53420_COL4A4	P53420	COL4A4	0	0	0	0	1	0	0	0	0	0	0	0	0	0	0	0	1
P53671_LIMK2	P53671	LIMK2	0	0	1	0	0	0	0	0	0	0	0	0	0	1	1	0	3
P53677_AP3M2	P53677	AP3M2	0	0	1	0	0	0	0	0	0	0	0	0	0	0	0	0	1
P53794_SLC5A3	P53794	SLC5A3	0	0	1	0	0	0	0	0	0	0	0	0	0	0	0	0	1
P54284_CACNB3	P54284	CACNB3	0	0	1	0	0	0	0	0	0	0	0	0	0	0	0	0	1
P54315_PNLIPRP1	P54315	PNLIPRP1	0	0	0	0	0	0	0	0	0	0	0	0	1	0	0	0	1
P54646_PRKAA2	P54646	PRKAA2	0	0	1	0	0	0	1	0	0	0	0	0	0	1	0	0	3
P54710_FXYD2	P54710	FXYD2	0	1	0	0	0	0	1	0	0	0	0	0	1	0	0	0	3
P54727_RAD23B	P54727	RAD23B	0	1	0	0	0	0	0	0	0	0	0	0	0	0	0	0	1
P54753_EPHB3	P54753	EPHB3	0	0	1	0	0	0	0	0	0	0	0	0	0	0	0	0	1
P54764_EPHA4	P54764	EPHA4	0	0	1	0	0	0	0	0	0	0	0	0	0	0	0	0	1
P54793_ARSF	P54793	ARSF	0	0	0	0	0	0	1	0	0	0	0	0	0	0	0	0	1
P54855_UGT2B15	P54855	UGT2B15	0	0	0	0	0	0	0	1	0	0	0	0	0	0	0	0	1
P55017_SLC12A3	P55017	SLC12A3	0	1	0	0	0	0	1	0	0	0	0	0	0	0	0	0	2
P55087_AQP4	P55087	AQP4	0	0	1	0	0	0	0	0	1	1	1	0	0	0	0	0	4
P55259_GP2	P55259	GP2	0	0	0	0	0	0	0	0	0	0	0	0	1	1	0	0	2
P55285_CDH6	P55285	CDH6	0	0	1	0	0	0	1	0	0	0	0	1	0	0	0	0	3
P55774_CCL18	P55774	CCL18	0	0	0	0	0	0	0	0	1	1	1	0	0	0	0	0	3
P55789_GFER	P55789	GFER	0	0	0	0	0	0	0	1	0	0	0	0	0	0	0	0	1
P55884_EIF3B	P55884	EIF3B	0	0	0	0	0	0	0	0	0	0	0	0	1	0	0	0	1
P56159_GFRA1	P56159	GFRA1	0	1	0	0	0	0	0	0	0	0	0	0	0	0	1	0	2
P56182_RRP1	P56182	RRP1	0	1	0	0	0	0	0	0	0	0	0	0	0	0	0	0	1
P56192_MARS	P56192	MARS	0	0	0	0	0	0	0	0	0	0	0	0	1	0	0	0	1
P56277_CMC4	P56277	CMC4	0	0	0	0	0	0	0	0	0	0	0	0	1	0	0	0	1
P56470_LGALS4	P56470	LGALS4	0	0	0	1	0	0	0	1	0	0	0	0	1	0	1	0	4
P56589_PEX3	P56589	PEX3	0	0	0	0	0	0	0	1	0	0	0	0	0	0	0	0	1
P56937_HSD17B7	P56937	HSD17B7	0	0	0	0	0	0	0	1	0	0	0	0	0	0	0	0	1
P56962_STX17	P56962	STX17	0	0	0	0	0	0	0	1	0	0	0	0	0	0	0	0	1
P57087_JAM2	P57087	JAM2	0	0	1	0	0	0	0	0	0	0	0	0	0	0	0	0	1
P57678_GEMIN4	P57678	GEMIN4	0	0	1	0	0	0	0	0	0	0	0	1	0	0	0	0	2
P57739_CLDN2	P57739	CLDN2	0	1	0	0	0	0	1	0	0	0	0	0	0	0	0	0	2
P58166_INHBE	P58166	INHBE	0	0	0	0	0	0	1	1	0	0	0	1	0	0	0	0	3
P58335_ANTXR2	P58335	ANTXR2	1	0	0	0	0	0	0	0	0	0	0	0	0	1	0	0	2
P58499_FAM3B	P58499	FAM3B	0	0	0	0	0	0	0	0	0	0	0	0	0	1	1	0	2
P59665_DEFA1	P59665	DEFA1	0	0	0	0	0	0	0	0	0	0	0	0	1	0	0	0	1
P59780_AP3S2	P59780	AP3S2	0	0	1	0	0	0	0	0	0	0	0	0	0	0	0	0	1
P60002_ELOF1	P60002	ELOF1	0	0	1	1	0	0	0	0	0	0	0	0	0	0	1	0	3
P60201_PLP1	P60201	PLP1	0	0	1	0	0	0	0	0	0	0	0	0	0	0	0	0	1
P60468_SEC61B	P60468	SEC61B	0	0	0	0	0	0	0	0	0	0	0	0	1	0	0	0	1
P60520_GABARAPL2	P60520	GABARAPL2	0	0	1	0	0	0	0	0	0	0	0	0	0	0	0	0	1
P60673_PFN3	P60673	PFN3	0	0	0	0	1	0	0	0	0	0	0	0	1	0	0	0	2
P60763_RAC3	P60763	RAC3	0	0	1	0	0	0	0	0	0	0	0	0	0	1	0	0	2
P60880_SNAP25	P60880	SNAP25	0	0	1	0	0	0	0	0	0	0	0	0	0	0	0	0	1
P61009_SPCS3	P61009	SPCS3	0	0	0	0	0	0	0	0	0	0	0	0	1	0	0	0	1
P61160_ACTR2	P61160	ACTR2	0	0	0	0	0	0	0	0	0	0	0	0	1	0	0	0	1
P61247_RPS3A	P61247	RPS3A	0	0	0	0	0	0	0	0	0	0	0	0	1	0	0	0	1
P61254_RPL26	P61254	RPL26	0	0	0	0	0	0	0	0	0	0	0	0	1	0	0	0	1
P61266_STX1B	P61266	STX1B	0	0	1	0	0	0	0	0	0	1	0	0	0	0	0	0	2
P61328_FGF12	P61328	FGF12	0	1	1	0	0	0	0	0	0	0	0	0	0	0	0	0	2
P61353_RPL27	P61353	RPL27	0	0	0	0	0	0	0	0	0	0	0	0	1	0	0	0	1
P61457_PCBD1	P61457	PCBD1	0	0	0	0	0	0	1	0	0	0	0	0	0	1	0	0	2
P61764_STXBP1	P61764	STXBP1	0	0	1	0	0	0	0	0	0	0	0	0	0	0	0	0	1
P62068_USP46	P62068	USP46	0	0	1	0	0	0	0	0	0	0	0	0	0	0	0	0	1
P62166_NCS1	P62166	NCS1	0	0	1	0	0	0	0	0	0	0	0	0	0	0	0	0	1
P62273_RPS29	P62273	RPS29	0	0	0	0	0	0	0	0	0	0	0	0	1	0	0	0	1
P62280_RPS11	P62280	RPS11	0	0	0	0	0	0	0	0	0	0	0	0	1	0	0	0	1
P62424_RPL7A	P62424	RPL7A	0	0	0	0	0	0	0	0	0	0	0	0	1	0	0	0	1
P62699_YPEL5	P62699	YPEL5	0	0	1	0	0	0	0	0	0	0	0	0	0	0	0	0	1
P62750_RPL23A	P62750	RPL23A	0	1	0	0	0	0	0	0	0	0	0	0	1	0	0	0	2
P62753_RPS6	P62753	RPS6	0	0	0	0	0	0	0	0	0	0	0	0	1	0	0	0	1
P62760_VSNL1	P62760	VSNL1	0	0	1	0	0	0	0	1	0	0	0	0	0	0	0	0	2
P62829_RPL23	P62829	RPL23	0	0	0	0	0	0	0	0	0	0	0	0	1	0	0	0	1
P62873_GNB1	P62873	GNB1	0	0	1	0	0	0	0	0	0	0	0	0	0	0	0	0	1
P62917_RPL8	P62917	RPL8	0	0	0	0	0	0	0	0	0	0	0	0	1	0	0	0	1
P62979_RPS27A	P62979	RPS27A	0	1	0	0	0	0	0	0	0	0	0	0	0	0	0	0	1
P63096_GNAI1	P63096	GNAI1	0	0	1	0	0	0	0	0	0	0	0	0	0	0	0	0	1
P63173_RPL38	P63173	RPL38	0	0	0	0	0	0	0	0	0	0	0	0	1	0	0	0	1
P63215_GNG3	P63215	GNG3	0	0	1	0	0	0	0	0	0	0	0	0	0	0	0	0	1
P63261_ACTG1	P63261	ACTG1	0	0	0	0	0	0	0	0	1	0	0	0	0	0	1	0	2
P63267_ACTG2	P63267	ACTG2	0	0	0	0	1	0	0	0	0	0	0	0	0	0	0	0	1
P63316_TNNC1	P63316	TNNC1	0	0	0	0	0	1	0	0	0	0	0	0	0	0	0	0	1
P68371_TUBB4B	P68371	TUBB4B	0	0	1	0	0	0	0	0	0	0	0	0	0	0	0	0	1
P78329_CYP4F2	P78329	CYP4F2	0	0	0	0	0	0	1	1	0	0	0	0	0	0	0	0	2
P78337_PITX1	P78337	PITX1	0	0	0	0	1	0	0	0	0	0	0	0	0	0	0	0	1
P78352_DLG4	P78352	DLG4	0	0	1	0	0	0	0	0	0	0	0	0	0	0	0	0	1
P78357_CNTNAP1	P78357	CNTNAP1	0	0	1	0	0	0	0	0	0	0	0	0	0	0	0	0	1
P78381_SLC35A2	P78381	SLC35A2	0	0	0	1	0	0	0	0	0	0	0	0	0	1	1	0	3
P78508_KCNJ10	P78508	KCNJ10	0	1	1	0	0	0	0	0	0	0	0	0	0	0	0	0	2
P78527_PRKDC	P78527	PRKDC	0	1	0	0	0	0	0	0	0	0	0	0	0	0	0	0	1
P78539_SRPX	P78539	SRPX	0	1	0	0	0	0	0	0	0	0	0	0	0	0	0	0	1
P78540_ARG2	P78540	ARG2	0	0	0	0	0	0	1	0	0	0	0	0	0	1	0	0	2
P78563_ADARB1	P78563	ADARB1	0	0	1	0	0	0	0	0	0	0	0	0	0	0	0	0	1
P79483_HLA-DRB3	P79483	HLA-DRB3	0	0	0	0	1	0	0	0	0	0	0	0	0	0	0	0	1
P80294_MT1H	P80294	MT1H	0	0	0	0	0	0	1	1	0	0	0	0	0	0	0	0	2
P80297_MT1X	P80297	MT1X	0	0	1	0	0	0	0	0	0	0	0	0	0	0	0	0	1
P80365_HSD11B2	P80365	HSD11B2	0	0	0	1	0	0	1	0	0	0	0	0	0	0	0	0	2
P80404_ABAT	P80404	ABAT	0	0	1	0	0	0	1	1	0	0	0	0	0	1	0	0	4
P80748_IGLV3-21	P80748	IGLV3-21	0	1	0	0	0	0	0	0	0	0	0	0	0	0	0	0	1
P82650_MRPS22	P82650	MRPS22	0	0	0	0	0	0	0	0	0	0	0	0	1	0	0	0	1
P82979_SARNP	P82979	SARNP	0	1	0	0	0	0	0	0	0	0	0	0	1	0	0	0	2
P82980_RBP5	P82980	RBP5	0	0	0	0	0	0	1	1	0	0	0	0	0	0	0	0	2
P83110_HTRA3	P83110	HTRA3	1	0	0	0	0	0	0	0	0	0	0	0	0	0	0	0	1
P83876_TXNL4A	P83876	TXNL4A	0	1	0	0	0	0	0	0	0	0	0	0	0	0	0	0	1
P84074_HPCA	P84074	HPCA	0	0	1	0	0	0	0	0	0	0	0	0	0	0	0	0	1
P85037_FOXK1	P85037	FOXK1	0	0	0	0	0	0	0	0	0	0	0	0	0	1	0	0	1
P86790_CCZ1B	P86790	CCZ1B	1	0	1	0	0	0	0	0	0	0	0	0	0	0	0	0	2
P98082_DAB2	P98082	DAB2	0	0	0	0	0	0	1	0	0	0	0	0	0	0	0	0	1
P98173_FAM3A	P98173	FAM3A	0	0	0	0	0	0	0	0	0	0	0	0	0	1	0	0	1
P98194_ATP2C1	P98194	ATP2C1	0	0	0	0	0	0	0	0	0	0	0	0	0	1	0	0	1
Q00059_TFAM	Q00059	TFAM	0	0	0	0	0	0	0	0	0	0	0	0	1	0	0	0	1
Q00722_PLCB2	Q00722	PLCB2	0	0	1	0	0	0	0	0	0	0	0	0	0	0	0	0	1
Q00765_REEP5	Q00765	REEP5	0	0	0	0	0	0	0	0	0	0	0	0	1	0	0	0	1
Q00796_SORD	Q00796	SORD	0	0	0	0	0	0	0	1	0	0	0	0	0	1	0	0	2
Q00887_PSG9	Q00887	PSG9	0	-1	1	0	0	0	0	0	0	0	0	0	1	0	0	0	2
Q01085_TIAL1	Q01085	TIAL1	0	0	0	0	0	0	0	0	0	0	0	0	1	0	0	0	1
Q01130_SRSF2	Q01130	SRSF2	0	1	0	0	0	0	0	0	0	0	0	0	1	0	0	0	2
Q01484_ANK2	Q01484	ANK2	0	0	1	0	0	0	0	0	0	0	0	0	0	0	0	0	1
Q01523_DEFA5	Q01523	DEFA5	0	0	0	1	0	0	0	0	0	0	0	0	0	0	0	0	1
Q01650_SLC7A5	Q01650	SLC7A5	0	0	1	0	0	0	0	0	0	0	0	0	0	0	0	0	1
Q01740_FMO1	Q01740	FMO1	0	1	0	0	0	0	0	0	0	0	0	0	0	0	0	0	1
Q01814_ATP2B2	Q01814	ATP2B2	0	0	1	0	0	0	0	1	0	0	0	0	0	0	0	0	2
Q02156_PRKCE	Q02156	PRKCE	0	0	1	0	0	0	0	0	0	0	0	0	0	0	0	0	1
Q02224_CENPE	Q02224	CENPE	0	1	0	0	1	0	1	0	0	0	0	0	0	0	0	0	3
Q02246_CNTN2	Q02246	CNTN2	0	1	1	0	0	0	0	0	0	0	0	0	0	0	0	0	2
Q02252_ALDH6A1	Q02252	ALDH6A1	0	0	0	0	0	0	0	1	0	0	0	0	0	0	0	0	1
Q02318_CYP27A1	Q02318	CYP27A1	0	0	0	0	0	0	0	1	0	0	0	0	0	0	0	0	1
Q02338_BDH1	Q02338	BDH1	0	0	0	0	0	0	0	1	0	0	0	0	0	0	0	0	1
Q02383_SEMG2	Q02383	SEMG2	1	0	0	0	0	0	0	0	0	0	0	0	0	1	0	0	2
Q02410_APBA1	Q02410	APBA1	0	0	1	0	0	0	1	0	0	0	0	0	1	0	0	0	3
Q02413_DSG1	Q02413	DSG1	0	0	0	0	1	1	0	0	0	0	0	0	0	0	0	0	2
Q02742_GCNT1	Q02742	GCNT1	0	0	0	0	0	0	0	0	0	0	0	0	0	1	1	0	2
Q02928_CYP4A11	Q02928	CYP4A11	0	0	0	0	0	0	1	1	0	0	0	0	0	0	0	0	2
Q02952_AKAP12	Q02952	AKAP12	0	1	0	0	0	0	0	0	0	0	0	0	0	0	0	0	1
Q03154_ACY1	Q03154	ACY1	0	0	0	0	0	0	1	1	0	0	0	0	0	0	0	0	2
Q03403_TFF2	Q03403	TFF2	0	0	0	0	1	0	0	0	0	0	0	0	1	0	1	0	3
Q03426_MVK	Q03426	MVK	0	0	0	0	0	0	0	1	0	0	0	0	0	0	0	0	1
Q03701_CEBPZ	Q03701	CEBPZ	0	0	0	0	0	0	0	1	0	0	0	0	0	0	0	0	1
Q04609_FOLH1	Q04609	FOLH1	0	0	1	0	0	0	1	0	0	0	0	0	0	1	0	0	3
Q04912_MST1R	Q04912	MST1R	0	0	0	0	0	0	0	0	0	0	0	0	0	0	1	0	1
Q04917_YWHAH	Q04917	YWHAH	0	0	0	0	0	0	0	0	0	0	0	0	1	0	0	0	1
Q05084_ICA1	Q05084	ICA1	0	0	0	0	0	0	0	0	0	0	0	0	0	1	0	0	1
Q05193_DNM1	Q05193	DNM1	0	0	1	0	0	0	0	0	0	0	0	0	0	0	0	0	1
Q05315_CLC	Q05315	CLC	0	0	0	1	0	0	0	0	0	0	0	0	0	0	0	0	1
Q05329_GAD2	Q05329	GAD2	0	0	1	0	0	0	0	0	0	0	0	0	0	0	0	0	1
Q05586_GRIN1	Q05586	GRIN1	0	0	1	0	0	0	0	0	0	0	0	0	0	0	0	0	1
Q05D32_CTDSPL2	Q05D32	CTDSPL2	0	0	0	0	0	0	0	0	0	0	0	1	0	0	0	0	1
Q06141_REG3A	Q06141	REG3A	0	0	0	0	0	0	0	0	0	0	0	0	1	0	0	0	1
Q06520_SULT2A1	Q06520	SULT2A1	1	0	0	0	0	0	0	1	0	0	0	0	0	0	1	0	3
Q07002_CDK18	Q07002	CDK18	0	0	1	0	0	0	1	0	0	0	0	0	0	0	1	0	3
Q07343_PDE4B	Q07343	PDE4B	0	1	1	0	0	0	0	0	0	0	0	0	0	0	0	0	2
Q07654_TFF3	Q07654	TFF3	0	1	0	1	0	0	0	0	0	0	0	0	0	1	0	0	3
Q07837_SLC3A1	Q07837	SLC3A1	0	0	0	0	0	0	1	0	0	0	0	0	0	0	0	0	1
Q07889_SOS1	Q07889	SOS1	0	0	1	1	0	0	0	0	0	0	0	0	0	1	0	0	3
Q08043_ACTN3	Q08043	ACTN3	0	0	1	0	0	0	0	1	-1	1	0	0	0	0	0	0	3
Q08117_AES	Q08117	AES	0	0	0	1	0	0	0	0	0	0	0	0	0	0	0	0	1
Q08188_TGM3	Q08188	TGM3	0	0	0	0	1	1	0	0	0	0	0	0	0	0	0	0	2
Q08257_CRYZ	Q08257	CRYZ	0	0	0	0	0	0	1	0	0	0	0	0	0	0	0	0	1
Q08345_DDR1	Q08345	DDR1	0	0	1	0	0	0	0	0	0	0	0	0	0	0	0	0	1
Q08397_LOXL1	Q08397	LOXL1	1	0	0	0	0	0	0	0	0	0	0	0	0	0	0	0	1
Q08426_EHHADH	Q08426	EHHADH	0	0	0	0	0	0	1	1	0	0	0	0	0	0	0	0	2
Q08462_ADCY2	Q08462	ADCY2	0	0	1	0	0	0	0	0	0	0	0	0	0	0	0	0	1
Q08477_CYP4F3	Q08477	CYP4F3	0	0	0	0	0	0	0	1	0	0	0	0	0	0	0	0	1
Q08495_DMTN	Q08495	DMTN	0	1	1	0	0	0	0	0	0	0	0	0	0	0	0	0	2
Q08499_PDE4D	Q08499	PDE4D	1	0	1	1	0	0	0	0	0	0	0	0	0	1	0	0	4
Q08623_PUDP	Q08623	PUDP	0	0	0	0	0	0	0	0	0	0	0	0	1	0	0	0	1
Q08629_SPOCK1	Q08629	SPOCK1	0	0	0	0	0	0	0	0	0	0	0	0	0	1	0	0	1
Q08830_FGL1	Q08830	FGL1	0	0	0	0	0	0	0	1	0	0	0	0	1	0	0	0	2
Q08AD1_CAMSAP2	Q08AD1	CAMSAP2	0	0	1	0	0	0	0	0	0	0	0	0	0	0	0	0	1
Q08AH1_ACSM1	Q08AH1	ACSM1	0	0	0	0	0	0	0	1	0	0	0	0	0	0	0	0	1
Q08AH3_ACSM2A	Q08AH3	ACSM2A	0	0	0	0	0	0	1	1	0	0	0	0	0	0	0	0	2
Q09013_DMPK	Q09013	DMPK	1	0	0	0	0	0	0	0	0	0	0	0	0	0	0	0	1
Q09019_DMWD	Q09019	DMWD	1	0	1	0	0	0	0	0	0	0	0	0	0	0	0	0	2
Q0VAF6_SYCN	Q0VAF6	SYCN	0	1	0	0	0	0	0	0	0	0	0	0	1	0	0	0	2
Q10469_MGAT2	Q10469	MGAT2	0	1	0	0	0	0	0	0	0	0	0	0	0	0	0	0	1
Q11206_ST3GAL4	Q11206	ST3GAL4	0	0	0	1	0	0	0	0	0	0	0	0	0	0	0	0	1
Q12770_SCAP	Q12770	SCAP	1	0	0	0	0	0	0	0	0	0	0	0	0	0	0	0	1
Q12791_KCNMA1	Q12791	KCNMA1	0	0	1	1	0	0	0	0	0	0	0	0	0	1	0	0	3
Q12800_TFCP2	Q12800	TFCP2	0	1	0	0	0	0	0	0	0	0	0	0	0	0	0	0	1
Q12841_FSTL1	Q12841	FSTL1	0	1	0	0	0	0	0	-1	0	0	0	0	0	1	0	0	2
Q12851_MAP4K2	Q12851	MAP4K2	0	0	1	0	0	0	0	0	1	0	0	0	0	0	0	0	2
Q12860_CNTN1	Q12860	CNTN1	0	0	1	0	0	0	0	0	0	0	0	0	0	0	0	0	1
Q12864_CDH17	Q12864	CDH17	0	0	1	1	0	0	0	0	0	0	0	0	0	0	1	0	3
Q12873_CHD3	Q12873	CHD3	0	0	0	0	0	0	0	0	0	0	0	0	0	1	0	0	1
Q12893_TMEM115	Q12893	TMEM115	0	0	0	0	0	0	0	0	1	0	0	0	0	0	0	0	1
Q12899_TRIM26	Q12899	TRIM26	1	0	0	0	0	0	0	0	0	0	0	0	0	0	0	0	1
Q12913_PTPRJ	Q12913	PTPRJ	0	0	1	0	0	0	0	0	0	0	0	0	0	0	0	0	1
Q12923_PTPN13	Q12923	PTPN13	1	0	0	0	0	0	0	1	0	0	0	0	0	0	0	0	2
Q12926_ELAVL2	Q12926	ELAVL2	0	0	1	0	0	0	0	0	0	0	0	0	0	0	0	0	1
Q12983_BNIP3	Q12983	BNIP3	0	0	0	0	0	0	1	0	0	0	0	0	0	0	0	0	1
Q12999_TSPAN31	Q12999	TSPAN31	0	0	0	0	0	0	1	0	0	0	0	0	1	0	0	0	2
Q13011_ECH1	Q13011	ECH1	0	0	0	0	0	0	0	1	0	0	0	0	0	0	0	0	1
Q13049_TRIM32	Q13049	TRIM32	0	0	1	0	0	0	0	0	0	0	0	0	0	0	0	0	1
Q13085_ACACA	Q13085	ACACA	0	1	0	0	0	0	0	0	0	0	0	0	0	0	0	0	1
Q13087_PDIA2	Q13087	PDIA2	0	0	0	0	0	0	0	0	0	0	0	0	1	0	1	0	2
Q13093_PLA2G7	Q13093	PLA2G7	0	0	0	0	0	0	0	0	0	0	0	0	0	1	0	0	1
Q13103_SPP2	Q13103	SPP2	0	0	0	0	0	0	1	0	0	0	0	0	0	0	0	0	1
Q13113_PDZK1IP1	Q13113	PDZK1IP1	0	0	0	0	0	0	1	0	0	0	0	0	0	0	0	0	1
Q13137_CALCOCO2	Q13137	CALCOCO2	0	0	0	0	0	0	0	0	0	0	0	0	0	0	1	0	1
Q13183_SLC13A2	Q13183	SLC13A2	0	1	0	0	0	0	1	0	0	0	0	0	0	0	0	0	2
Q13188_STK3	Q13188	STK3	1	0	0	0	0	0	0	0	0	0	0	0	0	0	0	0	1
Q13203_MYBPH	Q13203	MYBPH	0	0	0	0	0	1	0	0	0	0	0	0	0	0	0	0	1
Q13206_DDX10	Q13206	DDX10	1	0	0	0	0	0	0	0	0	0	0	0	0	0	0	0	1
Q13243_SRSF5	Q13243	SRSF5	0	0	0	0	0	0	0	0	0	0	0	0	1	0	0	0	1
Q13308_PTK7	Q13308	PTK7	0	1	0	0	0	0	0	0	0	0	0	0	0	0	0	0	1
Q13326_SGCG	Q13326	SGCG	0	0	0	0	0	1	0	0	0	0	0	0	0	0	0	0	1
Q13332_PTPRS	Q13332	PTPRS	0	0	0	0	0	0	0	0	0	0	0	0	1	0	0	0	1
Q13336_SLC14A1	Q13336	SLC14A1	1	0	0	0	0	0	0	0	0	0	0	0	0	0	0	0	1
Q13356_PPIL2	Q13356	PPIL2	1	0	0	0	0	0	0	0	0	0	0	0	0	0	0	0	1
Q13409_DYNC1I2	Q13409	DYNC1I2	0	0	0	0	0	0	0	0	0	0	0	0	1	0	0	0	1
Q13421_MSLN	Q13421	MSLN	0	0	0	0	0	0	0	0	1	0	0	1	0	0	0	0	2
Q13424_SNTA1	Q13424	SNTA1	0	0	1	0	0	0	1	1	0	0	0	0	0	0	0	0	3
Q13449_LSAMP	Q13449	LSAMP	0	0	1	0	0	0	0	0	0	0	0	0	0	0	0	0	1
Q13470_TNK1	Q13470	TNK1	0	0	0	0	1	0	0	0	0	0	0	0	0	0	0	0	1
Q13480_GAB1	Q13480	GAB1	0	0	1	0	0	0	0	0	0	0	0	0	0	0	0	0	1
Q13491_GPM6B	Q13491	GPM6B	0	0	1	0	0	0	0	0	0	0	0	0	0	1	0	0	2
Q13492_PICALM	Q13492	PICALM	0	0	0	0	0	0	0	0	0	0	0	0	1	0	0	0	1
Q13509_TUBB3	Q13509	TUBB3	0	0	1	0	0	0	0	0	0	0	0	0	0	0	0	0	1
Q13522_PPP1R1A	Q13522	PPP1R1A	0	1	1	0	0	0	0	1	0	0	0	0	0	0	0	0	3
Q13541_EIF4EBP1	Q13541	EIF4EBP1	0	0	0	0	0	0	0	0	0	0	0	0	1	0	0	0	1
Q13554_CAMK2B	Q13554	CAMK2B	0	0	1	0	0	0	0	0	0	0	0	0	0	0	0	0	1
Q13574_DGKZ	Q13574	DGKZ	0	0	1	0	0	0	0	0	0	0	0	0	0	0	0	0	1
Q13608_PEX6	Q13608	PEX6	0	0	0	0	0	0	0	1	0	0	0	0	0	0	0	0	1
Q13614_MTMR2	Q13614	MTMR2	0	0	1	0	0	0	0	0	0	0	0	0	0	0	0	0	1
Q13618_CUL3	Q13618	CUL3	0	0	0	0	0	0	0	0	0	0	0	0	1	0	0	0	1
Q13621_SLC12A1	Q13621	SLC12A1	0	0	0	0	0	0	1	0	0	0	0	0	0	0	0	0	1
Q13630_TSTA3	Q13630	TSTA3	0	0	0	0	0	0	0	0	0	0	0	0	1	0	0	0	1
Q13748_TUBA3C	Q13748	TUBA3C	0	0	1	0	0	0	0	0	0	0	0	0	0	0	0	0	1
Q13796_SHROOM2	Q13796	SHROOM2	0	0	1	0	0	0	0	0	0	0	0	0	0	0	0	0	1
Q13885_TUBB2A	Q13885	TUBB2A	0	0	1	0	0	0	0	0	0	0	0	0	0	0	0	0	1
Q13887_KLF5	Q13887	KLF5	0	0	0	1	0	0	0	0	0	0	0	0	0	0	0	0	1
Q13907_IDI1	Q13907	IDI1	0	0	0	0	0	0	0	1	0	0	0	0	0	0	0	0	1
Q13952_NFYC	Q13952	NFYC	0	0	0	0	1	0	0	0	0	0	0	0	0	0	0	0	1
Q14002_CEACAM7	Q14002	CEACAM7	0	0	0	1	0	0	0	0	0	0	0	0	0	0	0	0	1
Q14019_COTL1	Q14019	COTL1	0	0	0	0	0	0	0	0	0	0	0	0	1	0	0	0	1
Q14031_COL4A6	Q14031	COL4A6	0	1	0	0	0	0	0	0	0	0	0	0	0	0	0	0	1
Q14032_BAAT	Q14032	BAAT	0	1	0	0	0	0	0	1	0	0	0	0	0	0	0	0	2
Q14117_DPYS	Q14117	DPYS	1	0	0	0	0	0	1	1	0	0	0	0	0	0	0	0	3
Q14134_TRIM29	Q14134	TRIM29	0	0	0	0	0	1	0	0	0	0	0	0	0	0	0	0	1
Q14137_BOP1	Q14137	BOP1	0	0	0	0	0	0	0	0	0	0	0	0	1	0	0	0	1
Q14145_KEAP1	Q14145	KEAP1	0	0	0	1	0	0	0	0	0	0	0	0	0	0	0	0	1
Q14155_ARHGEF7	Q14155	ARHGEF7	0	0	0	0	0	0	0	0	0	0	0	0	1	0	0	0	1
Q14181_POLA2	Q14181	POLA2	0	0	1	0	0	0	0	0	0	0	0	0	0	0	1	0	2
Q14191_WRN	Q14191	WRN	1	0	0	0	0	0	0	0	0	0	0	0	0	0	0	0	1
Q14202_ZMYM3	Q14202	ZMYM3	0	0	1	0	0	0	0	0	0	0	0	0	0	1	1	0	3
Q14210_LY6D	Q14210	LY6D	0	0	0	0	0	1	0	0	0	0	0	0	0	0	0	0	1
Q14244_MAP7	Q14244	MAP7	0	0	0	0	0	0	0	0	0	0	0	0	0	1	0	0	1
Q14289_PTK2B	Q14289	PTK2B	0	0	1	1	0	0	0	0	0	0	0	0	0	0	0	0	2
Q14353_GAMT	Q14353	GAMT	0	0	0	0	0	0	0	1	0	0	0	0	0	0	0	0	1
Q14416_GRM2	Q14416	GRM2	0	0	1	0	0	0	0	0	0	0	0	0	0	0	0	0	1
Q14435_GALNT3	Q14435	GALNT3	0	0	-1	1	0	0	0	-1	0	0	0	0	1	0	1	0	3
Q14444_CAPRIN1	Q14444	CAPRIN1	0	1	0	0	0	0	0	0	0	0	0	0	0	0	0	0	1
Q14449_GRB14	Q14449	GRB14	0	0	0	0	0	0	1	1	0	0	0	0	0	0	0	0	2
Q14451_GRB7	Q14451	GRB7	0	0	1	0	0	0	0	0	0	0	0	0	0	0	0	0	1
Q14512_FGFBP1	Q14512	FGFBP1	0	0	0	0	1	0	0	0	0	0	0	0	0	0	0	0	1
Q14534_SQLE	Q14534	SQLE	0	0	0	0	0	0	0	1	0	0	1	0	0	0	0	0	2
Q14574_DSC3	Q14574	DSC3	0	0	0	0	1	0	0	0	0	0	0	0	0	0	0	0	1
Q14576_ELAVL3	Q14576	ELAVL3	0	0	1	0	0	0	0	0	0	0	0	0	0	0	0	0	1
Q14667_KIAA0100	Q14667	KIAA0100	0	0	0	0	1	0	0	0	0	0	0	0	0	0	0	0	1
Q14680_MELK	Q14680	MELK	0	0	1	0	0	0	0	0	0	0	0	0	0	0	0	0	1
Q14693_LPIN1	Q14693	LPIN1	0	0	1	0	0	0	0	0	0	0	0	1	0	0	0	0	2
Q14696_MESD	Q14696	MESD	0	0	0	0	0	0	0	0	0	0	0	0	1	0	0	0	1
Q14739_LBR	Q14739	LBR	0	0	0	0	0	0	0	0	0	0	0	0	1	0	0	0	1
Q14749_GNMT	Q14749	GNMT	0	0	0	0	0	0	0	1	0	0	0	0	1	1	0	0	3
Q14807_KIF22	Q14807	KIF22	0	0	0	0	0	0	0	0	0	0	0	0	0	1	0	0	1
Q14832_GRM3	Q14832	GRM3	0	0	1	0	0	0	0	0	0	0	0	0	0	0	0	0	1
Q14847_LASP1	Q14847	LASP1	0	1	0	0	0	0	0	0	0	0	0	0	0	0	0	0	1
Q14849_STARD3	Q14849	STARD3	0	0	1	0	0	0	1	1	0	0	0	0	0	0	0	0	3
Q14894_CRYM	Q14894	CRYM	0	0	1	0	0	0	1	0	0	0	0	0	0	1	-1	0	3
Q14914_PTGR1	Q14914	PTGR1	0	0	0	0	0	0	0	1	0	0	0	0	0	0	0	0	1
Q14938_NFIX	Q14938	NFIX	0	0	0	0	0	0	0	0	0	0	0	1	0	1	0	1	3
Q14999_CUL7	Q14999	CUL7	0	0	0	0	0	0	0	0	0	0	0	1	0	0	0	0	1
Q149N8_SHPRH	Q149N8	SHPRH	0	0	0	0	0	0	0	1	0	0	0	0	0	0	0	0	1
Q14CN2_CLCA4	Q14CN2	CLCA4	0	0	1	1	0	1	0	0	0	0	0	0	0	0	0	0	3
Q14CN4_KRT72	Q14CN4	KRT72	1	1	0	0	0	0	0	0	0	0	0	0	0	0	0	0	2
Q14CZ8_HEPACAM	Q14CZ8	HEPACAM	0	0	1	0	0	0	0	1	0	0	0	0	0	0	0	0	2
Q15008_PSMD6	Q15008	PSMD6	0	0	0	0	0	0	0	0	0	0	0	0	1	0	0	0	1
Q15011_HERPUD1	Q15011	HERPUD1	0	0	0	0	0	0	0	0	0	0	0	0	1	0	0	0	1
Q15025_TNIP1	Q15025	TNIP1	0	0	0	1	0	0	0	0	0	0	0	0	0	0	0	0	1
Q15027_ACAP1	Q15027	ACAP1	0	1	0	0	0	0	0	0	1	0	0	0	0	0	0	-1	2
Q15043_SLC39A14	Q15043	SLC39A14	0	0	0	0	0	0	0	1	0	0	0	0	1	0	1	0	3
Q15047_SETDB1	Q15047	SETDB1	0	0	0	0	0	0	0	0	0	0	0	1	0	0	0	0	1
Q15049_MLC1	Q15049	MLC1	0	0	1	0	0	0	0	0	0	0	0	0	0	0	0	0	1
Q15067_ACOX1	Q15067	ACOX1	0	0	0	0	0	0	0	1	0	0	0	0	0	0	0	0	1
Q15084_PDIA6	Q15084	PDIA6	0	0	0	0	0	0	0	0	0	0	0	0	1	0	0	0	1
Q15109_AGER	Q15109	AGER	0	0	0	0	0	0	0	0	1	1	1	0	0	0	0	0	3
Q15111_PLCL1	Q15111	PLCL1	0	0	1	0	0	0	0	0	0	0	0	0	0	1	0	0	2
Q15113_PCOLCE	Q15113	PCOLCE	0	1	0	0	0	0	0	0	0	0	0	0	0	0	0	0	1
Q15118_PDK1	Q15118	PDK1	0	0	0	0	0	0	0	0	0	0	0	0	0	0	1	0	1
Q15119_PDK2	Q15119	PDK2	0	0	0	0	0	0	1	0	0	0	0	0	0	0	0	0	1
Q15121_PEA15	Q15121	PEA15	0	1	0	0	0	0	0	0	0	0	0	0	0	0	0	0	1
Q15125_EBP	Q15125	EBP	0	0	0	1	0	0	0	1	0	0	0	0	0	0	0	0	2
Q15139_PRKD1	Q15139	PRKD1	0	0	1	0	0	0	0	0	0	0	0	0	0	1	0	0	2
Q15147_PLCB4	Q15147	PLCB4	0	0	0	1	0	0	0	0	0	0	0	0	0	1	0	0	2
Q15155_NOMO1	Q15155	NOMO1	0	0	0	0	0	0	0	0	0	0	0	0	1	0	0	0	1
Q15166_PON3	Q15166	PON3	0	0	0	0	0	0	0	1	1	1	0	0	0	0	0	0	3
Q15170_TCEAL1	Q15170	TCEAL1	0	0	0	0	0	0	0	0	0	0	0	0	1	0	0	0	1
Q15223_NECTIN1	Q15223	NECTIN1	0	0	1	0	1	0	0	0	0	0	0	0	0	0	0	0	2
Q15274_QPRT	Q15274	QPRT	0	-1	0	0	0	0	1	1	0	0	0	0	0	0	0	0	2
Q15306_IRF4	Q15306	IRF4	0	0	0	1	0	0	0	0	0	0	0	0	0	0	1	0	2
Q15349_RPS6KA2	Q15349	RPS6KA2	0	0	1	0	0	0	0	0	0	0	0	0	0	0	0	0	1
Q15361_TTF1	Q15361	TTF1	0	0	0	1	0	0	0	0	0	0	0	0	0	0	1	0	2
Q15388_TOMM20	Q15388	TOMM20	0	0	1	0	0	0	0	1	0	0	0	0	0	0	0	0	2
Q15438_CYTH1	Q15438	CYTH1	0	0	1	0	0	0	0	0	0	0	0	0	0	0	1	0	2
Q15493_RGN	Q15493	RGN	0	1	0	-1	0	0	0	0	0	0	0	0	1	0	0	0	2
Q15542_TAF5	Q15542	TAF5	0	0	0	0	0	0	1	0	0	0	0	0	0	0	0	0	1
Q15545_TAF7	Q15545	TAF7	0	0	1	0	0	0	0	0	0	0	0	0	0	0	0	0	1
Q15629_TRAM1	Q15629	TRAM1	0	0	0	0	0	0	0	0	0	0	0	0	1	0	0	0	1
Q15646_OASL	Q15646	OASL	0	0	0	0	0	0	0	0	0	0	0	0	0	0	1	0	1
Q15648_MED1	Q15648	MED1	1	0	1	1	0	0	0	0	0	0	0	0	0	0	0	0	3
Q15650_TRIP4	Q15650	TRIP4	1	0	0	0	0	0	0	0	0	0	0	0	0	0	0	0	1
Q15700_DLG2	Q15700	DLG2	0	0	1	0	0	0	0	0	0	0	0	0	0	0	0	0	1
Q15782_CHI3L2	Q15782	CHI3L2	0	0	1	0	0	0	0	0	0	0	0	0	0	0	0	0	1
Q15796_SMAD2	Q15796	SMAD2	0	0	0	0	0	0	0	0	0	0	0	0	1	0	0	0	1
Q15800_MSMO1	Q15800	MSMO1	0	0	0	0	0	0	0	1	0	0	0	0	0	0	0	0	1
Q15818_NPTX1	Q15818	NPTX1	0	0	1	0	0	0	0	0	0	0	0	0	0	0	0	0	1
Q15847_ADIRF	Q15847	ADIRF	0	1	0	0	0	0	0	0	0	0	0	0	0	0	0	0	1
Q15848_ADIPOQ	Q15848	ADIPOQ	0	1	0	0	0	0	0	0	0	0	0	0	0	0	0	0	1
Q16082_HSPB2	Q16082	HSPB2	0	0	0	0	0	1	0	0	0	0	0	0	0	0	0	0	1
Q16143_SNCB	Q16143	SNCB	0	1	1	0	0	0	0	0	0	0	0	0	0	0	0	0	2
Q16352_INA	Q16352	INA	0	0	1	0	0	0	0	0	0	0	0	0	0	1	0	0	2
Q16555_DPYSL2	Q16555	DPYSL2	0	0	1	0	0	0	0	0	0	0	0	0	0	0	0	0	1
Q16566_CAMK4	Q16566	CAMK4	0	0	1	0	0	0	0	0	0	0	0	0	0	0	0	0	1
Q16586_SGCA	Q16586	SGCA	0	0	0	0	0	1	0	0	0	0	0	0	0	0	0	0	1
Q16594_TAF9	Q16594	TAF9	0	0	0	0	1	0	0	0	0	0	0	0	0	0	0	0	1
Q16595_FXN	Q16595	FXN	0	0	0	0	0	0	0	0	0	0	0	0	1	0	0	0	1
Q16619_CTF1	Q16619	CTF1	1	0	0	0	0	0	0	0	0	0	0	1	0	1	0	0	3
Q16627_CCL14	Q16627	CCL14	0	1	0	0	0	0	0	0	0	0	0	0	0	0	0	0	1
Q16653_MOG	Q16653	MOG	0	0	1	0	0	0	0	0	0	0	0	0	0	0	0	0	1
Q16654_PDK4	Q16654	PDK4	0	0	0	0	0	0	0	1	0	0	0	0	0	0	0	0	1
Q16678_CYP1B1	Q16678	CYP1B1	0	0	0	0	0	0	0	0	0	0	0	0	0	1	0	0	1
Q16698_DECR1	Q16698	DECR1	0	0	0	0	0	0	0	1	0	0	0	0	0	0	0	0	1
Q16720_ATP2B3	Q16720	ATP2B3	0	0	1	0	0	0	0	0	0	0	0	0	0	0	0	0	1
Q16762_TST	Q16762	TST	0	0	0	0	0	0	0	1	0	0	0	0	0	0	0	0	1
Q16777_HIST2H2AC	Q16777	HIST2H2AC	1	0	0	0	0	0	0	0	0	0	0	0	0	0	0	0	1
Q16790_CA9	Q16790	CA9	0	0	0	0	0	0	0	0	0	0	0	0	0	0	1	0	1
Q16816_PHKG1	Q16816	PHKG1	0	0	1	0	0	0	0	0	0	0	0	1	0	0	0	0	2
Q16819_MEP1A	Q16819	MEP1A	0	0	0	1	0	0	0	0	0	0	0	0	0	0	0	0	1
Q16822_PCK2	Q16822	PCK2	0	0	0	0	0	0	1	1	0	0	0	0	0	0	0	0	2
Q16849_PTPRN	Q16849	PTPRN	0	0	1	0	0	0	0	0	0	0	0	0	0	0	0	0	1
Q16851_UGP2	Q16851	UGP2	0	0	0	0	0	0	0	1	0	0	0	0	0	0	0	0	1
Q17RN3_FAM98C	Q17RN3	FAM98C	0	0	0	0	0	0	0	1	0	0	0	0	0	1	0	0	2
Q17RW2_COL24A1	Q17RW2	COL24A1	1	0	0	0	0	0	0	0	0	0	0	0	0	0	0	0	1
Q17RY0_CPEB4	Q17RY0	CPEB4	0	0	1	0	0	0	0	1	0	0	0	0	0	0	0	0	2
Q1EHB4_SLC5A12	Q1EHB4	SLC5A12	0	0	0	1	0	0	1	0	0	0	0	0	0	0	1	0	3
Q24JP5_TMEM132A	Q24JP5	TMEM132A	0	0	1	0	0	0	0	0	0	0	0	0	0	0	0	0	1
Q2KHR2_RFX7	Q2KHR2	RFX7	1	0	0	0	0	0	0	0	0	0	0	0	0	0	0	0	1
Q2M2H8_MGAM2	Q2M2H8	MGAM2	0	0	0	0	0	0	1	1	0	0	0	0	0	0	0	0	2
Q2M2I8_AAK1	Q2M2I8	AAK1	0	0	0	0	0	0	0	0	0	0	0	0	1	0	0	0	1
Q2M329_CCDC96	Q2M329	CCDC96	-1	0	0	0	0	0	1	1	0	0	0	0	0	0	0	0	2
Q2M3D2_EXOC3L2	Q2M3D2	EXOC3L2	0	0	0	0	0	0	0	1	0	0	0	0	0	0	0	0	1
Q2NL98_VMAC	Q2NL98	VMAC	0	0	0	0	0	0	0	0	0	0	0	0	0	1	0	0	1
Q2PZI1_DPY19L1	Q2PZI1	DPY19L1	0	0	1	0	0	0	0	0	0	0	0	0	0	0	0	0	1
Q2TAA5_ALG11	Q2TAA5	ALG11	0	0	0	0	0	0	0	0	0	0	0	0	0	0	1	0	1
Q2TB90_HKDC1	Q2TB90	HKDC1	0	0	1	0	0	0	0	0	0	0	0	0	1	0	0	0	2
Q2TBA0_KLHL40	Q2TBA0	KLHL40	0	0	0	0	0	1	0	0	0	0	0	0	0	0	0	0	1
Q2VPK5_CTU2	Q2VPK5	CTU2	0	0	0	0	0	1	0	0	0	0	0	0	0	0	0	0	1
Q30134_HLA-DRB1	Q30134	HLA-DRB1	0	0	0	0	0	0	0	0	0	1	1	0	0	0	0	0	2
Q30154_HLA-DRB5	Q30154	HLA-DRB5	0	0	0	1	0	0	0	0	0	0	0	0	0	0	0	0	1
Q330K2_NDUFAF6	Q330K2	NDUFAF6	0	0	1	0	0	0	0	1	0	0	0	0	0	0	0	0	2
Q3LXA3_TKFC	Q3LXA3	TKFC	0	0	0	0	0	0	1	1	0	0	0	0	0	0	0	0	2
Q3MIR4_TMEM30B	Q3MIR4	TMEM30B	0	0	0	1	0	0	0	0	0	0	0	0	0	0	1	0	2
Q3MIT2_PUS10	Q3MIT2	PUS10	0	0	0	0	0	0	0	0	1	0	0	0	0	1	1	0	3
Q3SXM5_HSDL1	Q3SXM5	HSDL1	0	0	1	0	0	0	0	0	0	0	0	0	0	0	0	0	1
Q3SY69_ALDH1L2	Q3SY69	ALDH1L2	0	0	0	0	0	0	0	0	0	0	0	0	1	0	0	0	1
Q3YBM2_TMEM176B	Q3YBM2	TMEM176B	0	0	0	0	0	0	0	1	0	0	0	0	0	0	0	0	1
Q3ZCW2_LGALSL	Q3ZCW2	LGALSL	0	0	1	0	0	0	0	0	0	0	0	0	0	0	0	0	1
Q495M3_SLC36A2	Q495M3	SLC36A2	0	1	0	0	0	0	1	0	0	0	0	0	0	0	0	0	2
Q495W5_FUT11	Q495W5	FUT11	1	0	0	0	0	0	0	0	0	0	0	0	0	0	0	0	1
Q49AR2_C5orf22	Q49AR2	C5orf22	0	0	0	0	0	0	0	0	0	0	0	0	0	1	0	0	1
Q4G0J3_LARP7	Q4G0J3	LARP7	0	0	0	0	0	0	0	0	0	0	0	0	1	0	0	0	1
Q4G0N4_NADK2	Q4G0N4	NADK2	0	0	0	0	0	0	0	1	0	0	0	0	0	0	0	0	1
Q4G0X4_KCTD21	Q4G0X4	KCTD21	1	0	1	0	0	0	0	1	0	0	0	0	0	0	0	0	3
Q4KMQ1_TPRN	Q4KMQ1	TPRN	0	0	1	1	0	0	0	0	0	0	0	0	0	0	1	0	3
Q4U2R6_MRPL51	Q4U2R6	MRPL51	0	0	0	1	0	0	0	0	0	0	0	0	0	0	1	0	2
Q4U2R8_SLC22A6	Q4U2R8	SLC22A6	0	0	0	0	0	0	1	0	0	0	0	0	0	0	0	0	1
Q4V328_GRIPAP1	Q4V328	GRIPAP1	0	1	0	0	0	0	0	0	0	0	0	0	1	0	0	0	2
Q4V339_CBWD6	Q4V339	CBWD6	0	0	1	0	0	0	0	0	0	0	0	0	0	0	0	0	1
Q52LD8_RFTN2	Q52LD8	RFTN2	0	0	1	0	0	0	0	0	0	0	0	0	0	0	0	0	1
Q53EP0_FNDC3B	Q53EP0	FNDC3B	0	0	0	0	0	0	0	0	0	0	0	0	1	0	0	0	1
Q53ET0_CRTC2	Q53ET0	CRTC2	0	0	0	0	0	0	1	0	0	0	1	0	0	0	0	0	2
Q53EU6_GPAT3	Q53EU6	GPAT3	0	0	0	0	0	0	1	0	0	0	0	0	0	0	0	0	1
Q53FP2_TMEM35A	Q53FP2	TMEM35A	0	0	1	0	0	0	0	0	0	0	0	0	0	0	0	0	1
Q53GD3_SLC44A4	Q53GD3	SLC44A4	0	0	0	1	0	0	0	0	0	0	0	0	0	1	1	0	3
Q53GT1_KLHL22	Q53GT1	KLHL22	0	0	0	0	0	0	0	0	0	0	0	0	0	1	0	0	1
Q53HV7_SMUG1	Q53HV7	SMUG1	0	0	0	0	0	0	0	0	0	0	0	1	0	0	0	0	1
Q53R41_FASTKD1	Q53R41	FASTKD1	0	0	0	1	0	0	0	0	0	0	0	0	0	0	0	0	1
Q53RY4_KRTCAP3	Q53RY4	KRTCAP3	0	0	0	1	0	0	0	0	0	0	0	0	0	1	0	0	2
Q53S58_TMEM177	Q53S58	TMEM177	0	0	1	0	0	0	0	1	0	0	0	0	0	0	0	0	2
Q53TN4_CYBRD1	Q53TN4	CYBRD1	0	1	0	0	0	0	0	0	0	0	0	0	1	0	0	0	2
Q562E7_WDR81	Q562E7	WDR81	0	0	0	0	0	0	0	0	0	0	0	0	1	0	0	0	1
Q587I9_SFT2D3	Q587I9	SFT2D3	0	0	0	0	0	0	0	0	0	0	0	0	0	1	0	0	1
Q587J7_TDRD12	Q587J7	TDRD12	0	0	0	0	0	0	0	1	0	0	0	0	0	0	0	0	1
Q58DX5_NAALADL2	Q58DX5	NAALADL2	1	0	0	0	0	0	0	0	0	0	0	0	0	1	0	0	2
Q58EX2_SDK2	Q58EX2	SDK2	0	1	0	0	0	0	0	0	0	0	0	0	0	0	0	0	1
Q59EK9_RUNDC3A	Q59EK9	RUNDC3A	0	0	1	0	0	0	0	0	0	0	0	0	0	0	0	0	1
Q5BJF2_TMEM97	Q5BJF2	TMEM97	1	0	0	0	0	0	0	1	0	0	0	0	0	0	0	0	2
Q5BJH7_YIF1B	Q5BJH7	YIF1B	0	0	1	0	0	0	0	0	0	0	0	0	0	0	0	0	1
Q5BKT4_ALG10	Q5BKT4	ALG10	0	0	0	0	0	0	0	0	0	0	0	1	0	0	0	0	1
Q5BKX8_CAVIN4	Q5BKX8	CAVIN4	0	0	0	0	0	1	0	0	0	0	0	0	0	0	0	0	1
Q5EBL4_RILPL1	Q5EBL4	RILPL1	0	0	1	0	0	0	0	0	0	0	0	0	0	0	0	0	1
Q5EG05_CARD16	Q5EG05	CARD16	0	0	1	0	0	0	0	1	1	0	1	0	0	-1	1	0	5
Q5F1R6_DNAJC21	Q5F1R6	DNAJC21	0	0	-1	1	0	0	0	0	0	0	0	0	0	1	0	0	2
Q5FWE3_PRRT3	Q5FWE3	PRRT3	0	0	1	0	1	0	0	0	0	0	0	0	0	0	0	0	2
Q5GJ75_TNFAIP8L3	Q5GJ75	TNFAIP8L3	0	0	0	0	0	0	1	1	0	0	0	0	0	0	0	0	2
Q5HYI7_MTX3	Q5HYI7	MTX3	0	0	1	0	0	0	0	0	0	0	0	0	-1	0	1	0	2
Q5JPH6_EARS2	Q5JPH6	EARS2	0	0	0	0	0	0	0	0	0	0	0	0	0	1	0	0	1
Q5JQC9_AKAP4	Q5JQC9	AKAP4	0	1	0	0	0	0	0	0	0	0	0	0	0	0	0	0	1
Q5JR98_TCTEX1D4	Q5JR98	TCTEX1D4	0	1	1	0	0	0	0	0	0	0	0	0	0	0	0	0	2
Q5JS54_PSMG4	Q5JS54	PSMG4	1	0	0	0	0	0	0	0	0	0	0	0	0	0	0	0	1
Q5JU85_IQSEC2	Q5JU85	IQSEC2	0	0	1	0	0	0	0	0	0	0	0	0	0	0	0	0	1
Q5JVS0_HABP4	Q5JVS0	HABP4	0	0	1	0	0	0	0	0	0	0	0	0	0	0	0	0	1
Q5KU26_COLEC12	Q5KU26	COLEC12	0	0	0	0	0	0	0	0	1	0	0	0	0	1	0	0	2
Q5MY95_ENTPD8	Q5MY95	ENTPD8	0	1	0	1	0	0	0	1	0	0	0	0	0	0	0	0	3
Q5NDL2_EOGT	Q5NDL2	EOGT	1	0	0	0	0	0	0	0	0	0	0	0	0	1	0	0	2
Q5S007_LRRK2	Q5S007	LRRK2	0	0	0	0	0	0	0	0	0	0	1	0	0	0	0	0	1
Q5SGD2_PPM1L	Q5SGD2	PPM1L	1	0	1	1	0	0	0	0	0	0	0	0	0	0	1	0	4
Q5SQI0_ATAT1	Q5SQI0	ATAT1	0	0	1	0	0	0	0	0	0	0	0	0	0	0	0	0	1
Q5SRH9_TTC39A	Q5SRH9	TTC39A	0	0	0	1	0	0	0	0	0	1	0	0	0	0	1	0	3
Q5SW96_LDLRAP1	Q5SW96	LDLRAP1	0	0	0	0	0	0	0	1	0	0	0	0	0	0	1	0	2
Q5SWX8_ODR4	Q5SWX8	ODR4	0	0	0	0	0	0	0	0	0	0	0	0	1	0	0	0	1
Q5SYC1_CLVS2	Q5SYC1	CLVS2	0	0	1	0	0	0	0	0	0	0	0	0	0	0	0	0	1
Q5T013_HYI	Q5T013	HYI	0	1	0	0	0	0	0	0	0	0	0	0	0	0	0	0	1
Q5T0D9_TPRG1L	Q5T0D9	TPRG1L	0	0	1	0	0	0	0	0	0	0	0	0	0	0	0	0	1
Q5T0F9_CC2D1B	Q5T0F9	CC2D1B	0	0	1	0	0	0	0	0	0	0	0	0	0	0	0	0	1
Q5T0Z8_C6orf132	Q5T0Z8	C6orf132	0	0	0	0	0	0	0	0	0	0	0	0	0	1	0	0	1
Q5T2W1_PDZK1	Q5T2W1	PDZK1	0	0	1	0	0	0	0	0	0	0	0	0	0	0	0	0	1
Q5T3I0_GPATCH4	Q5T3I0	GPATCH4	0	0	1	0	0	0	0	0	0	0	0	0	0	0	0	0	1
Q5T5U3_ARHGAP21	Q5T5U3	ARHGAP21	0	0	1	0	0	0	0	0	0	0	0	0	0	0	0	0	1
Q5T5X7_BEND3	Q5T5X7	BEND3	0	1	0	0	1	0	0	0	0	0	0	0	0	-1	0	0	2
Q5T6J7_IDNK	Q5T6J7	IDNK	0	0	0	0	0	0	0	1	0	0	0	0	0	0	0	0	1
Q5T7N2_L1TD1	Q5T7N2	L1TD1	0	1	0	0	0	0	0	0	0	0	0	0	0	0	0	0	1
Q5T7N3_KANK4	Q5T7N3	KANK4	0	0	0	0	0	0	1	0	0	0	0	0	1	0	0	0	2
Q5T848_GPR158	Q5T848	GPR158	0	1	1	0	0	0	0	0	0	0	0	0	0	0	0	0	2
Q5T8D3_ACBD5	Q5T8D3	ACBD5	0	0	0	0	0	0	0	1	0	0	0	0	0	0	0	0	1
Q5T9A4_ATAD3B	Q5T9A4	ATAD3B	0	0	1	0	0	0	0	0	0	0	0	0	0	0	0	0	1
Q5T9C2_FAM102A	Q5T9C2	FAM102A	0	0	0	0	0	0	0	0	0	0	0	0	0	0	1	0	1
Q5TA50_CPTP	Q5TA50	CPTP	0	0	1	0	0	0	0	1	0	0	0	0	0	0	0	0	2
Q5TAQ9_DCAF8	Q5TAQ9	DCAF8	0	0	0	0	0	0	0	1	0	0	0	0	0	0	0	0	1
Q5TBA9_FRY	Q5TBA9	FRY	0	0	0	0	0	0	0	0	0	0	0	0	0	1	0	0	1
Q5TBC7_BCL2L15	Q5TBC7	BCL2L15	0	0	0	1	0	0	0	0	0	0	0	0	1	0	1	0	3
Q5TC12_ATPAF1	Q5TC12	ATPAF1	0	0	1	0	0	0	0	1	0	0	0	0	0	0	1	0	3
Q5TEU4_NDUFAF5	Q5TEU4	NDUFAF5	0	0	1	0	0	0	0	1	0	0	0	0	0	0	0	0	2
Q5TF21_SOGA3	Q5TF21	SOGA3	0	0	1	0	0	0	0	0	0	0	0	0	0	0	0	0	1
Q5TGY1_TMCO4	Q5TGY1	TMCO4	0	0	0	0	0	0	0	0	0	0	0	0	0	1	1	0	2
Q5TH69_ARFGEF3	Q5TH69	ARFGEF3	0	0	0	0	0	0	0	0	0	0	0	0	0	1	0	0	1
Q5VST6_ABHD17B	Q5VST6	ABHD17B	0	0	1	0	0	0	0	1	0	0	0	0	0	0	0	0	2
Q5VSY0_GKAP1	Q5VSY0	GKAP1	0	0	0	0	0	0	0	0	0	0	0	0	1	0	0	0	1
Q5VT66_MARC1	Q5VT66	2020-03-01	0	0	1	0	0	-1	0	1	0	0	0	0	0	1	0	0	3
Q5VTJ3_KLHDC7A	Q5VTJ3	KLHDC7A	0	0	0	0	0	0	1	0	0	0	0	0	0	0	0	0	1
Q5VTR2_RNF20	Q5VTR2	RNF20	0	1	0	0	0	0	0	0	0	0	0	0	0	0	0	0	1
Q5VTT5_MYOM3	Q5VTT5	MYOM3	0	0	0	1	0	1	0	0	0	0	0	0	0	0	0	0	2
Q5VU65_NUP210L	Q5VU65	NUP210L	0	0	0	1	0	0	0	0	0	0	0	0	0	0	0	0	1
Q5VUA4_ZNF318	Q5VUA4	ZNF318	0	0	0	0	0	0	0	0	1	0	0	0	0	0	0	0	1
Q5VV42_CDKAL1	Q5VV42	CDKAL1	0	0	0	0	0	0	0	0	0	0	0	0	1	0	0	0	1
Q5VVM6_CCDC30	Q5VVM6	CCDC30	0	0	0	0	1	0	0	0	0	0	0	0	0	0	0	0	1
Q5VVQ6_YOD1	Q5VVQ6	YOD1	0	0	1	0	0	0	0	0	0	0	0	0	0	0	0	0	1
Q5VWJ9_SNX30	Q5VWJ9	SNX30	0	0	1	0	0	0	0	0	1	1	1	0	0	0	0	0	4
Q5VWQ0_RSBN1	Q5VWQ0	RSBN1	1	0	0	0	0	0	0	0	0	0	0	1	0	0	0	0	2
Q5VXT5_SYPL2	Q5VXT5	SYPL2	0	0	0	0	0	1	0	0	0	0	0	0	0	0	0	0	1
Q5VY09_IER5	Q5VY09	IER5	0	0	0	0	0	0	0	0	0	0	0	0	1	0	0	0	1
Q5VYS8_ZCCHC6	Q5VYS8	ZCCHC6	0	0	0	0	0	0	0	0	0	0	0	0	0	1	0	0	1
Q5VYV7_SLX4IP	Q5VYV7	SLX4IP	0	0	0	0	0	0	1	1	0	0	0	0	1	0	0	0	3
Q5VYY1_ANKRD22	Q5VYY1	ANKRD22	0	0	0	1	0	0	0	0	0	0	0	0	0	0	1	0	2
Q5W111_SPRYD7	Q5W111	SPRYD7	0	0	1	0	0	0	0	0	0	0	0	0	0	1	1	0	3
Q63HM1_AFMID	Q63HM1	AFMID	0	1	0	0	0	0	0	0	1	0	0	0	1	0	0	0	3
Q63HQ2_EGFLAM	Q63HQ2	EGFLAM	0	0	0	1	0	0	0	0	0	0	0	1	0	0	0	0	2
Q641Q2_WASHC2A	Q641Q2	WASHC2A	0	1	0	0	0	0	0	0	0	0	0	0	0	0	0	0	1
Q643R3_LPCAT4	Q643R3	LPCAT4	0	0	1	1	0	0	0	0	0	0	0	0	0	-1	1	0	3
Q66K79_CPZ	Q66K79	CPZ	1	0	0	0	0	0	0	0	0	0	0	0	0	0	0	0	1
Q674X7_KAZN	Q674X7	KAZN	0	0	1	0	0	0	0	0	0	0	0	0	0	0	0	0	1
Q684P5_RAP1GAP2	Q684P5	RAP1GAP2	0	0	1	0	0	0	0	0	0	0	0	0	0	0	1	0	2
Q687X5_STEAP4	Q687X5	STEAP4	0	0	0	0	0	0	0	0	0	0	0	0	0	1	0	0	1
Q68CP9_ARID2	Q68CP9	ARID2	0	0	0	1	0	0	0	0	0	0	0	0	0	0	0	0	1
Q68CZ1_RPGRIP1L	Q68CZ1	RPGRIP1L	0	0	1	0	0	0	0	0	0	0	0	0	0	0	0	0	1
Q68D51_DENND2C	Q68D51	DENND2C	0	1	0	0	1	0	0	0	0	0	0	0	0	0	0	0	2
Q68D91_MBLAC2	Q68D91	MBLAC2	0	0	1	0	0	0	0	1	0	0	0	0	0	1	0	0	3
Q68DH5_LMBRD2	Q68DH5	LMBRD2	0	0	1	0	0	0	1	0	0	0	0	0	0	1	0	0	3
Q68DK2_ZFYVE26	Q68DK2	ZFYVE26	0	0	1	0	0	0	0	0	1	0	0	0	0	0	0	0	2
Q68DL7_C18orf63	Q68DL7	C18orf63	0	0	0	0	0	0	0	0	0	0	0	0	0	0	1	0	1
Q68DN1_C2orf16	Q68DN1	C2orf16	0	1	0	0	0	0	0	1	0	0	0	0	0	0	0	0	2
Q68DQ2_CRYBG3	Q68DQ2	CRYBG3	0	0	0	0	0	0	0	0	0	0	0	0	0	0	1	0	1
Q68DU8_KCTD16	Q68DU8	KCTD16	0	0	1	0	0	0	0	0	0	0	0	0	0	0	0	0	1
Q695T7_SLC6A19	Q695T7	SLC6A19	0	1	0	0	0	0	1	0	0	0	0	0	0	0	0	0	2
Q69YW2_STUM	Q69YW2	STUM	0	0	1	0	0	0	0	0	0	0	0	0	0	0	0	0	1
Q6AI08_HEATR6	Q6AI08	HEATR6	0	0	1	0	0	0	0	0	0	0	0	0	0	0	0	0	1
Q6AI39_BICRAL	Q6AI39	BICRAL	0	0	0	1	0	0	0	0	0	0	0	0	0	0	0	0	1
Q6DKI1_RPL7L1	Q6DKI1	RPL7L1	0	0	0	0	0	0	0	1	0	0	0	0	0	0	0	0	1
Q6DN90_IQSEC1	Q6DN90	IQSEC1	0	0	1	0	0	0	0	1	0	0	0	0	0	1	0	0	3
Q6E0U4_DMKN	Q6E0U4	DMKN	0	0	0	0	1	0	0	0	0	0	0	0	0	0	0	0	1
Q6F5E8_CARMIL2	Q6F5E8	CARMIL2	0	0	1	0	0	0	0	0	0	0	0	0	0	0	0	0	1
Q6GPI1_CTRB2	Q6GPI1	CTRB2	0	0	0	0	0	0	0	0	0	0	0	0	1	0	0	0	1
Q6H8Q1_ABLIM2	Q6H8Q1	ABLIM2	0	0	1	0	0	1	0	0	0	0	0	0	0	0	0	0	2
Q6IB77_GLYAT	Q6IB77	GLYAT	0	0	0	0	0	0	1	1	0	1	0	0	0	0	0	0	3
Q6ICB0_DESI1	Q6ICB0	DESI1	0	0	1	1	0	0	0	0	0	0	0	0	0	0	1	0	3
Q6IPR1_ETFRF1	Q6IPR1	ETFRF1	0	0	0	0	0	0	0	1	0	0	0	0	0	0	0	0	1
Q6IQ26_DENND5A	Q6IQ26	DENND5A	0	0	0	0	0	0	0	0	0	1	0	0	0	0	0	0	1
Q6ISB3_GRHL2	Q6ISB3	GRHL2	0	0	0	0	0	0	0	0	0	0	0	0	0	1	0	0	1
Q6IWH7_ANO7	Q6IWH7	ANO7	0	1	0	0	0	0	0	0	0	0	0	0	0	1	0	0	2
Q6KCM7_SLC25A25	Q6KCM7	SLC25A25	0	0	1	0	0	0	0	1	0	0	0	0	0	0	0	0	2
Q6NT55_CYP4F22	Q6NT55	CYP4F22	1	0	0	1	0	0	0	0	0	0	0	0	0	1	0	0	3
Q6NTF9_RHBDD2	Q6NTF9	RHBDD2	0	0	1	0	0	0	0	0	0	0	0	0	0	0	0	0	1
Q6NUJ1_PSAPL1	Q6NUJ1	PSAPL1	0	0	0	1	0	0	0	0	0	0	0	0	0	0	1	0	2
Q6NUK4_REEP3	Q6NUK4	REEP3	1	0	0	0	0	0	0	0	1	0	0	0	0	0	0	0	2
Q6NUN0_ACSM5	Q6NUN0	ACSM5	0	0	0	0	0	0	1	1	0	0	0	0	0	0	0	0	2
Q6NUS8_UGT3A1	Q6NUS8	UGT3A1	0	0	0	0	0	0	1	1	0	0	0	0	0	0	0	0	2
Q6NXR0_IRGC	Q6NXR0	IRGC	0	1	0	0	1	0	0	0	0	0	0	1	0	0	0	0	3
Q6NY19_KANK3	Q6NY19	KANK3	0	0	0	0	0	0	1	0	1	0	0	0	0	0	0	0	2
Q6P1A2_LPCAT3	Q6P1A2	LPCAT3	0	0	0	0	0	0	0	0	0	0	0	0	1	0	0	0	1
Q6P1Q0_LETMD1	Q6P1Q0	LETMD1	0	0	0	0	0	0	0	1	0	0	0	0	0	0	0	0	1
Q6P2I3_FAHD2B	Q6P2I3	FAHD2B	0	0	1	0	0	0	0	0	0	0	0	0	0	0	0	0	1
Q6P2M8_PNCK	Q6P2M8	PNCK	0	0	1	0	0	0	0	0	0	0	0	0	0	0	0	0	1
Q6P4A7_SFXN4	Q6P4A7	SFXN4	0	0	0	0	0	0	0	1	0	0	0	0	0	0	0	0	1
Q6P4E1_CASC4	Q6P4E1	CASC4	0	0	0	0	0	0	0	0	0	0	0	0	1	1	0	0	2
Q6P4Q7_CNNM4	Q6P4Q7	CNNM4	0	0	0	1	0	0	0	0	0	0	0	0	0	0	0	0	1
Q6P589_TNFAIP8L2	Q6P589	TNFAIP8L2	0	0	1	0	0	0	0	0	0	0	0	0	1	0	0	0	2
Q6P5R6_RPL22L1	Q6P5R6	RPL22L1	0	0	0	0	0	0	0	0	0	0	0	0	0	0	1	0	1
Q6P6B1_ERICH5	Q6P6B1	ERICH5	0	0	0	1	0	0	0	0	0	0	0	0	0	1	0	0	2
Q6P995_FAM171B	Q6P995	FAM171B	0	1	0	0	1	0	0	0	0	0	0	0	0	0	0	0	2
Q6P996_PDXDC1	Q6P996	PDXDC1	0	0	0	0	0	0	0	0	0	0	0	0	0	1	0	0	1
Q6P9H5_GIMAP6	Q6P9H5	GIMAP6	0	0	0	1	0	0	0	0	0	0	0	0	0	1	0	0	2
Q6PFW1_PPIP5K1	Q6PFW1	PPIP5K1	0	0	0	0	0	0	0	1	0	0	0	0	0	1	0	0	2
Q6PGP7_TTC37	Q6PGP7	TTC37	0	1	0	0	0	0	0	0	0	0	0	0	0	0	0	0	1
Q6PHW0_IYD	Q6PHW0	IYD	0	0	0	1	0	0	1	1	0	0	0	0	0	0	0	0	3
Q6PI78_TMEM65	Q6PI78	TMEM65	0	0	1	0	0	0	0	0	0	0	0	0	0	0	0	0	1
Q6PIF6_MYO7B	Q6PIF6	MYO7B	0	0	0	1	0	0	1	0	0	0	0	0	0	0	0	0	2
Q6PJ69_TRIM65	Q6PJ69	TRIM65	0	0	0	0	0	0	0	0	0	0	1	0	0	0	0	0	1
Q6PJG2_ELMSAN1	Q6PJG2	ELMSAN1	0	0	1	0	0	0	0	1	0	0	0	0	0	0	0	0	2
Q6PJG6_BRAT1	Q6PJG6	BRAT1	0	0	1	0	0	0	0	0	0	0	0	0	0	0	0	0	1
Q6PJW8_CNST	Q6PJW8	CNST	1	0	1	0	0	0	0	0	0	0	0	0	0	0	0	0	2
Q6PL24_TMED8	Q6PL24	TMED8	0	0	0	0	0	0	0	0	1	0	0	0	0	0	0	0	1
Q6PUV4_CPLX2	Q6PUV4	CPLX2	0	0	1	0	0	0	0	0	0	0	0	0	0	0	0	0	1
Q6R2W3_ZBED9	Q6R2W3	ZBED9	0	0	0	0	0	1	0	0	0	0	0	0	0	1	0	0	2
Q6SZW1_SARM1	Q6SZW1	SARM1	0	0	1	0	0	0	0	0	0	0	0	0	0	0	0	0	1
Q6TFL3_CCDC171	Q6TFL3	CCDC171	0	0	0	0	0	0	1	1	0	0	0	0	0	0	0	0	2
Q6TFL4_KLHL24	Q6TFL4	KLHL24	0	0	0	0	0	0	0	0	0	1	0	0	0	0	0	0	1
Q6U841_SLC4A10	Q6U841	SLC4A10	0	0	1	0	0	0	0	0	0	0	0	0	0	1	0	0	2
Q6ULP2_AFTPH	Q6ULP2	AFTPH	0	0	0	0	0	0	0	0	0	0	0	0	0	1	1	0	2
Q6UUV7_CRTC3	Q6UUV7	CRTC3	0	0	1	0	0	0	0	0	0	0	0	0	0	0	0	0	1
Q6UW78_UQCC3	Q6UW78	UQCC3	0	0	0	1	0	0	0	1	0	0	0	0	0	0	0	0	2
Q6UWM9_UGT2A3	Q6UWM9	UGT2A3	0	0	0	0	0	0	1	1	0	0	0	0	0	0	0	0	2
Q6UWP7_LCLAT1	Q6UWP7	LCLAT1	0	0	0	0	0	0	0	0	0	0	0	0	1	0	0	0	1
Q6UWR7_ENPP6	Q6UWR7	ENPP6	0	0	1	0	0	0	0	0	0	0	0	1	0	1	0	0	3
Q6UWW8_CES3	Q6UWW8	CES3	0	0	0	1	0	0	0	1	0	0	0	0	0	0	0	0	2
Q6UX07_DHRS13	Q6UX07	DHRS13	0	0	0	0	0	0	0	0	0	0	0	0	0	1	0	0	1
Q6UX53_METTL7B	Q6UX53	METTL7B	0	0	1	1	0	0	1	1	0	0	0	0	0	0	0	0	4
Q6UXB4_CLEC4G	Q6UXB4	CLEC4G	0	0	0	0	0	0	0	1	0	0	0	0	0	0	0	0	1
Q6UXB8_PI16	Q6UXB8	PI16	0	0	1	0	0	0	0	0	0	0	0	0	0	0	0	0	1
Q6UXD5_SEZ6L2	Q6UXD5	SEZ6L2	0	0	1	0	0	0	0	0	0	0	0	0	0	1	0	0	2
Q6UXG2_KIAA1324	Q6UXG2	KIAA1324	0	0	0	0	0	0	0	0	0	0	0	0	1	1	0	0	2
Q6UXH0_ANGPTL8	Q6UXH0	ANGPTL8	0	0	0	0	0	0	0	0	0	0	1	0	0	0	0	0	1
Q6UXH1_CRELD2	Q6UXH1	CRELD2	0	0	0	0	0	0	0	0	0	0	0	0	1	0	0	0	1
Q6UY14_ADAMTSL4	Q6UY14	ADAMTSL4	1	0	0	0	1	0	0	1	0	0	0	0	0	0	0	0	3
Q6VN20_RANBP10	Q6VN20	RANBP10	0	0	0	1	0	0	0	0	0	0	0	0	0	0	0	0	1
Q6W4X9_MUC6	Q6W4X9	MUC6	0	1	0	0	0	0	0	0	0	0	0	0	0	0	1	0	2
Q6Y7W6_GIGYF2	Q6Y7W6	GIGYF2	0	0	0	0	0	0	0	0	0	0	0	1	0	0	0	0	1
Q6YN16_HSDL2	Q6YN16	HSDL2	0	0	0	0	0	0	0	1	0	0	0	0	0	0	0	0	1
Q6ZMH5_SLC39A5	Q6ZMH5	SLC39A5	0	0	0	1	0	0	1	1	0	0	0	0	0	0	0	0	3
Q6ZMM2_ADAMTSL5	Q6ZMM2	ADAMTSL5	0	0	0	0	0	0	0	0	0	0	0	0	0	1	0	0	1
Q6ZMU5_TRIM72	Q6ZMU5	TRIM72	0	0	0	0	0	1	0	0	0	0	0	0	0	0	0	0	1
Q6ZMY3_SPOCD1	Q6ZMY3	SPOCD1	0	0	0	0	0	0	0	0	0	0	0	0	0	1	0	0	1
Q6ZN66_GBP6	Q6ZN66	GBP6	0	0	0	0	1	0	0	0	0	0	0	0	0	0	0	0	1
Q6ZNB7_AGMO	Q6ZNB7	AGMO	0	1	0	0	0	0	0	1	0	0	0	0	0	0	0	0	2
Q6ZNE5_ATG14	Q6ZNE5	ATG14	0	0	0	0	0	1	0	0	0	0	0	0	0	0	0	0	1
Q6ZPD9_DPY19L3	Q6ZPD9	DPY19L3	0	0	1	0	0	0	0	0	0	0	0	1	0	1	0	0	3
Q6ZQN7_SLCO4C1	Q6ZQN7	SLCO4C1	0	0	0	1	0	0	1	0	0	0	0	0	0	0	0	0	2
Q6ZS30_NBEAL1	Q6ZS30	NBEAL1	0	0	0	0	0	0	0	0	0	0	0	0	0	0	1	0	1
Q6ZSS7_MFSD6	Q6ZSS7	MFSD6	0	0	1	0	0	0	0	0	0	0	0	0	0	0	0	0	1
Q6ZSZ5_ARHGEF18	Q6ZSZ5	ARHGEF18	0	0	0	0	0	0	0	0	0	0	0	0	0	0	1	0	1
Q6ZU35_KIAA1211	Q6ZU35	KIAA1211	0	0	1	0	0	0	0	0	0	0	0	0	0	0	0	0	1
Q6ZUM4_ARHGAP27	Q6ZUM4	ARHGAP27	0	0	0	1	0	0	0	0	0	0	0	0	0	0	1	0	2
Q6ZUT9_DENND5B	Q6ZUT9	DENND5B	0	0	0	0	0	0	0	1	0	1	0	0	0	0	0	0	2
Q6ZUV0_ACOT7L	Q6ZUV0	ACOT7L	0	0	1	0	0	0	0	0	0	0	0	0	0	0	0	0	1
Q6ZV89_SH2D5	Q6ZV89	SH2D5	0	1	1	0	0	0	0	0	0	0	0	0	0	0	0	0	2
Q6ZVL6_KIAA1549L	Q6ZVL6	KIAA1549L	0	1	0	0	0	0	0	0	0	0	0	0	0	0	0	0	1
Q6ZWB6_KCTD8	Q6ZWB6	KCTD8	0	1	1	0	0	0	0	0	0	0	0	0	0	0	0	0	2
Q6ZWJ1_STXBP4	Q6ZWJ1	STXBP4	0	0	0	1	0	0	1	1	0	0	0	0	0	1	0	0	4
Q6ZWL3_CYP4V2	Q6ZWL3	CYP4V2	0	1	0	0	0	0	0	1	0	0	0	0	0	0	0	0	2
Q6ZWT7_MBOAT2	Q6ZWT7	MBOAT2	0	0	1	0	0	0	0	0	0	0	0	0	0	1	0	0	2
Q709F0_ACAD11	Q709F0	ACAD11	0	0	0	0	0	0	1	1	0	0	0	0	0	0	0	0	2
Q717R9_CYS1	Q717R9	CYS1	0	1	0	0	0	0	1	0	0	0	0	0	0	0	0	0	2
Q71RC2_LARP4	Q71RC2	LARP4	0	0	0	0	0	0	0	1	0	0	0	0	0	0	0	0	1
Q75QN2_INTS8	Q75QN2	INTS8	1	0	0	0	0	0	0	0	0	0	0	0	0	0	0	0	1
Q75T13_PGAP1	Q75T13	PGAP1	0	0	1	0	0	0	0	0	0	0	0	0	0	0	0	0	1
Q765P7_MTSS1L	Q765P7	MTSS1L	0	0	1	0	0	0	0	1	0	0	0	0	0	0	0	0	2
Q7L099_RUFY3	Q7L099	RUFY3	0	0	1	0	0	0	0	1	0	0	0	0	0	0	0	0	2
Q7L0J3_SV2A	Q7L0J3	SV2A	0	0	1	0	0	0	0	0	0	0	0	0	0	0	0	0	1
Q7L0Q8_RHOU	Q7L0Q8	RHOU	0	0	0	0	0	0	1	1	0	0	0	0	0	0	0	0	2
Q7L1W4_LRRC8D	Q7L1W4	LRRC8D	0	0	0	0	0	0	0	0	0	0	0	0	0	0	1	0	1
Q7L273_KCTD9	Q7L273	KCTD9	1	0	0	0	0	0	0	0	0	0	0	0	0	0	0	0	1
Q7L311_ARMCX2	Q7L311	ARMCX2	0	0	0	0	0	0	0	0	0	0	0	1	0	0	0	0	1
Q7L576_CYFIP1	Q7L576	CYFIP1	0	1	0	0	0	0	0	0	0	0	0	0	0	0	0	0	1
Q7L592_NDUFAF7	Q7L592	NDUFAF7	0	0	1	0	0	0	0	0	0	0	0	0	0	0	1	0	2
Q7L5L3_GDPD3	Q7L5L3	GDPD3	0	0	0	1	0	0	0	0	0	0	0	0	0	0	1	0	2
Q7L7V1_DHX32	Q7L7V1	DHX32	0	0	0	1	0	0	0	1	0	0	0	0	0	1	1	0	4
Q7L804_RAB11FIP2	Q7L804	RAB11FIP2	0	0	1	0	0	0	0	0	0	0	0	1	1	0	0	0	3
Q7L9B9_EEPD1	Q7L9B9	EEPD1	0	0	1	0	0	0	0	0	0	0	0	0	0	0	0	0	1
Q7LBR1_CHMP1B	Q7LBR1	CHMP1B	0	0	0	0	0	0	0	0	0	0	0	0	1	0	0	0	1
Q7LGC8_CHST3	Q7LGC8	CHST3	0	0	0	1	0	0	0	0	0	0	0	0	0	0	0	0	1
Q7RTP6_MICAL3	Q7RTP6	MICAL3	0	0	1	0	0	0	0	1	0	0	0	0	0	0	0	0	2
Q7Z2H8_SLC36A1	Q7Z2H8	SLC36A1	0	0	0	0	0	0	0	0	0	0	0	0	0	1	0	0	1
Q7Z2T5_TRMT1L	Q7Z2T5	TRMT1L	0	0	0	0	0	0	0	1	0	0	0	0	0	0	0	0	1
Q7Z3B1_NEGR1	Q7Z3B1	NEGR1	0	0	1	0	0	0	0	0	0	0	0	0	0	0	0	0	1
Q7Z3C6_ATG9A	Q7Z3C6	ATG9A	0	0	1	0	0	0	0	0	0	0	0	0	0	0	0	0	1
Q7Z3E2_CCDC186	Q7Z3E2	CCDC186	1	0	0	0	0	0	0	0	0	0	0	0	0	0	0	0	1
Q7Z4K8_TRIM46	Q7Z4K8	TRIM46	0	1	1	0	0	0	0	0	0	0	0	0	0	0	0	0	2
Q7Z4R8_C6orf120	Q7Z4R8	C6orf120	0	0	0	0	0	0	0	1	1	0	0	0	0	0	1	0	3
Q7Z4V5_HDGFL2	Q7Z4V5	HDGFL2	0	1	0	0	0	0	0	0	0	0	0	0	0	0	0	0	1
Q7Z4W1_DCXR	Q7Z4W1	DCXR	0	0	0	0	0	0	0	1	0	0	0	0	0	0	0	0	1
Q7Z591_AKNA	Q7Z591	AKNA	0	1	0	0	0	0	0	0	1	0	0	0	0	1	0	0	3
Q7Z5N4_SDK1	Q7Z5N4	SDK1	1	0	0	0	0	0	0	0	0	0	0	0	0	0	0	0	1
Q7Z5P4_HSD17B13	Q7Z5P4	HSD17B13	0	0	0	0	0	0	0	1	0	1	0	0	0	0	0	0	2
Q7Z6E9_RBBP6	Q7Z6E9	RBBP6	0	0	0	0	0	0	0	0	0	0	0	0	1	0	0	0	1
Q7Z6G3_NECAB2	Q7Z6G3	NECAB2	0	1	1	0	0	0	0	0	0	0	0	0	0	0	0	0	2
Q7Z6L0_PRRT2	Q7Z6L0	PRRT2	0	0	1	0	0	0	0	0	0	0	0	0	0	0	0	0	1
Q7Z6R9_TFAP2D	Q7Z6R9	TFAP2D	0	0	0	0	1	1	0	0	0	0	0	0	0	0	0	0	2
Q7Z7L1_SLFN11	Q7Z7L1	SLFN11	1	0	0	0	0	0	0	0	1	1	0	0	0	0	0	0	3
Q7Z7M9_GALNT5	Q7Z7M9	GALNT5	0	0	0	1	0	0	0	0	0	0	0	0	0	0	1	0	2
Q86SF2_GALNT7	Q86SF2	GALNT7	0	0	0	0	0	0	0	0	0	0	0	0	0	1	0	0	1
Q86T13_CLEC14A	Q86T13	CLEC14A	0	0	0	0	0	0	0	0	1	0	0	0	0	0	0	0	1
Q86TD4_SRL	Q86TD4	SRL	0	0	0	0	0	1	0	0	0	0	0	0	0	0	0	0	1
Q86TI0_TBC1D1	Q86TI0	TBC1D1	0	1	0	0	0	0	0	0	0	0	0	0	0	0	0	0	1
Q86TI2_DPP9	Q86TI2	DPP9	0	0	0	0	0	0	0	1	0	0	0	0	0	0	0	0	1
Q86TM3_DDX53	Q86TM3	DDX53	0	0	0	0	0	1	0	0	0	0	0	0	0	0	0	0	1
Q86TM6_SYVN1	Q86TM6	SYVN1	0	0	0	0	0	0	0	1	0	0	0	0	1	0	0	0	2
Q86TV6_TTC7B	Q86TV6	TTC7B	0	0	1	0	0	0	0	0	0	0	0	0	0	0	0	0	1
Q86TW2_ADCK1	Q86TW2	ADCK1	0	0	0	0	0	0	1	0	0	0	0	0	0	0	0	0	1
Q86TX2_ACOT1	Q86TX2	ACOT1	0	0	0	0	0	0	0	1	0	0	0	0	0	0	0	0	1
Q86U06_RBM23	Q86U06	RBM23	0	0	0	0	0	0	0	0	1	0	0	0	0	0	0	0	1
Q86U10_ASPG	Q86U10	ASPG	0	0	0	0	0	0	1	1	0	0	0	0	0	0	0	0	2
Q86U37_LINC01551	Q86U37	LINC01551	0	0	1	0	0	0	0	0	0	0	0	0	0	0	0	0	1
Q86U70_LDB1	Q86U70	LDB1	0	0	0	0	0	0	0	0	0	0	0	1	0	1	0	0	2
Q86UD0_SAPCD2	Q86UD0	SAPCD2	0	0	0	0	0	0	0	0	0	0	0	0	1	1	0	0	2
Q86UK7_ZNF598	Q86UK7	ZNF598	0	0	0	1	0	0	0	0	0	0	0	0	0	0	0	0	1
Q86UN3_RTN4RL2	Q86UN3	RTN4RL2	0	0	1	0	0	0	0	0	0	0	0	0	0	0	0	0	1
Q86UP2_KTN1	Q86UP2	KTN1	0	0	0	0	0	0	0	0	0	0	0	0	1	0	0	0	1
Q86US8_SMG6	Q86US8	SMG6	1	0	0	0	0	0	0	0	0	0	0	0	0	0	0	0	1
Q86UV5_USP48	Q86UV5	USP48	0	0	0	0	0	0	0	0	0	0	0	0	0	1	0	0	1
Q86UW7_CADPS2	Q86UW7	CADPS2	0	0	1	0	0	0	0	0	0	0	0	0	0	0	0	0	1
Q86UX6_STK32C	Q86UX6	STK32C	0	0	1	0	0	0	0	0	0	0	0	0	0	0	0	0	1
Q86V87_FAM160B2	Q86V87	FAM160B2	1	0	0	0	0	0	0	0	0	0	0	0	0	0	0	0	1
Q86VD7_SLC25A42	Q86VD7	SLC25A42	0	0	1	0	0	0	1	1	0	0	0	0	0	1	0	0	4
Q86VE9_SERINC5	Q86VE9	SERINC5	0	0	0	0	0	0	0	0	0	0	0	0	0	0	1	0	1
Q86VF7_NRAP	Q86VF7	NRAP	0	0	0	0	1	0	0	0	0	1	0	0	0	0	0	0	2
Q86VW0_SESTD1	Q86VW0	SESTD1	1	0	1	0	0	0	0	0	1	0	0	0	0	0	0	0	3
Q86W34_AMZ2	Q86W34	AMZ2	0	0	0	0	0	0	0	1	0	0	0	0	0	0	0	0	1
Q86WA6_BPHL	Q86WA6	BPHL	0	0	0	0	0	0	0	1	0	0	0	0	0	0	0	0	1
Q86WA8_LONP2	Q86WA8	LONP2	0	0	1	0	0	0	0	1	0	0	0	0	0	0	0	0	2
Q86WG3_ATCAY	Q86WG3	ATCAY	0	0	1	0	0	0	0	0	0	1	0	0	0	0	0	0	2
Q86WP2_GPBP1	Q86WP2	GPBP1	0	1	0	0	0	0	0	0	0	0	0	0	0	0	0	0	1
Q86WV6_TMEM173	Q86WV6	TMEM173	0	0	0	0	0	0	0	0	0	0	0	0	1	0	0	0	1
Q86WW8_COA5	Q86WW8	COA5	0	0	0	0	0	0	0	1	0	0	0	0	0	0	0	0	1
Q86XA9_HEATR5A	Q86XA9	HEATR5A	0	0	1	0	0	0	0	0	0	0	0	0	0	0	0	0	1
Q86XE5_HOGA1	Q86XE5	HOGA1	0	0	0	0	0	0	1	1	0	0	0	0	0	0	0	0	2
Q86XK7_VSIG1	Q86XK7	VSIG1	0	0	0	0	0	0	0	0	0	0	0	0	0	0	1	0	1
Q86XL3_ANKLE2	Q86XL3	ANKLE2	0	0	1	0	0	0	0	0	0	0	0	0	0	0	0	0	1
Q86XP6_GKN2	Q86XP6	GKN2	0	0	0	0	1	0	0	0	0	0	0	0	0	0	1	0	2
Q86XZ4_SPATS2	Q86XZ4	SPATS2	0	0	0	0	0	0	0	0	0	0	0	0	0	0	1	0	1
Q86Y46_KRT73	Q86Y46	KRT73	0	0	1	0	0	0	0	0	0	0	0	0	0	0	0	0	1
Q86YB7_ECHDC2	Q86YB7	ECHDC2	0	0	0	0	0	0	0	1	0	0	0	0	0	0	0	0	1
Q86YB8_ERO1B	Q86YB8	ERO1B	0	0	0	0	0	0	0	0	0	0	0	0	1	0	0	0	1
Q86YH6_PDSS2	Q86YH6	PDSS2	0	0	0	1	0	0	0	1	0	0	0	0	0	0	0	0	2
Q86YM7_HOMER1	Q86YM7	HOMER1	0	0	1	0	0	0	0	0	0	0	0	0	0	0	0	0	1
Q86YS6_RAB43	Q86YS6	RAB43	0	0	0	0	0	0	0	0	0	0	0	0	1	0	0	0	1
Q8IUC4_RHPN2	Q8IUC4	RHPN2	0	0	0	0	0	0	0	0	0	0	0	0	0	1	1	0	2
Q8IUF8_RIOX2	Q8IUF8	RIOX2	0	0	0	0	0	0	0	0	0	0	0	1	0	0	0	0	1
Q8IUH4_ZDHHC13	Q8IUH4	ZDHHC13	0	0	0	1	0	0	0	0	0	0	0	0	0	0	1	0	2
Q8IUH5_ZDHHC17	Q8IUH5	ZDHHC17	0	0	0	0	0	0	0	0	0	0	0	0	1	0	0	0	1
Q8IUX4_APOBEC3F	Q8IUX4	APOBEC3F	1	0	0	0	0	0	0	0	0	0	0	0	0	0	0	0	1
Q8IV36_HID1	Q8IV36	HID1	0	0	0	0	0	0	-1	0	0	0	0	0	1	1	1	0	3
Q8IV38_ANKMY2	Q8IV38	ANKMY2	1	0	1	0	0	0	0	0	0	0	0	0	0	0	0	0	2
Q8IVB5_LIX1L	Q8IVB5	LIX1L	0	0	0	0	0	0	0	1	0	0	0	0	0	0	0	0	1
Q8IVH2_FOXP4	Q8IVH2	FOXP4	0	0	0	0	0	0	0	0	0	0	0	0	0	0	1	0	1
Q8IVH4_MMAA	Q8IVH4	MMAA	0	0	0	0	0	0	0	1	0	0	0	0	0	0	0	0	1
Q8IVL6_P3H3	Q8IVL6	P3H3	1	0	0	0	0	1	0	0	0	0	0	0	0	0	0	0	2
Q8IVM8_SLC22A9	Q8IVM8	SLC22A9	0	0	0	0	0	0	0	1	0	0	0	0	0	0	0	0	1
Q8IVS8_GLYCTK	Q8IVS8	GLYCTK	0	0	0	0	0	0	1	1	0	0	0	0	0	0	0	0	2
Q8IVT2_MISP	Q8IVT2	MISP	0	0	0	1	0	0	0	0	0	0	0	0	0	0	1	0	2
Q8IVV8_NKAIN4	Q8IVV8	NKAIN4	1	0	0	1	0	0	0	0	0	0	0	0	0	1	0	0	3
Q8IW92_GLB1L2	Q8IW92	GLB1L2	0	0	0	0	0	0	0	0	0	0	0	0	0	1	0	0	1
Q8IWB9_TEX2	Q8IWB9	TEX2	0	1	0	0	0	0	0	0	0	0	0	0	0	0	0	0	1
Q8IWC1_MAP7D3	Q8IWC1	MAP7D3	0	0	0	1	1	0	0	0	0	0	0	0	0	1	0	0	3
Q8IWE5_PLEKHM2	Q8IWE5	PLEKHM2	0	0	0	0	0	0	0	0	0	0	0	0	0	1	0	0	1
Q8IWL1_SFTPA2	Q8IWL1	SFTPA2	0	0	0	0	0	0	0	0	1	1	1	0	0	0	0	0	3
Q8IWT0_ZBTB8OS	Q8IWT0	ZBTB8OS	0	0	0	0	0	0	0	0	0	0	0	0	1	0	0	0	1
Q8IWT6_LRRC8A	Q8IWT6	LRRC8A	0	0	1	0	0	0	0	0	0	0	0	0	0	0	0	0	1
Q8IWU5_SULF2	Q8IWU5	SULF2	0	0	0	0	0	0	0	0	0	0	0	1	0	0	0	0	1
Q8IWU6_SULF1	Q8IWU6	SULF1	0	0	0	0	1	0	0	0	0	0	0	0	0	1	0	0	2
Q8IWW8_ADHFE1	Q8IWW8	ADHFE1	0	0	0	0	0	0	0	1	0	0	0	0	0	0	0	0	1
Q8IWX7_UNC45B	Q8IWX7	UNC45B	0	0	0	0	0	1	0	0	0	0	0	0	0	0	0	0	1
Q8IX01_SUGP2	Q8IX01	SUGP2	0	0	1	0	-1	0	0	0	0	0	1	0	0	0	0	0	2
Q8IX04_UEVLD	Q8IX04	UEVLD	0	0	0	1	0	0	0	0	0	0	0	0	0	0	0	0	1
Q8IX15_HOMEZ	Q8IX15	HOMEZ	0	0	0	0	0	0	1	1	0	0	0	0	1	0	0	0	3
Q8IXB1_DNAJC10	Q8IXB1	DNAJC10	0	0	0	0	0	0	0	0	0	0	0	0	1	0	0	0	1
Q8IXB3_TUSC5	Q8IXB3	TUSC5	0	1	0	0	0	0	0	0	0	0	0	0	0	0	0	0	1
Q8IXM2_BAP18	Q8IXM2	BAP18	0	0	0	0	0	0	0	0	0	0	0	0	1	0	0	0	1
Q8IXQ6_PARP9	Q8IXQ6	PARP9	0	0	1	0	0	0	0	0	0	0	0	0	0	0	0	0	1
Q8IXS6_PALM2	Q8IXS6	PALM2	0	1	1	0	0	0	0	1	0	0	0	0	0	0	0	0	3
Q8IXS8_FAM126B	Q8IXS8	FAM126B	0	0	1	0	0	0	0	0	0	0	0	0	0	0	0	0	1
Q8IXT2_DMRTC2	Q8IXT2	DMRTC2	0	0	0	0	0	0	0	0	0	0	0	0	0	1	0	0	1
Q8IY22_CMIP	Q8IY22	CMIP	0	0	1	1	0	0	0	0	0	0	0	0	0	0	0	0	2
Q8IY26_PLPP6	Q8IY26	PLPP6	0	0	0	0	0	0	0	1	0	0	0	0	0	1	0	0	2
Q8IY33_MICALL2	Q8IY33	MICALL2	0	0	0	0	0	0	0	0	0	0	0	0	1	0	0	0	1
Q8IY37_DHX37	Q8IY37	DHX37	1	0	0	0	0	0	0	0	0	0	0	0	0	0	0	0	1
Q8IY51_TIGD4	Q8IY51	TIGD4	0	0	1	0	0	0	0	0	0	0	0	0	0	0	0	0	1
Q8IY57_YAF2	Q8IY57	YAF2	0	0	0	0	0	0	0	0	0	0	0	0	1	0	0	0	1
Q8IYB1_MB21D2	Q8IYB1	MB21D2	0	0	1	0	0	0	0	0	0	0	0	0	0	0	0	0	1
Q8IYB4_PEX5L	Q8IYB4	PEX5L	0	0	1	0	0	0	0	0	0	0	0	0	0	0	0	0	1
Q8IYK4_COLGALT2	Q8IYK4	COLGALT2	0	0	1	0	0	0	0	0	0	0	0	0	0	0	0	0	1
Q8IYM0_FAM186B	Q8IYM0	FAM186B	0	0	0	0	0	0	0	1	0	0	0	0	0	0	0	0	1
Q8IYQ7_THNSL1	Q8IYQ7	THNSL1	0	0	0	0	0	0	0	1	0	0	0	0	1	1	0	0	3
Q8IYS1_PM20D2	Q8IYS1	PM20D2	0	0	0	0	0	0	0	0	0	0	0	0	0	1	0	0	1
Q8IYU2_HACE1	Q8IYU2	HACE1	0	1	0	0	0	0	0	0	0	0	0	0	0	0	0	0	1
Q8IZ07_ANKRD13A	Q8IZ07	ANKRD13A	1	0	0	0	0	0	0	-1	1	0	0	0	0	0	0	0	2
Q8IZ73_RPUSD2	Q8IZ73	RPUSD2	0	0	0	0	0	0	0	0	0	0	0	1	0	0	0	0	1
Q8IZC4_RTKN2	Q8IZC4	RTKN2	0	0	0	0	0	1	0	0	0	0	0	0	0	0	0	0	1
Q8IZS8_CACNA2D3	Q8IZS8	CACNA2D3	1	0	0	0	0	0	0	0	0	0	0	0	1	0	0	0	2
Q8IZU2_WDR17	Q8IZU2	WDR17	0	0	0	0	0	0	0	1	0	0	0	0	0	0	0	0	1
Q8IZV5_RDH10	Q8IZV5	RDH10	0	0	0	0	0	0	0	1	0	0	0	0	0	0	0	0	1
Q8N0W4_NLGN4X	Q8N0W4	NLGN4X	0	0	1	0	0	0	0	0	0	0	0	0	0	0	0	0	1
Q8N0Z6_TTC5	Q8N0Z6	TTC5	0	0	0	1	0	0	0	0	0	1	0	0	0	0	0	0	2
Q8N111_CEND1	Q8N111	CEND1	1	0	1	0	0	0	0	0	0	0	0	0	0	0	0	0	2
Q8N126_CADM3	Q8N126	CADM3	0	0	1	0	0	0	0	0	0	0	0	0	0	0	0	0	1
Q8N137_CNTROB	Q8N137	CNTROB	1	0	0	0	0	0	0	0	0	0	0	0	0	0	0	0	1
Q8N139_ABCA6	Q8N139	ABCA6	0	0	0	0	0	0	0	1	0	0	0	0	0	0	0	0	1
Q8N142_ADSSL1	Q8N142	ADSSL1	0	0	0	0	0	1	1	1	0	0	0	0	0	0	0	0	3
Q8N145_LGI3	Q8N145	LGI3	0	0	1	0	0	0	0	0	0	0	0	0	0	0	0	0	1
Q8N159_NAGS	Q8N159	NAGS	0	0	0	0	0	0	0	1	0	0	0	0	0	0	0	0	1
Q8N1A0_KRT222	Q8N1A0	KRT222	0	0	1	0	0	0	0	0	0	0	0	0	0	0	0	0	1
Q8N1F8_STK11IP	Q8N1F8	STK11IP	0	0	1	1	0	0	0	1	0	0	0	0	0	0	0	0	3
Q8N1K5_THEMIS	Q8N1K5	THEMIS	0	0	1	0	0	0	0	0	0	0	0	0	0	1	0	0	2
Q8N201_INTS1	Q8N201	INTS1	0	0	0	1	0	0	0	0	0	0	0	0	0	0	1	0	2
Q8N2H3_PYROXD2	Q8N2H3	PYROXD2	0	0	0	0	0	0	0	1	0	0	0	0	0	0	0	0	1
Q8N2U0_TMEM256	Q8N2U0	TMEM256	0	0	0	0	0	0	1	0	0	0	0	0	0	1	0	0	2
Q8N336_ELMOD1	Q8N336	ELMOD1	0	0	1	0	0	0	0	0	0	0	0	0	0	0	0	0	1
Q8N3C0_ASCC3	Q8N3C0	ASCC3	0	0	0	0	0	0	0	0	0	0	0	0	0	1	0	0	1
Q8N3E9_PLCD3	Q8N3E9	PLCD3	0	0	1	0	0	0	0	0	0	0	0	0	0	0	0	0	1
Q8N3J6_CADM2	Q8N3J6	CADM2	0	0	1	1	0	0	0	0	0	0	0	0	0	0	0	0	2
Q8N3K9_CMYA5	Q8N3K9	CMYA5	0	0	1	0	0	0	0	0	0	0	0	0	0	0	0	0	1
Q8N3L3_TXLNB	Q8N3L3	TXLNB	0	0	0	1	0	1	0	0	0	0	0	0	0	1	0	0	3
Q8N3U4_STAG2	Q8N3U4	STAG2	0	0	0	0	0	0	0	0	0	0	0	0	1	0	0	0	1
Q8N3Y7_SDR16C5	Q8N3Y7	SDR16C5	0	0	0	0	0	0	0	0	1	0	0	0	0	0	0	0	1
Q8N442_GUF1	Q8N442	GUF1	0	0	0	1	0	0	0	0	0	0	0	0	0	0	0	0	1
Q8N461_FBXL16	Q8N461	FBXL16	0	0	1	0	0	0	0	0	0	0	0	0	0	0	0	0	1
Q8N468_MFSD4A	Q8N468	MFSD4A	0	0	1	0	0	0	0	0	0	0	0	0	0	0	1	0	2
Q8N4A0_GALNT4	Q8N4A0	GALNT4	0	0	0	1	0	0	0	0	0	0	0	0	0	0	1	0	2
Q8N4S7_PAQR4	Q8N4S7	PAQR4	0	1	1	0	0	0	0	0	0	0	0	0	0	0	0	0	2
Q8N511_TMEM199	Q8N511	TMEM199	0	0	0	0	0	0	0	1	0	0	0	0	0	0	0	0	1
Q8N568_DCLK2	Q8N568	DCLK2	0	0	1	0	0	0	0	0	0	0	0	0	0	0	0	0	1
Q8N5C6_SRBD1	Q8N5C6	SRBD1	0	0	0	0	0	0	0	1	0	0	0	0	0	0	0	0	1
Q8N5G2_MACO1	Q8N5G2	MACO1	0	0	0	0	0	0	0	0	0	0	0	0	0	1	0	0	1
Q8N5I4_DHRSX	Q8N5I4	DHRSX	0	0	0	0	0	0	0	1	0	0	0	0	0	0	0	0	1
Q8N5S9_CAMKK1	Q8N5S9	CAMKK1	0	0	1	0	0	0	0	0	0	0	0	0	0	0	0	0	1
Q8N5V2_NGEF	Q8N5V2	NGEF	0	0	1	0	0	0	0	1	0	0	0	0	0	0	0	0	2
Q8N5W9_RFLNB	Q8N5W9	RFLNB	0	0	0	0	0	0	0	1	0	0	0	0	0	1	0	0	2
Q8N5Y8_PARP16	Q8N5Y8	PARP16	1	0	0	1	0	0	0	1	0	0	0	0	0	0	0	0	3
Q8N5Z0_AADAT	Q8N5Z0	AADAT	0	0	0	0	0	0	0	1	0	0	0	0	0	0	0	0	1
Q8N608_DPP10	Q8N608	DPP10	0	0	1	0	0	0	0	0	0	0	0	1	0	0	0	0	2
Q8N6F7_GCSAM	Q8N6F7	GCSAM	0	0	0	0	1	0	0	0	1	0	0	1	0	0	0	0	3
Q8N6M0_OTUD6B	Q8N6M0	OTUD6B	0	0	1	0	0	0	0	0	0	0	0	0	0	0	0	0	1
Q8N6N2_TTC9B	Q8N6N2	TTC9B	0	1	1	0	0	0	0	0	0	0	0	0	0	0	0	0	2
Q8N6N7_ACBD7	Q8N6N7	ACBD7	0	0	1	0	0	0	0	0	0	0	0	0	0	0	0	0	1
Q8N6R0_METTL13	Q8N6R0	METTL13	0	1	0	0	0	0	0	0	0	0	0	0	0	0	0	0	1
Q8N6S5_ARL6IP6	Q8N6S5	ARL6IP6	0	0	0	0	0	0	0	0	0	1	0	1	0	0	0	0	2
Q8N720_ZNF655	Q8N720	ZNF655	0	0	0	1	0	0	0	0	0	0	0	0	0	1	1	0	3
Q8N7J2_AMER2	Q8N7J2	AMER2	0	0	1	0	0	0	0	0	0	0	0	0	0	0	0	0	1
Q8N9F7_GDPD1	Q8N9F7	GDPD1	0	0	1	0	0	0	0	0	0	0	0	0	0	1	1	0	3
Q8N9I9_DTX3	Q8N9I9	DTX3	0	0	1	0	0	0	0	0	0	0	0	0	0	0	0	0	1
Q8N9R8_SCAI	Q8N9R8	SCAI	0	0	1	0	0	0	0	0	0	0	0	0	0	0	0	0	1
Q8N9U0_TC2N	Q8N9U0	TC2N	0	0	0	0	0	0	0	0	0	0	0	0	0	1	1	0	2
Q8NAT1_POMGNT2	Q8NAT1	POMGNT2	1	0	1	0	0	0	0	0	0	0	0	1	0	0	0	0	3
Q8NAT2_TDRD5	Q8NAT2	TDRD5	0	0	0	0	0	0	0	0	0	0	0	1	0	0	0	0	1
Q8NB49_ATP11C	Q8NB49	ATP11C	0	0	0	0	0	0	0	1	0	0	0	0	0	0	0	0	1
Q8NB78_KDM1B	Q8NB78	KDM1B	1	0	0	0	0	0	0	0	0	0	0	0	0	0	0	0	1
Q8NBF6_AVL9	Q8NBF6	AVL9	0	0	1	0	0	0	0	0	0	0	0	0	0	0	0	0	1
Q8NBJ4_GOLM1	Q8NBJ4	GOLM1	0	0	0	0	0	0	0	0	0	0	0	0	0	1	0	0	1
Q8NBK3_SUMF1	Q8NBK3	SUMF1	0	0	0	0	0	0	0	0	0	0	0	0	0	0	1	0	1
Q8NBL1_POGLUT1	Q8NBL1	POGLUT1	0	0	0	0	0	0	0	0	0	0	0	0	1	0	0	0	1
Q8NBM8_PCYOX1L	Q8NBM8	PCYOX1L	0	0	1	0	0	0	0	0	0	0	0	0	0	0	0	0	1
Q8NBN3_TMEM87A	Q8NBN3	TMEM87A	0	0	0	0	0	0	0	0	0	0	0	0	0	1	0	0	1
Q8NBT2_SPC24	Q8NBT2	SPC24	0	0	1	0	0	0	0	0	0	0	0	0	0	0	0	0	1
Q8NBZ7_UXS1	Q8NBZ7	UXS1	0	0	0	0	0	0	0	0	1	0	0	0	0	0	0	0	1
Q8NC96_NECAP1	Q8NC96	NECAP1	0	0	1	0	0	0	0	0	0	0	0	0	1	0	0	0	2
Q8NCG7_DAGLB	Q8NCG7	DAGLB	0	0	1	0	0	0	0	0	1	0	0	0	0	0	0	0	2
Q8NCH0_CHST14	Q8NCH0	CHST14	0	0	0	0	0	0	0	0	0	1	1	0	0	0	0	0	2
Q8NCW6_GALNT11	Q8NCW6	GALNT11	0	0	0	1	0	0	1	1	0	0	0	0	0	0	1	0	4
Q8ND71_GIMAP8	Q8ND71	GIMAP8	0	0	0	0	0	0	0	0	1	0	1	0	0	0	0	0	2
Q8NDF8_PAPD5	Q8NDF8	PAPD5	0	0	0	0	0	0	0	0	0	0	0	1	0	0	0	0	1
Q8NDZ4_C3orf58	Q8NDZ4	C3orf58	1	0	0	0	0	0	0	0	0	0	0	0	0	0	0	0	1
Q8NE01_CNNM3	Q8NE01	CNNM3	0	0	0	0	0	0	0	1	0	0	0	0	0	1	0	0	2
Q8NE62_CHDH	Q8NE62	CHDH	-1	0	0	0	0	0	1	0	0	0	0	0	1	0	0	0	2
Q8NE79_BVES	Q8NE79	BVES	0	0	0	0	0	0	0	0	0	0	0	0	1	0	0	0	1
Q8NEG2_C7orf57	Q8NEG2	C7orf57	0	0	0	0	0	0	0	0	0	0	0	0	1	0	0	0	1
Q8NES3_LFNG	Q8NES3	LFNG	0	0	1	0	0	0	0	0	0	1	0	0	0	0	0	0	2
Q8NEY4_ATP6V1C2	Q8NEY4	ATP6V1C2	0	1	0	0	0	0	1	0	0	0	0	0	0	0	0	0	2
Q8NF37_LPCAT1	Q8NF37	LPCAT1	0	0	1	0	0	0	0	0	1	1	1	0	0	0	0	0	4
Q8NF50_DOCK8	Q8NF50	DOCK8	0	1	0	0	0	0	0	0	0	0	0	0	0	0	0	0	1
Q8NFD5_ARID1B	Q8NFD5	ARID1B	0	0	0	0	1	0	0	0	0	0	0	0	0	0	0	0	1
Q8NFF2_SLC24A4	Q8NFF2	SLC24A4	0	1	0	0	0	0	0	0	0	0	0	1	1	0	0	0	3
Q8NFF5_FLAD1	Q8NFF5	FLAD1	0	0	0	0	0	0	0	1	0	0	0	0	0	0	0	0	1
Q8NFJ9_BBS1	Q8NFJ9	BBS1	0	0	1	0	0	0	0	0	0	0	0	1	0	0	0	0	2
Q8NFL0_B3GNT7	Q8NFL0	B3GNT7	0	0	0	1	0	0	0	0	0	0	0	0	0	0	1	0	2
Q8NFP7_NUDT10	Q8NFP7	NUDT10	0	0	1	0	0	0	0	0	0	0	0	0	1	1	0	0	3
Q8NFQ8_TOR1AIP2	Q8NFQ8	TOR1AIP2	0	0	0	0	0	0	0	0	0	0	0	0	1	0	0	0	1
Q8NFT2_STEAP2	Q8NFT2	STEAP2	0	0	1	0	0	0	0	0	0	0	0	0	0	1	0	0	2
Q8NFU3_TSTD1	Q8NFU3	TSTD1	0	1	0	0	0	0	0	0	0	0	0	0	0	0	0	0	1
Q8NFX7_STXBP6	Q8NFX7	STXBP6	0	0	1	0	0	0	0	0	0	0	0	0	0	0	0	0	1
Q8NFZ8_CADM4	Q8NFZ8	CADM4	0	0	1	0	0	0	0	0	0	0	0	0	0	1	0	0	2
Q8NHG7_SVIP	Q8NHG7	SVIP	0	0	1	0	0	0	0	0	1	0	0	0	0	1	0	0	3
Q8NHR9_PFN4	Q8NHR9	PFN4	0	0	0	1	0	0	1	0	0	0	1	0	0	0	1	0	4
Q8NHV4_NEDD1	Q8NHV4	NEDD1	0	0	1	0	0	0	0	0	0	0	0	0	0	0	1	0	2
Q8NI35_PATJ	Q8NI35	PATJ	0	0	0	0	0	0	1	0	0	0	0	0	0	0	0	0	1
Q8NI99_ANGPTL6	Q8NI99	ANGPTL6	0	0	0	0	0	0	0	1	0	0	0	0	0	0	1	0	2
Q8TAC9_SCAMP5	Q8TAC9	SCAMP5	0	1	1	0	0	0	0	0	0	0	0	0	0	0	0	0	2
Q8TAF3_WDR48	Q8TAF3	WDR48	0	0	1	0	0	0	0	0	0	0	0	0	0	0	0	0	1
Q8TAX9_GSDMB	Q8TAX9	GSDMB	0	0	0	1	0	0	0	0	0	0	0	0	0	0	1	0	2
Q8TB24_RIN3	Q8TB24	RIN3	0	0	0	0	0	0	0	0	1	0	1	0	1	-1	0	0	3
Q8TB36_GDAP1	Q8TB36	GDAP1	0	0	1	0	0	0	0	0	0	0	0	0	0	0	0	0	1
Q8TB61_SLC35B2	Q8TB61	SLC35B2	0	0	0	0	0	0	0	0	0	0	0	0	1	0	0	0	1
Q8TB96_ITFG1	Q8TB96	ITFG1	0	0	1	1	0	0	0	0	0	0	0	0	0	1	0	0	3
Q8TBB6_SLC7A14	Q8TBB6	SLC7A14	1	0	1	0	0	0	0	0	1	0	0	0	0	0	0	0	3
Q8TBC5_ZSCAN18	Q8TBC5	ZSCAN18	0	0	1	0	0	0	0	0	0	0	0	0	0	1	0	0	2
Q8TBE9_NANP	Q8TBE9	NANP	1	0	1	0	0	0	0	0	0	0	0	0	0	0	0	0	2
Q8TBG9_SYNPR	Q8TBG9	SYNPR	0	0	1	0	0	0	0	1	0	0	0	0	0	0	0	0	2
Q8TBY8_PMFBP1	Q8TBY8	PMFBP1	0	0	0	0	0	0	0	1	0	0	0	0	0	0	0	0	1
Q8TC07_TBC1D15	Q8TC07	TBC1D15	0	0	0	0	0	0	0	0	0	0	0	0	1	0	0	0	1
Q8TCC7_SLC22A8	Q8TCC7	SLC22A8	1	0	0	0	0	0	0	0	1	0	0	0	0	0	0	0	2
Q8TCG1_CIP2A	Q8TCG1	CIP2A	0	0	0	0	0	0	0	0	0	0	0	0	0	1	0	0	1
Q8TCG5_CPT1C	Q8TCG5	CPT1C	0	1	1	0	0	0	0	0	0	0	0	0	0	0	0	0	2
Q8TCT8_SPPL2A	Q8TCT8	SPPL2A	0	0	0	0	0	0	0	0	0	0	0	0	0	1	0	0	1
Q8TCU6_PREX1	Q8TCU6	PREX1	0	0	1	0	0	0	0	0	0	0	0	0	0	0	0	0	1
Q8TD22_SFXN5	Q8TD22	SFXN5	0	0	1	0	0	0	0	1	0	0	0	0	0	0	0	0	2
Q8TD43_TRPM4	Q8TD43	TRPM4	0	0	0	1	0	0	0	0	0	0	0	0	0	1	0	0	2
Q8TDC3_BRSK1	Q8TDC3	BRSK1	0	0	1	0	0	0	0	0	0	0	0	0	0	0	0	0	1
Q8TDD1_DDX54	Q8TDD1	DDX54	0	0	1	0	0	0	0	0	0	0	0	0	0	0	0	0	1
Q8TDJ6_DMXL2	Q8TDJ6	DMXL2	0	0	1	0	0	0	0	0	0	0	0	0	0	0	0	0	1
Q8TDW0_LRRC8C	Q8TDW0	LRRC8C	0	0	1	0	0	0	0	0	0	0	0	0	0	0	0	0	1
Q8TDX5_ACMSD	Q8TDX5	ACMSD	0	1	0	0	0	0	1	1	0	0	0	0	0	0	0	0	3
Q8TE67_EPS8L3	Q8TE67	EPS8L3	0	0	0	1	0	0	0	0	0	0	0	0	0	0	1	0	2
Q8TEA1_NSUN6	Q8TEA1	NSUN6	0	0	0	0	0	0	0	1	0	0	0	0	0	0	0	0	1
Q8TEB1_DCAF11	Q8TEB1	DCAF11	0	0	0	0	0	0	0	1	0	0	0	0	0	0	1	0	2
Q8TED0_UTP15	Q8TED0	UTP15	0	0	0	0	0	0	0	0	0	0	0	0	0	1	0	0	1
Q8TEV9_SMCR8	Q8TEV9	SMCR8	0	0	1	0	0	0	0	0	0	0	0	0	0	0	0	0	1
Q8TF42_UBASH3B	Q8TF42	UBASH3B	0	0	1	0	0	0	0	0	0	0	0	0	0	0	0	0	1
Q8TF44_C2CD4C	Q8TF44	C2CD4C	0	1	1	0	0	0	0	0	0	0	0	0	0	0	0	0	2
Q8TF65_GIPC2	Q8TF65	GIPC2	0	0	0	1	0	0	1	1	0	0	0	0	0	0	1	0	4
Q8TF72_SHROOM3	Q8TF72	SHROOM3	0	1	0	1	0	0	0	0	0	0	0	0	0	1	1	0	4
Q8TF74_WIPF2	Q8TF74	WIPF2	0	0	1	0	0	0	0	0	0	0	0	0	0	0	0	0	1
Q8WTV0_SCARB1	Q8WTV0	SCARB1	0	0	0	0	0	0	0	1	0	0	0	0	0	0	0	0	1
Q8WU68_U2AF1L4	Q8WU68	U2AF1L4	0	0	1	0	0	0	0	1	0	0	0	0	0	0	0	0	2
Q8WU90_ZC3H15	Q8WU90	ZC3H15	0	0	0	0	0	0	0	0	0	0	0	0	1	0	0	0	1
Q8WUA7_TBC1D22A	Q8WUA7	TBC1D22A	0	0	0	1	0	0	0	0	0	0	0	0	0	0	1	0	2
Q8WUF8_FAM172A	Q8WUF8	FAM172A	0	0	1	0	0	0	1	0	0	0	0	0	0	0	0	0	2
Q8WUH1_CHURC1	Q8WUH1	CHURC1	0	1	0	0	0	0	0	0	0	0	0	0	0	0	0	0	1
Q8WUX9_CHMP7	Q8WUX9	CHMP7	0	0	1	0	0	0	0	0	0	0	0	0	0	0	0	0	1
Q8WUY3_PRUNE2	Q8WUY3	PRUNE2	0	0	1	1	0	0	1	0	0	0	0	0	0	1	0	0	4
Q8WVB3_HEXDC	Q8WVB3	HEXDC	0	0	1	0	0	0	0	0	0	0	0	1	0	1	0	0	3
Q8WVK2_SNRNP27	Q8WVK2	SNRNP27	1	0	0	0	0	0	0	0	0	0	0	1	0	0	0	0	2
Q8WVQ1_CANT1	Q8WVQ1	CANT1	0	0	0	1	0	0	0	0	0	0	0	0	0	1	1	0	3
Q8WVV4_POF1B	Q8WVV4	POF1B	0	0	0	1	0	0	0	0	0	0	0	0	0	0	1	0	2
Q8WVY7_UBLCP1	Q8WVY7	UBLCP1	0	0	0	0	0	0	0	0	0	0	0	0	1	0	0	0	1
Q8WW52_FAM151A	Q8WW52	FAM151A	0	0	0	0	0	0	1	0	0	0	0	0	0	0	0	0	1
Q8WW59_SPRYD4	Q8WW59	SPRYD4	0	0	0	0	0	0	0	1	0	0	0	0	0	0	0	0	1
Q8WWA0_ITLN1	Q8WWA0	ITLN1	0	0	0	1	0	0	0	0	0	0	0	0	0	0	1	0	2
Q8WWK9_CKAP2	Q8WWK9	CKAP2	0	1	0	0	0	0	0	0	0	0	0	0	0	0	0	0	1
Q8WWQ8_STAB2	Q8WWQ8	STAB2	0	0	0	0	0	0	0	1	0	0	0	0	0	0	0	0	1
Q8WWT9_SLC13A3	Q8WWT9	SLC13A3	0	0	0	0	0	0	0	0	0	0	0	0	1	0	0	0	1
Q8WXD9_CASKIN1	Q8WXD9	CASKIN1	0	0	1	0	0	0	0	0	0	0	0	0	0	0	0	0	1
Q8WXG6_MADD	Q8WXG6	MADD	0	0	1	0	0	0	0	1	0	0	0	0	0	0	0	0	2
Q8WY22_BRI3BP	Q8WY22	BRI3BP	0	0	0	0	0	0	0	0	0	0	0	0	1	0	0	0	1
Q8WY54_PPM1E	Q8WY54	PPM1E	0	0	1	0	0	0	0	0	0	0	0	0	0	1	0	0	2
Q8WY91_THAP4	Q8WY91	THAP4	0	0	0	0	0	0	0	0	0	0	0	0	0	1	0	0	1
Q92484_SMPDL3A	Q92484	SMPDL3A	0	0	0	1	0	0	1	0	0	0	0	0	0	1	0	0	3
Q92506_HSD17B8	Q92506	HSD17B8	0	0	0	0	0	0	0	1	0	0	0	0	0	0	0	0	1
Q92539_LPIN2	Q92539	LPIN2	0	0	1	0	0	0	1	1	0	0	0	0	0	0	1	0	4
Q92558_WASF1	Q92558	WASF1	0	0	1	0	0	0	0	0	0	0	0	1	0	0	0	0	2
Q92563_SPOCK2	Q92563	SPOCK2	0	0	0	0	0	0	0	0	1	0	0	1	0	0	0	0	2
Q92574_TSC1	Q92574	TSC1	0	0	1	0	0	0	0	0	0	0	0	0	0	0	0	0	1
Q92581_SLC9A6	Q92581	SLC9A6	0	1	1	0	0	0	0	0	0	0	0	0	0	0	0	0	2
Q92599_SEPT8	Q92599	2020-09-08	0	0	1	0	0	0	0	0	0	0	0	0	0	0	0	0	1
Q92604_LPGAT1	Q92604	LPGAT1	0	0	0	0	0	0	0	1	0	0	0	0	0	0	0	0	1
Q92623_TTC9	Q92623	TTC9	0	0	1	0	0	0	0	0	0	0	0	0	0	0	0	0	1
Q92667_AKAP1	Q92667	AKAP1	0	1	0	0	0	0	0	0	0	0	0	0	0	0	0	0	1
Q92686_NRGN	Q92686	NRGN	0	0	1	0	0	0	0	0	0	0	0	0	0	0	0	0	1
Q92733_PRCC	Q92733	PRCC	0	0	0	0	0	0	0	0	0	0	0	1	0	0	0	0	1
Q92736_RYR2	Q92736	RYR2	0	1	0	0	0	0	0	0	0	0	0	0	0	0	0	0	1
Q92752_TNR	Q92752	TNR	0	0	1	0	0	0	0	1	0	0	0	0	0	0	0	0	2
Q92777_SYN2	Q92777	SYN2	0	0	1	0	0	0	0	1	0	0	0	1	0	0	0	0	3
Q92804_TAF15	Q92804	TAF15	0	0	0	0	0	0	0	0	0	0	0	0	1	0	0	0	1
Q92823_NRCAM	Q92823	NRCAM	0	0	1	0	0	0	0	0	0	0	0	1	1	0	0	0	3
Q92845_KIFAP3	Q92845	KIFAP3	0	0	1	0	0	0	0	0	0	0	0	0	0	0	0	0	1
Q92851_CASP10	Q92851	CASP10	0	0	0	1	0	0	0	0	0	0	0	0	0	0	1	0	2
Q92854_SEMA4D	Q92854	SEMA4D	0	0	1	0	0	0	0	0	0	0	0	0	0	0	0	0	1
Q92871_PMM1	Q92871	PMM1	0	0	1	0	0	0	0	0	0	0	0	0	0	0	0	0	1
Q92876_KLK6	Q92876	KLK6	1	0	0	0	0	0	0	0	0	0	0	1	0	0	0	0	2
Q92901_RPL3L	Q92901	RPL3L	0	0	0	0	0	0	0	0	0	0	0	0	1	0	0	0	1
Q92932_PTPRN2	Q92932	PTPRN2	0	0	1	0	0	0	0	0	0	0	0	0	0	0	0	0	1
Q92990_GLMN	Q92990	GLMN	0	0	1	0	0	0	0	0	0	0	0	0	0	0	0	0	1
Q92995_USP13	Q92995	USP13	0	0	1	0	0	0	0	0	0	0	0	1	0	1	0	0	3
Q93073_SECISBP2L	Q93073	SECISBP2L	0	0	0	0	0	0	0	1	0	0	0	0	0	0	0	0	1
Q93088_BHMT	Q93088	BHMT	1	0	0	0	0	0	1	1	0	0	0	0	0	0	0	0	3
Q93091_RNASE6	Q93091	RNASE6	0	0	0	0	0	0	1	0	0	0	0	0	0	0	0	0	1
Q93096_PTP4A1	Q93096	PTP4A1	0	0	1	0	0	0	0	1	0	0	0	0	0	0	0	0	2
Q93097_WNT2B	Q93097	WNT2B	1	0	0	0	0	0	0	0	0	0	0	0	0	0	0	0	1
Q93099_HGD	Q93099	HGD	0	0	0	0	0	0	1	1	0	0	0	0	0	1	0	0	3
Q969G3_SMARCE1	Q969G3	SMARCE1	0	0	0	0	0	0	0	0	0	0	0	0	1	0	0	0	1
Q969G5_CAVIN3	Q969G5	CAVIN3	0	1	0	0	0	0	0	0	0	0	0	0	0	0	0	0	1
Q969G6_RFK	Q969G6	RFK	0	0	1	0	0	0	0	1	0	0	0	0	0	0	1	0	3
Q969I3_GLYATL1	Q969I3	GLYATL1	0	0	0	0	0	0	1	1	0	0	0	0	0	0	0	0	2
Q969I6_SLC38A4	Q969I6	SLC38A4	0	0	0	0	0	0	0	1	0	0	0	0	0	0	0	0	1
Q969M7_UBE2F	Q969M7	UBE2F	0	0	1	0	0	0	0	0	0	0	0	0	0	0	0	0	1
Q969Q0_RPL36AL	Q969Q0	RPL36AL	0	0	0	0	0	0	0	1	0	0	0	0	1	0	0	0	2
Q969S3_ZNF622	Q969S3	ZNF622	0	0	0	1	0	0	0	0	0	0	0	0	0	0	0	0	1
Q969X2_ST6GALNAC6	Q969X2	ST6GALNAC6	0	0	0	1	0	0	0	0	0	0	0	0	0	0	0	0	1
Q969Y2_GTPBP3	Q969Y2	GTPBP3	0	0	0	0	0	0	0	1	0	0	0	0	0	0	1	0	2
Q969Z3_MARC2	Q969Z3	2020-03-02	0	0	0	0	0	0	0	1	0	0	0	0	0	0	0	0	1
Q96A23_CPNE4	Q96A23	CPNE4	0	0	1	0	0	0	0	0	0	0	0	0	0	1	0	0	2
Q96A32_MYLPF	Q96A32	MYLPF	0	0	0	0	1	1	0	0	0	0	0	0	0	0	0	0	2
Q96AB6_NTAN1	Q96AB6	NTAN1	1	0	0	0	0	0	0	0	0	0	0	0	0	0	0	0	1
Q96AD5_PNPLA2	Q96AD5	PNPLA2	0	1	0	0	1	0	0	0	0	0	0	0	0	0	0	0	2
Q96AJ9_VTI1A	Q96AJ9	VTI1A	0	0	1	0	0	0	0	0	0	0	0	0	0	0	0	0	1
Q96AQ8_MCUR1	Q96AQ8	MCUR1	0	0	0	0	0	0	0	1	0	0	0	0	1	0	0	0	2
Q96AY4_TTC28	Q96AY4	TTC28	0	0	1	0	0	0	0	0	0	0	0	1	0	0	0	0	2
Q96B70_LENG9	Q96B70	LENG9	0	0	0	1	0	0	0	0	0	0	0	0	0	1	1	0	3
Q96B96_TMEM159	Q96B96	TMEM159	0	0	0	0	1	1	0	0	0	0	0	0	0	0	0	0	2
Q96BI1_SLC22A18	Q96BI1	SLC22A18	0	0	0	1	0	0	1	1	0	0	0	0	0	0	0	0	3
Q96BJ8_ELMO3	Q96BJ8	ELMO3	0	0	0	1	0	0	0	0	0	0	0	0	0	1	1	0	3
Q96BP2_CHCHD1	Q96BP2	CHCHD1	0	0	0	0	0	0	1	0	0	0	0	0	0	0	0	0	1
Q96BQ1_FAM3D	Q96BQ1	FAM3D	0	0	0	1	0	0	0	0	0	0	0	0	0	0	1	0	2
Q96BS2_TESC	Q96BS2	TESC	0	0	1	0	0	0	0	0	0	0	0	0	1	0	1	0	3
Q96BT7_ALKBH8	Q96BT7	ALKBH8	0	0	1	0	0	0	0	0	0	0	0	0	0	0	0	0	1
Q96BW9_TAMM41	Q96BW9	TAMM41	0	0	1	0	0	0	0	0	0	0	0	0	0	0	0	0	1
Q96C10_DHX58	Q96C10	DHX58	1	0	0	0	0	0	0	0	1	0	0	0	0	0	0	0	2
Q96C11_FGGY	Q96C11	FGGY	0	0	0	0	0	0	0	1	0	0	0	0	0	0	0	0	1
Q96CC6_RHBDF1	Q96CC6	RHBDF1	0	1	0	0	0	0	0	0	0	0	0	0	0	0	0	0	1
Q96CD0_FBXL8	Q96CD0	FBXL8	0	0	0	1	0	0	0	0	0	0	0	0	0	1	1	0	3
Q96CD2_PPCDC	Q96CD2	PPCDC	0	0	0	0	0	0	0	0	1	0	0	0	0	1	1	0	3
Q96CG8_CTHRC1	Q96CG8	CTHRC1	0	1	0	0	0	0	0	0	0	0	0	0	0	0	0	0	1
Q96CN4_EVI5L	Q96CN4	EVI5L	0	0	1	0	0	0	0	0	0	0	0	0	0	0	0	0	1
Q96CS3_FAF2	Q96CS3	FAF2	0	0	0	0	0	0	0	0	0	0	0	0	1	0	0	0	1
Q96D53_COQ8B	Q96D53	COQ8B	0	0	0	0	0	0	0	0	0	0	0	0	0	0	1	0	1
Q96DA2_RAB39B	Q96DA2	RAB39B	0	0	1	0	0	0	0	0	0	0	0	0	0	0	0	0	1
Q96DC8_ECHDC3	Q96DC8	ECHDC3	0	0	0	0	0	0	1	1	0	0	0	0	0	0	0	0	2
Q96DD7_SHISA4	Q96DD7	SHISA4	0	1	1	0	0	0	0	0	0	0	0	0	0	0	0	0	2
Q96DG6_CMBL	Q96DG6	CMBL	0	0	0	0	0	0	1	1	0	0	0	0	0	0	0	0	2
Q96DN0_ERP27	Q96DN0	ERP27	0	0	1	0	0	0	0	0	0	0	0	0	1	0	0	0	2
Q96DT0_LGALS12	Q96DT0	LGALS12	0	0	1	0	0	0	0	0	0	0	0	0	0	0	0	0	1
Q96DX5_ASB9	Q96DX5	ASB9	0	0	0	0	0	0	0	1	0	0	0	0	1	0	0	0	2
Q96E17_RAB3C	Q96E17	RAB3C	0	0	1	0	0	0	0	0	0	0	0	0	0	0	0	0	1
Q96EK5_KIF1BP	Q96EK5	KIF1BP	0	0	1	0	0	0	0	0	0	0	0	0	0	0	1	0	2
Q96EK6_GNPNAT1	Q96EK6	GNPNAT1	0	0	0	0	0	0	0	1	0	0	0	0	0	0	0	0	1
Q96EN8_MOCOS	Q96EN8	MOCOS	0	0	0	0	0	0	0	1	0	0	0	0	0	0	0	0	1
Q96EQ0_SGTB	Q96EQ0	SGTB	0	0	1	0	0	0	0	0	0	0	0	0	0	0	0	0	1
Q96EV2_RBM33	Q96EV2	RBM33	1	0	0	0	0	0	0	0	0	0	0	0	0	0	0	0	1
Q96F07_CYFIP2	Q96F07	CYFIP2	0	0	1	0	0	0	0	0	0	0	0	0	0	0	0	0	1
Q96F10_SAT2	Q96F10	SAT2	0	0	1	0	0	0	1	1	0	0	0	0	0	1	1	0	5
Q96F85_CNRIP1	Q96F85	CNRIP1	0	0	1	0	0	0	0	0	0	0	0	0	0	0	0	0	1
Q96FC7_PHYHIPL	Q96FC7	PHYHIPL	0	0	1	0	0	0	1	0	0	0	0	0	0	0	0	0	2
Q96FE5_LINGO1	Q96FE5	LINGO1	0	0	1	0	0	0	0	0	0	0	0	0	0	0	0	0	1
Q96FK6_WDR89	Q96FK6	WDR89	0	0	0	0	0	0	1	1	0	0	0	0	0	0	1	0	3
Q96G21_IMP4	Q96G21	IMP4	0	0	0	0	0	0	0	1	0	0	0	0	0	0	0	0	1
Q96G28_CFAP36	Q96G28	CFAP36	1	0	1	0	0	0	0	0	0	0	0	0	0	1	0	0	3
Q96GA7_SDSL	Q96GA7	SDSL	0	0	0	0	0	0	0	1	0	0	0	0	1	0	0	0	2
Q96GE6_CALML4	Q96GE6	CALML4	0	0	0	1	0	0	1	0	0	0	0	0	0	0	0	0	2
Q96GE9_DMAC1	Q96GE9	DMAC1	0	0	0	1	0	0	0	1	0	0	0	0	0	0	0	0	2
Q96GK7_FAHD2A	Q96GK7	FAHD2A	0	0	0	0	0	0	0	1	0	0	0	0	0	0	0	0	1
Q96GM5_SMARCD1	Q96GM5	SMARCD1	0	0	1	0	0	0	0	0	0	0	0	0	0	0	0	0	1
Q96GR2_ACSBG1	Q96GR2	ACSBG1	0	0	1	0	0	0	0	1	0	0	0	0	0	0	1	0	3
Q96GW7_BCAN	Q96GW7	BCAN	0	0	1	0	0	0	0	0	1	0	0	0	0	0	0	0	2
Q96GW9_MARS2	Q96GW9	MARS2	0	0	0	1	0	0	0	1	0	0	0	0	0	0	1	0	3
Q96GY0_ZC2HC1A	Q96GY0	ZC2HC1A	0	0	1	0	0	0	0	0	0	0	0	0	0	0	0	0	1
Q96H55_MYO19	Q96H55	MYO19	0	0	0	0	0	0	0	0	0	0	0	0	0	0	1	0	1
Q96HC4_PDLIM5	Q96HC4	PDLIM5	0	0	0	0	0	0	0	0	0	0	0	0	1	0	0	0	1
Q96HD9_ACY3	Q96HD9	ACY3	0	0	0	0	0	0	1	1	0	0	0	0	0	0	0	0	2
Q96HH9_GRAMD2B	Q96HH9	GRAMD2B	0	0	0	1	0	1	0	0	0	0	0	0	0	0	0	0	2
Q96HJ9_FMC1	Q96HJ9	FMC1	0	0	0	0	0	0	1	1	0	0	0	0	0	0	0	0	2
Q96HR9_REEP6	Q96HR9	REEP6	0	0	0	0	0	0	0	1	0	0	0	0	0	1	0	0	2
Q96HU1_SGSM3	Q96HU1	SGSM3	0	0	0	0	0	0	0	0	0	0	0	0	0	1	1	0	2
Q96HY7_DHTKD1	Q96HY7	DHTKD1	0	0	0	0	0	0	0	1	0	0	0	0	0	0	0	0	1
Q96I23_PYURF	Q96I23	PYURF	0	1	0	0	0	0	0	1	0	0	0	0	0	0	0	0	2
Q96I45_TMEM141	Q96I45	TMEM141	0	0	0	1	0	0	0	1	0	0	0	0	0	1	0	0	3
Q96I51_RCC1L	Q96I51	RCC1L	0	0	0	1	0	0	0	1	0	0	0	0	0	0	1	0	3
Q96ID5_IGSF21	Q96ID5	IGSF21	0	0	1	0	0	0	0	0	0	0	0	0	0	0	0	0	1
Q96IG2_FBXL20	Q96IG2	FBXL20	0	0	1	0	0	0	0	0	0	0	0	0	0	0	0	0	1
Q96IQ7_VSIG2	Q96IQ7	VSIG2	0	0	0	1	0	0	0	0	0	0	0	0	0	0	1	0	2
Q96IV0_NGLY1	Q96IV0	NGLY1	0	0	1	0	0	0	0	0	0	0	0	1	0	0	0	0	2
Q96JA1_LRIG1	Q96JA1	LRIG1	0	0	0	0	0	0	0	0	0	0	0	0	1	0	0	0	1
Q96JP0_FEM1C	Q96JP0	FEM1C	0	0	0	0	1	0	0	0	0	0	0	0	0	1	0	0	2
Q96JT2_SLC45A3	Q96JT2	SLC45A3	0	0	0	0	0	0	0	0	0	0	0	0	0	1	0	0	1
Q96JY6_PDLIM2	Q96JY6	PDLIM2	0	0	0	0	0	0	0	0	0	0	0	0	1	0	0	0	1
Q96K21_ZFYVE19	Q96K21	ZFYVE19	0	0	1	0	0	0	0	1	0	0	0	0	0	0	1	0	3
Q96K37_SLC35E1	Q96K37	SLC35E1	0	0	0	0	0	0	0	0	0	0	0	0	0	1	0	0	1
Q96K49_TMEM87B	Q96K49	TMEM87B	0	0	0	1	0	0	0	0	1	0	0	0	0	0	0	0	2
Q96KC9_CABS1	Q96KC9	CABS1	0	0	1	0	0	0	0	0	0	0	1	0	0	0	0	0	2
Q96KN4_FAM84A	Q96KN4	FAM84A	0	0	0	1	0	0	0	0	0	0	0	0	0	0	0	0	1
Q96KP4_CNDP2	Q96KP4	CNDP2	0	0	0	0	0	0	1	0	0	0	0	0	0	0	0	0	1
Q96KQ7_EHMT2	Q96KQ7	EHMT2	0	0	0	0	0	0	0	0	0	0	1	0	0	0	0	0	1
Q96KR6_FAM210B	Q96KR6	FAM210B	0	0	1	0	0	0	0	0	0	0	0	0	0	0	0	0	1
Q96L91_EP400	Q96L91	EP400	0	0	0	0	1	0	0	0	0	0	0	0	0	0	0	0	1
Q96L96_ALPK3	Q96L96	ALPK3	0	0	1	0	0	0	0	0	0	0	0	0	0	0	0	0	1
Q96LI5_CNOT6L	Q96LI5	CNOT6L	1	0	0	0	0	0	0	0	0	0	0	0	0	1	0	0	2
Q96LR5_UBE2E2	Q96LR5	UBE2E2	0	0	1	0	0	0	0	0	0	0	0	0	1	0	0	0	2
Q96LZ7_RMDN2	Q96LZ7	RMDN2	0	0	1	0	0	0	0	0	0	0	0	0	0	0	0	0	1
Q96M91_CFAP53	Q96M91	CFAP53	0	0	1	0	0	0	0	0	0	0	0	0	0	0	0	0	1
Q96ME1_FBXL18	Q96ME1	FBXL18	0	0	1	0	0	0	0	0	0	0	0	0	0	0	0	0	1
Q96MG2_JSRP1	Q96MG2	JSRP1	0	0	0	0	0	1	0	0	0	0	0	0	0	0	0	0	1
Q96MG7_NSMCE3	Q96MG7	NSMCE3	1	0	0	0	0	0	0	0	0	0	0	1	0	0	0	0	2
Q96MG8_PCMTD1	Q96MG8	PCMTD1	0	0	0	0	0	0	0	0	1	0	0	0	0	0	0	0	1
Q96MH6_TMEM68	Q96MH6	TMEM68	0	0	1	0	0	0	0	0	0	0	0	0	0	0	0	0	1
Q96MR6_CFAP57	Q96MR6	CFAP57	0	0	0	0	0	0	0	0	1	0	0	0	0	1	0	0	2
Q96MW5_COG8	Q96MW5	COG8	0	0	0	0	0	0	0	0	0	0	0	0	1	0	0	0	1
Q96MX6_WDR92	Q96MX6	WDR92	0	0	0	0	0	0	0	0	0	0	0	0	0	1	0	0	1
Q96N64_PWWP2A	Q96N64	PWWP2A	1	0	0	0	0	0	0	0	0	0	0	0	0	1	0	0	2
Q96NA2_RILP	Q96NA2	RILP	0	1	0	0	0	0	0	0	0	0	0	0	0	0	0	0	1
Q96NB2_SFXN2	Q96NB2	SFXN2	0	0	0	0	0	0	1	1	0	0	0	0	1	0	0	0	3
Q96NC0_ZMAT2	Q96NC0	ZMAT2	0	0	0	0	0	0	0	0	0	0	0	0	1	0	0	0	1
Q96NR8_RDH12	Q96NR8	RDH12	0	0	0	0	0	0	0	0	0	0	0	0	0	0	1	0	1
Q96NT1_NAP1L5	Q96NT1	NAP1L5	0	1	1	0	0	0	0	0	0	0	0	0	0	0	0	0	2
Q96NU7_AMDHD1	Q96NU7	AMDHD1	0	0	0	0	0	0	0	1	0	0	0	0	0	1	0	0	2
Q96P11_NSUN5	Q96P11	NSUN5	0	0	0	0	0	0	0	1	0	0	0	0	0	0	0	0	1
Q96P47_AGAP3	Q96P47	AGAP3	0	0	1	0	0	0	0	0	0	0	0	0	0	0	0	0	1
Q96P67_GPR82	Q96P67	GPR82	0	0	0	0	0	0	0	0	0	0	0	0	0	1	0	0	1
Q96PB1_CASD1	Q96PB1	CASD1	0	1	0	1	0	0	0	0	0	0	0	0	0	1	0	0	3
Q96PE1_ADGRA2	Q96PE1	ADGRA2	0	0	0	1	0	0	0	0	0	0	0	0	0	1	0	0	2
Q96PE3_INPP4A	Q96PE3	INPP4A	0	0	1	0	0	0	0	0	0	0	0	0	0	0	0	0	1
Q96PE5_OPALIN	Q96PE5	OPALIN	0	0	1	0	0	0	0	0	0	0	0	0	0	0	0	0	1
Q96PU4_UHRF2	Q96PU4	UHRF2	0	0	1	0	0	0	1	1	0	0	0	0	1	0	0	0	4
Q96PU8_QKI	Q96PU8	QKI	0	0	1	0	0	0	0	0	0	0	0	0	0	0	0	0	1
Q96PY5_FMNL2	Q96PY5	FMNL2	0	1	0	0	0	0	0	0	0	0	0	0	0	0	0	0	1
Q96Q05_TRAPPC9	Q96Q05	TRAPPC9	0	0	1	0	0	0	0	0	0	0	0	0	0	0	0	0	1
Q96QC0_PPP1R10	Q96QC0	PPP1R10	0	0	0	0	0	0	0	0	0	0	0	0	1	0	0	0	1
Q96QE2_SLC2A13	Q96QE2	SLC2A13	0	0	1	0	0	0	0	0	0	0	0	0	0	0	0	0	1
Q96QE4_LRRC37B	Q96QE4	LRRC37B	0	0	0	0	0	0	0	0	0	0	1	0	0	0	0	0	1
Q96QF0_RAB3IP	Q96QF0	RAB3IP	0	0	1	0	0	0	1	0	0	0	0	0	0	1	0	0	3
Q96QS3_ARX	Q96QS3	ARX	0	0	0	0	1	0	0	0	0	0	0	0	0	1	0	0	2
Q96RD7_PANX1	Q96RD7	PANX1	0	0	1	0	0	0	0	0	0	0	0	0	0	0	0	0	1
Q96RD9_FCRL5	Q96RD9	FCRL5	0	0	0	0	0	0	0	0	0	0	1	0	0	0	0	0	1
Q96RM1_SPRR2F	Q96RM1	SPRR2F	0	0	0	0	0	1	0	0	0	0	0	0	0	0	0	0	1
Q96RS6_NUDCD1	Q96RS6	NUDCD1	0	0	0	0	0	0	0	1	0	0	0	0	0	0	0	0	1
Q96RW7_HMCN1	Q96RW7	HMCN1	0	0	0	0	0	0	0	0	1	0	1	0	0	0	0	0	2
Q96RY7_IFT140	Q96RY7	IFT140	0	0	1	0	0	0	0	0	0	0	0	0	0	0	0	0	1
Q96S06_LMF1	Q96S06	LMF1	-1	0	1	0	0	0	0	1	0	0	0	0	0	0	0	0	2
Q96S37_SLC22A12	Q96S37	SLC22A12	0	1	0	0	0	0	1	0	0	0	0	0	0	0	0	0	2
Q96S90_LYSMD1	Q96S90	LYSMD1	0	0	0	0	0	0	0	1	0	0	0	0	0	0	0	0	1
Q96S96_PEBP4	Q96S96	PEBP4	0	0	0	0	0	0	1	0	0	0	0	0	0	1	0	0	2
Q96S99_PLEKHF1	Q96S99	PLEKHF1	1	0	0	0	0	0	0	0	0	0	0	0	0	1	0	0	2
Q96SB8_SMC6	Q96SB8	SMC6	1	0	1	0	0	0	0	0	0	0	0	0	0	0	0	0	2
Q96SZ5_ADO	Q96SZ5	ADO	0	0	0	0	0	0	0	0	0	0	0	0	1	0	0	0	1
Q96T66_NMNAT3	Q96T66	NMNAT3	0	0	0	0	0	0	0	0	0	0	0	1	0	0	0	0	1
Q96TC7_RMDN3	Q96TC7	RMDN3	0	1	0	0	0	0	0	0	0	0	0	0	0	0	0	0	1
Q99081_TCF12	Q99081	TCF12	0	0	0	0	0	0	0	0	0	0	0	0	0	1	0	0	1
Q99250_SCN2A	Q99250	SCN2A	0	0	1	0	0	0	0	0	0	0	0	0	0	0	0	0	1
Q99447_PCYT2	Q99447	PCYT2	0	0	0	0	0	0	0	1	0	0	0	0	0	0	0	0	1
Q99487_PAFAH2	Q99487	PAFAH2	0	0	0	0	0	0	0	0	0	0	0	0	0	0	1	0	1
Q99489_DDO	Q99489	DDO	0	0	0	0	0	0	1	1	0	0	0	0	0	0	0	0	2
Q99490_AGAP2	Q99490	AGAP2	1	0	1	0	0	0	0	0	0	0	0	0	0	0	0	0	2
Q99519_NEU1	Q99519	NEU1	0	0	1	0	0	0	1	0	0	0	0	0	0	0	0	0	2
Q99523_SORT1	Q99523	SORT1	0	0	1	0	0	0	0	0	0	0	0	0	0	0	0	0	1
Q99541_PLIN2	Q99541	PLIN2	0	0	1	0	0	0	1	1	0	0	0	0	0	0	0	0	3
Q99549_MPHOSPH8	Q99549	MPHOSPH8	1	0	0	0	0	0	0	0	0	0	0	1	0	0	0	1	3
Q99574_SERPINI1	Q99574	SERPINI1	0	0	1	0	0	0	0	0	0	0	0	0	0	0	0	0	1
Q99575_POP1	Q99575	POP1	0	0	0	0	0	0	0	1	0	0	0	0	0	0	0	0	1
Q99594_TEAD3	Q99594	TEAD3	0	0	0	0	0	0	0	0	0	0	0	0	0	1	0	0	1
Q99624_SLC38A3	Q99624	SLC38A3	0	0	1	0	0	0	0	1	0	0	0	0	0	0	0	0	2
Q99674_CGREF1	Q99674	CGREF1	0	0	0	1	0	0	0	0	0	0	0	0	0	0	1	0	2
Q99689_FEZ1	Q99689	FEZ1	0	1	1	0	0	0	0	0	0	0	0	0	0	0	0	0	2
Q99698_LYST	Q99698	LYST	0	0	0	0	1	0	0	0	0	0	0	0	0	0	0	0	1
Q99717_SMAD5	Q99717	SMAD5	0	0	1	0	0	0	0	0	0	0	0	0	0	0	0	0	1
Q99719_SEPT5	Q99719	2020-09-05	0	0	1	0	0	0	0	0	0	0	0	0	0	0	0	0	1
Q99720_SIGMAR1	Q99720	SIGMAR1	0	0	0	0	0	0	0	1	0	0	0	0	0	0	0	0	1
Q99726_SLC30A3	Q99726	SLC30A3	0	1	1	0	0	0	0	0	0	0	0	0	0	0	0	0	2
Q99758_ABCA3	Q99758	ABCA3	0	0	0	0	0	0	0	1	1	0	1	-1	0	0	0	0	3
Q99767_APBA2	Q99767	APBA2	0	0	1	0	0	0	0	0	0	0	0	0	0	0	0	0	1
Q99784_OLFM1	Q99784	OLFM1	0	0	1	0	0	0	0	0	0	0	0	0	0	0	0	0	1
Q99801_NKX3-1	Q99801	NKX3-1	0	1	0	0	0	0	0	0	0	0	0	0	0	1	0	0	2
Q99805_TM9SF2	Q99805	TM9SF2	0	0	0	0	0	0	0	0	0	0	0	0	1	0	0	0	1
Q99895_CTRC	Q99895	CTRC	0	0	0	0	0	0	0	0	0	0	0	0	1	0	0	0	1
Q99946_PRRT1	Q99946	PRRT1	0	0	1	0	0	0	0	0	0	0	0	0	0	0	0	0	1
Q99962_SH3GL2	Q99962	SH3GL2	0	0	1	0	0	0	0	0	0	0	0	0	0	0	0	0	1
Q99963_SH3GL3	Q99963	SH3GL3	0	0	1	0	0	0	0	0	0	0	0	0	0	0	0	0	1
Q99973_TEP1	Q99973	TEP1	0	0	0	1	0	0	0	0	0	0	0	0	0	0	1	0	2
Q99985_SEMA3C	Q99985	SEMA3C	0	0	0	0	0	0	0	0	0	0	0	0	0	1	0	0	1
Q99988_GDF15	Q99988	GDF15	1	0	0	0	0	0	0	0	0	0	0	0	0	1	0	0	2
Q99996_AKAP9	Q99996	AKAP9	0	0	0	0	0	0	0	1	0	0	0	0	0	0	0	0	1
Q9BPW9_DHRS9	Q9BPW9	DHRS9	0	0	0	1	0	0	0	0	0	0	0	0	0	0	0	0	1
Q9BPZ3_PAIP2	Q9BPZ3	PAIP2	1	0	0	0	0	0	0	0	0	0	0	0	0	0	0	0	1
Q9BQ04_RBM4B	Q9BQ04	RBM4B	0	0	0	0	0	0	0	0	0	0	0	0	1	0	0	0	1
Q9BQ13_KCTD14	Q9BQ13	KCTD14	0	0	0	1	0	0	0	0	0	0	0	0	0	0	1	0	2
Q9BQ95_ECSIT	Q9BQ95	ECSIT	0	0	0	0	0	0	0	1	0	0	0	0	0	0	0	0	1
Q9BQC3_DPH2	Q9BQC3	DPH2	1	0	0	1	0	0	0	0	0	0	0	0	0	0	0	0	2
Q9BQG2_NUDT12	Q9BQG2	NUDT12	0	0	1	0	0	0	1	1	0	0	0	0	0	0	0	0	3
Q9BQI0_AIF1L	Q9BQI0	AIF1L	0	0	1	-1	0	0	1	0	0	0	0	0	0	0	0	0	2
Q9BQI5_SGIP1	Q9BQI5	SGIP1	0	0	1	0	0	0	0	0	0	0	0	0	0	0	0	0	1
Q9BQP7_MGME1	Q9BQP7	MGME1	0	0	1	0	0	0	0	0	0	0	0	0	0	0	0	0	1
Q9BQS7_HEPH	Q9BQS7	HEPH	0	0	0	1	0	0	0	0	0	0	0	0	0	0	0	0	1
Q9BR01_SULT4A1	Q9BR01	SULT4A1	0	0	1	0	0	0	0	0	0	0	0	0	0	0	0	0	1
Q9BR61_ACBD6	Q9BR61	ACBD6	0	0	1	0	0	0	0	0	0	0	0	0	0	0	0	0	1
Q9BRD0_BUD13	Q9BRD0	BUD13	1	0	0	0	0	0	0	0	1	0	0	0	0	0	0	0	2
Q9BRG1_VPS25	Q9BRG1	VPS25	0	0	0	0	0	0	0	0	0	0	0	0	1	0	0	0	1
Q9BRK5_SDF4	Q9BRK5	SDF4	0	1	0	0	0	0	0	0	0	0	0	0	0	0	0	0	1
Q9BRP8_PYM1	Q9BRP8	PYM1	0	1	0	0	0	0	0	0	0	0	0	0	0	0	0	0	1
Q9BRQ0_PYGO2	Q9BRQ0	PYGO2	1	0	0	0	0	0	0	0	0	0	0	0	0	0	0	0	1
Q9BRQ8_AIFM2	Q9BRQ8	AIFM2	0	0	0	1	0	0	0	0	0	0	0	0	0	0	0	0	1
Q9BSE5_AGMAT	Q9BSE5	AGMAT	0	0	0	1	0	0	1	1	0	0	0	0	0	0	1	0	4
Q9BSF0_C2orf88	Q9BSF0	C2orf88	0	0	0	0	1	0	0	0	0	0	0	0	0	0	0	0	1
Q9BSF4_TIMM29	Q9BSF4	TIMM29	0	0	1	0	0	0	0	0	0	0	0	0	0	0	0	0	1
Q9BSQ5_CCM2	Q9BSQ5	CCM2	0	0	1	0	0	0	0	0	0	0	0	0	0	0	0	0	1
Q9BST9_RTKN	Q9BST9	RTKN	0	0	0	0	0	0	1	0	0	0	0	0	0	0	0	0	1
Q9BSU1_C16orf70	Q9BSU1	C16orf70	0	0	1	0	0	0	0	0	0	0	0	0	0	1	0	0	2
Q9BT17_MTG1	Q9BT17	MTG1	0	0	0	0	0	0	1	0	0	0	0	0	0	0	0	0	1
Q9BT88_SYT11	Q9BT88	SYT11	0	0	1	0	0	0	0	0	0	0	0	0	0	0	0	0	1
Q9BTC0_DIDO1	Q9BTC0	DIDO1	0	0	0	0	0	0	0	0	1	1	0	0	0	0	0	0	2
Q9BTL3_FAM103A1	Q9BTL3	FAM103A1	0	0	0	0	0	0	0	0	0	0	0	1	0	0	0	0	1
Q9BTV5_FSD1	Q9BTV5	FSD1	0	0	1	0	0	0	0	0	0	0	0	0	0	0	0	0	1
Q9BTZ2_DHRS4	Q9BTZ2	DHRS4	0	0	0	0	0	0	1	1	0	0	0	0	0	0	0	0	2
Q9BUD6_SPON2	Q9BUD6	SPON2	0	0	0	0	0	0	0	0	0	0	0	0	0	1	0	0	1
Q9BUE6_ISCA1	Q9BUE6	ISCA1	0	0	0	0	0	0	1	1	0	0	0	0	0	0	0	0	2
Q9BUK0_CHCHD7	Q9BUK0	CHCHD7	0	0	0	0	0	0	0	0	0	0	0	0	0	0	1	0	1
Q9BUL9_RPP25	Q9BUL9	RPP25	1	0	0	0	1	0	0	0	0	0	0	0	0	0	0	0	2
Q9BUP0_EFHD1	Q9BUP0	EFHD1	0	0	0	0	0	0	0	0	0	0	0	0	1	0	0	0	1
Q9BUT1_BDH2	Q9BUT1	BDH2	0	0	0	0	0	0	1	0	0	0	0	0	0	0	0	0	1
Q9BV10_ALG12	Q9BV10	ALG12	0	0	0	0	0	0	0	0	0	0	0	0	1	0	0	0	1
Q9BV19_C1orf50	Q9BV19	C1orf50	0	0	0	0	0	0	0	1	0	0	0	0	0	0	0	0	1
Q9BV23_ABHD6	Q9BV23	ABHD6	0	0	1	0	0	0	1	1	0	0	0	0	0	0	0	0	3
Q9BV36_MLPH	Q9BV36	MLPH	0	0	0	0	0	0	0	0	0	0	0	0	0	1	1	0	2
Q9BV57_ADI1	Q9BV57	ADI1	0	0	0	0	0	0	0	1	0	0	0	0	0	0	0	0	1
Q9BVA0_KATNB1	Q9BVA0	KATNB1	0	0	1	0	0	0	0	0	0	0	0	0	0	0	0	0	1
Q9BVA1_TUBB2B	Q9BVA1	TUBB2B	0	0	1	0	0	0	0	0	0	0	0	0	1	0	0	0	2
Q9BVC5_C2orf49	Q9BVC5	C2orf49	0	1	0	0	0	0	0	0	0	0	0	0	0	0	0	0	1
Q9BVJ6_UTP14A	Q9BVJ6	UTP14A	0	0	0	0	0	0	1	0	0	0	0	0	0	0	0	0	1
Q9BVL4_SELENOO	Q9BVL4	SELENOO	0	0	0	0	0	0	0	1	0	0	0	0	0	0	0	0	1
Q9BVM4_GGACT	Q9BVM4	GGACT	0	0	0	0	0	0	1	0	0	0	0	0	0	0	0	0	1
Q9BVV7_TIMM21	Q9BVV7	TIMM21	0	0	0	0	0	0	0	1	0	0	0	0	0	0	0	0	1
Q9BW92_TARS2	Q9BW92	TARS2	0	0	0	0	0	0	0	1	0	0	0	0	0	0	0	0	1
Q9BWD1_ACAT2	Q9BWD1	ACAT2	0	0	0	0	0	0	0	1	0	0	0	0	0	0	0	0	1
Q9BWE0_REPIN1	Q9BWE0	REPIN1	1	0	0	0	0	0	0	0	0	0	0	0	0	1	0	0	2
Q9BWP8_COLEC11	Q9BWP8	COLEC11	0	0	0	0	0	0	0	1	0	0	0	0	0	0	0	0	1
Q9BWU0_SLC4A1AP	Q9BWU0	SLC4A1AP	0	0	0	0	0	0	0	1	0	0	0	0	0	0	0	0	1
Q9BX93_PLA2G12B	Q9BX93	PLA2G12B	0	0	0	0	0	0	0	1	0	0	0	0	0	0	0	0	1
Q9BXB4_OSBPL11	Q9BXB4	OSBPL11	0	0	0	0	0	0	0	0	0	0	0	0	0	1	0	0	1
Q9BXJ0_C1QTNF5	Q9BXJ0	C1QTNF5	0	0	0	0	0	0	0	0	0	0	0	0	1	0	0	0	1
Q9BXJ7_AMN	Q9BXJ7	AMN	0	0	1	0	0	0	1	1	0	0	0	0	0	0	0	0	3
Q9BXL7_CARD11	Q9BXL7	CARD11	0	0	1	0	0	0	0	0	0	0	0	0	0	0	0	0	1
Q9BXM9_FSD1L	Q9BXM9	FSD1L	0	0	1	0	0	0	0	0	0	0	0	0	0	0	0	0	1
Q9BXP2_SLC12A9	Q9BXP2	SLC12A9	0	0	1	0	0	0	0	0	0	0	0	0	0	0	0	0	1
Q9BY11_PACSIN1	Q9BY11	PACSIN1	0	0	1	0	0	0	0	0	0	0	0	0	0	0	0	0	1
Q9BY44_EIF2A	Q9BY44	EIF2A	0	0	0	0	0	0	0	0	0	0	0	0	1	0	0	0	1
Q9BY49_PECR	Q9BY49	PECR	0	0	0	0	0	0	1	1	0	0	0	0	0	0	0	0	2
Q9BY76_ANGPTL4	Q9BY76	ANGPTL4	0	0	1	0	0	0	0	0	0	0	0	0	0	0	0	0	1
Q9BYB0_SHANK3	Q9BYB0	SHANK3	0	0	1	0	0	0	1	0	0	0	0	0	0	0	0	0	2
Q9BYC5_FUT8	Q9BYC5	FUT8	0	0	0	0	0	0	0	0	0	0	0	0	0	0	1	0	1
Q9BYE9_CDHR2	Q9BYE9	CDHR2	0	0	0	0	0	0	1	0	0	0	0	0	0	0	0	0	1
Q9BYF1_ACE2	Q9BYF1	ACE2	0	0	0	0	0	0	1	0	0	0	0	0	0	0	0	0	1
Q9BYG5_PARD6B	Q9BYG5	PARD6B	0	0	0	0	0	0	0	0	0	0	0	1	0	0	1	0	2
Q9BYH1_SEZ6L	Q9BYH1	SEZ6L	0	0	1	0	0	0	0	0	0	0	0	0	0	0	0	0	1
Q9BYN8_MRPS26	Q9BYN8	MRPS26	1	0	0	0	0	0	0	0	0	0	0	0	0	0	0	0	1
Q9BYV2_TRIM54	Q9BYV2	TRIM54	0	0	0	0	0	1	0	0	0	0	0	0	0	0	0	0	1
Q9BYV7_BCO2	Q9BYV7	BCO2	0	0	0	0	0	0	0	1	0	0	0	0	0	0	0	0	1
Q9BYV8_CEP41	Q9BYV8	CEP41	0	0	1	0	0	0	0	0	0	0	0	0	0	0	0	0	1
[truncated: 460 more rows]

## Sheet: Tissue_Group_Enriched
Index	Uniprot ID	Protein	Urinary Group	Digestive Group	Gynecologic Group
A0A075B6S2_IGKV2D-29	A0A075B6S2	IGKV2D-29	0	0	1
A0A0A0MRZ8_IGKV3D-11	A0A0A0MRZ8	IGKV3D-11	0	0	1
A0A0A0MS14_IGHV1-45	A0A0A0MS14	IGHV1-45	0	0	1
A0A0B4J1V6_IGHV3-73	A0A0B4J1V6	IGHV3-73	0	0	1
A0A0C4DH24_IGKV6-21	A0A0C4DH24	IGKV6-21	0	0	1
A0A0C4DH25_IGKV3D-20	A0A0C4DH25	IGKV3D-20	0	0	1
A5YKK6_CNOT1	A5YKK6	CNOT1	0	0	1
A6NE02_BTBD17	A6NE02	BTBD17	0	0	1
B7ZW38_HNRNPCL3	B7ZW38	HNRNPCL3	0	0	1
C9J069_AJM1	C9J069	AJM1	0	0	1
O00193_SMAP	O00193	SMAP	0	0	1
O00244_ATOX1	O00244	ATOX1	0	0	1
O00339_MATN2	O00339	MATN2	0	0	1
O00470_MEIS1	O00470	MEIS1	0	0	1
O14523_C2CD2L	O14523	C2CD2L	0	0	1
O14772_FPGT	O14772	FPGT	0	0	1
O15078_CEP290	O15078	CEP290	0	0	1
O15217_GSTA4	O15217	GSTA4	0	0	1
O43399_TPD52L2	O43399	TPD52L2	0	0	1
O43427_FIBP	O43427	FIBP	0	0	1
O43768_ENSA	O43768	ENSA	0	0	1
O43896_KIF1C	O43896	KIF1C	0	0	1
O60271_SPAG9	O60271	SPAG9	0	0	1
O60566_BUB1B	O60566	BUB1B	0	0	1
O60687_SRPX2	O60687	SRPX2	0	0	1
O60741_HCN1	O60741	HCN1	0	0	1
O60883_GPR37L1	O60883	GPR37L1	0	0	1
O75077_ADAM23	O75077	ADAM23	0	0	1
O75150_RNF40	O75150	RNF40	0	0	1
O75781_PALM	O75781	PALM	0	0	1
O75882_ATRN	O75882	ATRN	0	0	1
O76061_STC2	O76061	STC2	0	0	1
O94901_SUN1	O94901	SUN1	0	0	1
O94967_WDR47	O94967	WDR47	0	0	1
O95757_HSPA4L	O95757	HSPA4L	0	0	1
O95965_ITGBL1	O95965	ITGBL1	0	0	1
O96005_CLPTM1	O96005	CLPTM1	0	0	1
P00441_SOD1	P00441	SOD1	0	0	1
P01040_CSTA	P01040	CSTA	0	0	1
P01602_IGKV1-5	P01602	IGKV1-5	0	0	1
P01624_IGKV3-15	P01624	IGKV3-15	0	0	1
P01700_IGLV1-47	P01700	IGLV1-47	0	0	1
P02545_LMNA	P02545	LMNA	0	0	1
P02652_APOA2	P02652	APOA2	0	0	1
P02689_PMP2	P02689	PMP2	0	0	1
P02749_APOH	P02749	APOH	0	0	1
P02760_AMBP	P02760	AMBP	0	0	1
P02771_AFP	P02771	AFP	0	0	1
P04217_A1BG	P04217	A1BG	0	0	1
P04264_KRT1	P04264	KRT1	0	0	1
P05090_APOD	P05090	APOD	0	0	1
P05161_ISG15	P05161	ISG15	0	0	1
P06280_GLA	P06280	GLA	0	0	1
P06307_CCK	P06307	CCK	0	0	1
P06401_PGR	P06401	PGR	0	0	1
P07108_DBI	P07108	DBI	0	0	1
P07686_HEXB	P07686	HEXB	0	0	1
P09486_SPARC	P09486	SPARC	0	0	1
P0DP23_CALM1	P0DP23	CALM1	0	0	1
P10412_HIST1H1E	P10412	HIST1H1E	0	0	1
P14317_HCLS1	P14317	HCLS1	0	0	1
P14867_GABRA1	P14867	GABRA1	0	0	1
P16389_KCNA2	P16389	KCNA2	0	0	1
P17706_PTPN2	P17706	PTPN2	0	0	1
P18507_GABRG2	P18507	GABRG2	0	0	1
P19652_ORM2	P19652	ORM2	0	0	1
P19883_FST	P19883	FST	0	0	1
P20810_CAST	P20810	CAST	0	0	1
P22692_IGFBP4	P22692	IGFBP4	0	0	1
P23511_NFYA	P23511	NFYA	0	0	1
P24557_TBXAS1	P24557	TBXAS1	0	0	1
P24592_IGFBP6	P24592	IGFBP6	0	0	1
P24593_IGFBP5	P24593	IGFBP5	0	0	1
P25208_NFYB	P25208	NFYB	0	0	1
P27816_MAP4	P27816	MAP4	0	0	1
P27918_CFP	P27918	CFP	0	0	1
P29084_GTF2E2	P29084	GTF2E2	0	0	1
P29373_CRABP2	P29373	CRABP2	0	0	1
P29590_PML	P29590	PML	0	0	1
P31321_PRKAR1B	P31321	PRKAR1B	0	0	1
P33908_MAN1A1	P33908	MAN1A1	0	0	1
P35527_KRT9	P35527	KRT9	0	0	1
P35908_KRT2	P35908	KRT2	0	0	1
P36955_SERPINF1	P36955	SERPINF1	0	0	1
P36980_CFHR2	P36980	CFHR2	0	0	1
P40855_PEX19	P40855	PEX19	0	0	1
P41217_CD200	P41217	CD200	0	0	1
P41222_PTGDS	P41222	PTGDS	0	0	1
P42262_GRIA2	P42262	GRIA2	0	0	1
P43003_SLC1A3	P43003	SLC1A3	0	0	1
P46108_CRK	P46108	CRK	0	0	1
P46937_YAP1	P46937	YAP1	0	0	1
P47869_GABRA2	P47869	GABRA2	0	0	1
P48637_GSS	P48637	GSS	0	0	1
P49069_CAMLG	P49069	CAMLG	0	0	1
P49908_SELENOP	P49908	SELENOP	0	0	1
P50749_RASSF2	P50749	RASSF2	0	0	1
P50851_LRBA	P50851	LRBA	0	0	1
P50993_ATP1A2	P50993	ATP1A2	0	0	1
P51797_CLCN6	P51797	CLCN6	0	0	1
P52943_CRIP2	P52943	CRIP2	0	0	1
P54727_RAD23B	P54727	RAD23B	0	0	1
P56182_RRP1	P56182	RRP1	0	0	1
P57678_GEMIN4	P57678	GEMIN4	0	0	1
P61328_FGF12	P61328	FGF12	0	0	1
P62979_RPS27A	P62979	RPS27A	0	0	1
P78508_KCNJ10	P78508	KCNJ10	0	0	1
P78527_PRKDC	P78527	PRKDC	0	0	1
P78539_SRPX	P78539	SRPX	0	0	1
P80748_IGLV3-21	P80748	IGLV3-21	0	0	1
P83876_TXNL4A	P83876	TXNL4A	0	0	1
Q01740_FMO1	Q01740	FMO1	0	0	1
Q02246_CNTN2	Q02246	CNTN2	0	0	1
Q02952_AKAP12	Q02952	AKAP12	0	0	1
Q05D32_CTDSPL2	Q05D32	CTDSPL2	0	0	1
Q07343_PDE4B	Q07343	PDE4B	0	0	1
Q08495_DMTN	Q08495	DMTN	0	0	1
Q10469_MGAT2	Q10469	MGAT2	0	0	1
Q12800_TFCP2	Q12800	TFCP2	0	0	1
Q13085_ACACA	Q13085	ACACA	0	0	1
Q13308_PTK7	Q13308	PTK7	0	0	1
Q13421_MSLN	Q13421	MSLN	0	0	1
Q14031_COL4A6	Q14031	COL4A6	0	0	1
Q14444_CAPRIN1	Q14444	CAPRIN1	0	0	1
Q14693_LPIN1	Q14693	LPIN1	0	0	1
Q14847_LASP1	Q14847	LASP1	0	0	1
Q14999_CUL7	Q14999	CUL7	0	0	1
Q15047_SETDB1	Q15047	SETDB1	0	0	1
Q15113_PCOLCE	Q15113	PCOLCE	0	0	1
Q15121_PEA15	Q15121	PEA15	0	0	1
Q15493_RGN	Q15493	RGN	0	0	1
Q15847_ADIRF	Q15847	ADIRF	0	0	1
Q15848_ADIPOQ	Q15848	ADIPOQ	0	0	1
Q16143_SNCB	Q16143	SNCB	0	0	1
Q16627_CCL14	Q16627	CCL14	0	0	1
Q16816_PHKG1	Q16816	PHKG1	0	0	1
Q53HV7_SMUG1	Q53HV7	SMUG1	0	0	1
Q58EX2_SDK2	Q58EX2	SDK2	0	0	1
Q5BKT4_ALG10	Q5BKT4	ALG10	0	0	1
Q5JQC9_AKAP4	Q5JQC9	AKAP4	0	0	1
Q5JR98_TCTEX1D4	Q5JR98	TCTEX1D4	0	0	1
Q5T013_HYI	Q5T013	HYI	0	0	1
Q5T7N2_L1TD1	Q5T7N2	L1TD1	0	0	1
Q5T848_GPR158	Q5T848	GPR158	0	0	1
Q5VTR2_RNF20	Q5VTR2	RNF20	0	0	1
Q641Q2_WASHC2A	Q641Q2	WASHC2A	0	0	1
Q6PGP7_TTC37	Q6PGP7	TTC37	0	0	1
Q6Y7W6_GIGYF2	Q6Y7W6	GIGYF2	0	0	1
Q6ZV89_SH2D5	Q6ZV89	SH2D5	0	0	1
Q6ZVL6_KIAA1549L	Q6ZVL6	KIAA1549L	0	0	1
Q6ZWB6_KCTD8	Q6ZWB6	KCTD8	0	0	1
Q7L311_ARMCX2	Q7L311	ARMCX2	0	0	1
Q7L576_CYFIP1	Q7L576	CYFIP1	0	0	1
Q7Z4K8_TRIM46	Q7Z4K8	TRIM46	0	0	1
Q7Z4V5_HDGFL2	Q7Z4V5	HDGFL2	0	0	1
Q7Z6G3_NECAB2	Q7Z6G3	NECAB2	0	0	1
Q86TI0_TBC1D1	Q86TI0	TBC1D1	0	0	1
Q86WP2_GPBP1	Q86WP2	GPBP1	0	0	1
Q8IUF8_RIOX2	Q8IUF8	RIOX2	0	0	1
Q8IWB9_TEX2	Q8IWB9	TEX2	0	0	1
Q8IWU5_SULF2	Q8IWU5	SULF2	0	0	1
Q8IXB3_TUSC5	Q8IXB3	TUSC5	0	0	1
Q8IYU2_HACE1	Q8IYU2	HACE1	0	0	1
Q8IZ73_RPUSD2	Q8IZ73	RPUSD2	0	0	1
Q8N4S7_PAQR4	Q8N4S7	PAQR4	0	0	1
Q8N608_DPP10	Q8N608	DPP10	0	0	1
Q8N6N2_TTC9B	Q8N6N2	TTC9B	0	0	1
Q8N6R0_METTL13	Q8N6R0	METTL13	0	0	1
Q8N6S5_ARL6IP6	Q8N6S5	ARL6IP6	0	0	1
Q8NAT2_TDRD5	Q8NAT2	TDRD5	0	0	1
Q8NDF8_PAPD5	Q8NDF8	PAPD5	0	0	1
Q8NF50_DOCK8	Q8NF50	DOCK8	0	0	1
Q8NFJ9_BBS1	Q8NFJ9	BBS1	0	0	1
Q8NFU3_TSTD1	Q8NFU3	TSTD1	0	0	1
Q8TAC9_SCAMP5	Q8TAC9	SCAMP5	0	0	1
Q8TCG5_CPT1C	Q8TCG5	CPT1C	0	0	1
Q8TF44_C2CD4C	Q8TF44	C2CD4C	0	0	1
Q8WUH1_CHURC1	Q8WUH1	CHURC1	0	0	1
Q8WWK9_CKAP2	Q8WWK9	CKAP2	0	0	1
Q92558_WASF1	Q92558	WASF1	0	0	1
Q92563_SPOCK2	Q92563	SPOCK2	0	0	1
Q92581_SLC9A6	Q92581	SLC9A6	0	0	1
Q92667_AKAP1	Q92667	AKAP1	0	0	1
Q92733_PRCC	Q92733	PRCC	0	0	1
Q92736_RYR2	Q92736	RYR2	0	0	1
Q969G5_CAVIN3	Q969G5	CAVIN3	0	0	1
Q96AY4_TTC28	Q96AY4	TTC28	0	0	1
Q96CC6_RHBDF1	Q96CC6	RHBDF1	0	0	1
Q96CG8_CTHRC1	Q96CG8	CTHRC1	0	0	1
Q96DD7_SHISA4	Q96DD7	SHISA4	0	0	1
Q96IV0_NGLY1	Q96IV0	NGLY1	0	0	1
Q96NA2_RILP	Q96NA2	RILP	0	0	1
Q96NT1_NAP1L5	Q96NT1	NAP1L5	0	0	1
Q96PY5_FMNL2	Q96PY5	FMNL2	0	0	1
Q96T66_NMNAT3	Q96T66	NMNAT3	0	0	1
Q96TC7_RMDN3	Q96TC7	RMDN3	0	0	1
Q99689_FEZ1	Q99689	FEZ1	0	0	1
Q99726_SLC30A3	Q99726	SLC30A3	0	0	1
Q9BRK5_SDF4	Q9BRK5	SDF4	0	0	1
Q9BRP8_PYM1	Q9BRP8	PYM1	0	0	1
Q9BTL3_FAM103A1	Q9BTL3	FAM103A1	0	0	1
Q9BVC5_C2orf49	Q9BVC5	C2orf49	0	0	1
Q9BZ71_PITPNM3	Q9BZ71	PITPNM3	0	0	1
Q9BZK3_NACAP1	Q9BZK3	NACAP1	0	0	1
Q9BZV2_SLC19A3	Q9BZV2	SLC19A3	0	0	1
Q9GZP4_PITHD1	Q9GZP4	PITHD1	0	0	1
Q9H1V8_SLC6A17	Q9H1V8	SLC6A17	0	0	1
Q9H244_P2RY12	Q9H244	P2RY12	0	0	1
Q9H3H9_TCEAL2	Q9H3H9	TCEAL2	0	0	1
Q9H3Q1_CDC42EP4	Q9H3Q1	CDC42EP4	0	0	1
Q9H425_C1orf198	Q9H425	C1orf198	0	0	1
Q9H4G0_EPB41L1	Q9H4G0	EPB41L1	0	0	1
Q9H4X1_RGCC	Q9H4X1	RGCC	0	0	1
Q9H7C9_AAMDC	Q9H7C9	AAMDC	0	0	1
Q9H7L9_SUDS3	Q9H7L9	SUDS3	0	0	1
Q9H910_JPT2	Q9H910	JPT2	0	0	1
Q9H9H5_MAP6D1	Q9H9H5	MAP6D1	0	0	1
Q9HC56_PCDH9	Q9HC56	PCDH9	0	0	1
Q9HCD5_NCOA5	Q9HCD5	NCOA5	0	0	1
Q9HCE1_MOV10	Q9HCE1	MOV10	0	0	1
Q9HDC5_JPH1	Q9HDC5	JPH1	0	0	1
Q9NP74_PALMD	Q9NP74	PALMD	0	0	1
Q9NPD7_NRN1	Q9NPD7	NRN1	0	0	1
Q9NQ36_SCUBE2	Q9NQ36	SCUBE2	0	0	1
Q9NR22_PRMT8	Q9NR22	PRMT8	0	0	1
Q9NS87_KIF15	Q9NS87	KIF15	0	0	1
Q9NS91_RAD18	Q9NS91	RAD18	0	0	1
Q9NTJ3_SMC4	Q9NTJ3	SMC4	0	0	1
Q9NTJ5_SACM1L	Q9NTJ5	SACM1L	0	0	1
Q9NUD5_ZCCHC3	Q9NUD5	ZCCHC3	0	0	1
Q9NUG6_PDRG1	Q9NUG6	PDRG1	0	0	1
Q9NX02_NLRP2	Q9NX02	NLRP2	0	0	1
Q9NY72_SCN3B	Q9NY72	SCN3B	0	0	1
Q9NZ94_NLGN3	Q9NZ94	NLGN3	0	0	1
Q9NZN8_CNOT2	Q9NZN8	CNOT2	0	0	1
Q9NZP8_C1RL	Q9NZP8	C1RL	0	0	1
Q9NZU0_FLRT3	Q9NZU0	FLRT3	0	0	1
Q9P003_CNIH4	Q9P003	CNIH4	0	0	1
Q9P013_CWC15	Q9P013	CWC15	0	0	1
Q9P032_NDUFAF4	Q9P032	NDUFAF4	0	0	1
Q9P0K7_RAI14	Q9P0K7	RAI14	0	0	1
Q9P0W8_SPATA7	Q9P0W8	SPATA7	0	0	1
Q9P2K3_RCOR3	Q9P2K3	RCOR3	0	0	1
Q9UBS5_GABBR1	Q9UBS5	GABBR1	0	0	1
Q9UBY5_LPAR3	Q9UBY5	LPAR3	0	0	1
Q9UF11_PLEKHB1	Q9UF11	PLEKHB1	0	0	1
Q9UHK6_AMACR	Q9UHK6	AMACR	0	0	1
Q9UHV9_PFDN2	Q9UHV9	PFDN2	0	0	1
Q9UL18_AGO1	Q9UL18	AGO1	0	0	1
Q9UMX5_NENF	Q9UMX5	NENF	0	0	1
Q9UN70_PCDHGC3	Q9UN70	PCDHGC3	0	0	1
Q9UPT5_EXOC7	Q9UPT5	EXOC7	0	0	1
Q9UPV0_CEP164	Q9UPV0	CEP164	0	0	1
Q9UPX0_IGSF9B	Q9UPX0	IGSF9B	0	0	1
Q9Y2A7_NCKAP1	Q9Y2A7	NCKAP1	0	0	1
Q9Y2D4_EXOC6B	Q9Y2D4	EXOC6B	0	0	1
Q9Y2J2_EPB41L3	Q9Y2J2	EPB41L3	0	0	1
Q9Y2T7_YBX2	Q9Y2T7	YBX2	0	0	1
Q9Y2W1_THRAP3	Q9Y2W1	THRAP3	0	0	1
Q9Y4D7_PLXND1	Q9Y4D7	PLXND1	0	0	1
Q9Y5U2_TSSC4	Q9Y5U2	TSSC4	0	0	1
Q9Y646_CPQ	Q9Y646	CPQ	0	0	1
Q9Y6D9_MAD1L1	Q9Y6D9	MAD1L1	0	0	1
A1A4S6_ARHGAP10	A1A4S6	ARHGAP10	1	0	0
A1L188_NDUFAF8	A1L188	NDUFAF8	1	0	0
A4D1E9_GTPBP10	A4D1E9	GTPBP10	0	1	0
A5PLN9_TRAPPC13	A5PLN9	TRAPPC13	1	0	0
A6NC98_CCDC88B	A6NC98	CCDC88B	0	1	0
A6NCC3_GOLGA8O	A6NCC3	GOLGA8O	0	1	0
A6NCE7_MAP1LC3B2	A6NCE7	MAP1LC3B2	1	0	0
A6NCS6_C2orf72	A6NCS6	C2orf72	0	1	0
A6ND91_ASPDH	A6ND91	ASPDH	0	1	0
A6NDB9_PALM3	A6NDB9	PALM3	0	1	0
A6NEE1_PLEKHD1	A6NEE1	PLEKHD1	0	1	0
A6NGB9_WIPF3	A6NGB9	WIPF3	0	1	0
A6NHC0_CAPN8	A6NHC0	CAPN8	0	1	0
A6NHQ2_FBLL1	A6NHQ2	FBLL1	1	0	0
A6NKD9_CCDC85C	A6NKD9	CCDC85C	0	1	0
A6NKF1_SAC3D1	A6NKF1	SAC3D1	0	1	0
A8K2U0_A2ML1	A8K2U0	A2ML1	0	1	0
A8K7I4_CLCA1	A8K7I4	CLCA1	0	1	0
A8TX70_COL6A5	A8TX70	COL6A5	0	1	0
B0FP48_UPK3BL1	B0FP48	UPK3BL1	1	0	0
B3EWG3_FAM25A	B3EWG3	FAM25A	0	1	0
B7ZBB8_PPP1R3G	B7ZBB8	PPP1R3G	1	0	0
C9J7I0_UMAD1	C9J7I0	UMAD1	0	1	0
K7EJ46_SMIM22	K7EJ46	SMIM22	0	1	0
O00165_HAX1	O00165	HAX1	0	1	0
O00168_FXYD1	O00168	FXYD1	0	1	0
O00189_AP4M1	O00189	AP4M1	1	0	0
O00214_LGALS8	O00214	LGALS8	0	1	0
O00255_MEN1	O00255	MEN1	0	1	0
O00292_LEFTY2	O00292	LEFTY2	0	1	0
O00408_PDE2A	O00408	PDE2A	1	0	0
O00519_FAAH	O00519	FAAH	1	0	0
O00526_UPK2	O00526	UPK2	1	0	0
O00567_NOP56	O00567	NOP56	0	1	0
O00712_NFIB	O00712	NFIB	0	1	0
O00767_SCD	O00767	SCD	0	1	0
O14490_DLGAP1	O14490	DLGAP1	1	0	0
O14494_PLPP1	O14494	PLPP1	1	0	0
O14514_ADGRB1	O14514	ADGRB1	1	0	0
O14576_DYNC1I1	O14576	DYNC1I1	1	0	0
O14638_ENPP3	O14638	ENPP3	1	0	0
O14657_TOR1B	O14657	TOR1B	0	1	0
O14678_ABCD4	O14678	ABCD4	0	1	0
O14733_MAP2K7	O14733	MAP2K7	1	0	0
O14745_SLC9A3R1	O14745	SLC9A3R1	1	0	0
O14756_HSD17B6	O14756	HSD17B6	0	1	0
O14773_TPP1	O14773	TPP1	0	1	0
O14815_CAPN9	O14815	CAPN9	0	1	0
O14818_PSMA7	O14818	PSMA7	0	1	0
O14827_RASGRF2	O14827	RASGRF2	1	0	0
O14925_TIMM23	O14925	TIMM23	0	1	0
O14966_RAB29	O14966	RAB29	1	0	0
O14986_PIP5K1B	O14986	PIP5K1B	1	0	0
O15066_KIF3B	O15066	KIF3B	1	0	0
O15119_TBX3	O15119	TBX3	1	0	0
O15120_AGPAT2	O15120	AGPAT2	0	1	0
O15204_ADAMDEC1	O15204	ADAMDEC1	0	1	0
O15228_GNPAT	O15228	GNPAT	0	1	0
O15235_MRPS12	O15235	MRPS12	1	0	0
O15240_VGF	O15240	VGF	0	1	0
O15245_SLC22A1	O15245	SLC22A1	1	0	0
O15294_OGT	O15294	OGT	0	1	0
O15296_ALOX15B	O15296	ALOX15B	1	0	0
O15321_TM9SF1	O15321	TM9SF1	0	1	0
O15431_SLC31A1	O15431	SLC31A1	0	1	0
O15438_ABCC3	O15438	ABCC3	0	1	0
O15488_GYG2	O15488	GYG2	0	1	0
O15522_NKX2-8	O15522	NKX2-8	1	0	0
O15540_FABP7	O15540	FABP7	1	0	0
O43182_ARHGAP6	O43182	ARHGAP6	1	0	0
O43236_SEPT4	O43236	2020-09-04	0	1	0
O43293_DAPK3	O43293	DAPK3	1	0	0
O43310_CTIF	O43310	CTIF	1	0	0
O43315_AQP9	O43315	AQP9	0	1	0
O43347_MSI1	O43347	MSI1	1	0	0
O43414_ERI3	O43414	ERI3	0	1	0
O43490_PROM1	O43490	PROM1	0	1	0
O43581_SYT7	O43581	SYT7	1	0	0
O43657_TSPAN6	O43657	TSPAN6	1	0	0
O43692_PI15	O43692	PI15	1	0	0
O43704_SULT1B1	O43704	SULT1B1	0	1	0
O43708_GSTZ1	O43708	GSTZ1	0	1	0
O43716_GATC	O43716	GATC	0	1	0
O43741_PRKAB2	O43741	PRKAB2	0	1	0
O43759_SYNGR1	O43759	SYNGR1	0	1	0
O43761_SYNGR3	O43761	SYNGR3	0	1	0
O43772_SLC25A20	O43772	SLC25A20	0	1	0
O43819_SCO2	O43819	SCO2	0	1	0
O43824_GTPBP6	O43824	GTPBP6	1	0	0
O43826_SLC37A4	O43826	SLC37A4	0	1	0
O43903_GAS2	O43903	GAS2	0	1	0
O43914_TYROBP	O43914	TYROBP	0	1	0
O43927_CXCL13	O43927	CXCL13	0	1	0
O60282_KIF5C	O60282	KIF5C	0	1	0
O60333_KIF1B	O60333	KIF1B	0	1	0
O60476_MAN1A2	O60476	MAN1A2	1	0	0
O60487_MPZL2	O60487	MPZL2	1	0	0
O60513_B4GALT4	O60513	B4GALT4	0	1	0
O60522_TDRD6	O60522	TDRD6	1	0	0
O60524_NEMF	O60524	NEMF	0	1	0
O60704_TPST2	O60704	TPST2	0	1	0
O60733_PLA2G6	O60733	PLA2G6	1	0	0
O60760_HPGDS	O60760	HPGDS	1	0	0
O60830_TIMM17B	O60830	TIMM17B	0	1	0
O60844_ZG16	O60844	ZG16	0	1	0
O60890_OPHN1	O60890	OPHN1	1	0	0
O60927_PPP1R11	O60927	PPP1R11	1	0	0
O75027_ABCB7	O75027	ABCB7	0	1	0
O75084_FZD7	O75084	FZD7	1	0	0
O75112_LDB3	O75112	LDB3	1	0	0
O75113_N4BP1	O75113	N4BP1	0	1	0
O75298_RTN2	O75298	RTN2	1	0	0
O75309_CDH16	O75309	CDH16	1	0	0
O75335_PPFIA4	O75335	PPFIA4	1	0	0
O75352_MPDU1	O75352	MPDU1	0	1	0
O75356_ENTPD5	O75356	ENTPD5	0	1	0
O75382_TRIM3	O75382	TRIM3	1	0	0
O75387_SLC43A1	O75387	SLC43A1	0	1	0
O75396_SEC22B	O75396	SEC22B	0	1	0
O75414_NME6	O75414	NME6	0	1	0
O75452_RDH16	O75452	RDH16	0	1	0
O75521_ECI2	O75521	ECI2	0	1	0
O75648_TRMU	O75648	TRMU	0	1	0
O75691_UTP20	O75691	UTP20	1	0	0
O75764_TCEA3	O75764	TCEA3	0	1	0
O75787_ATP6AP2	O75787	ATP6AP2	0	1	0
O75791_GRAP2	O75791	GRAP2	0	1	0
O75795_UGT2B17	O75795	UGT2B17	0	1	0
O75800_ZMYND10	O75800	ZMYND10	1	0	0
O75821_EIF3G	O75821	EIF3G	0	1	0
O75822_EIF3J	O75822	EIF3J	0	1	0
O75841_UPK1B	O75841	UPK1B	1	0	0
O75844_ZMPSTE24	O75844	ZMPSTE24	0	1	0
O75880_SCO1	O75880	SCO1	0	1	0
O75881_CYP7B1	O75881	CYP7B1	0	1	0
O75891_ALDH1L1	O75891	ALDH1L1	0	1	0
O75896_TUSC2	O75896	TUSC2	1	0	0
O75907_DGAT1	O75907	DGAT1	0	1	0
O75909_CCNK	O75909	CCNK	0	1	0
O75915_ARL6IP5	O75915	ARL6IP5	0	1	0
O75934_BCAS2	O75934	BCAS2	0	1	0
O75953_DNAJB5	O75953	DNAJB5	1	0	0
O76027_ANXA9	O76027	ANXA9	0	1	0
O76038_SCGN	O76038	SCGN	0	1	0
O76095_JTB	O76095	JTB	0	1	0
O94813_SLIT2	O94813	SLIT2	1	0	0
O94830_DDHD2	O94830	DDHD2	1	0	0
O94856_NFASC	O94856	NFASC	0	1	0
O94885_SASH1	O94885	SASH1	1	0	0
O94925_GLS	O94925	GLS	0	1	0
O94929_ABLIM3	O94929	ABLIM3	0	1	0
O94985_CLSTN1	O94985	CLSTN1	1	0	0
O95070_YIF1A	O95070	YIF1A	0	1	0
O95084_PRSS23	O95084	PRSS23	1	0	0
O95210_STBD1	O95210	STBD1	0	1	0
O95218_ZRANB2	O95218	ZRANB2	0	1	0
O95294_RASAL1	O95294	RASAL1	0	1	0
O95298_NDUFC2	O95298	NDUFC2	0	1	0
O95363_FARS2	O95363	FARS2	0	1	0
O95365_ZBTB7A	O95365	ZBTB7A	0	1	0
O95479_H6PD	O95479	H6PD	0	1	0
O95490_ADGRL2	O95490	ADGRL2	1	0	0
O95644_NFATC1	O95644	NFATC1	1	0	0
O95714_HERC2	O95714	HERC2	1	0	0
O95741_CPNE6	O95741	CPNE6	1	0	0
O95760_IL33	O95760	IL33	0	1	0
O95825_CRYZL1	O95825	CRYZL1	0	1	0
O95858_TSPAN15	O95858	TSPAN15	0	1	0
O95864_FADS2	O95864	FADS2	0	1	0
O96009_NAPSA	O96009	NAPSA	1	0	0
O96017_CHEK2	O96017	CHEK2	0	1	0
P00167_CYB5A	P00167	CYB5A	0	1	0
P00367_GLUD1	P00367	GLUD1	0	1	0
P00374_DHFR	P00374	DHFR	0	1	0
P00505_GOT2	P00505	GOT2	0	1	0
P01210_PENK	P01210	PENK	0	1	0
P01275_GCG	P01275	GCG	0	1	0
P01298_PPY	P01298	PPY	0	1	0
P01303_NPY	P01303	NPY	1	0	0
P01704_IGLV2-14	P01704	IGLV2-14	0	1	0
P01817_IGHV2-5	P01817	IGHV2-5	1	0	0
P02489_CRYAA	P02489	CRYAA	1	0	0
P02511_CRYAB	P02511	CRYAB	1	0	0
P02585_TNNC2	P02585	TNNC2	0	1	0
P02792_FTL	P02792	FTL	1	0	0
P03928_MT-ATP8	P03928	MT-ATP8	0	1	0
P04118_CLPS	P04118	CLPS	0	1	0
P04259_KRT6B	P04259	KRT6B	0	1	0
P04279_SEMG1	P04279	SEMG1	1	0	0
P04424_ASL	P04424	ASL	0	1	0
P04732_MT1E	P04732	MT1E	0	1	0
P04746_AMY2A	P04746	AMY2A	0	1	0
P04920_SLC4A2	P04920	SLC4A2	0	1	0
P05060_CHGB	P05060	CHGB	0	1	0
P05062_ALDOB	P05062	ALDOB	0	1	0
P05089_ARG1	P05089	ARG1	0	1	0
P05091_ALDH2	P05091	ALDH2	0	1	0
P05106_ITGB3	P05106	ITGB3	0	1	0
P05108_CYP11A1	P05108	CYP11A1	1	0	0
P05120_SERPINB2	P05120	SERPINB2	0	1	0
P05177_CYP1A2	P05177	CYP1A2	0	1	0
P05181_CYP2E1	P05181	CYP2E1	0	1	0
P05230_FGF1	P05230	FGF1	0	1	0
P05408_SCG5	P05408	SCG5	0	1	0
P05413_FABP3	P05413	FABP3	1	0	0
P06315_IGKV5-2	P06315	IGKV5-2	0	1	0
P06870_KLK1	P06870	KLK1	0	1	0
P07098_LIPF	P07098	LIPF	0	1	0
P07148_FABP1	P07148	FABP1	0	1	0
P07202_TPO	P07202	TPO	0	1	0
P07288_KLK3	P07288	KLK3	1	0	0
P07306_ASGR1	P07306	ASGR1	0	1	0
P07307_ASGR2	P07307	ASGR2	0	1	0
P07478_PRSS2	P07478	PRSS2	0	1	0
P07902_GALT	P07902	GALT	0	1	0
P07911_UMOD	P07911	UMOD	1	0	0
P07947_YES1	P07947	YES1	0	1	0
P08047_SP1	P08047	SP1	0	1	0
P08217_CELA2A	P08217	CELA2A	0	1	0
P08218_CELA2B	P08218	CELA2B	0	1	0
P08236_GUSB	P08236	GUSB	1	0	0
P08319_ADH4	P08319	ADH4	0	1	0
P08473_MME	P08473	MME	1	0	0
P08567_PLEK	P08567	PLEK	0	1	0
P08572_COL4A2	P08572	COL4A2	0	1	0
P08697_SERPINF2	P08697	SERPINF2	0	1	0
P08709_F7	P08709	F7	0	1	0
P08779_KRT16	P08779	KRT16	0	1	0
P09012_SNRPA	P09012	SNRPA	0	1	0
P09093_CELA3A	P09093	CELA3A	0	1	0
P09110_ACAA1	P09110	ACAA1	0	1	0
P09132_SRP19	P09132	SRP19	0	1	0
P09237_MMP7	P09237	MMP7	1	0	0
P09326_CD48	P09326	CD48	0	1	0
P09327_VIL1	P09327	VIL1	0	1	0
P09417_QDPR	P09417	QDPR	0	1	0
P09529_INHBB	P09529	INHBB	1	0	0
P09848_LCT	P09848	LCT	0	1	0
P09874_PARP1	P09874	PARP1	0	1	0
P09914_IFIT1	P09914	IFIT1	0	1	0
P0C7P0_CISD3	P0C7P0	CISD3	0	1	0
P0C7X5_ZNF806	P0C7X5	ZNF806	0	1	0
P0CAP1_MYZAP	P0CAP1	MYZAP	1	0	0
P0DJD8_PGA3	P0DJD8	PGA3	0	1	0
P0DN79_CBSL	P0DN79	CBSL	0	1	0
P10109_FDX1	P10109	FDX1	0	1	0
P10114_RAP2A	P10114	RAP2A	0	1	0
P10253_GAA	P10253	GAA	0	1	0
P10321_HLA-C	P10321	HLA-C	0	1	0
P10451_SPP1	P10451	SPP1	1	0	0
P10635_CYP2D6	P10635	CYP2D6	0	1	0
P10645_CHGA	P10645	CHGA	0	1	0
P10746_UROS	P10746	UROS	0	1	0
P11055_MYH3	P11055	MYH3	1	0	0
P11498_PC	P11498	PC	0	1	0
P11509_CYP2A6	P11509	CYP2A6	0	1	0
P12036_NEFH	P12036	NEFH	1	0	0
P12277_CKB	P12277	CKB	1	0	0
P12532_CKMT1A	P12532	CKMT1A	0	1	0
P12829_MYL4	P12829	MYL4	0	1	0
P13688_CEACAM1	P13688	CEACAM1	0	1	0
P13805_TNNT1	P13805	TNNT1	0	1	0
P13928_ANXA8	P13928	ANXA8	0	1	0
P13929_ENO3	P13929	ENO3	0	1	0
P13995_MTHFD2	P13995	MTHFD2	0	1	0
P14091_CTSE	P14091	CTSE	0	1	0
P14136_GFAP	P14136	GFAP	0	1	0
P14209_CD99	P14209	CD99	0	1	0
P15085_CPA1	P15085	CPA1	0	1	0
P15086_CPB1	P15086	CPB1	0	1	0
P15144_ANPEP	P15144	ANPEP	1	0	0
P15309_ACPP	P15309	ACPP	1	0	0
P15735_PHKG2	P15735	PHKG2	0	1	0
P15880_RPS2	P15880	RPS2	0	1	0
P15907_ST6GAL1	P15907	ST6GAL1	0	1	0
P16050_ALOX15	P16050	ALOX15	0	1	0
P16118_PFKFB1	P16118	PFKFB1	0	1	0
P16188_HLA-A	P16188	HLA-A	0	1	0
P16233_PNLIP	P16233	PNLIP	0	1	0
P16435_POR	P16435	POR	0	1	0
P17096_HMGA1	P17096	HMGA1	0	1	0
P17174_GOT1	P17174	GOT1	0	1	0
P17735_TAT	P17735	TAT	0	1	0
P18124_RPL7	P18124	RPL7	0	1	0
P18283_GPX2	P18283	GPX2	0	1	0
P18510_IL1RN	P18510	IL1RN	0	1	0
P19075_TSPAN8	P19075	TSPAN8	0	1	0
P19793_RXRA	P19793	RXRA	0	1	0
P19835_CEL	P19835	CEL	0	1	0
P19961_AMY2B	P19961	AMY2B	0	1	0
P20132_SDS	P20132	SDS	0	1	0
P20292_ALOX5AP	P20292	ALOX5AP	1	0	0
P20472_PVALB	P20472	PVALB	1	0	0
P20813_CYP2B6	P20813	CYP2B6	0	1	0
P20815_CYP3A5	P20815	CYP3A5	0	1	0
P20851_C4BPB	P20851	C4BPB	1	0	0
P20916_MAG	P20916	MAG	1	0	0
P20933_AGA	P20933	AGA	1	0	0
P21217_FUT3	P21217	FUT3	0	1	0
P21246_PTN	P21246	PTN	1	0	0
P21399_ACO1	P21399	ACO1	0	1	0
P21549_AGXT	P21549	AGXT	0	1	0
P21579_SYT1	P21579	SYT1	1	0	0
P21817_RYR1	P21817	RYR1	1	0	0
P22087_FBL	P22087	FBL	0	1	0
P22090_RPS4Y1	P22090	RPS4Y1	0	1	0
P22309_UGT1A1	P22309	UGT1A1	0	1	0
P22532_SPRR2D	P22532	SPRR2D	0	1	0
P22612_PRKACG	P22612	PRKACG	0	1	0
P22732_SLC2A5	P22732	SLC2A5	1	0	0
P22735_TGM1	P22735	TGM1	0	1	0
P22748_CA4	P22748	CA4	0	1	0
P22760_AADAC	P22760	AADAC	0	1	0
P23193_TCEA1	P23193	TCEA1	0	1	0
P23246_SFPQ	P23246	SFPQ	0	1	0
P23434_GCSH	P23434	GCSH	0	1	0
P23471_PTPRZ1	P23471	PTPRZ1	1	0	0
P23588_EIF4B	P23588	EIF4B	0	1	0
P23677_ITPKA	P23677	ITPKA	0	1	0
P23786_CPT2	P23786	CPT2	0	1	0
P25311_AZGP1	P25311	AZGP1	1	0	0
P25325_MPST	P25325	MPST	0	1	0
P25815_S100P	P25815	S100P	0	1	0
P25963_NFKBIA	P25963	NFKBIA	1	0	0
P26640_VARS	P26640	VARS	0	1	0
P26927_MST1	P26927	MST1	0	1	0
P27144_AK4	P27144	AK4	1	0	0
P27338_MAOB	P27338	MAOB	0	1	0
P27352_GIF	P27352	GIF	0	1	0
P27449_ATP6V0C	P27449	ATP6V0C	1	0	0
P27487_DPP4	P27487	DPP4	1	0	0
P27540_ARNT	P27540	ARNT	1	0	0
P27635_RPL10	P27635	RPL10	0	1	0
P27987_ITPKB	P27987	ITPKB	1	0	0
P28067_HLA-DMA	P28067	HLA-DMA	0	1	0
P28290_SSFA2	P28290	SSFA2	0	1	0
P28702_RXRB	P28702	RXRB	1	0	0
P28845_HSD11B1	P28845	HSD11B1	0	1	0
P29120_PCSK1	P29120	PCSK1	0	1	0
P29508_SERPINB3	P29508	SERPINB3	0	1	0
P29762_CRABP1	P29762	CRABP1	0	1	0
P29972_AQP1	P29972	AQP1	1	0	0
P30046_DDT	P30046	DDT	0	1	0
P30050_RPL12	P30050	RPL12	0	1	0
P30084_ECHS1	P30084	ECHS1	0	1	0
P30154_PPP2R1B	P30154	PPP2R1B	0	1	0
P30481_HLA-B	P30481	HLA-B	0	1	0
P30530_AXL	P30530	AXL	0	1	0
P30531_SLC6A1	P30531	SLC6A1	0	1	0
P30838_ALDH3A1	P30838	ALDH3A1	0	1	0
P31151_S100A7	P31151	S100A7	0	1	0
P31327_CPS1	P31327	CPS1	0	1	0
P31431_SDC4	P31431	SDC4	0	1	0
P31513_FMO3	P31513	FMO3	0	1	0
P31639_SLC5A2	P31639	SLC5A2	1	0	0
P32019_INPP5B	P32019	INPP5B	0	1	0
P32780_GTF2H1	P32780	GTF2H1	0	1	0
P32926_DSG3	P32926	DSG3	0	1	0
P33260_CYP2C18	P33260	CYP2C18	0	1	0
P34897_SHMT2	P34897	SHMT2	0	1	0
P34913_EPHX2	P34913	EPHX2	0	1	0
P35030_PRSS3	P35030	PRSS3	0	1	0
P35218_CA5A	P35218	CA5A	0	1	0
P35219_CA8	P35219	CA8	0	1	0
P35268_RPL22	P35268	RPL22	0	1	0
P35326_SPRR2A	P35326	SPRR2A	0	1	0
P35475_IDUA	P35475	IDUA	0	1	0
P35503_UGT1A3	P35503	UGT1A3	0	1	0
P35573_AGL	P35573	AGL	0	1	0
P35610_SOAT1	P35610	SOAT1	0	1	0
P35680_HNF1B	P35680	HNF1B	1	0	0
P35869_AHR	P35869	AHR	1	0	0
P36021_SLC16A2	P36021	SLC16A2	0	1	0
P36956_SREBF1	P36956	SREBF1	0	1	0
P39880_CUX1	P39880	CUX1	0	1	0
P40394_ADH7	P40394	ADH7	0	1	0
P41212_ETV6	P41212	ETV6	0	1	0
P41221_WNT5A	P41221	WNT5A	1	0	0
P41235_HNF4A	P41235	HNF4A	0	1	0
P41732_TSPAN7	P41732	TSPAN7	0	1	0
P42336_PIK3CA	P42336	PIK3CA	1	0	0
P42357_HAL	P42357	HAL	0	1	0
P43358_MAGEA4	P43358	MAGEA4	1	0	0
P45381_ASPA	P45381	ASPA	1	0	0
P45954_ACADSB	P45954	ACADSB	0	1	0
P46020_PHKA1	P46020	PHKA1	1	0	0
P46087_NOP2	P46087	NOP2	0	1	0
P46199_MTIF2	P46199	MTIF2	0	1	0
P46459_NSF	P46459	NSF	0	1	0
P46736_BRCC3	P46736	BRCC3	0	1	0
P47736_RAP1GAP	P47736	RAP1GAP	0	1	0
P47914_RPL29	P47914	RPL29	0	1	0
P47929_LGALS7	P47929	LGALS7	0	1	0
P47974_ZFP36L2	P47974	ZFP36L2	0	1	0
P48052_CPA2	P48052	CPA2	0	1	0
P48539_PCP4	P48539	PCP4	1	0	0
P48553_TRAPPC10	P48553	TRAPPC10	0	1	0
P48634_PRRC2A	P48634	PRRC2A	0	1	0
P48668_KRT6C	P48668	KRT6C	0	1	0
P48728_AMT	P48728	AMT	0	1	0
P49326_FMO5	P49326	FMO5	0	1	0
P49327_FASN	P49327	FASN	0	1	0
P49447_CYB561	P49447	CYB561	1	0	0
P49638_TTPA	P49638	TTPA	0	1	0
P49888_SULT1E1	P49888	SULT1E1	0	1	0
P50443_SLC26A2	P50443	SLC26A2	0	1	0
P50613_CDK7	P50613	CDK7	1	0	0
P50747_HLCS	P50747	HLCS	1	0	0
P50748_KNTC1	P50748	KNTC1	0	1	0
P51161_FABP6	P51161	FABP6	1	0	0
P51531_SMARCA2	P51531	SMARCA2	0	1	0
P51570_GALK1	P51570	GALK1	0	1	0
P51572_BCAP31	P51572	BCAP31	0	1	0
P51589_CYP2J2	P51589	CYP2J2	0	1	0
P51608_MECP2	P51608	MECP2	0	1	0
P51654_GPC3	P51654	GPC3	0	1	0
P51659_HSD17B4	P51659	HSD17B4	0	1	0
P51688_SGSH	P51688	SGSH	1	0	0
P51826_AFF3	P51826	AFF3	0	1	0
P51854_TKTL1	P51854	TKTL1	1	0	0
P51857_AKR1D1	P51857	AKR1D1	0	1	0
P52565_ARHGDIA	P52565	ARHGDIA	0	1	0
P52566_ARHGDIB	P52566	ARHGDIB	0	1	0
P52788_SMS	P52788	SMS	1	0	0
P53365_ARFIP2	P53365	ARFIP2	1	0	0
P53420_COL4A4	P53420	COL4A4	0	1	0
P54315_PNLIPRP1	P54315	PNLIPRP1	0	1	0
P54646_PRKAA2	P54646	PRKAA2	1	0	0
P54793_ARSF	P54793	ARSF	1	0	0
P54855_UGT2B15	P54855	UGT2B15	0	1	0
P55789_GFER	P55789	GFER	0	1	0
P55884_EIF3B	P55884	EIF3B	0	1	0
P56192_MARS	P56192	MARS	0	1	0
P56277_CMC4	P56277	CMC4	0	1	0
P56470_LGALS4	P56470	LGALS4	0	1	0
P56589_PEX3	P56589	PEX3	0	1	0
P56937_HSD17B7	P56937	HSD17B7	0	1	0
P56962_STX17	P56962	STX17	0	1	0
P58335_ANTXR2	P58335	ANTXR2	1	0	0
P59665_DEFA1	P59665	DEFA1	0	1	0
P60002_ELOF1	P60002	ELOF1	0	1	0
P60468_SEC61B	P60468	SEC61B	0	1	0
P60673_PFN3	P60673	PFN3	0	1	0
P60763_RAC3	P60763	RAC3	1	0	0
P61009_SPCS3	P61009	SPCS3	0	1	0
P61160_ACTR2	P61160	ACTR2	0	1	0
P61247_RPS3A	P61247	RPS3A	0	1	0
P61254_RPL26	P61254	RPL26	0	1	0
P61353_RPL27	P61353	RPL27	0	1	0
P61457_PCBD1	P61457	PCBD1	1	0	0
P62273_RPS29	P62273	RPS29	0	1	0
P62280_RPS11	P62280	RPS11	0	1	0
P62424_RPL7A	P62424	RPL7A	0	1	0
P62753_RPS6	P62753	RPS6	0	1	0
P62760_VSNL1	P62760	VSNL1	0	1	0
P62829_RPL23	P62829	RPL23	0	1	0
P62917_RPL8	P62917	RPL8	0	1	0
P63173_RPL38	P63173	RPL38	0	1	0
P63261_ACTG1	P63261	ACTG1	0	1	0
P63267_ACTG2	P63267	ACTG2	0	1	0
P78337_PITX1	P78337	PITX1	0	1	0
P78540_ARG2	P78540	ARG2	1	0	0
P79483_HLA-DRB3	P79483	HLA-DRB3	0	1	0
P82650_MRPS22	P82650	MRPS22	0	1	0
P83110_HTRA3	P83110	HTRA3	1	0	0
P85037_FOXK1	P85037	FOXK1	1	0	0
P86790_CCZ1B	P86790	CCZ1B	1	0	0
P98082_DAB2	P98082	DAB2	1	0	0
P98173_FAM3A	P98173	FAM3A	1	0	0
P98194_ATP2C1	P98194	ATP2C1	1	0	0
Q00059_TFAM	Q00059	TFAM	0	1	0
Q00765_REEP5	Q00765	REEP5	0	1	0
Q00887_PSG9	Q00887	PSG9	0	1	0
Q01085_TIAL1	Q01085	TIAL1	0	1	0
Q01523_DEFA5	Q01523	DEFA5	0	1	0
Q01814_ATP2B2	Q01814	ATP2B2	0	1	0
Q02252_ALDH6A1	Q02252	ALDH6A1	0	1	0
Q02318_CYP27A1	Q02318	CYP27A1	0	1	0
Q02338_BDH1	Q02338	BDH1	0	1	0
Q02383_SEMG2	Q02383	SEMG2	1	0	0
Q02413_DSG1	Q02413	DSG1	0	1	0
Q03403_TFF2	Q03403	TFF2	0	1	0
Q03426_MVK	Q03426	MVK	0	1	0
Q03701_CEBPZ	Q03701	CEBPZ	0	1	0
Q04609_FOLH1	Q04609	FOLH1	1	0	0
Q04912_MST1R	Q04912	MST1R	0	1	0
Q04917_YWHAH	Q04917	YWHAH	0	1	0
Q05084_ICA1	Q05084	ICA1	1	0	0
Q05315_CLC	Q05315	CLC	0	1	0
Q06141_REG3A	Q06141	REG3A	0	1	0
Q07837_SLC3A1	Q07837	SLC3A1	1	0	0
Q08043_ACTN3	Q08043	ACTN3	0	1	0
Q08117_AES	Q08117	AES	0	1	0
Q08188_TGM3	Q08188	TGM3	0	1	0
Q08257_CRYZ	Q08257	CRYZ	1	0	0
Q08397_LOXL1	Q08397	LOXL1	1	0	0
Q08477_CYP4F3	Q08477	CYP4F3	0	1	0
Q08623_PUDP	Q08623	PUDP	0	1	0
Q08629_SPOCK1	Q08629	SPOCK1	1	0	0
Q08830_FGL1	Q08830	FGL1	0	1	0
Q08AH1_ACSM1	Q08AH1	ACSM1	0	1	0
Q09013_DMPK	Q09013	DMPK	1	0	0
Q09019_DMWD	Q09019	DMWD	1	0	0
Q11206_ST3GAL4	Q11206	ST3GAL4	0	1	0
Q12770_SCAP	Q12770	SCAP	1	0	0
Q12864_CDH17	Q12864	CDH17	0	1	0
Q12873_CHD3	Q12873	CHD3	1	0	0
Q12899_TRIM26	Q12899	TRIM26	1	0	0
Q12983_BNIP3	Q12983	BNIP3	1	0	0
Q13011_ECH1	Q13011	ECH1	0	1	0
Q13087_PDIA2	Q13087	PDIA2	0	1	0
Q13093_PLA2G7	Q13093	PLA2G7	1	0	0
Q13103_SPP2	Q13103	SPP2	1	0	0
Q13113_PDZK1IP1	Q13113	PDZK1IP1	1	0	0
Q13137_CALCOCO2	Q13137	CALCOCO2	0	1	0
Q13188_STK3	Q13188	STK3	1	0	0
Q13206_DDX10	Q13206	DDX10	1	0	0
Q13243_SRSF5	Q13243	SRSF5	0	1	0
Q13332_PTPRS	Q13332	PTPRS	0	1	0
Q13336_SLC14A1	Q13336	SLC14A1	1	0	0
Q13356_PPIL2	Q13356	PPIL2	1	0	0
Q13409_DYNC1I2	Q13409	DYNC1I2	0	1	0
Q13470_TNK1	Q13470	TNK1	0	1	0
Q13491_GPM6B	Q13491	GPM6B	1	0	0
Q13492_PICALM	Q13492	PICALM	0	1	0
Q13541_EIF4EBP1	Q13541	EIF4EBP1	0	1	0
Q13608_PEX6	Q13608	PEX6	0	1	0
Q13618_CUL3	Q13618	CUL3	0	1	0
Q13621_SLC12A1	Q13621	SLC12A1	1	0	0
Q13630_TSTA3	Q13630	TSTA3	0	1	0
Q13887_KLF5	Q13887	KLF5	0	1	0
Q13907_IDI1	Q13907	IDI1	0	1	0
Q13952_NFYC	Q13952	NFYC	0	1	0
Q14002_CEACAM7	Q14002	CEACAM7	0	1	0
Q14019_COTL1	Q14019	COTL1	0	1	0
Q14137_BOP1	Q14137	BOP1	0	1	0
Q14145_KEAP1	Q14145	KEAP1	0	1	0
Q14155_ARHGEF7	Q14155	ARHGEF7	0	1	0
Q14181_POLA2	Q14181	POLA2	0	1	0
Q14191_WRN	Q14191	WRN	1	0	0
Q14244_MAP7	Q14244	MAP7	1	0	0
Q14289_PTK2B	Q14289	PTK2B	0	1	0
Q14353_GAMT	Q14353	GAMT	0	1	0
Q14512_FGFBP1	Q14512	FGFBP1	0	1	0
Q14534_SQLE	Q14534	SQLE	0	1	0
Q14574_DSC3	Q14574	DSC3	0	1	0
Q14667_KIAA0100	Q14667	KIAA0100	0	1	0
Q14696_MESD	Q14696	MESD	0	1	0
Q14739_LBR	Q14739	LBR	0	1	0
Q14807_KIF22	Q14807	KIF22	1	0	0
Q14894_CRYM	Q14894	CRYM	1	0	0
Q14914_PTGR1	Q14914	PTGR1	0	1	0
Q149N8_SHPRH	Q149N8	SHPRH	0	1	0
Q14CN2_CLCA4	Q14CN2	CLCA4	0	1	0
Q14CZ8_HEPACAM	Q14CZ8	HEPACAM	0	1	0
Q15008_PSMD6	Q15008	PSMD6	0	1	0
Q15011_HERPUD1	Q15011	HERPUD1	0	1	0
Q15025_TNIP1	Q15025	TNIP1	0	1	0
Q15043_SLC39A14	Q15043	SLC39A14	0	1	0
Q15067_ACOX1	Q15067	ACOX1	0	1	0
Q15084_PDIA6	Q15084	PDIA6	0	1	0
Q15111_PLCL1	Q15111	PLCL1	1	0	0
Q15118_PDK1	Q15118	PDK1	0	1	0
Q15119_PDK2	Q15119	PDK2	1	0	0
Q15125_EBP	Q15125	EBP	0	1	0
Q15139_PRKD1	Q15139	PRKD1	1	0	0
Q15155_NOMO1	Q15155	NOMO1	0	1	0
Q15166_PON3	Q15166	PON3	0	1	0
Q15170_TCEAL1	Q15170	TCEAL1	0	1	0
Q15223_NECTIN1	Q15223	NECTIN1	0	1	0
Q15306_IRF4	Q15306	IRF4	0	1	0
Q15361_TTF1	Q15361	TTF1	0	1	0
Q15388_TOMM20	Q15388	TOMM20	0	1	0
Q15438_CYTH1	Q15438	CYTH1	0	1	0
Q15542_TAF5	Q15542	TAF5	1	0	0
Q15629_TRAM1	Q15629	TRAM1	0	1	0
Q15646_OASL	Q15646	OASL	0	1	0
Q15650_TRIP4	Q15650	TRIP4	1	0	0
Q15796_SMAD2	Q15796	SMAD2	0	1	0
Q15800_MSMO1	Q15800	MSMO1	0	1	0
Q16352_INA	Q16352	INA	1	0	0
Q16594_TAF9	Q16594	TAF9	0	1	0
Q16595_FXN	Q16595	FXN	0	1	0
Q16654_PDK4	Q16654	PDK4	0	1	0
Q16678_CYP1B1	Q16678	CYP1B1	1	0	0
Q16698_DECR1	Q16698	DECR1	0	1	0
Q16762_TST	Q16762	TST	0	1	0
Q16777_HIST2H2AC	Q16777	HIST2H2AC	1	0	0
Q16790_CA9	Q16790	CA9	0	1	0
Q16819_MEP1A	Q16819	MEP1A	0	1	0
Q16851_UGP2	Q16851	UGP2	0	1	0
Q17RW2_COL24A1	Q17RW2	COL24A1	1	0	0
Q17RY0_CPEB4	Q17RY0	CPEB4	0	1	0
Q2KHR2_RFX7	Q2KHR2	RFX7	1	0	0
Q2M2I8_AAK1	Q2M2I8	AAK1	0	1	0
Q2M329_CCDC96	Q2M329	CCDC96	0	1	0
Q2M3D2_EXOC3L2	Q2M3D2	EXOC3L2	0	1	0
Q2NL98_VMAC	Q2NL98	VMAC	1	0	0
Q2TAA5_ALG11	Q2TAA5	ALG11	0	1	0
Q2TB90_HKDC1	Q2TB90	HKDC1	0	1	0
Q30154_HLA-DRB5	Q30154	HLA-DRB5	0	1	0
Q330K2_NDUFAF6	Q330K2	NDUFAF6	0	1	0
Q3MIR4_TMEM30B	Q3MIR4	TMEM30B	0	1	0
Q3SY69_ALDH1L2	Q3SY69	ALDH1L2	0	1	0
Q3YBM2_TMEM176B	Q3YBM2	TMEM176B	0	1	0
Q495W5_FUT11	Q495W5	FUT11	1	0	0
Q49AR2_C5orf22	Q49AR2	C5orf22	1	0	0
Q4G0J3_LARP7	Q4G0J3	LARP7	0	1	0
Q4G0N4_NADK2	Q4G0N4	NADK2	0	1	0
Q4KMQ1_TPRN	Q4KMQ1	TPRN	0	1	0
Q4U2R6_MRPL51	Q4U2R6	MRPL51	0	1	0
Q4U2R8_SLC22A6	Q4U2R8	SLC22A6	1	0	0
Q53EP0_FNDC3B	Q53EP0	FNDC3B	0	1	0
Q53ET0_CRTC2	Q53ET0	CRTC2	1	0	0
Q53EU6_GPAT3	Q53EU6	GPAT3	1	0	0
Q53GT1_KLHL22	Q53GT1	KLHL22	1	0	0
Q53R41_FASTKD1	Q53R41	FASTKD1	0	1	0
Q53S58_TMEM177	Q53S58	TMEM177	0	1	0
Q562E7_WDR81	Q562E7	WDR81	0	1	0
Q587I9_SFT2D3	Q587I9	SFT2D3	1	0	0
Q587J7_TDRD12	Q587J7	TDRD12	0	1	0
Q58DX5_NAALADL2	Q58DX5	NAALADL2	1	0	0
Q5EG05_CARD16	Q5EG05	CARD16	0	1	0
Q5FWE3_PRRT3	Q5FWE3	PRRT3	0	1	0
Q5JPH6_EARS2	Q5JPH6	EARS2	1	0	0
Q5JS54_PSMG4	Q5JS54	PSMG4	1	0	0
Q5KU26_COLEC12	Q5KU26	COLEC12	1	0	0
Q5NDL2_EOGT	Q5NDL2	EOGT	1	0	0
Q5SRH9_TTC39A	Q5SRH9	TTC39A	0	1	0
Q5SW96_LDLRAP1	Q5SW96	LDLRAP1	0	1	0
Q5SWX8_ODR4	Q5SWX8	ODR4	0	1	0
Q5T0Z8_C6orf132	Q5T0Z8	C6orf132	1	0	0
Q5T6J7_IDNK	Q5T6J7	IDNK	0	1	0
Q5T8D3_ACBD5	Q5T8D3	ACBD5	0	1	0
Q5T9C2_FAM102A	Q5T9C2	FAM102A	0	1	0
Q5TA50_CPTP	Q5TA50	CPTP	0	1	0
Q5TAQ9_DCAF8	Q5TAQ9	DCAF8	0	1	0
Q5TBA9_FRY	Q5TBA9	FRY	1	0	0
Q5TBC7_BCL2L15	Q5TBC7	BCL2L15	0	1	0
Q5TC12_ATPAF1	Q5TC12	ATPAF1	0	1	0
Q5TEU4_NDUFAF5	Q5TEU4	NDUFAF5	0	1	0
Q5TH69_ARFGEF3	Q5TH69	ARFGEF3	1	0	0
Q5VST6_ABHD17B	Q5VST6	ABHD17B	0	1	0
Q5VSY0_GKAP1	Q5VSY0	GKAP1	0	1	0
Q5VTJ3_KLHDC7A	Q5VTJ3	KLHDC7A	1	0	0
Q5VTT5_MYOM3	Q5VTT5	MYOM3	0	1	0
Q5VU65_NUP210L	Q5VU65	NUP210L	0	1	0
Q5VV42_CDKAL1	Q5VV42	CDKAL1	0	1	0
Q5VVM6_CCDC30	Q5VVM6	CCDC30	0	1	0
Q5VY09_IER5	Q5VY09	IER5	0	1	0
Q5VYS8_ZCCHC6	Q5VYS8	ZCCHC6	1	0	0
Q5VYY1_ANKRD22	Q5VYY1	ANKRD22	0	1	0
Q643R3_LPCAT4	Q643R3	LPCAT4	0	1	0
Q66K79_CPZ	Q66K79	CPZ	1	0	0
Q684P5_RAP1GAP2	Q684P5	RAP1GAP2	0	1	0
Q687X5_STEAP4	Q687X5	STEAP4	1	0	0
Q68CP9_ARID2	Q68CP9	ARID2	0	1	0
Q68DH5_LMBRD2	Q68DH5	LMBRD2	1	0	0
Q68DL7_C18orf63	Q68DL7	C18orf63	0	1	0
Q68DQ2_CRYBG3	Q68DQ2	CRYBG3	0	1	0
Q6AI39_BICRAL	Q6AI39	BICRAL	0	1	0
Q6DKI1_RPL7L1	Q6DKI1	RPL7L1	0	1	0
Q6E0U4_DMKN	Q6E0U4	DMKN	0	1	0
Q6GPI1_CTRB2	Q6GPI1	CTRB2	0	1	0
Q6ICB0_DESI1	Q6ICB0	DESI1	0	1	0
Q6IPR1_ETFRF1	Q6IPR1	ETFRF1	0	1	0
Q6ISB3_GRHL2	Q6ISB3	GRHL2	1	0	0
Q6KCM7_SLC25A25	Q6KCM7	SLC25A25	0	1	0
Q6NUJ1_PSAPL1	Q6NUJ1	PSAPL1	0	1	0
Q6NUK4_REEP3	Q6NUK4	REEP3	1	0	0
Q6NY19_KANK3	Q6NY19	KANK3	1	0	0
Q6P1A2_LPCAT3	Q6P1A2	LPCAT3	0	1	0
Q6P1Q0_LETMD1	Q6P1Q0	LETMD1	0	1	0
Q6P4A7_SFXN4	Q6P4A7	SFXN4	0	1	0
Q6P4Q7_CNNM4	Q6P4Q7	CNNM4	0	1	0
Q6P589_TNFAIP8L2	Q6P589	TNFAIP8L2	0	1	0
Q6P5R6_RPL22L1	Q6P5R6	RPL22L1	0	1	0
Q6P996_PDXDC1	Q6P996	PDXDC1	1	0	0
Q6PJG2_ELMSAN1	Q6PJG2	ELMSAN1	0	1	0
Q6PJW8_CNST	Q6PJW8	CNST	1	0	0
Q6R2W3_ZBED9	Q6R2W3	ZBED9	1	0	0
Q6U841_SLC4A10	Q6U841	SLC4A10	1	0	0
Q6UW78_UQCC3	Q6UW78	UQCC3	0	1	0
Q6UWP7_LCLAT1	Q6UWP7	LCLAT1	0	1	0
Q6UWW8_CES3	Q6UWW8	CES3	0	1	0
Q6UX07_DHRS13	Q6UX07	DHRS13	1	0	0
Q6UXB4_CLEC4G	Q6UXB4	CLEC4G	0	1	0
Q6UXD5_SEZ6L2	Q6UXD5	SEZ6L2	1	0	0
Q6UXH1_CRELD2	Q6UXH1	CRELD2	0	1	0
Q6VN20_RANBP10	Q6VN20	RANBP10	0	1	0
Q6YN16_HSDL2	Q6YN16	HSDL2	0	1	0
Q6ZMM2_ADAMTSL5	Q6ZMM2	ADAMTSL5	1	0	0
Q6ZMY3_SPOCD1	Q6ZMY3	SPOCD1	1	0	0
Q6ZN66_GBP6	Q6ZN66	GBP6	0	1	0
Q6ZS30_NBEAL1	Q6ZS30	NBEAL1	0	1	0
Q6ZSZ5_ARHGEF18	Q6ZSZ5	ARHGEF18	0	1	0
Q6ZUM4_ARHGAP27	Q6ZUM4	ARHGAP27	0	1	0
Q6ZUT9_DENND5B	Q6ZUT9	DENND5B	0	1	0
Q6ZWT7_MBOAT2	Q6ZWT7	MBOAT2	1	0	0
Q71RC2_LARP4	Q71RC2	LARP4	0	1	0
Q75QN2_INTS8	Q75QN2	INTS8	1	0	0
Q765P7_MTSS1L	Q765P7	MTSS1L	0	1	0
Q7L099_RUFY3	Q7L099	RUFY3	0	1	0
Q7L1W4_LRRC8D	Q7L1W4	LRRC8D	0	1	0
Q7L273_KCTD9	Q7L273	KCTD9	1	0	0
Q7L592_NDUFAF7	Q7L592	NDUFAF7	0	1	0
Q7L5L3_GDPD3	Q7L5L3	GDPD3	0	1	0
Q7LBR1_CHMP1B	Q7LBR1	CHMP1B	0	1	0
Q7LGC8_CHST3	Q7LGC8	CHST3	0	1	0
Q7RTP6_MICAL3	Q7RTP6	MICAL3	0	1	0
Q7Z2H8_SLC36A1	Q7Z2H8	SLC36A1	1	0	0
Q7Z2T5_TRMT1L	Q7Z2T5	TRMT1L	0	1	0
Q7Z3E2_CCDC186	Q7Z3E2	CCDC186	1	0	0
Q7Z4R8_C6orf120	Q7Z4R8	C6orf120	0	1	0
Q7Z4W1_DCXR	Q7Z4W1	DCXR	0	1	0
Q7Z5N4_SDK1	Q7Z5N4	SDK1	1	0	0
Q7Z5P4_HSD17B13	Q7Z5P4	HSD17B13	0	1	0
Q7Z6E9_RBBP6	Q7Z6E9	RBBP6	0	1	0
Q7Z6R9_TFAP2D	Q7Z6R9	TFAP2D	0	1	0
Q7Z7L1_SLFN11	Q7Z7L1	SLFN11	1	0	0
Q7Z7M9_GALNT5	Q7Z7M9	GALNT5	0	1	0
Q86SF2_GALNT7	Q86SF2	GALNT7	1	0	0
Q86TI2_DPP9	Q86TI2	DPP9	0	1	0
Q86TM6_SYVN1	Q86TM6	SYVN1	0	1	0
Q86TW2_ADCK1	Q86TW2	ADCK1	1	0	0
Q86TX2_ACOT1	Q86TX2	ACOT1	0	1	0
Q86UK7_ZNF598	Q86UK7	ZNF598	0	1	0
Q86UP2_KTN1	Q86UP2	KTN1	0	1	0
Q86US8_SMG6	Q86US8	SMG6	1	0	0
Q86UV5_USP48	Q86UV5	USP48	1	0	0
Q86V87_FAM160B2	Q86V87	FAM160B2	1	0	0
Q86VE9_SERINC5	Q86VE9	SERINC5	0	1	0
Q86VF7_NRAP	Q86VF7	NRAP	0	1	0
Q86VW0_SESTD1	Q86VW0	SESTD1	1	0	0
Q86W34_AMZ2	Q86W34	AMZ2	0	1	0
Q86WA6_BPHL	Q86WA6	BPHL	0	1	0
Q86WA8_LONP2	Q86WA8	LONP2	0	1	0
Q86WV6_TMEM173	Q86WV6	TMEM173	0	1	0
Q86WW8_COA5	Q86WW8	COA5	0	1	0
Q86XK7_VSIG1	Q86XK7	VSIG1	0	1	0
Q86XP6_GKN2	Q86XP6	GKN2	0	1	0
Q86XZ4_SPATS2	Q86XZ4	SPATS2	0	1	0
Q86YB7_ECHDC2	Q86YB7	ECHDC2	0	1	0
Q86YB8_ERO1B	Q86YB8	ERO1B	0	1	0
Q86YH6_PDSS2	Q86YH6	PDSS2	0	1	0
Q86YS6_RAB43	Q86YS6	RAB43	0	1	0
Q8IUH4_ZDHHC13	Q8IUH4	ZDHHC13	0	1	0
Q8IUH5_ZDHHC17	Q8IUH5	ZDHHC17	0	1	0
Q8IUX4_APOBEC3F	Q8IUX4	APOBEC3F	1	0	0
Q8IV36_HID1	Q8IV36	HID1	0	1	0
Q8IV38_ANKMY2	Q8IV38	ANKMY2	1	0	0
Q8IVB5_LIX1L	Q8IVB5	LIX1L	0	1	0
Q8IVH2_FOXP4	Q8IVH2	FOXP4	0	1	0
Q8IVH4_MMAA	Q8IVH4	MMAA	0	1	0
Q8IVL6_P3H3	Q8IVL6	P3H3	1	0	0
Q8IVM8_SLC22A9	Q8IVM8	SLC22A9	0	1	0
Q8IVT2_MISP	Q8IVT2	MISP	0	1	0
Q8IW92_GLB1L2	Q8IW92	GLB1L2	1	0	0
Q8IWE5_PLEKHM2	Q8IWE5	PLEKHM2	1	0	0
Q8IWT0_ZBTB8OS	Q8IWT0	ZBTB8OS	0	1	0
Q8IWW8_ADHFE1	Q8IWW8	ADHFE1	0	1	0
Q8IX04_UEVLD	Q8IX04	UEVLD	0	1	0
Q8IXB1_DNAJC10	Q8IXB1	DNAJC10	0	1	0
Q8IXM2_BAP18	Q8IXM2	BAP18	0	1	0
Q8IXT2_DMRTC2	Q8IXT2	DMRTC2	1	0	0
Q8IY22_CMIP	Q8IY22	CMIP	0	1	0
Q8IY33_MICALL2	Q8IY33	MICALL2	0	1	0
Q8IY37_DHX37	Q8IY37	DHX37	1	0	0
Q8IY57_YAF2	Q8IY57	YAF2	0	1	0
Q8IYM0_FAM186B	Q8IYM0	FAM186B	0	1	0
Q8IYS1_PM20D2	Q8IYS1	PM20D2	1	0	0
Q8IZ07_ANKRD13A	Q8IZ07	ANKRD13A	1	0	0
Q8IZU2_WDR17	Q8IZU2	WDR17	0	1	0
Q8IZV5_RDH10	Q8IZV5	RDH10	0	1	0
Q8N0Z6_TTC5	Q8N0Z6	TTC5	0	1	0
Q8N111_CEND1	Q8N111	CEND1	1	0	0
Q8N137_CNTROB	Q8N137	CNTROB	1	0	0
Q8N139_ABCA6	Q8N139	ABCA6	0	1	0
Q8N159_NAGS	Q8N159	NAGS	0	1	0
Q8N1F8_STK11IP	Q8N1F8	STK11IP	0	1	0
Q8N1K5_THEMIS	Q8N1K5	THEMIS	1	0	0
Q8N201_INTS1	Q8N201	INTS1	0	1	0
Q8N2H3_PYROXD2	Q8N2H3	PYROXD2	0	1	0
Q8N2U0_TMEM256	Q8N2U0	TMEM256	1	0	0
Q8N3C0_ASCC3	Q8N3C0	ASCC3	1	0	0
Q8N3J6_CADM2	Q8N3J6	CADM2	0	1	0
Q8N3U4_STAG2	Q8N3U4	STAG2	0	1	0
Q8N442_GUF1	Q8N442	GUF1	0	1	0
Q8N468_MFSD4A	Q8N468	MFSD4A	0	1	0
Q8N4A0_GALNT4	Q8N4A0	GALNT4	0	1	0
Q8N511_TMEM199	Q8N511	TMEM199	0	1	0
Q8N5C6_SRBD1	Q8N5C6	SRBD1	0	1	0
Q8N5G2_MACO1	Q8N5G2	MACO1	1	0	0
Q8N5I4_DHRSX	Q8N5I4	DHRSX	0	1	0
Q8N5V2_NGEF	Q8N5V2	NGEF	0	1	0
Q8N5Z0_AADAT	Q8N5Z0	AADAT	0	1	0
Q8NB49_ATP11C	Q8NB49	ATP11C	0	1	0
Q8NB78_KDM1B	Q8NB78	KDM1B	1	0	0
Q8NBJ4_GOLM1	Q8NBJ4	GOLM1	1	0	0
Q8NBK3_SUMF1	Q8NBK3	SUMF1	0	1	0
Q8NBL1_POGLUT1	Q8NBL1	POGLUT1	0	1	0
Q8NBN3_TMEM87A	Q8NBN3	TMEM87A	1	0	0
Q8NC96_NECAP1	Q8NC96	NECAP1	0	1	0
Q8NDZ4_C3orf58	Q8NDZ4	C3orf58	1	0	0
Q8NE62_CHDH	Q8NE62	CHDH	0	1	0
Q8NE79_BVES	Q8NE79	BVES	0	1	0
Q8NEG2_C7orf57	Q8NEG2	C7orf57	0	1	0
Q8NFD5_ARID1B	Q8NFD5	ARID1B	0	1	0
Q8NFF5_FLAD1	Q8NFF5	FLAD1	0	1	0
Q8NFL0_B3GNT7	Q8NFL0	B3GNT7	0	1	0
Q8NFQ8_TOR1AIP2	Q8NFQ8	TOR1AIP2	0	1	0
Q8NFT2_STEAP2	Q8NFT2	STEAP2	1	0	0
Q8NFZ8_CADM4	Q8NFZ8	CADM4	1	0	0
Q8NHG7_SVIP	Q8NHG7	SVIP	1	0	0
Q8NHV4_NEDD1	Q8NHV4	NEDD1	0	1	0
Q8NI35_PATJ	Q8NI35	PATJ	1	0	0
Q8NI99_ANGPTL6	Q8NI99	ANGPTL6	0	1	0
Q8TAX9_GSDMB	Q8TAX9	GSDMB	0	1	0
Q8TB24_RIN3	Q8TB24	RIN3	0	1	0
Q8TB61_SLC35B2	Q8TB61	SLC35B2	0	1	0
Q8TBB6_SLC7A14	Q8TBB6	SLC7A14	1	0	0
Q8TBC5_ZSCAN18	Q8TBC5	ZSCAN18	1	0	0
Q8TBE9_NANP	Q8TBE9	NANP	1	0	0
Q8TBG9_SYNPR	Q8TBG9	SYNPR	0	1	0
Q8TBY8_PMFBP1	Q8TBY8	PMFBP1	0	1	0
Q8TC07_TBC1D15	Q8TC07	TBC1D15	0	1	0
Q8TCC7_SLC22A8	Q8TCC7	SLC22A8	1	0	0
Q8TCG1_CIP2A	Q8TCG1	CIP2A	1	0	0
Q8TCT8_SPPL2A	Q8TCT8	SPPL2A	1	0	0
Q8TD22_SFXN5	Q8TD22	SFXN5	0	1	0
Q8TE67_EPS8L3	Q8TE67	EPS8L3	0	1	0
Q8TEA1_NSUN6	Q8TEA1	NSUN6	0	1	0
Q8TEB1_DCAF11	Q8TEB1	DCAF11	0	1	0
Q8TED0_UTP15	Q8TED0	UTP15	1	0	0
Q8WTV0_SCARB1	Q8WTV0	SCARB1	0	1	0
Q8WU68_U2AF1L4	Q8WU68	U2AF1L4	0	1	0
Q8WU90_ZC3H15	Q8WU90	ZC3H15	0	1	0
Q8WUA7_TBC1D22A	Q8WUA7	TBC1D22A	0	1	0
Q8WUF8_FAM172A	Q8WUF8	FAM172A	1	0	0
Q8WVV4_POF1B	Q8WVV4	POF1B	0	1	0
Q8WVY7_UBLCP1	Q8WVY7	UBLCP1	0	1	0
Q8WW52_FAM151A	Q8WW52	FAM151A	1	0	0
Q8WW59_SPRYD4	Q8WW59	SPRYD4	0	1	0
Q8WWA0_ITLN1	Q8WWA0	ITLN1	0	1	0
Q8WWQ8_STAB2	Q8WWQ8	STAB2	0	1	0
Q8WWT9_SLC13A3	Q8WWT9	SLC13A3	0	1	0
Q8WXG6_MADD	Q8WXG6	MADD	0	1	0
Q8WY22_BRI3BP	Q8WY22	BRI3BP	0	1	0
Q8WY54_PPM1E	Q8WY54	PPM1E	1	0	0
Q8WY91_THAP4	Q8WY91	THAP4	1	0	0
Q92506_HSD17B8	Q92506	HSD17B8	0	1	0
Q92604_LPGAT1	Q92604	LPGAT1	0	1	0
Q92752_TNR	Q92752	TNR	0	1	0
Q92804_TAF15	Q92804	TAF15	0	1	0
Q92851_CASP10	Q92851	CASP10	0	1	0
Q92901_RPL3L	Q92901	RPL3L	0	1	0
Q93073_SECISBP2L	Q93073	SECISBP2L	0	1	0
Q93091_RNASE6	Q93091	RNASE6	1	0	0
Q93096_PTP4A1	Q93096	PTP4A1	0	1	0
Q93097_WNT2B	Q93097	WNT2B	1	0	0
Q969G3_SMARCE1	Q969G3	SMARCE1	0	1	0
Q969G6_RFK	Q969G6	RFK	0	1	0
Q969I6_SLC38A4	Q969I6	SLC38A4	0	1	0
Q969Q0_RPL36AL	Q969Q0	RPL36AL	0	1	0
Q969S3_ZNF622	Q969S3	ZNF622	0	1	0
Q969X2_ST6GALNAC6	Q969X2	ST6GALNAC6	0	1	0
Q969Y2_GTPBP3	Q969Y2	GTPBP3	0	1	0
Q969Z3_MARC2	Q969Z3	2020-03-02	0	1	0
Q96A23_CPNE4	Q96A23	CPNE4	1	0	0
Q96A32_MYLPF	Q96A32	MYLPF	0	1	0
Q96AB6_NTAN1	Q96AB6	NTAN1	1	0	0
Q96AQ8_MCUR1	Q96AQ8	MCUR1	0	1	0
Q96B96_TMEM159	Q96B96	TMEM159	0	1	0
Q96BP2_CHCHD1	Q96BP2	CHCHD1	1	0	0
Q96BQ1_FAM3D	Q96BQ1	FAM3D	0	1	0
Q96BS2_TESC	Q96BS2	TESC	0	1	0
Q96C10_DHX58	Q96C10	DHX58	1	0	0
Q96C11_FGGY	Q96C11	FGGY	0	1	0
Q96CS3_FAF2	Q96CS3	FAF2	0	1	0
Q96D53_COQ8B	Q96D53	COQ8B	0	1	0
Q96DN0_ERP27	Q96DN0	ERP27	0	1	0
Q96DX5_ASB9	Q96DX5	ASB9	0	1	0
Q96EK5_KIF1BP	Q96EK5	KIF1BP	0	1	0
Q96EK6_GNPNAT1	Q96EK6	GNPNAT1	0	1	0
Q96EN8_MOCOS	Q96EN8	MOCOS	0	1	0
Q96EV2_RBM33	Q96EV2	RBM33	1	0	0
Q96FC7_PHYHIPL	Q96FC7	PHYHIPL	1	0	0
Q96G21_IMP4	Q96G21	IMP4	0	1	0
Q96G28_CFAP36	Q96G28	CFAP36	1	0	0
Q96GA7_SDSL	Q96GA7	SDSL	0	1	0
Q96GE9_DMAC1	Q96GE9	DMAC1	0	1	0
Q96GK7_FAHD2A	Q96GK7	FAHD2A	0	1	0
Q96GR2_ACSBG1	Q96GR2	ACSBG1	0	1	0
Q96GW9_MARS2	Q96GW9	MARS2	0	1	0
Q96H55_MYO19	Q96H55	MYO19	0	1	0
Q96HC4_PDLIM5	Q96HC4	PDLIM5	0	1	0
Q96HH9_GRAMD2B	Q96HH9	GRAMD2B	0	1	0
Q96HY7_DHTKD1	Q96HY7	DHTKD1	0	1	0
Q96I51_RCC1L	Q96I51	RCC1L	0	1	0
Q96IQ7_VSIG2	Q96IQ7	VSIG2	0	1	0
Q96JA1_LRIG1	Q96JA1	LRIG1	0	1	0
Q96JT2_SLC45A3	Q96JT2	SLC45A3	1	0	0
Q96JY6_PDLIM2	Q96JY6	PDLIM2	0	1	0
Q96K21_ZFYVE19	Q96K21	ZFYVE19	0	1	0
Q96K37_SLC35E1	Q96K37	SLC35E1	1	0	0
Q96K49_TMEM87B	Q96K49	TMEM87B	0	1	0
Q96KN4_FAM84A	Q96KN4	FAM84A	0	1	0
Q96KP4_CNDP2	Q96KP4	CNDP2	1	0	0
Q96L91_EP400	Q96L91	EP400	0	1	0
Q96LI5_CNOT6L	Q96LI5	CNOT6L	1	0	0
Q96LR5_UBE2E2	Q96LR5	UBE2E2	0	1	0
Q96MR6_CFAP57	Q96MR6	CFAP57	1	0	0
Q96MW5_COG8	Q96MW5	COG8	0	1	0
Q96MX6_WDR92	Q96MX6	WDR92	1	0	0
Q96N64_PWWP2A	Q96N64	PWWP2A	1	0	0
Q96NC0_ZMAT2	Q96NC0	ZMAT2	0	1	0
Q96NR8_RDH12	Q96NR8	RDH12	0	1	0
Q96P11_NSUN5	Q96P11	NSUN5	0	1	0
Q96P67_GPR82	Q96P67	GPR82	1	0	0
Q96QC0_PPP1R10	Q96QC0	PPP1R10	0	1	0
Q96QF0_RAB3IP	Q96QF0	RAB3IP	1	0	0
Q96RS6_NUDCD1	Q96RS6	NUDCD1	0	1	0
Q96S06_LMF1	Q96S06	LMF1	0	1	0
Q96S90_LYSMD1	Q96S90	LYSMD1	0	1	0
Q96S96_PEBP4	Q96S96	PEBP4	1	0	0
Q96S99_PLEKHF1	Q96S99	PLEKHF1	1	0	0
Q96SB8_SMC6	Q96SB8	SMC6	1	0	0
Q96SZ5_ADO	Q96SZ5	ADO	0	1	0
Q99081_TCF12	Q99081	TCF12	1	0	0
Q99447_PCYT2	Q99447	PCYT2	0	1	0
Q99487_PAFAH2	Q99487	PAFAH2	0	1	0
Q99490_AGAP2	Q99490	AGAP2	1	0	0
Q99519_NEU1	Q99519	NEU1	1	0	0
Q99575_POP1	Q99575	POP1	0	1	0
Q99594_TEAD3	Q99594	TEAD3	1	0	0
Q99624_SLC38A3	Q99624	SLC38A3	0	1	0
Q99674_CGREF1	Q99674	CGREF1	0	1	0
Q99698_LYST	Q99698	LYST	0	1	0
Q99720_SIGMAR1	Q99720	SIGMAR1	0	1	0
Q99758_ABCA3	Q99758	ABCA3	0	1	0
Q99805_TM9SF2	Q99805	TM9SF2	0	1	0
Q99895_CTRC	Q99895	CTRC	0	1	0
Q99973_TEP1	Q99973	TEP1	0	1	0
Q99985_SEMA3C	Q99985	SEMA3C	1	0	0
Q99988_GDF15	Q99988	GDF15	1	0	0
Q99996_AKAP9	Q99996	AKAP9	0	1	0
Q9BPW9_DHRS9	Q9BPW9	DHRS9	0	1	0
Q9BPZ3_PAIP2	Q9BPZ3	PAIP2	1	0	0
Q9BQ04_RBM4B	Q9BQ04	RBM4B	0	1	0
Q9BQ13_KCTD14	Q9BQ13	KCTD14	0	1	0
Q9BQ95_ECSIT	Q9BQ95	ECSIT	0	1	0
Q9BQI0_AIF1L	Q9BQI0	AIF1L	1	0	0
Q9BQS7_HEPH	Q9BQS7	HEPH	0	1	0
Q9BRD0_BUD13	Q9BRD0	BUD13	1	0	0
Q9BRG1_VPS25	Q9BRG1	VPS25	0	1	0
Q9BRQ0_PYGO2	Q9BRQ0	PYGO2	1	0	0
Q9BRQ8_AIFM2	Q9BRQ8	AIFM2	0	1	0
Q9BSF0_C2orf88	Q9BSF0	C2orf88	0	1	0
Q9BST9_RTKN	Q9BST9	RTKN	1	0	0
Q9BSU1_C16orf70	Q9BSU1	C16orf70	1	0	0
Q9BT17_MTG1	Q9BT17	MTG1	1	0	0
Q9BUD6_SPON2	Q9BUD6	SPON2	1	0	0
Q9BUK0_CHCHD7	Q9BUK0	CHCHD7	0	1	0
Q9BUP0_EFHD1	Q9BUP0	EFHD1	0	1	0
Q9BUT1_BDH2	Q9BUT1	BDH2	1	0	0
Q9BV10_ALG12	Q9BV10	ALG12	0	1	0
Q9BV19_C1orf50	Q9BV19	C1orf50	0	1	0
Q9BV57_ADI1	Q9BV57	ADI1	0	1	0
Q9BVA1_TUBB2B	Q9BVA1	TUBB2B	0	1	0
Q9BVJ6_UTP14A	Q9BVJ6	UTP14A	1	0	0
Q9BVL4_SELENOO	Q9BVL4	SELENOO	0	1	0
Q9BVM4_GGACT	Q9BVM4	GGACT	1	0	0
Q9BVV7_TIMM21	Q9BVV7	TIMM21	0	1	0
Q9BW92_TARS2	Q9BW92	TARS2	0	1	0
Q9BWD1_ACAT2	Q9BWD1	ACAT2	0	1	0
Q9BWE0_REPIN1	Q9BWE0	REPIN1	1	0	0
Q9BWP8_COLEC11	Q9BWP8	COLEC11	0	1	0
Q9BWU0_SLC4A1AP	Q9BWU0	SLC4A1AP	0	1	0
Q9BX93_PLA2G12B	Q9BX93	PLA2G12B	0	1	0
Q9BXB4_OSBPL11	Q9BXB4	OSBPL11	1	0	0
Q9BXJ0_C1QTNF5	Q9BXJ0	C1QTNF5	0	1	0
Q9BY44_EIF2A	Q9BY44	EIF2A	0	1	0
Q9BYB0_SHANK3	Q9BYB0	SHANK3	1	0	0
Q9BYC5_FUT8	Q9BYC5	FUT8	0	1	0
Q9BYE9_CDHR2	Q9BYE9	CDHR2	1	0	0
Q9BYF1_ACE2	Q9BYF1	ACE2	1	0	0
Q9BYN8_MRPS26	Q9BYN8	MRPS26	1	0	0
Q9BYV7_BCO2	Q9BYV7	BCO2	0	1	0
Q9BYX7_POTEKP	Q9BYX7	POTEKP	0	1	0
Q9BZ95_NSD3	Q9BZ95	NSD3	0	1	0
Q9BZH6_WDR11	Q9BZH6	WDR11	0	1	0
Q9BZQ2_SHCBP1L	Q9BZQ2	SHCBP1L	0	1	0
Q9BZZ2_SIGLEC1	Q9BZZ2	SIGLEC1	0	1	0
Q9C002_NMES1	Q9C002	NMES1	0	1	0
Q9C075_KRT23	Q9C075	KRT23	1	0	0
Q9C0C7_AMBRA1	Q9C0C7	AMBRA1	1	0	0
Q9C0D5_TANC1	Q9C0D5	TANC1	1	0	0
Q9GZN7_ROGDI	Q9GZN7	ROGDI	1	0	0
Q9GZS9_CHST5	Q9GZS9	CHST5	0	1	0
Q9H0B8_CRISPLD2	Q9H0B8	CRISPLD2	1	0	0
Q9H0E3_SAP130	Q9H0E3	SAP130	1	0	0
Q9H0J9_PARP12	Q9H0J9	PARP12	0	1	0
Q9H0N5_PCBD2	Q9H0N5	PCBD2	1	0	0
Q9H0R6_QRSL1	Q9H0R6	QRSL1	0	1	0
Q9H0V1_TMEM168	Q9H0V1	TMEM168	1	0	0
Q9H147_DNTTIP1	Q9H147	DNTTIP1	1	0	0
Q9H1H9_KIF13A	Q9H1H9	KIF13A	1	0	0
Q9H1K4_SLC25A18	Q9H1K4	SLC25A18	0	1	0
Q9H1R3_MYLK2	Q9H1R3	MYLK2	1	0	0
Q9H1X3_DNAJC25	Q9H1X3	DNAJC25	0	1	0
Q9H2H8_PPIL3	Q9H2H8	PPIL3	0	1	0
Q9H2H9_SLC38A1	Q9H2H9	SLC38A1	0	1	0
Q9H2I8_LRMDA	Q9H2I8	LRMDA	0	1	0
Q9H2P9_DPH5	Q9H2P9	DPH5	0	1	0
Q9H3H1_TRIT1	Q9H3H1	TRIT1	1	0	0
Q9H3M7_TXNIP	Q9H3M7	TXNIP	0	1	0
Q9H3R2_MUC13	Q9H3R2	MUC13	0	1	0
Q9H3S3_TMPRSS5	Q9H3S3	TMPRSS5	0	1	0
Q9H446_RWDD1	Q9H446	RWDD1	0	1	0
Q9H4A5_GOLPH3L	Q9H4A5	GOLPH3L	0	1	0
Q9H5Q4_TFB2M	Q9H5Q4	TFB2M	0	1	0
Q9H5V8_CDCP1	Q9H5V8	CDCP1	0	1	0
Q9H5X1_FAM96A	Q9H5X1	FAM96A	0	1	0
Q9H6A0_DENND2D	Q9H6A0	DENND2D	0	1	0
Q9H6F5_CCDC86	Q9H6F5	CCDC86	1	0	0
Q9H8H3_METTL7A	Q9H8H3	METTL7A	0	1	0
Q9H8M1_COQ10B	Q9H8M1	COQ10B	0	1	0
Q9H8Y5_ANKZF1	Q9H8Y5	ANKZF1	1	0	0
Q9H987_SYNPO2L	Q9H987	SYNPO2L	1	0	0
Q9H9A5_CNOT10	Q9H9A5	CNOT10	1	0	0
Q9HA47_UCK1	Q9HA47	UCK1	0	1	0
Q9HA77_CARS2	Q9HA77	CARS2	0	1	0
Q9HB19_PLEKHA2	Q9HB19	PLEKHA2	0	1	0
Q9HB63_NTN4	Q9HB63	NTN4	1	0	0
Q9HBG4_ATP6V0A4	Q9HBG4	ATP6V0A4	1	0	0
Q9HBH1_PDF	Q9HBH1	PDF	0	1	0
Q9HBI6_CYP4F11	Q9HBI6	CYP4F11	0	1	0
Q9HBK9_AS3MT	Q9HBK9	AS3MT	0	1	0
Q9HC35_EML4	Q9HC35	EML4	0	1	0
Q9HC84_MUC5B	Q9HC84	MUC5B	0	1	0
Q9HCC0_MCCC2	Q9HCC0	MCCC2	1	0	0
Q9HCE5_METTL14	Q9HCE5	METTL14	0	1	0
Q9HCE6_ARHGEF10L	Q9HCE6	ARHGEF10L	0	1	0
Q9HCF6_TRPM3	Q9HCF6	TRPM3	0	1	0
Q9HCM2_PLXNA4	Q9HCM2	PLXNA4	0	1	0
Q9HCS2_CYP4F12	Q9HCS2	CYP4F12	0	1	0
Q9HD33_MRPL47	Q9HD33	MRPL47	1	0	0
Q9NNX6_CD209	Q9NNX6	CD209	1	0	0
Q9NP61_ARFGAP3	Q9NP61	ARFGAP3	0	1	0
Q9NPB8_GPCPD1	Q9NPB8	GPCPD1	1	0	0
Q9NPC6_MYOZ2	Q9NPC6	MYOZ2	1	0	0
Q9NPG3_UBN1	Q9NPG3	UBN1	1	0	0
Q9NPH0_ACP6	Q9NPH0	ACP6	0	1	0
Q9NPJ3_ACOT13	Q9NPJ3	ACOT13	0	1	0
Q9NQ29_LUC7L	Q9NQ29	LUC7L	0	1	0
Q9NQ86_TRIM36	Q9NQ86	TRIM36	1	0	0
Q9NQS1_AVEN	Q9NQS1	AVEN	1	0	0
Q9NQT5_EXOSC3	Q9NQT5	EXOSC3	0	1	0
Q9NQX5_NPDC1	Q9NQX5	NPDC1	1	0	0
Q9NQY0_BIN3	Q9NQY0	BIN3	1	0	0
Q9NR16_CD163L1	Q9NR16	CD163L1	0	1	0
Q9NR34_MAN1C1	Q9NR34	MAN1C1	1	0	0
Q9NR45_NANS	Q9NR45	NANS	1	0	0
Q9NR48_ASH1L	Q9NR48	ASH1L	1	0	0
Q9NR77_PXMP2	Q9NR77	PXMP2	0	1	0
Q9NRD5_PICK1	Q9NRD5	PICK1	0	1	0
Q9NRD8_DUOX2	Q9NRD8	DUOX2	0	1	0
Q9NRK6_ABCB10	Q9NRK6	ABCB10	0	1	0
Q9NRQ2_PLSCR4	Q9NRQ2	PLSCR4	0	1	0
Q9NRR3_CDC42SE2	Q9NRR3	CDC42SE2	1	0	0
Q9NRX4_PHPT1	Q9NRX4	PHPT1	0	1	0
Q9NRY5_FAM114A2	Q9NRY5	FAM114A2	0	1	0
Q9NS71_GKN1	Q9NS71	GKN1	0	1	0
Q9NS86_LANCL2	Q9NS86	LANCL2	0	1	0
Q9NSC7_ST6GALNAC1	Q9NSC7	ST6GALNAC1	0	1	0
Q9NVE5_USP40	Q9NVE5	USP40	1	0	0
Q9NVG8_TBC1D13	Q9NVG8	TBC1D13	1	0	0
Q9NVR5_DNAAF2	Q9NVR5	DNAAF2	0	1	0
Q9NVS2_MRPS18A	Q9NVS2	MRPS18A	0	1	0
Q9NVS9_PNPO	Q9NVS9	PNPO	0	1	0
Q9NVV4_MTPAP	Q9NVV4	MTPAP	0	1	0
Q9NWK9_ZNHIT6	Q9NWK9	ZNHIT6	0	1	0
Q9NX18_SDHAF2	Q9NX18	SDHAF2	0	1	0
Q9NX62_IMPAD1	Q9NX62	IMPAD1	0	1	0
Q9NXG6_P4HTM	Q9NXG6	P4HTM	1	0	0
Q9NXH3_PPP1R14D	Q9NXH3	PPP1R14D	0	1	0
Q9NXL6_SIDT1	Q9NXL6	SIDT1	0	1	0
Q9NXW9_ALKBH4	Q9NXW9	ALKBH4	1	0	0
Q9NY47_CACNA2D2	Q9NY47	CACNA2D2	0	1	0
Q9NY59_SMPD3	Q9NY59	SMPD3	0	1	0
Q9NYG2_ZDHHC3	Q9NYG2	ZDHHC3	0	1	0
Q9NYM9_BET1L	Q9NYM9	BET1L	0	1	0
Q9NZB8_MOCS1	Q9NZB8	MOCS1	0	1	0
Q9NZK5_ADA2	Q9NZK5	ADA2	0	1	0
Q9NZT1_CALML5	Q9NZT1	CALML5	0	1	0
Q9NZU7_CABP1	Q9NZU7	CABP1	0	1	0
Q9P0T7_TMEM9	Q9P0T7	TMEM9	1	0	0
Q9P0Z9_PIPOX	Q9P0Z9	PIPOX	0	1	0
Q9P202_WHRN	Q9P202	WHRN	0	1	0
Q9P227_ARHGAP23	Q9P227	ARHGAP23	0	1	0
Q9P281_BAHCC1	Q9P281	BAHCC1	1	0	0
Q9P2G3_KLHL14	Q9P2G3	KLHL14	0	1	0
Q9P2K6_KLHL42	Q9P2K6	KLHL42	1	0	0
Q9UBC5_MYO1A	Q9UBC5	MYO1A	0	1	0
Q9UBD6_RHCG	Q9UBD6	RHCG	1	0	0
Q9UBM1_PEMT	Q9UBM1	PEMT	0	1	0
Q9UBP4_DKK3	Q9UBP4	DKK3	1	0	0
Q9UBQ7_GRHPR	Q9UBQ7	GRHPR	0	1	0
Q9UBS3_DNAJB9	Q9UBS3	DNAJB9	0	1	0
Q9UBS8_RNF14	Q9UBS8	RNF14	0	1	0
Q9UBU3_GHRL	Q9UBU3	GHRL	0	1	0
Q9UBX3_SLC25A10	Q9UBX3	SLC25A10	0	1	0
Q9UBX7_KLK11	Q9UBX7	KLK11	1	0	0
Q9UDX3_SEC14L4	Q9UDX3	SEC14L4	0	1	0
Q9UDY8_MALT1	Q9UDY8	MALT1	1	0	0
Q9UEG4_ZNF629	Q9UEG4	ZNF629	1	0	0
Q9UEU0_VTI1B	Q9UEU0	VTI1B	0	1	0
Q9UGB7_MIOX	Q9UGB7	MIOX	1	0	0
Q9UGK3_STAP2	Q9UGK3	STAP2	0	1	0
Q9UGU0_TCF20	Q9UGU0	TCF20	1	0	0
Q9UH65_SWAP70	Q9UH65	SWAP70	0	1	0
Q9UHE8_STEAP1	Q9UHE8	STEAP1	1	0	0
Q9UHF1_EGFL7	Q9UHF1	EGFL7	0	1	0
Q9UHG2_PCSK1N	Q9UHG2	PCSK1N	0	1	0
Q9UHI5_SLC7A8	Q9UHI5	SLC7A8	0	1	0
Q9UHI7_SLC23A1	Q9UHI7	SLC23A1	1	0	0
Q9UHI8_ADAMTS1	Q9UHI8	ADAMTS1	1	0	0
Q9UHL4_DPP7	Q9UHL4	DPP7	0	1	0
Q9UHP3_USP25	Q9UHP3	USP25	1	0	0
Q9UHQ4_BCAP29	Q9UHQ4	BCAP29	0	1	0
Q9UI15_TAGLN3	Q9UI15	TAGLN3	0	1	0
Q9UIC8_LCMT1	Q9UIC8	LCMT1	0	1	0
Q9UII2_ATPIF1	Q9UII2	ATPIF1	1	0	0
Q9UIK5_TMEFF2	Q9UIK5	TMEFF2	1	0	0
Q9UJ14_GGT7	Q9UJ14	GGT7	0	1	0
Q9UJM8_HAO1	Q9UJM8	HAO1	0	1	0
Q9UJW2_TINAG	Q9UJW2	TINAG	1	0	0
Q9UJX2_CDC23	Q9UJX2	CDC23	1	0	0
Q9UJX4_ANAPC5	Q9UJX4	ANAPC5	1	0	0
Q9UJX5_ANAPC4	Q9UJX5	ANAPC4	0	1	0
Q9UK53_ING1	Q9UK53	ING1	1	0	0
Q9UKG9_CROT	Q9UKG9	CROT	0	1	0
Q9UKI8_TLK1	Q9UKI8	TLK1	1	0	0
Q9UKL6_PCTP	Q9UKL6	PCTP	0	1	0
Q9UKN1_MUC12	Q9UKN1	MUC12	0	1	0
Q9UKR5_ERG28	Q9UKR5	ERG28	0	1	0
Q9UKX2_MYH2	Q9UKX2	MYH2	0	1	0
Q9UL40_ZNF346	Q9UL40	ZNF346	1	0	0
Q9ULC5_ACSL5	Q9ULC5	ACSL5	0	1	0
Q9ULJ7_ANKRD50	Q9ULJ7	ANKRD50	0	1	0
Q9ULK4_MED23	Q9ULK4	MED23	0	1	0
Q9ULL0_KIAA1210	Q9ULL0	KIAA1210	1	0	0
Q9ULQ1_TPCN1	Q9ULQ1	TPCN1	1	0	0
Q9ULR0_ISY1	Q9ULR0	ISY1	1	0	0
Q9ULR3_PPM1H	Q9ULR3	PPM1H	1	0	0
Q9ULX6_AKAP8L	Q9ULX6	AKAP8L	0	1	0
Q9ULX9_MAFF	Q9ULX9	MAFF	0	1	0
Q9UM19_HPCAL4	Q9UM19	HPCAL4	0	1	0
Q9UM22_EPDR1	Q9UM22	EPDR1	1	0	0
Q9UM82_SPATA2	Q9UM82	SPATA2	1	0	0
Q9UMR2_DDX19B	Q9UMR2	DDX19B	0	1	0
Q9UMX3_BOK	Q9UMX3	BOK	0	1	0
Q9UMZ2_SYNRG	Q9UMZ2	SYNRG	1	0	0
Q9UNA1_ARHGAP26	Q9UNA1	ARHGAP26	0	1	0
Q9UNA4_POLI	Q9UNA4	POLI	0	1	0
Q9UNH6_SNX7	Q9UNH6	SNX7	1	0	0
Q9UNM6_PSMD13	Q9UNM6	PSMD13	0	1	0
Q9UNU6_CYP8B1	Q9UNU6	CYP8B1	0	1	0
Q9UP95_SLC12A4	Q9UP95	SLC12A4	1	0	0
Q9UPN4_CEP131	Q9UPN4	CEP131	1	0	0
Q9UPN9_TRIM33	Q9UPN9	TRIM33	1	0	0
Q9UPR5_SLC8A2	Q9UPR5	SLC8A2	1	0	0
Q9UPW6_SATB2	Q9UPW6	SATB2	0	1	0
Q9UPW8_UNC13A	Q9UPW8	UNC13A	1	0	0
Q9UQ53_MGAT4B	Q9UQ53	MGAT4B	0	1	0
Q9UQ90_SPG7	Q9UQ90	SPG7	0	1	0
Q9UQC9_CLCA2	Q9UQC9	CLCA2	0	1	0
Q9Y244_POMP	Q9Y244	POMP	1	0	0
Q9Y250_LZTS1	Q9Y250	LZTS1	0	1	0
Q9Y256_RCE1	Q9Y256	RCE1	0	1	0
Q9Y259_CHKB	Q9Y259	CHKB	1	0	0
Q9Y2D2_SLC35A3	Q9Y2D2	SLC35A3	0	1	0
Q9Y2E4_DIP2C	Q9Y2E4	DIP2C	0	1	0
Q9Y2G0_EFR3B	Q9Y2G0	EFR3B	0	1	0
Q9Y2P4_SLC27A6	Q9Y2P4	SLC27A6	0	1	0
Q9Y2P5_SLC27A5	Q9Y2P5	SLC27A5	0	1	0
Q9Y2Q0_ATP8A1	Q9Y2Q0	ATP8A1	1	0	0
Q9Y2S7_POLDIP2	Q9Y2S7	POLDIP2	0	1	0
Q9Y2V2_CARHSP1	Q9Y2V2	CARHSP1	0	1	0
Q9Y2W6_TDRKH	Q9Y2W6	TDRKH	0	1	0
Q9Y394_DHRS7	Q9Y394	DHRS7	1	0	0
Q9Y3C1_NOP16	Q9Y3C1	NOP16	0	1	0
Q9Y3L5_RAP2C	Q9Y3L5	RAP2C	0	1	0
Q9Y3S2_ZNF330	Q9Y3S2	ZNF330	0	1	0
Q9Y3T9_NOC2L	Q9Y3T9	NOC2L	1	0	0
Q9Y487_ATP6V0A2	Q9Y487	ATP6V0A2	1	0	0
Q9Y4C2_TCAF1	Q9Y4C2	TCAF1	0	1	0
Q9Y4F5_CEP170B	Q9Y4F5	CEP170B	1	0	0
Q9Y4G8_RAPGEF2	Q9Y4G8	RAPGEF2	0	1	0
Q9Y4H2_IRS2	Q9Y4H2	IRS2	1	0	0
Q9Y4R8_TELO2	Q9Y4R8	TELO2	0	1	0
Q9Y520_PRRC2C	Q9Y520	PRRC2C	0	1	0
Q9Y5B6_PAXBP1	Q9Y5B6	PAXBP1	0	1	0
Q9Y5L3_ENTPD2	Q9Y5L3	ENTPD2	1	0	0
Q9Y5P6_GMPPB	Q9Y5P6	GMPPB	0	1	0
Q9Y5T5_USP16	Q9Y5T5	USP16	0	1	0
Q9Y5Y7_LYVE1	Q9Y5Y7	LYVE1	1	0	0
Q9Y617_PSAT1	Q9Y617	PSAT1	0	1	0
Q9Y619_SLC25A15	Q9Y619	SLC25A15	0	1	0
Q9Y623_MYH4	Q9Y623	MYH4	1	0	0
Q9Y673_ALG5	Q9Y673	ALG5	0	1	0
Q9Y678_COPG1	Q9Y678	COPG1	0	1	0
Q9Y6A9_SPCS1	Q9Y6A9	SPCS1	0	1	0
Q9Y6D0_SELENOK	Q9Y6D0	SELENOK	0	1	0
Q9Y6M5_SLC30A1	Q9Y6M5	SLC30A1	0	1	0
Q9Y6N1_COX11	Q9Y6N1	COX11	0	1	0
Q9Y6N6_LAMC3	Q9Y6N6	LAMC3	0	1	0
Q9Y6Q2_STON1	Q9Y6Q2	STON1	1	0	0
Q9Y6R9_CCDC61	Q9Y6R9	CCDC61	0	1	0
A0A0B4J1U3_IGLV1-36	A0A0B4J1U3	IGLV1-36	1	0	1
B4DXR9_ZNF732	B4DXR9	ZNF732	0	1	1
O00476_SLC17A3	O00476	SLC17A3	1	0	1
O15244_SLC22A2	O15244	SLC22A2	1	0	1
O15394_NCAM2	O15394	NCAM2	0	1	1
O43526_KCNQ2	O43526	KCNQ2	0	1	1
O43745_CHP2	O43745	CHP2	0	1	1
O60331_PIP5K1C	O60331	PIP5K1C	1	0	1
O75192_PEX11A	O75192	PEX11A	0	1	1
O75264_SMIM24	O75264	SMIM24	1	0	1
O75610_LEFTY1	O75610	LEFTY1	0	1	1
O75631_UPK3A	O75631	UPK3A	1	0	1
O75676_RPS6KA4	O75676	RPS6KA4	1	0	1
O75830_SERPINI2	O75830	SERPINI2	0	1	1
O94927_HAUS5	O94927	HAUS5	0	1	1
O94952_FBXO21	O94952	FBXO21	1	0	1
O95274_LYPD3	O95274	LYPD3	0	1	1
P01308_INS	P01308	INS	0	1	1
P02795_MT2A	P02795	MT2A	1	0	1
P04054_PLA2G1B	P04054	PLA2G1B	0	1	1
P04155_TFF1	P04155	TFF1	0	1	1
P04439_HLA-A	P04439	HLA-A	0	1	1
P04626_ERBB2	P04626	ERBB2	0	1	1
P05114_HMGN1	P05114	HMGN1	0	1	1
P06310_IGKV2-30	P06310	IGKV2-30	1	0	1
P07305_H1F0	P07305	H1F0	0	1	1
P08034_GJB1	P08034	GJB1	0	1	1
P08861_CELA3B	P08861	CELA3B	0	1	1
P09429_HMGB1	P09429	HMGB1	0	1	1
P09455_RBP1	P09455	RBP1	0	1	1
P09497_CLTB	P09497	CLTB	0	1	1
P10632_CYP2C8	P10632	CYP2C8	1	0	1
P10636_MAPT	P10636	MAPT	1	0	1
P12273_PIP	P12273	PIP	1	0	1
P14151_SELL	P14151	SELL	0	1	1
P14415_ATP1B2	P14415	ATP1B2	0	1	1
P14621_ACYP2	P14621	ACYP2	0	1	1
P16083_NQO2	P16083	NQO2	1	0	1
P17707_AMD1	P17707	AMD1	1	0	1
P22676_CALB2	P22676	CALB2	0	1	1
P22680_CYP7A1	P22680	CYP7A1	0	1	1
P23297_S100A1	P23297	S100A1	1	0	1
P23771_GATA3	P23771	GATA3	1	0	1
P25942_CD40	P25942	CD40	1	0	1
P27482_CALML3	P27482	CALML3	0	1	1
P29323_EPHB2	P29323	EPHB2	0	1	1
P35557_GCK	P35557	GCK	0	1	1
P40313_CTRL	P40313	CTRL	0	1	1
P42766_RPL35	P42766	RPL35	0	1	1
P48304_REG1B	P48304	REG1B	0	1	1
P55017_SLC12A3	P55017	SLC12A3	1	0	1
P55285_CDH6	P55285	CDH6	1	0	1
P56159_GFRA1	P56159	GFRA1	0	1	1
P57739_CLDN2	P57739	CLDN2	1	0	1
P62750_RPL23A	P62750	RPL23A	0	1	1
P82979_SARNP	P82979	SARNP	0	1	1
Q01130_SRSF2	Q01130	SRSF2	0	1	1
Q0VAF6_SYCN	Q0VAF6	SYCN	0	1	1
Q12841_FSTL1	Q12841	FSTL1	1	0	1
Q13183_SLC13A2	Q13183	SLC13A2	1	0	1
Q13522_PPP1R1A	Q13522	PPP1R1A	0	1	1
Q14032_BAAT	Q14032	BAAT	0	1	1
Q14938_NFIX	Q14938	NFIX	1	0	1
Q14CN4_KRT72	Q14CN4	KRT72	1	0	1
Q16619_CTF1	Q16619	CTF1	1	0	1
Q495M3_SLC36A2	Q495M3	SLC36A2	1	0	1
Q4V328_GRIPAP1	Q4V328	GRIPAP1	0	1	1
Q53TN4_CYBRD1	Q53TN4	CYBRD1	0	1	1
Q5MY95_ENTPD8	Q5MY95	ENTPD8	0	1	1
Q5T5X7_BEND3	Q5T5X7	BEND3	0	1	1
Q5VWQ0_RSBN1	Q5VWQ0	RSBN1	1	0	1
Q63HM1_AFMID	Q63HM1	AFMID	0	1	1
Q63HQ2_EGFLAM	Q63HQ2	EGFLAM	0	1	1
Q68D51_DENND2C	Q68D51	DENND2C	0	1	1
Q68DN1_C2orf16	Q68DN1	C2orf16	0	1	1
Q695T7_SLC6A19	Q695T7	SLC6A19	1	0	1
Q6IWH7_ANO7	Q6IWH7	ANO7	1	0	1
Q6NXR0_IRGC	Q6NXR0	IRGC	0	1	1
Q6P995_FAM171B	Q6P995	FAM171B	0	1	1
Q6UWR7_ENPP6	Q6UWR7	ENPP6	1	0	1
Q6W4X9_MUC6	Q6W4X9	MUC6	0	1	1
Q6ZNB7_AGMO	Q6ZNB7	AGMO	0	1	1
Q6ZPD9_DPY19L3	Q6ZPD9	DPY19L3	1	0	1
Q6ZWL3_CYP4V2	Q6ZWL3	CYP4V2	0	1	1
Q717R9_CYS1	Q717R9	CYS1	1	0	1
Q7L804_RAB11FIP2	Q7L804	RAB11FIP2	0	1	1
Q7Z591_AKNA	Q7Z591	AKNA	1	0	1
Q86U70_LDB1	Q86U70	LDB1	1	0	1
Q8IXS6_PALM2	Q8IXS6	PALM2	0	1	1
Q8N6F7_GCSAM	Q8N6F7	GCSAM	0	1	1
Q8NAT1_POMGNT2	Q8NAT1	POMGNT2	1	0	1
Q8NEY4_ATP6V1C2	Q8NEY4	ATP6V1C2	1	0	1
Q8NFF2_SLC24A4	Q8NFF2	SLC24A4	0	1	1
Q8WVB3_HEXDC	Q8WVB3	HEXDC	1	0	1
Q8WVK2_SNRNP27	Q8WVK2	SNRNP27	1	0	1
Q92777_SYN2	Q92777	SYN2	0	1	1
Q92823_NRCAM	Q92823	NRCAM	0	1	1
Q92876_KLK6	Q92876	KLK6	1	0	1
Q92995_USP13	Q92995	USP13	1	0	1
Q96AD5_PNPLA2	Q96AD5	PNPLA2	0	1	1
Q96I23_PYURF	Q96I23	PYURF	0	1	1
Q96MG7_NSMCE3	Q96MG7	NSMCE3	1	0	1
Q96S37_SLC22A12	Q96S37	SLC22A12	1	0	1
Q99549_MPHOSPH8	Q99549	MPHOSPH8	1	0	1
Q99801_NKX3-1	Q99801	NKX3-1	1	0	1
Q9BYG5_PARD6B	Q9BYG5	PARD6B	0	1	1
Q9H227_GBA3	Q9H227	GBA3	1	0	1
Q9H3U7_SMOC2	Q9H3U7	SMOC2	1	0	1
Q9HBJ8_TMEM27	Q9HBJ8	TMEM27	1	0	1
Q9HCE0_EPG5	Q9HCE0	EPG5	1	0	1
Q9HCR9_PDE11A	Q9HCR9	PDE11A	1	0	1
Q9NP71_MLXIPL	Q9NP71	MLXIPL	0	1	1
Q9NP85_NPHS2	Q9NP85	NPHS2	1	0	1
Q9NSA0_SLC22A11	Q9NSA0	SLC22A11	1	0	1
Q9NUC0_SERTAD4	Q9NUC0	SERTAD4	0	1	1
Q9UBX1_CTSF	Q9UBX1	CTSF	0	1	1
Q9UN30_SCML1	Q9UN30	SCML1	1	0	1
Q9UP52_TFR2	Q9UP52	TFR2	0	1	1
Q9Y243_AKT3	Q9Y243	AKT3	0	1	1
Q9Y546_LRRC42	Q9Y546	LRRC42	0	1	1
Q9Y5Q6_INSL5	Q9Y5Q6	INSL5	0	1	1
Q9Y6L6_SLCO1B1	Q9Y6L6	SLCO1B1	0	1	1
A0A0B4J2F0_PIGBOS1	A0A0B4J2F0	PIGBOS1	1	1	0
A2VDF0_FUOM	A2VDF0	FUOM	1	1	0
A6NK44_GLOD5	A6NK44	GLOD5	1	1	0
A6NLP5_TTC36	A6NLP5	TTC36	1	1	0
O00204_SULT2B1	O00204	SULT2B1	1	1	0
O00338_SULT1C2	O00338	SULT1C2	1	1	0
O00748_CES2	O00748	CES2	1	1	0
O14646_CHD1	O14646	CHD1	1	1	0
O14684_PTGES	O14684	PTGES	1	1	0
O14732_IMPA2	O14732	IMPA2	1	1	0
O14832_PHYH	O14832	PHYH	1	1	0
O14975_SLC27A2	O14975	SLC27A2	1	1	0
O15393_TMPRSS2	O15393	TMPRSS2	1	1	0
O15551_CLDN3	O15551	CLDN3	1	1	0
O43312_MTSS1	O43312	MTSS1	1	1	0
O43505_B4GAT1	O43505	B4GAT1	1	1	0
O43520_ATP8B1	O43520	ATP8B1	1	1	0
O43653_PSCA	O43653	PSCA	1	1	0
O60239_SH3BP5	O60239	SH3BP5	1	1	0
O60285_NUAK1	O60285	NUAK1	1	1	0
O60635_TSPAN1	O60635	TSPAN1	1	1	0
O60656_UGT1A9	O60656	UGT1A9	1	1	0
O75128_COBL	O75128	COBL	1	1	0
O75582_RPS6KA5	O75582	RPS6KA5	1	1	0
O75616_ERAL1	O75616	ERAL1	1	1	0
O75635_SERPINB7	O75635	SERPINB7	1	1	0
O75911_DHRS3	O75911	DHRS3	1	1	0
O75936_BBOX1	O75936	BBOX1	1	1	0
O76054_SEC14L2	O76054	SEC14L2	1	1	0
O94819_KBTBD11	O94819	KBTBD11	1	1	0
O95255_ABCC6	O95255	ABCC6	1	1	0
O95551_TDP2	O95551	TDP2	1	1	0
O95831_AIFM1	O95831	AIFM1	1	1	0
O95857_TSPAN13	O95857	TSPAN13	1	1	0
O95954_FTCD	O95954	FTCD	1	1	0
O95997_PTTG1	O95997	PTTG1	1	1	0
O96033_MOCS2	O96033	MOCS2	1	1	0
P00439_PAH	P00439	PAH	1	1	0
P00966_ASS1	P00966	ASS1	1	1	0
P00995_SPINK1	P00995	SPINK1	1	1	0
P01282_VIP	P01282	VIP	1	1	0
P02144_MB	P02144	MB	1	1	0
P03951_F11	P03951	F11	1	1	0
P04085_PDGFA	P04085	PDGFA	1	1	0
P04733_MT1F	P04733	MT1F	1	1	0
P05162_LGALS2	P05162	LGALS2	1	1	0
P05451_REG1A	P05451	REG1A	1	1	0
P05976_MYL1	P05976	MYL1	1	1	0
P06133_UGT2B4	P06133	UGT2B4	1	1	0
P07476_IVL	P07476	IVL	1	1	0
P08684_CYP3A4	P08684	CYP3A4	1	1	0
P11168_SLC2A2	P11168	SLC2A2	1	1	0
P11226_MBL2	P11226	MBL2	1	1	0
P13640_MT1G	P13640	MT1G	1	1	0
P14410_SI	P14410	SI	1	1	0
P14920_DAO	P14920	DAO	1	1	0
P15428_HPGD	P15428	HPGD	1	1	0
P16444_DPEP1	P16444	DPEP1	1	1	0
P16662_UGT2B7	P16662	UGT2B7	1	1	0
P16870_CPE	P16870	CPE	1	1	0
P16930_FAH	P16930	FAH	1	1	0
P17516_AKR1C4	P17516	AKR1C4	1	1	0
P19022_CDH2	P19022	CDH2	1	1	0
P19224_UGT1A6	P19224	UGT1A6	1	1	0
P19440_GGT1	P19440	GGT1	1	1	0
P19801_AOC1	P19801	AOC1	1	1	0
P20142_PGC	P20142	PGC	1	1	0
P20337_RAB3B	P20337	RAB3B	1	1	0
P21695_GPD1	P21695	GPD1	1	1	0
P22528_SPRR1B	P22528	SPRR1B	1	1	0
P24752_ACAT1	P24752	ACAT1	1	1	0
P28332_ADH6	P28332	ADH6	1	1	0
P29034_S100A2	P29034	S100A2	1	1	0
P30038_ALDH4A1	P30038	ALDH4A1	1	1	0
P30039_PBLD	P30039	PBLD	1	1	0
P31512_FMO4	P31512	FMO4	1	1	0
P32189_GK	P32189	GK	1	1	0
P32754_HPD	P32754	HPD	1	1	0
P34896_SHMT1	P34896	SHMT1	1	1	0
P35321_SPRR1A	P35321	SPRR1A	1	1	0
P35558_PCK1	P35558	PCK1	1	1	0
P36537_UGT2B10	P36537	UGT2B10	1	1	0
P38435_GGCX	P38435	GGCX	1	1	0
P39900_MMP12	P39900	MMP12	1	1	0
P40145_ADCY8	P40145	ADCY8	1	1	0
P42330_AKR1C3	P42330	AKR1C3	1	1	0
P42765_ACAA2	P42765	ACAA2	1	1	0
P46934_NEDD4	P46934	NEDD4	1	1	0
P46952_HAAO	P46952	HAAO	1	1	0
P47989_XDH	P47989	XDH	1	1	0
P48764_SLC9A3	P48764	SLC9A3	1	1	0
P49448_GLUD2	P49448	GLUD2	1	1	0
P49914_MTHFS	P49914	MTHFS	1	1	0
P50053_KHK	P50053	KHK	1	1	0
P50440_GATM	P50440	GATM	1	1	0
P51687_SUOX	P51687	SUOX	1	1	0
P51690_ARSE	P51690	ARSE	1	1	0
P52758_RIDA	P52758	RIDA	1	1	0
P52799_EFNB2	P52799	EFNB2	1	1	0
P53671_LIMK2	P53671	LIMK2	1	1	0
P55259_GP2	P55259	GP2	1	1	0
P58499_FAM3B	P58499	FAM3B	1	1	0
P78329_CYP4F2	P78329	CYP4F2	1	1	0
P78381_SLC35A2	P78381	SLC35A2	1	1	0
P80294_MT1H	P80294	MT1H	1	1	0
P80365_HSD11B2	P80365	HSD11B2	1	1	0
P80404_ABAT	P80404	ABAT	1	1	0
P82980_RBP5	P82980	RBP5	1	1	0
Q00796_SORD	Q00796	SORD	1	1	0
Q02410_APBA1	Q02410	APBA1	1	1	0
Q02742_GCNT1	Q02742	GCNT1	1	1	0
Q02928_CYP4A11	Q02928	CYP4A11	1	1	0
Q03154_ACY1	Q03154	ACY1	1	1	0
Q06520_SULT2A1	Q06520	SULT2A1	1	1	0
Q07002_CDK18	Q07002	CDK18	1	1	0
Q07889_SOS1	Q07889	SOS1	1	1	0
Q08426_EHHADH	Q08426	EHHADH	1	1	0
Q08499_PDE4D	Q08499	PDE4D	1	1	0
Q08AH3_ACSM2A	Q08AH3	ACSM2A	1	1	0
Q12791_KCNMA1	Q12791	KCNMA1	1	1	0
Q12923_PTPN13	Q12923	PTPN13	1	1	0
Q12999_TSPAN31	Q12999	TSPAN31	1	1	0
Q13424_SNTA1	Q13424	SNTA1	1	1	0
Q14117_DPYS	Q14117	DPYS	1	1	0
Q14202_ZMYM3	Q14202	ZMYM3	1	1	0
Q14449_GRB14	Q14449	GRB14	1	1	0
Q14749_GNMT	Q14749	GNMT	1	1	0
Q14849_STARD3	Q14849	STARD3	1	1	0
Q15147_PLCB4	Q15147	PLCB4	1	1	0
Q15274_QPRT	Q15274	QPRT	1	1	0
Q15648_MED1	Q15648	MED1	1	1	0
Q16822_PCK2	Q16822	PCK2	1	1	0
Q17RN3_FAM98C	Q17RN3	FAM98C	1	1	0
Q1EHB4_SLC5A12	Q1EHB4	SLC5A12	1	1	0
Q2M2H8_MGAM2	Q2M2H8	MGAM2	1	1	0
Q3LXA3_TKFC	Q3LXA3	TKFC	1	1	0
Q3MIT2_PUS10	Q3MIT2	PUS10	1	1	0
Q4G0X4_KCTD21	Q4G0X4	KCTD21	1	1	0
Q53GD3_SLC44A4	Q53GD3	SLC44A4	1	1	0
Q53RY4_KRTCAP3	Q53RY4	KRTCAP3	1	1	0
Q5BJF2_TMEM97	Q5BJF2	TMEM97	1	1	0
Q5F1R6_DNAJC21	Q5F1R6	DNAJC21	1	1	0
Q5GJ75_TNFAIP8L3	Q5GJ75	TNFAIP8L3	1	1	0
Q5SGD2_PPM1L	Q5SGD2	PPM1L	1	1	0
Q5T7N3_KANK4	Q5T7N3	KANK4	1	1	0
Q5TGY1_TMCO4	Q5TGY1	TMCO4	1	1	0
Q5VT66_MARC1	Q5VT66	2020-03-01	1	1	0
Q5VYV7_SLX4IP	Q5VYV7	SLX4IP	1	1	0
Q5W111_SPRYD7	Q5W111	SPRYD7	1	1	0
Q68D91_MBLAC2	Q68D91	MBLAC2	1	1	0
Q6DN90_IQSEC1	Q6DN90	IQSEC1	1	1	0
Q6IB77_GLYAT	Q6IB77	GLYAT	1	1	0
Q6NT55_CYP4F22	Q6NT55	CYP4F22	1	1	0
Q6NUN0_ACSM5	Q6NUN0	ACSM5	1	1	0
Q6NUS8_UGT3A1	Q6NUS8	UGT3A1	1	1	0
Q6P4E1_CASC4	Q6P4E1	CASC4	1	1	0
Q6P6B1_ERICH5	Q6P6B1	ERICH5	1	1	0
Q6P9H5_GIMAP6	Q6P9H5	GIMAP6	1	1	0
Q6PFW1_PPIP5K1	Q6PFW1	PPIP5K1	1	1	0
Q6PHW0_IYD	Q6PHW0	IYD	1	1	0
Q6PIF6_MYO7B	Q6PIF6	MYO7B	1	1	0
Q6TFL3_CCDC171	Q6TFL3	CCDC171	1	1	0
Q6ULP2_AFTPH	Q6ULP2	AFTPH	1	1	0
Q6UWM9_UGT2A3	Q6UWM9	UGT2A3	1	1	0
Q6UX53_METTL7B	Q6UX53	METTL7B	1	1	0
Q6UXG2_KIAA1324	Q6UXG2	KIAA1324	1	1	0
Q6UY14_ADAMTSL4	Q6UY14	ADAMTSL4	1	1	0
Q6ZMH5_SLC39A5	Q6ZMH5	SLC39A5	1	1	0
Q6ZQN7_SLCO4C1	Q6ZQN7	SLCO4C1	1	1	0
Q6ZWJ1_STXBP4	Q6ZWJ1	STXBP4	1	1	0
Q709F0_ACAD11	Q709F0	ACAD11	1	1	0
Q7L0Q8_RHOU	Q7L0Q8	RHOU	1	1	0
Q7L7V1_DHX32	Q7L7V1	DHX32	1	1	0
Q86U10_ASPG	Q86U10	ASPG	1	1	0
Q86UD0_SAPCD2	Q86UD0	SAPCD2	1	1	0
Q86VD7_SLC25A42	Q86VD7	SLC25A42	1	1	0
Q86XE5_HOGA1	Q86XE5	HOGA1	1	1	0
Q8IUC4_RHPN2	Q8IUC4	RHPN2	1	1	0
Q8IVS8_GLYCTK	Q8IVS8	GLYCTK	1	1	0
Q8IVV8_NKAIN4	Q8IVV8	NKAIN4	1	1	0
Q8IWC1_MAP7D3	Q8IWC1	MAP7D3	1	1	0
Q8IWU6_SULF1	Q8IWU6	SULF1	1	1	0
Q8IX15_HOMEZ	Q8IX15	HOMEZ	1	1	0
Q8IY26_PLPP6	Q8IY26	PLPP6	1	1	0
Q8IYQ7_THNSL1	Q8IYQ7	THNSL1	1	1	0
Q8IZS8_CACNA2D3	Q8IZS8	CACNA2D3	1	1	0
Q8N142_ADSSL1	Q8N142	ADSSL1	1	1	0
Q8N3L3_TXLNB	Q8N3L3	TXLNB	1	1	0
Q8N5W9_RFLNB	Q8N5W9	RFLNB	1	1	0
Q8N5Y8_PARP16	Q8N5Y8	PARP16	1	1	0
Q8N720_ZNF655	Q8N720	ZNF655	1	1	0
Q8N9F7_GDPD1	Q8N9F7	GDPD1	1	1	0
Q8N9U0_TC2N	Q8N9U0	TC2N	1	1	0
Q8NCW6_GALNT11	Q8NCW6	GALNT11	1	1	0
Q8NE01_CNNM3	Q8NE01	CNNM3	1	1	0
Q8NFP7_NUDT10	Q8NFP7	NUDT10	1	1	0
Q8NHR9_PFN4	Q8NHR9	PFN4	1	1	0
Q8TB96_ITFG1	Q8TB96	ITFG1	1	1	0
Q8TD43_TRPM4	Q8TD43	TRPM4	1	1	0
Q8TF65_GIPC2	Q8TF65	GIPC2	1	1	0
Q8WUY3_PRUNE2	Q8WUY3	PRUNE2	1	1	0
Q8WVQ1_CANT1	Q8WVQ1	CANT1	1	1	0
Q92484_SMPDL3A	Q92484	SMPDL3A	1	1	0
Q92539_LPIN2	Q92539	LPIN2	1	1	0
Q93088_BHMT	Q93088	BHMT	1	1	0
Q93099_HGD	Q93099	HGD	1	1	0
Q969I3_GLYATL1	Q969I3	GLYATL1	1	1	0
Q96B70_LENG9	Q96B70	LENG9	1	1	0
Q96BI1_SLC22A18	Q96BI1	SLC22A18	1	1	0
Q96BJ8_ELMO3	Q96BJ8	ELMO3	1	1	0
Q96CD0_FBXL8	Q96CD0	FBXL8	1	1	0
Q96CD2_PPCDC	Q96CD2	PPCDC	1	1	0
Q96DC8_ECHDC3	Q96DC8	ECHDC3	1	1	0
Q96DG6_CMBL	Q96DG6	CMBL	1	1	0
Q96F10_SAT2	Q96F10	SAT2	1	1	0
Q96FK6_WDR89	Q96FK6	WDR89	1	1	0
Q96GE6_CALML4	Q96GE6	CALML4	1	1	0
Q96HD9_ACY3	Q96HD9	ACY3	1	1	0
Q96HJ9_FMC1	Q96HJ9	FMC1	1	1	0
Q96HR9_REEP6	Q96HR9	REEP6	1	1	0
Q96HU1_SGSM3	Q96HU1	SGSM3	1	1	0
Q96I45_TMEM141	Q96I45	TMEM141	1	1	0
Q96JP0_FEM1C	Q96JP0	FEM1C	1	1	0
Q96NB2_SFXN2	Q96NB2	SFXN2	1	1	0
Q96NU7_AMDHD1	Q96NU7	AMDHD1	1	1	0
Q96PE1_ADGRA2	Q96PE1	ADGRA2	1	1	0
Q96PU4_UHRF2	Q96PU4	UHRF2	1	1	0
Q96QS3_ARX	Q96QS3	ARX	1	1	0
Q99489_DDO	Q99489	DDO	1	1	0
Q99541_PLIN2	Q99541	PLIN2	1	1	0
Q9BQC3_DPH2	Q9BQC3	DPH2	1	1	0
Q9BQG2_NUDT12	Q9BQG2	NUDT12	1	1	0
Q9BSE5_AGMAT	Q9BSE5	AGMAT	1	1	0
Q9BTZ2_DHRS4	Q9BTZ2	DHRS4	1	1	0
Q9BUE6_ISCA1	Q9BUE6	ISCA1	1	1	0
Q9BUL9_RPP25	Q9BUL9	RPP25	1	1	0
Q9BV23_ABHD6	Q9BV23	ABHD6	1	1	0
Q9BV36_MLPH	Q9BV36	MLPH	1	1	0
Q9BXJ7_AMN	Q9BXJ7	AMN	1	1	0
Q9BY49_PECR	Q9BY49	PECR	1	1	0
Q9BZD4_NUF2	Q9BZD4	NUF2	1	1	0
Q9C000_NLRP1	Q9C000	NLRP1	1	1	0
Q9H0W9_C11orf54	Q9H0W9	C11orf54	1	1	0
Q9H1C7_CYSTM1	Q9H1C7	CYSTM1	1	1	0
Q9H2A2_ALDH8A1	Q9H2A2	ALDH8A1	1	1	0
Q9H2F3_HSD3B7	Q9H2F3	HSD3B7	1	1	0
Q9H2M3_BHMT2	Q9H2M3	BHMT2	1	1	0
Q9H477_RBKS	Q9H477	RBKS	1	1	0
Q9H4F8_SMOC1	Q9H4F8	SMOC1	1	1	0
Q9H8M9_EVA1A	Q9H8M9	EVA1A	1	1	0
Q9HAC7_SUGCT	Q9HAC7	SUGCT	1	1	0
Q9HAW8_UGT1A10	Q9HAW8	UGT1A10	1	1	0
Q9HAW9_UGT1A8	Q9HAW9	UGT1A8	1	1	0
Q9HBB8_CDHR5	Q9HBB8	CDHR5	1	1	0
Q9HBL8_NMRAL1	Q9HBL8	NMRAL1	1	1	0
Q9HC78_ZBTB20	Q9HC78	ZBTB20	1	1	0
Q9NP66_HMG20A	Q9NP66	HMG20A	1	1	0
Q9NQ84_GPRC5C	Q9NQ84	GPRC5C	1	1	0
Q9NQA3_WASH6P	Q9NQA3	WASH6P	1	1	0
Q9NQX7_ITM2C	Q9NQX7	ITM2C	1	1	0
Q9NRD1_FBXO6	Q9NRD1	FBXO6	1	1	0
Q9NTN3_SLC35D1	Q9NTN3	SLC35D1	1	1	0
Q9NUI1_DECR2	Q9NUI1	DECR2	1	1	0
Q9NVI1_FANCI	Q9NVI1	FANCI	1	1	0
Q9NVV5_AIG1	Q9NVV5	AIG1	1	1	0
Q9NW97_TMEM51	Q9NW97	TMEM51	1	1	0
Q9NXJ5_PGPEP1	Q9NXJ5	PGPEP1	1	1	0
Q9NYP7_ELOVL5	Q9NYP7	ELOVL5	1	1	0
Q9NYQ3_HAO2	Q9NYQ3	HAO2	1	1	0
Q9P286_PAK5	Q9P286	PAK5	1	1	0
Q9UBC9_SPRR3	Q9UBC9	SPRR3	1	1	0
Q9UBN7_HDAC6	Q9UBN7	HDAC6	1	1	0
Q9UDX5_MTFP1	Q9UDX5	MTFP1	1	1	0
Q9UER7_DAXX	Q9UER7	DAXX	1	1	0
Q9UF12_PRODH2	Q9UF12	PRODH2	1	1	0
Q9UFH2_DNAH17	Q9UFH2	DNAH17	1	1	0
Q9UHE5_NAT8	Q9UHE5	NAT8	1	1	0
Q9UIS9_MBD1	Q9UIS9	MBD1	1	1	0
Q9UJ68_MSRA	Q9UJ68	MSRA	1	1	0
Q9UJ72_ANXA10	Q9UJ72	ANXA10	1	1	0
Q9UL41_PNMA3	Q9UL41	PNMA3	1	1	0
Q9ULW8_PADI3	Q9ULW8	PADI3	1	1	0
Q9UN72_PCDHA7	Q9UN72	PCDHA7	1	1	0
Q9UPT6_MAPK8IP3	Q9UPT6	MAPK8IP3	1	1	0
Q9UPY3_DICER1	Q9UPY3	DICER1	1	1	0
Q9Y223_GNE	Q9Y223	GNE	1	1	0
Q9Y2G3_ATP11B	Q9Y2G3	ATP11B	1	1	0
Q9Y2S2_CRYL1	Q9Y2S2	CRYL1	1	1	0
Q9Y2T3_GDA	Q9Y2T3	GDA	1	1	0
Q9Y3D8_AK6	Q9Y3D8	AK6	1	1	0
Q9Y426_C2CD2	Q9Y426	C2CD2	1	1	0
Q9Y4D8_HECTD4	Q9Y4D8	HECTD4	1	1	0
Q9Y5N5_N6AMT1	Q9Y5N5	N6AMT1	1	1	0
Q9Y5U8_MPC1	Q9Y5U8	MPC1	1	1	0
Q9Y6A5_TACC3	Q9Y6A5	TACC3	1	1	0
Q9Y6N9_USH1C	Q9Y6N9	USH1C	1	1	0
Q9Y6R1_SLC4A4	Q9Y6R1	SLC4A4	1	1	0
O60240_PLIN1	O60240	PLIN1	1	1	1
O95999_BCL10	O95999	BCL10	1	1	1
P09210_GSTA2	P09210	GSTA2	1	1	1
P19012_KRT15	P19012	KRT15	1	1	1
P35575_G6PC	P35575	G6PC	1	1	1
P50150_GNG4	P50150	GNG4	1	1	1
P54710_FXYD2	P54710	FXYD2	1	1	1
P58166_INHBE	P58166	INHBE	1	1	1
Q02224_CENPE	Q02224	CENPE	1	1	1
Q07654_TFF3	Q07654	TFF3	1	1	1
Q8TDX5_ACMSD	Q8TDX5	ACMSD	1	1	1
Q8TF72_SHROOM3	Q8TF72	SHROOM3	1	1	1
Q96PB1_CASD1	Q96PB1	CASD1	1	1	1
Q9H2X3_CLEC4M	Q9H2X3	CLEC4M	1	1	1
Q9H756_LRRC19	Q9H756	LRRC19	1	1	1
Q9UBR1_UPB1	Q9UBR1	UPB1	1	1	1
Q9Y694_SLC22A7	Q9Y694	SLC22A7	1	1	1
Note: tissue group enriched proteins were rank as 1; non-tissue group enriched proteins were rank as 0.

## Sheet: GO_Tissue_Enriched
Category	GeneSet	Gene ontology description	Total gene#	Observed gene#	expect	Enrichment ratio	p-value	FDR
Brain	GO:0061564	axon development	490	70	22.0396	3.1761	0	0
Brain	GO:0010975	regulation of neuron projection development	475	69	21.3649	3.2296	0	0
Brain	GO:0099177	regulation of trans-synaptic signaling	417	79	18.7561	4.21196	0	0
Brain	GO:0099003	vesicle-mediated transport in synapse	203	43	9.13068	4.7094	0	0
Brain	GO:0099504	synaptic vesicle cycle	193	44	8.68089	5.0686	0	0
Brain	GO:0050808	synapse organization	385	57	17.3168	3.2916	1.33227e-15	1.88738e-13
Brain	GO:0006836	neurotransmitter transport	268	46	12.0543	3.81607	3.10862e-15	3.77476e-13
Brain	GO:0051648	vesicle localization	305	47	13.7185	3.42603	1.00142e-13	1.06401e-11
Brain	GO:0001505	regulation of neurotransmitter levels	335	46	15.0679	3.05285	1.20357e-11	1.13671e-09
Brain	GO:0022604	regulation of cell morphogenesis	473	56	21.2749	2.63221	2.8572e-11	2.40009e-09
Brain	GO:0017156	calcium ion regulated exocytosis	152	29	6.83677	4.24177	3.106e-11	2.40009e-09
Brain	GO:0035249	synaptic transmission, glutamatergic	90	22	4.04809	5.43467	4.91637e-11	3.48243e-09
Brain	GO:1990778	protein localization to cell periphery	301	40	13.5386	2.95452	7.3684e-10	4.8178e-08
Brain	GO:0097485	neuron projection guidance	260	36	11.6945	3.07838	1.72588e-09	1.04786e-07
Brain	GO:0060627	regulation of vesicle-mediated transport	499	52	22.4444	2.31684	1.34187e-08	7.60393e-07
Brain	GO:0031345	negative regulation of cell projection organization	175	27	7.87128	3.43019	1.89995e-08	9.66501e-07
Brain	GO:0050769	positive regulation of neurogenesis	447	48	20.1055	2.38741	1.933e-08	9.66501e-07
Brain	GO:0051656	establishment of organelle localization	494	51	22.2195	2.29528	2.53061e-08	1.18662e-06
Brain	GO:0140029	exocytic process	84	18	3.77821	4.76416	2.65245e-08	1.18662e-06
Brain	GO:0023061	signal release	456	48	20.5103	2.34029	3.62001e-08	1.5385e-06
Brain	GO:0031346	positive regulation of cell projection organization	365	40	16.4172	2.43646	1.76541e-07	7.07633e-06
Brain	GO:0051961	negative regulation of nervous system development	297	35	13.3587	2.62002	1.83152e-07	7.07633e-06
Brain	GO:0050803	regulation of synapse structure or activity	221	29	9.9403	2.91742	2.16633e-07	8.00599e-06
Brain	GO:0060560	developmental growth involved in morphogenesis	225	29	10.1202	2.86555	3.18593e-07	1.12835e-05
Brain	GO:0007626	locomotory behavior	197	26	8.86081	2.93427	8.18783e-07	2.78386e-05
Brain	GO:0099072	regulation of postsynaptic membrane neurotransmitter receptor levels	65	14	2.92362	4.78859	8.77698e-07	2.8694e-05
Brain	GO:0010721	negative regulation of cell development	319	35	14.3482	2.43933	1.0157e-06	3.19757e-05
Brain	GO:0050890	cognition	283	32	12.729	2.51395	1.53655e-06	4.66454e-05
Brain	GO:0043270	positive regulation of ion transport	258	30	11.6045	2.5852	1.82592e-06	5.35183e-05
Brain	GO:0007215	glutamate receptor signaling pathway	90	16	4.04809	3.95249	2.25066e-06	6.35499e-05
Brain	GO:0051668	localization within membrane	146	21	6.56689	3.19786	2.3177e-06	6.35499e-05
Brain	GO:0030900	forebrain development	375	38	16.867	2.25292	2.49399e-06	6.62467e-05
Brain	GO:0032386	regulation of intracellular transport	422	41	18.981	2.16005	2.92325e-06	7.52958e-05
Brain	GO:0106027	neuron projection organization	83	15	3.73323	4.01796	3.76141e-06	9.40352e-05
Brain	GO:0031644	regulation of neurological system process	128	19	5.75728	3.30017	4.3496e-06	0.000105633
Brain	GO:0030534	adult behavior	141	20	6.342	3.15358	4.99511e-06	0.00011794
Brain	GO:0035418	protein localization to synapse	61	12	2.7437	4.37365	1.42534e-05	0.000327442
Brain	GO:0010959	regulation of metal ion transport	360	35	16.1923	2.16152	1.53178e-05	0.000342635
Brain	GO:0043087	regulation of GTPase activity	472	42	21.23	1.97834	1.94905e-05	0.000424793
Brain	GO:0051932	synaptic transmission, GABAergic	45	10	2.02404	4.94061	2.42001e-05	0.000508702
Liver	GO:1901615	organic hydroxy compound metabolic process	500	75	16.0059	4.68576	0	0
Liver	GO:0044282	small molecule catabolic process	430	108	13.7651	7.84592	0	0
Liver	GO:0016053	organic acid biosynthetic process	401	78	12.8368	6.0763	0	0
Liver	GO:0006631	fatty acid metabolic process	357	74	11.4282	6.47519	0	0
Liver	GO:0006732	coenzyme metabolic process	354	66	11.3322	5.82411	0	0
Liver	GO:0006790	sulfur compound metabolic process	354	47	11.3322	4.14747	0	0
Liver	GO:0006520	cellular amino acid metabolic process	318	71	10.1798	6.97461	0	0
Liver	GO:0016042	lipid catabolic process	318	49	10.1798	4.81346	0	0
Liver	GO:0008202	steroid metabolic process	307	54	9.82765	5.4947	0	0
Liver	GO:0009410	response to xenobiotic stimulus	282	43	9.02735	4.7633	0	0
Liver	GO:0005996	monosaccharide metabolic process	280	43	8.96333	4.79733	0	0
Liver	GO:0051188	cofactor biosynthetic process	280	44	8.96333	4.90889	0	0
Liver	GO:0042737	drug catabolic process	136	39	4.35362	8.95807	0	0
Liver	GO:0043648	dicarboxylic acid metabolic process	107	31	3.42527	9.05038	0	0
Liver	GO:0007031	peroxisome organization	80	25	2.56095	9.762	0	0
Liver	GO:0043574	peroxisomal transport	69	24	2.20882	10.8655	0	0
Liver	GO:1901568	fatty acid derivative metabolic process	156	30	4.99385	6.00738	1.66533e-15	8.32667e-14
Liver	GO:0006091	generation of precursor metabolites and energy	469	50	15.0136	3.33032	5.9952e-14	2.83107e-12
Liver	GO:0033865	nucleoside bisphosphate metabolic process	136	26	4.35362	5.97205	1.52989e-13	6.84423e-12
Liver	GO:0009259	ribonucleotide metabolic process	500	49	16.0059	3.06136	2.58737e-12	1.09963e-10
Liver	GO:0042445	hormone metabolic process	218	31	6.97859	4.44216	2.79265e-12	1.13036e-10
Liver	GO:0006720	isoprenoid metabolic process	119	23	3.80941	6.03767	3.11773e-12	1.20458e-10
Liver	GO:0016052	carbohydrate catabolic process	155	26	4.96184	5.23999	3.6362e-12	1.34381e-10
Liver	GO:0006081	cellular aldehyde metabolic process	74	18	2.36888	7.59853	1.25595e-11	4.44816e-10
Liver	GO:0006766	vitamin metabolic process	131	23	4.19356	5.4846	2.484e-11	8.3102e-10
Liver	GO:0062012	regulation of small molecule metabolic process	344	38	11.0121	3.45075	2.54194e-11	8.3102e-10
Liver	GO:0016999	antibiotic metabolic process	145	24	4.64172	5.17049	3.33855e-11	1.05103e-09
Liver	GO:0019216	regulation of lipid metabolic process	382	40	12.2285	3.27104	3.95326e-11	1.2001e-09
Liver	GO:0015711	organic anion transport	454	44	14.5334	3.02751	5.25371e-11	1.53988e-09
Liver	GO:0006575	cellular modified amino acid metabolic process	191	27	6.11427	4.4159	8.45652e-11	2.34663e-09
Liver	GO:0006090	pyruvate metabolic process	115	21	3.68137	5.7044	8.55831e-11	2.34663e-09
Liver	GO:0072524	pyridine-containing compound metabolic process	153	24	4.89782	4.90014	1.06795e-10	2.83675e-09
Liver	GO:1901293	nucleoside phosphate biosynthetic process	343	36	10.9801	3.27867	3.65844e-10	9.42325e-09
Liver	GO:0042180	cellular ketone metabolic process	184	25	5.89019	4.24435	1.00151e-09	2.50378e-08
Liver	GO:0030258	lipid modification	291	31	9.31546	3.3278	4.43917e-09	1.07808e-07
Liver	GO:0015849	organic acid transport	313	31	10.0197	3.0939	2.49545e-08	5.89203e-07
Liver	GO:0019748	secondary metabolic process	60	13	1.92071	6.76832	4.11626e-08	9.45627e-07
Liver	GO:0044262	cellular carbohydrate metabolic process	271	27	8.67522	3.11231	1.79341e-07	4.01157e-06
Liver	GO:0006605	protein targeting	412	34	13.1889	2.57793	4.43462e-07	9.6652e-06
Liver	GO:0042537	benzene-containing compound metabolic process	24	8	0.768285	10.4128	4.86721e-07	1.03428e-05
Pancreas	GO:0070972	protein localization to endoplasmic reticulum	137	27	2.68319	10.0626	0	0
Pancreas	GO:0006413	translational initiation	192	25	3.76038	6.64826	5.77316e-14	2.45359e-11
Pancreas	GO:0090150	establishment of protein localization to membrane	313	27	6.13021	4.40442	1.06946e-10	3.03014e-08
Pancreas	GO:0006605	protein targeting	412	28	8.06916	3.47	1.05573e-08	2.24344e-06
Pancreas	GO:0002181	cytoplasmic translation	92	12	1.80185	6.65982	2.27996e-07	3.87594e-05
Pancreas	GO:0022613	ribonucleoprotein complex biogenesis	440	24	8.61755	2.78502	6.22733e-06	0.000882206
Pancreas	GO:0006401	RNA catabolic process	341	20	6.6786	2.99464	1.32889e-05	0.00161365
Pancreas	GO:0006575	cellular modified amino acid metabolic process	191	13	3.7408	3.47519	0.000101357	0.0101269
Pancreas	GO:0006730	one-carbon metabolic process	25	5	0.489633	10.2117	0.000107226	0.0101269
Pancreas	GO:1903513	endoplasmic reticulum to cytosol transport	28	5	0.548389	9.11761	0.000189034	0.0160679
Pancreas	GO:0006766	vitamin metabolic process	131	10	2.56568	3.8976	0.000254831	0.0191986
Pancreas	GO:0007586	digestion	132	10	2.58526	3.86808	0.00027104	0.0191986
Pancreas	GO:0044262	cellular carbohydrate metabolic process	271	15	5.30762	2.82612	0.000301424	0.0197085
Pancreas	GO:0071826	ribonucleoprotein complex subunit organization	245	14	4.79841	2.91764	0.000345866	0.020999
Pancreas	GO:0016072	rRNA metabolic process	236	13	4.62214	2.81255	0.000787794	0.0446417
Prostate	GO:0009914	hormone transport	322	16	5.61059	2.85175	0.000171692	0.0830699
Prostate	GO:0097164	ammonium ion metabolic process	199	12	3.46741	3.46079	0.000195459	0.0830699
Prostate	GO:0006909	phagocytosis	238	12	4.14696	2.89369	0.000975537	0.231362
Prostate	GO:0023061	signal release	456	18	7.94543	2.26545	0.00108876	0.231362
Prostate	GO:0006520	cellular amino acid metabolic process	318	14	5.54089	2.52667	0.00141054	0.239792
Prostate	GO:0009100	glycoprotein metabolic process	390	15	6.79543	2.20736	0.00355754	0.447367
Prostate	GO:0006644	phospholipid metabolic process	470	17	8.18937	2.07586	0.0036842	0.447367
Prostate	GO:0015844	monoamine transport	88	6	1.53333	3.91305	0.00434734	0.461905
Prostate	GO:0097035	regulation of membrane lipid distribution	41	4	0.714392	5.59917	0.00549813	0.513082
Prostate	GO:0009743	response to carbohydrate	225	10	3.92044	2.55073	0.00617815	0.513082
Breast	GO:0042592	homeostatic process	1817	63	30.6395	2.05617	1.67654e-08	0.000152414
Breast	GO:0048878	chemical homeostasis	1119	45	18.8694	2.38482	4.38733e-08	0.000199426
Breast	GO:0055085	transmembrane transport	1491	51	25.1423	2.02846	7.95252e-07	0.00240988
Breast	GO:0022603	regulation of anatomical structure morphogenesis	995	37	16.7784	2.20522	5.03868e-06	0.0114517
Breast	GO:0050801	ion homeostasis	776	31	13.0855	2.36904	7.78101e-06	0.0141474
Breast	GO:0009719	response to endogenous stimulus	1595	50	26.896	1.85901	1.2201e-05	0.0172605
Breast	GO:1901700	response to oxygen-containing compound	1556	49	26.2384	1.86749	1.34333e-05	0.0172605
Breast	GO:0006811	ion transport	1608	50	27.1152	1.84398	1.51891e-05	0.0172605
Breast	GO:0006928	movement of cell or subcellular component	1967	57	33.1689	1.71848	2.73851e-05	0.0258284
Breast	GO:0072330	monocarboxylic acid biosynthetic process	285	16	4.80587	3.32926	2.84109e-05	0.0258284
Kidney	GO:0044282	small molecule catabolic process	430	54	7.14392	7.55888	0	0
Kidney	GO:0006520	cellular amino acid metabolic process	318	41	5.28318	7.76048	0	0
Kidney	GO:0043648	dicarboxylic acid metabolic process	107	18	1.77767	10.1256	1.55431e-13	4.40388e-11
Kidney	GO:0016053	organic acid biosynthetic process	401	29	6.66212	4.35297	2.64989e-11	5.63102e-09
Kidney	GO:0006631	fatty acid metabolic process	357	27	5.93111	4.55226	4.8871e-11	8.26056e-09
Kidney	GO:0006575	cellular modified amino acid metabolic process	191	20	3.17323	6.30273	5.83098e-11	8.26056e-09
Kidney	GO:0016042	lipid catabolic process	318	25	5.28318	4.732	1.16968e-10	1.42032e-08
Kidney	GO:0006732	coenzyme metabolic process	354	26	5.88127	4.42081	2.16714e-10	2.30259e-08
Kidney	GO:0015711	organic anion transport	454	28	7.54265	3.71222	2.26462e-09	2.1388e-07
Kidney	GO:0042737	drug catabolic process	136	15	2.25947	6.63872	7.66625e-09	6.51631e-07
Lung	GO:0043129	surfactant homeostasis	11	4	0.0970355	41.222	1.82819e-06	0.008451
Lung	GO:0001818	negative regulation of cytokine production	256	12	2.25828	5.31378	2.85846e-06	0.008451
Lung	GO:0006955	immune response	1919	37	16.9283	2.18569	2.95081e-06	0.008451
Lung	GO:0048875	chemical homeostasis within a tissue	13	4	0.114678	34.8802	3.90697e-06	0.008451
Lung	GO:0050776	regulation of immune response	909	23	8.01866	2.86831	4.648e-06	0.008451
Lung	GO:0006952	defense response	1518	31	13.3909	2.315	7.36216e-06	0.0111549
Lung	GO:0050900	leukocyte migration	419	14	3.69617	3.7877	2.0734e-05	0.0269275
Lung	GO:0002682	regulation of immune system process	1400	28	12.35	2.26721	3.24956e-05	0.0369272
Lung	GO:0045087	innate immune response	827	20	7.29531	2.74149	3.94869e-05	0.0398861
Lung	GO:0001817	regulation of cytokine production	642	17	5.66335	3.00176	5.20467e-05	0.0465707
Digestive group	GO:1901615	organic hydroxy compound metabolic process	500	99	35.2536	2.80822	0	0
Digestive group	GO:0044282	small molecule catabolic process	430	118	30.3181	3.89207	0	0
Digestive group	GO:0016053	organic acid biosynthetic process	401	89	28.2734	3.14784	0	0
Digestive group	GO:0006631	fatty acid metabolic process	357	84	25.1711	3.33716	0	0
Digestive group	GO:0006732	coenzyme metabolic process	354	77	24.9595	3.08499	0	0
Digestive group	GO:0006520	cellular amino acid metabolic process	318	86	22.4213	3.83564	0	0
Digestive group	GO:0008202	steroid metabolic process	307	67	21.6457	3.0953	0	0
Digestive group	GO:0042737	drug catabolic process	136	44	9.58898	4.5886	0	0
Digestive group	GO:0043648	dicarboxylic acid metabolic process	107	35	7.54427	4.63928	3.9968e-15	3.77476e-13
Digestive group	GO:0016042	lipid catabolic process	318	63	22.4213	2.80983	4.10783e-14	3.49165e-12
Digestive group	GO:0042445	hormone metabolic process	218	50	15.3706	3.25297	5.26246e-14	4.06644e-12
Digestive group	GO:0006790	sulfur compound metabolic process	354	66	24.9595	2.64428	2.03726e-13	1.44306e-11
Digestive group	GO:0005996	monosaccharide metabolic process	280	56	19.742	2.83659	7.3519e-13	4.80701e-11
Digestive group	GO:0051188	cofactor biosynthetic process	280	55	19.742	2.78594	2.52798e-12	1.53484e-10
Digestive group	GO:0043574	peroxisomal transport	69	24	4.865	4.9332	1.88454e-11	1.0679e-09
Digestive group	GO:1901568	fatty acid derivative metabolic process	156	37	10.9991	3.3639	3.63496e-11	1.84416e-09
Digestive group	GO:0009410	response to xenobiotic stimulus	282	53	19.883	2.66559	3.68832e-11	1.84416e-09
Digestive group	GO:0006575	cellular modified amino acid metabolic process	191	41	13.4669	3.04451	9.24745e-11	4.36685e-09
Digestive group	GO:0007031	peroxisome organization	80	25	5.64058	4.43217	1.03133e-10	4.61385e-09
Digestive group	GO:0033865	nucleoside bisphosphate metabolic process	136	33	9.58898	3.44145	2.19181e-10	9.3152e-09
Digestive group	GO:0006720	isoprenoid metabolic process	119	30	8.39036	3.57553	5.35016e-10	2.16554e-08
Digestive group	GO:0006766	vitamin metabolic process	131	31	9.23644	3.35627	1.49366e-09	5.64782e-08
Digestive group	GO:0006605	protein targeting	412	64	29.049	2.20318	1.52823e-09	5.64782e-08
Digestive group	GO:0015711	organic anion transport	454	68	32.0103	2.12432	2.22954e-09	7.89629e-08
Digestive group	GO:0006091	generation of precursor metabolites and energy	469	69	33.0679	2.08662	3.63619e-09	1.23631e-07
Digestive group	GO:0016052	carbohydrate catabolic process	155	33	10.9286	3.0196	7.81105e-09	2.55361e-07
Digestive group	GO:0044262	cellular carbohydrate metabolic process	271	46	19.1074	2.40744	2.08423e-08	6.56146e-07
Digestive group	GO:0009259	ribonucleotide metabolic process	500	69	35.2536	1.95725	5.04605e-08	1.53184e-06
Digestive group	GO:0062012	regulation of small molecule metabolic process	344	53	24.2545	2.18516	5.27422e-08	1.54589e-06
Digestive group	GO:0007586	digestion	132	28	9.30695	3.0085	1.14387e-07	3.24095e-06
Digestive group	GO:0042180	cellular ketone metabolic process	184	34	12.9733	2.62076	1.8488e-07	5.06928e-06
Digestive group	GO:0006090	pyruvate metabolic process	115	25	8.10833	3.08325	3.30395e-07	8.77612e-06
Digestive group	GO:0006081	cellular aldehyde metabolic process	74	19	5.21753	3.64157	5.75149e-07	1.48144e-05
Digestive group	GO:1901293	nucleoside phosphate biosynthetic process	343	50	24.184	2.06749	7.05657e-07	1.76414e-05
Digestive group	GO:0072524	pyridine-containing compound metabolic process	153	29	10.7876	2.68827	8.4345e-07	2.01877e-05
Digestive group	GO:0016051	carbohydrate biosynthetic process	205	35	14.454	2.42148	8.77942e-07	2.01877e-05
Digestive group	GO:0016999	antibiotic metabolic process	145	28	10.2235	2.73878	8.7876e-07	2.01877e-05
Digestive group	GO:0070972	protein localization to endoplasmic reticulum	137	27	9.65949	2.79518	9.03624e-07	2.02126e-05
Digestive group	GO:0019216	regulation of lipid metabolic process	382	53	26.9337	1.96779	1.55176e-06	3.38205e-05
Digestive group	GO:0015849	organic acid transport	313	45	22.0688	2.03908	3.67832e-06	7.81643e-05
Gynecologic group	GO:0042592	homeostatic process	1817	72	38.3812	1.87592	8.97207e-08	0.000815651
Gynecologic group	GO:0048878	chemical homeostasis	1119	50	23.6371	2.11532	3.81074e-07	0.00173217
Gynecologic group	GO:0050808	synapse organization	385	23	8.1325	2.82816	7.99861e-06	0.0242384
Gynecologic group	GO:0022603	regulation of anatomical structure morphogenesis	995	42	21.0178	1.99831	1.4457e-05	0.0328571
Gynecologic group	GO:0006928	movement of cell or subcellular component	1967	68	41.5497	1.63659	2.58796e-05	0.0470543
Gynecologic group	GO:0055085	transmembrane transport	1491	55	31.495	1.74631	3.11895e-05	0.0472572
Gynecologic group	GO:0022604	regulation of cell morphogenesis	473	24	9.99136	2.40208	7.23131e-05	0.0939141
Gynecologic group	GO:0000902	cell morphogenesis	982	39	20.7432	1.88014	0.000111072	0.0975739
Gynecologic group	GO:0046415	urate metabolic process	13	4	0.274604	14.5664	0.000120336	0.0975739
Gynecologic group	GO:0072330	monocarboxylic acid biosynthetic process	285	17	6.02016	2.82384	0.000124596	0.0975739
Stomach	GO:0007586	digestion	132	16	1.68488	9.49623	1.13436e-11	9.64205e-09
Stomach	GO:0070085	glycosylation	257	13	3.28041	3.96292	2.63587e-05	0.0112025
Stomach	GO:0009100	glycoprotein metabolic process	390	15	4.97805	3.01323	0.000146769	0.0415846
Stomach	GO:0033865	nucleoside bisphosphate metabolic process	136	7	1.73594	4.03241	0.00180679	0.383943
Stomach	GO:0016042	lipid catabolic process	318	11	4.05903	2.71001	0.00261251	0.444126
Stomach	GO:0006720	isoprenoid metabolic process	119	6	1.51894	3.95011	0.00421209	0.591636
Stomach	GO:0009308	amine metabolic process	88	5	1.12325	4.45136	0.00535563	0.591636
Stomach	GO:0060249	anatomical structure homeostasis	408	12	5.20781	2.30423	0.00622188	0.591636
Stomach	GO:0032528	microvillus organization	30	3	0.382927	7.83439	0.00644933	0.591636
Stomach	GO:0042445	hormone metabolic process	218	8	2.7826	2.87501	0.00696042	0.591636
Esophagus	GO:0008544	epidermis development	455	19	2.82704	6.72081	3.64752e-11	3.10039e-08
Esophagus	GO:0018149	peptide cross-linking	60	9	0.372797	24.1418	1.05478e-10	4.48282e-08
Esophagus	GO:0043588	skin development	409	17	2.54123	6.68967	4.81914e-10	1.36542e-07
Esophagus	GO:0008202	steroid metabolic process	307	7	1.90748	3.66977	0.00299546	0.636534
Esophagus	GO:0003012	muscle system process	423	8	2.62822	3.04389	0.00477011	0.640421
Esophagus	GO:0045861	negative regulation of proteolysis	336	7	2.08766	3.35303	0.00490607	0.640421
Esophagus	GO:0006638	neutral lipid metabolic process	120	4	0.745593	5.36486	0.00662689	0.640421
Esophagus	GO:0098742	cell-cell adhesion via plasma-membrane adhesion molecules	270	6	1.67758	3.57657	0.00670657	0.640421
Esophagus	GO:0006631	fatty acid metabolic process	357	7	2.21814	3.1558	0.00678093	0.640421
Esophagus	GO:0007586	digestion	132	4	0.820153	4.87714	0.0092157	0.712122
Head&neck	GO:0003012	muscle system process	423	33	2.57108	12.8351	0	0
Head&neck	GO:0050879	multicellular organismal movement	53	12	0.322145	37.2503	2.22045e-16	9.4369e-14
Head&neck	GO:0007517	muscle organ development	380	21	2.30972	9.09202	7.66054e-15	2.17049e-12
Head&neck	GO:0010927	cellular component assembly involved in morphogenesis	106	13	0.64429	20.1773	6.33937e-14	1.34712e-11
Head&neck	GO:0030048	actin filament-based movement	132	13	0.802323	16.2029	1.13065e-12	1.92211e-10
Head&neck	GO:0042692	muscle cell differentiation	338	18	2.05443	8.76154	1.53955e-12	2.18102e-10
Head&neck	GO:0018149	peptide cross-linking	60	10	0.364692	27.4204	2.42184e-12	2.94081e-10
Head&neck	GO:0031032	actomyosin structure organization	184	13	1.11839	11.6239	7.85656e-11	8.34759e-09
Head&neck	GO:0043588	skin development	409	17	2.48599	6.83833	3.36057e-10	3.17387e-08
Head&neck	GO:0003013	circulatory system process	480	17	2.91754	5.82683	3.82878e-09	3.25446e-07
Head&neck	GO:0060537	muscle tissue development	371	15	2.25501	6.65184	6.03321e-09	4.66202e-07
Head&neck	GO:0008544	epidermis development	455	16	2.76558	5.7854	1.2915e-08	9.14813e-07
Urinary group	GO:0044282	small molecule catabolic process	430	62	17.5113	3.54057	0	0
Urinary group	GO:0006520	cellular amino acid metabolic process	318	47	12.9502	3.62928	1.23235e-14	5.23748e-12
Urinary group	GO:0016042	lipid catabolic process	318	39	12.9502	3.01153	7.38396e-10	2.09212e-07
Urinary group	GO:0016053	organic acid biosynthetic process	401	42	16.3303	2.5719	1.91963e-08	3.37979e-06
Urinary group	GO:0006631	fatty acid metabolic process	357	39	14.5385	2.68254	1.98811e-08	3.37979e-06
Urinary group	GO:0043648	dicarboxylic acid metabolic process	107	19	4.35747	4.36033	5.55273e-08	7.86637e-06
Urinary group	GO:1901615	organic hydroxy compound metabolic process	500	46	20.362	2.25911	2.038e-07	2.47471e-05
Urinary group	GO:0006575	cellular modified amino acid metabolic process	191	25	7.77828	3.21408	2.48867e-07	2.64421e-05
Urinary group	GO:0042445	hormone metabolic process	218	26	8.87783	2.92864	8.98089e-07	8.48195e-05
Urinary group	GO:0005996	monosaccharide metabolic process	280	30	11.4027	2.63095	1.32095e-06	0.000112281
Urinary group	GO:0015711	organic anion transport	454	41	18.4887	2.21757	1.53559e-06	0.000118659
Urinary group	GO:0006732	coenzyme metabolic process	354	34	14.4163	2.35844	3.19299e-06	0.00022617
Urinary group	GO:0009410	response to xenobiotic stimulus	282	29	11.4842	2.52522	4.50106e-06	0.0002943
Urinary group	GO:1901568	fatty acid derivative metabolic process	156	20	6.35294	3.14815	5.41921e-06	0.000329023
Urinary group	GO:0042737	drug catabolic process	136	18	5.53846	3.25	1.01583e-05	0.000575634
Urinary group	GO:0071241	cellular response to inorganic substance	209	22	8.51131	2.5848	4.43487e-05	0.00235603
Urinary group	GO:0006790	sulfur compound metabolic process	354	31	14.4163	2.15035	5.25683e-05	0.00262841
Urinary group	GO:0042219	cellular modified amino acid catabolic process	26	7	1.05882	6.61111	5.9972e-05	0.00283201
Urinary group	GO:0097164	ammonium ion metabolic process	199	20	8.10407	2.4679	0.000183561	0.0078784
Urinary group	GO:0006081	cellular aldehyde metabolic process	74	11	3.01357	3.65015	0.000189027	0.0078784
Urinary group	GO:0016052	carbohydrate catabolic process	155	17	6.31222	2.69319	0.000194643	0.0078784
Urinary group	GO:0010038	response to metal ion	356	29	14.4977	2.00031	0.000314421	0.0121481
Urinary group	GO:0042558	pteridine-containing compound metabolic process	35	7	1.42534	4.91111	0.000445817	0.0164758
Urinary group	GO:0015849	organic acid transport	313	26	12.7466	2.03976	0.000471088	0.0166844
Urinary group	GO:0044262	cellular carbohydrate metabolic process	271	23	11.0362	2.08405	0.000731896	0.0248845
Urinary group	GO:0009308	amine metabolic process	88	11	3.58371	3.06944	0.000866132	0.0283158
Urinary group	GO:0006766	vitamin metabolic process	131	14	5.33484	2.62426	0.000902596	0.0284151
Urinary group	GO:0031667	response to nutrient levels	483	34	19.6697	1.72855	0.00138358	0.039767
Urinary group	GO:0055067	monovalent inorganic cation homeostasis	137	14	5.57919	2.50933	0.00139731	0.039767
Urinary group	GO:0042180	cellular ketone metabolic process	184	17	7.49321	2.26872	0.00140354	0.039767
Urinary group	GO:0008202	steroid metabolic process	307	24	12.5023	1.91965	0.00176103	0.0478228
Urinary group	GO:0046434	organophosphate catabolic process	205	18	8.34842	2.1561	0.00183057	0.0478228
Urinary group	GO:0043574	peroxisomal transport	69	9	2.80995	3.2029	0.00185665	0.0478228
