# Supplementary material for: Proteomic signatures of 16 major types of human cancer reveal universal and cancer-type-specific proteins for the identification of potential therapeutic targets
Source: J Hematol Oncol. 2020 Dec 7;13:170. doi: 10.1186/s13045-020-01013-x (PMC7720039; doi:10.1186/s13045-020-01013-x)
Supplement: Supplementary file 6 — Additional file 6: Table S5. Cancer-associated proteins related to Fig. 4, Fig. 5, Figure S4, and Figure S5. [file 13045_2020_1013_MOESM6_ESM.xlsx]

## Sheet: README
README for Supplementary Table 5
This supplementary table contains 3 tabs as follows:
Tab 1: Cancer_Associated_Proteins
Note: Cancer-associated proteins quantified in each cancer type (fold change>2, t test adjusted P<0.05)
Tab 2: Cancer_Associated_Unique
Note: Unique differential expressed cancer-associated proteins identified in each cancer type
Tab 3: Protein_Group_Function
Note: Biological functions of cancer-associated proteins in each of the four proteins groups derived via hierachical clustering.

## Sheet: Cancer_Associated_Proteins
Index	UniProt Accession	Protein	Cancer types
A0A075B6K5_IGLV3-9	A0A075B6K5	IGLV3-9	BLCA, BRCA, PRAD
A0A075B6P5_IGKV2-28	A0A075B6P5	IGKV2-28	BLCA, BRCA
A0A075B6R2_IGHV4-4	A0A075B6R2	IGHV4-4	BLCA
A0A075B6S2_IGKV2D-29	A0A075B6S2	IGKV2D-29	BLCA, BRCA, OV
A0A087WSY6_IGKV3D-15	A0A087WSY6	IGKV3D-15	BLCA, BRCA, KIRC
A0A087WSZ0_IGKV1D-8	A0A087WSZ0	IGKV1D-8	BLCA, BRCA
A0A0A0MRZ8_IGKV3D-11	A0A0A0MRZ8	IGKV3D-11	BLCA, BRCA, KIRC
A0A0A0MS15_IGHV3-49	A0A0A0MS15	IGHV3-49	BLCA, BRCA, KIRC
A0A0A0MT36_IGKV6D-21	A0A0A0MT36	IGKV6D-21	BLCA, BRCA, KIRC
A0A0B4J1U3_IGLV1-36	A0A0B4J1U3	IGLV1-36	BLCA, BRCA, KIRC
A0A0B4J1U7_IGHV6-1	A0A0B4J1U7	IGHV6-1	BLCA, BRCA
A0A0B4J1V0_IGHV3-15	A0A0B4J1V0	IGHV3-15	BLCA, BRCA, OV
A0A0B4J1V2_IGHV2-26	A0A0B4J1V2	IGHV2-26	BLCA, BRCA
A0A0B4J1V6_IGHV3-73	A0A0B4J1V6	IGHV3-73	BLCA, BRCA, KIRC
A0A0B4J1Y8_IGLV9-49	A0A0B4J1Y8	IGLV9-49	BLCA, OV
A0A0B4J2D9_IGKV1D-13	A0A0B4J2D9	IGKV1D-13	BLCA, OV
A0A0B4J2F0_PIGBOS1	A0A0B4J2F0	PIGBOS1	BLCA, BRCA, LIHC, LUSC
A0A0C4DH24_IGKV6-21	A0A0C4DH24	IGKV6-21	BLCA, BRCA, KIRC, OV
A0A0C4DH25_IGKV3D-20	A0A0C4DH25	IGKV3D-20	BLCA, BRCA, KIRC
A0A0C4DH29_IGHV1-3	A0A0C4DH29	IGHV1-3	BLCA, KIRC
A0A0C4DH31_IGHV1-18	A0A0C4DH31	IGHV1-18	BLCA, BRCA, KIRC
A0A0C4DH38_IGHV5-51	A0A0C4DH38	IGHV5-51	BLCA, BRCA
A0A0C4DH43_IGHV2-70D	A0A0C4DH43	IGHV2-70D	BLCA, BRCA, PRAD, UCEC
A0A0C4DH67_IGKV1-8	A0A0C4DH67	IGKV1-8	BLCA, BRCA, KIRC, UCEC
A0A0C4DH68_IGKV2-24	A0A0C4DH68	IGKV2-24	BLCA, BRCA, KIRC, LIHC
A0A0C4DH73_IGKV1-12	A0A0C4DH73	IGKV1-12	BLCA, BRCA, OV
A0A0J9YX35_IGHV3-64D	A0A0J9YX35	IGHV3-64D	BLCA, BRCA, KIRC
A0AV96_RBM47	A0AV96	RBM47	BLCA, BRCA, OV
A0M8Q6_IGLC7	A0M8Q6	IGLC7	BLCA, BRCA, OV
A0MZ66_SHTN1	A0MZ66	SHTN1	BLCA
A0PJK1_SLC5A10	A0PJK1	SLC5A10	BLCA, KIRC, LUAD
A1A4S6_ARHGAP10	A1A4S6	ARHGAP10	BLCA, BRCA, LUSQ
A1IGU5_ARHGEF37	A1IGU5	ARHGEF37	BLCA
A1KZ92_PXDNL	A1KZ92	PXDNL	BLCA, PRAD
A1L188_NDUFAF8	A1L188	NDUFAF8	BLCA, BRCA, KIRC, LUSQ
A2A2Z9_ANKRD18B	A2A2Z9	ANKRD18B	BLCA, OV, PRAD
A3KN83_SBNO1	A3KN83	SBNO1	BLCA, BRCA, LUSC
A4D1E9_GTPBP10	A4D1E9	GTPBP10	BLCA, KIRC
A4D2H0_CTAGE15	A4D2H0	CTAGE15	BLCA, LUSQ, OV, PRAD
A5A3E0_POTEF	A5A3E0	POTEF	BLCA, PRAD
A5PLL7_TMEM189	A5PLL7	TMEM189	BLCA, BRCA, LUSQ
A5YM72_CARNS1	A5YM72	CARNS1	BLCA, LIHC, LUSC
A6NCE7_MAP1LC3B2	A6NCE7	MAP1LC3B2	BLCA, BRCA, PRAD
A6NDB9_PALM3	A6NDB9	PALM3	BLCA, BRCA, KIRC, LIHC
A6NED2_RCCD1	A6NED2	RCCD1	BLCA, LUSC
A6NHL2_TUBAL3	A6NHL2	TUBAL3	BLCA, BRCA, UCEC
A6QL63_BTBD11	A6QL63	BTBD11	BLCA, KIRC, LUSC, LUSQ, OV, PRAD
A7E2Y1_MYH7B	A7E2Y1	MYH7B	BLCA, KIRC, OV, PRAD
A8MU46_SMTNL1	A8MU46	SMTNL1	BLCA, LUSQ, OV, PRAD
B2RTY4_MYO9A	B2RTY4	MYO9A	BLCA, LUSQ
B9A064_IGLL5	B9A064	IGLL5	BLCA, BRCA, OV, PRAD, UCEC
C9JI98_TMEM238	C9JI98	TMEM238	BLCA, KIRC, LUSQ
O00115_DNASE2	O00115	DNASE2	BLCA, OV
O00154_ACOT7	O00154	ACOT7	BLCA, BRCA, KIRC, LUSC, LUSQ, STAD
O00159_MYO1C	O00159	MYO1C	BLCA, BRCA, COAD, LUAD, LUSC, LUSQ, OV, PRAD
O00165_HAX1	O00165	HAX1	BLCA, KIRC, LUSC
O00187_MASP2	O00187	MASP2	BLCA, BRCA, LUSC, LUSQ
O00204_SULT2B1	O00204	SULT2B1	BLCA
O00214_LGALS8	O00214	LGALS8	BLCA, KIRC, LUSC
O00255_MEN1	O00255	MEN1	BLCA, BRCA, LUSC
O00268_TAF4	O00268	TAF4	BLCA, BRCA, PRAD
O00339_MATN2	O00339	MATN2	BLCA, COAD, PRAD
O00423_EML1	O00423	EML1	BLCA, COAD, LUSQ
O00469_PLOD2	O00469	PLOD2	BLCA, KIRC, LUAD, LUSC, LUSQ, OV, STAD
O00470_MEIS1	O00470	MEIS1	BLCA, BRCA, LUAD
O00499_BIN1	O00499	BIN1	BLCA, BRCA, PRAD
O00515_LAD1	O00515	LAD1	BLCA, KIRC, LUAD, LUSQ, OV
O00519_FAAH	O00519	FAAH	BLCA, KIRC, LIHC, LUSC
O00534_VWA5A	O00534	VWA5A	BLCA, BRCA
O00566_MPHOSPH10	O00566	MPHOSPH10	BLCA, COAD, LUAD, LUSC, PRAD, STAD, UCEC
O00750_PIK3C2B	O00750	PIK3C2B	BLCA, BRCA, LUSQ
O00754_MAN2B1	O00754	MAN2B1	BLCA, KIRC, OV, PRAD
O00762_UBE2C	O00762	UBE2C	BLCA, COAD, LUSC, LUSQ, OV, STAD
O00763_ACACB	O00763	ACACB	BLCA, LUSC, LUSQ, OV, STAD
O14495_PLPP3	O14495	PLPP3	BLCA, COAD, LUAD, OV
O14497_ARID1A	O14497	ARID1A	BLCA, BRCA, KIRC, LUSC
O14526_FCHO1	O14526	FCHO1	BLCA
O14558_HSPB6	O14558	HSPB6	BLCA, BRCA, LUSC, LUSQ, OV, PRAD
O14576_DYNC1I1	O14576	DYNC1I1	BLCA, BRCA, PRAD
O14646_CHD1	O14646	CHD1	BLCA, LIHC, LUSC
O14657_TOR1B	O14657	TOR1B	BLCA, LUSC, PRAD
O14681_EI24	O14681	EI24	BLCA, LUSC, LUSQ, OV, STAD
O14683_TP53I11	O14683	TP53I11	BLCA, KIRC
O14727_APAF1	O14727	APAF1	BLCA, BRCA
O14734_ACOT8	O14734	ACOT8	BLCA, KIRC, LUSC, LUSQ, OV
O14745_SLC9A3R1	O14745	SLC9A3R1	BLCA, KIRC, OV
O14756_HSD17B6	O14756	HSD17B6	BLCA, BRCA, LUSC
O14776_TCERG1	O14776	TCERG1	BLCA, KIRC, LUSC, PRAD
O14786_NRP1	O14786	NRP1	BLCA, LUSC, LUSQ
O14791_APOL1	O14791	APOL1	BLCA, KIRC, LUSQ
O14802_POLR3A	O14802	POLR3A	BLCA, BRCA, COAD
O14817_TSPAN4	O14817	TSPAN4	BLCA, LUSC, LUSQ, OV, PRAD
O14874_BCKDK	O14874	BCKDK	BLCA, BRCA
O14880_MGST3	O14880	MGST3	BLCA, KIRC
O14896_IRF6	O14896	IRF6	BLCA, BRCA, KIRC, LUSC, LUSQ
O14925_TIMM23	O14925	TIMM23	BLCA, KIRC, LUSC, LUSQ, OV, PRAD
O14929_HAT1	O14929	HAT1	BLCA, BRCA, LUSC, LUSQ, OV
O14950_MYL12B	O14950	MYL12B	BLCA, LUSC, PRAD
O14958_CASQ2	O14958	CASQ2	BLCA, BRCA, LUSQ
O14967_CLGN	O14967	CLGN	BLCA, BRCA, LIHC
O14974_PPP1R12A	O14974	PPP1R12A	BLCA, OV, PRAD
O14975_SLC27A2	O14975	SLC27A2	BLCA, BRCA, KIRC, LIHC
O14986_PIP5K1B	O14986	PIP5K1B	BLCA, BRCA, LUSQ
O15020_SPTBN2	O15020	SPTBN2	BLCA, KIRC, LIHC, LUSQ, OV
O15042_U2SURP	O15042	U2SURP	BLCA, LUSC, LUSQ
O15047_SETD1A	O15047	SETD1A	BLCA, BRCA, LUAD, OV, STAD
O15061_SYNM	O15061	SYNM	BLCA, LUSC, LUSQ
O15066_KIF3B	O15066	KIF3B	BLCA, BRCA, LIHC
O15078_CEP290	O15078	CEP290	BLCA, LUSC, LUSQ, OV
O15091_KIAA0391	O15091	KIAA0391	BLCA, LUSC, OV
O15111_CHUK	O15111	CHUK	BLCA, LUSC
O15117_FYB1	O15117	FYB1	BLCA, BRCA, UCEC
O15126_SCAMP1	O15126	SCAMP1	BLCA, OV
O15155_BET1	O15155	BET1	BLCA, BRCA
O15160_POLR1C	O15160	POLR1C	BLCA, LUSC, LUSQ
O15164_TRIM24	O15164	TRIM24	BLCA, BRCA, LUSC, LUSQ
O15195_VILL	O15195	VILL	BLCA, BRCA, OV
O15217_GSTA4	O15217	GSTA4	BLCA, COAD, KIRC
O15229_KMO	O15229	KMO	BLCA, BRCA, KIRC, LIHC, LUAD, LUSQ, OV
O15230_LAMA5	O15230	LAMA5	BLCA, BRCA, HNSC, LUAD, LUSC, LUSQ, OV, PRAD
O15231_ZNF185	O15231	ZNF185	BLCA, LUSQ, PRAD
O15235_MRPS12	O15235	MRPS12	BLCA, COAD, KIRC, PRAD
O15245_SLC22A1	O15245	SLC22A1	BLCA, BRCA, LIHC, LUSC
O15247_CLIC2	O15247	CLIC2	BLCA, LUSC, LUSQ, OV
O15258_RER1	O15258	RER1	BLCA, BRCA
O15264_MAPK13	O15264	MAPK13	BLCA, KIRC, LUSC, LUSQ
O15269_SPTLC1	O15269	SPTLC1	BLCA, BRCA
O15270_SPTLC2	O15270	SPTLC2	BLCA, BRCA, OV
O15347_HMGB3	O15347	HMGB3	BLCA, LUSQ
O15379_HDAC3	O15379	HDAC3	BLCA, BRCA, LIHC
O15394_NCAM2	O15394	NCAM2	BLCA
O15405_TOX3	O15405	TOX3	BLCA, LUSC, PRAD
O15427_SLC16A3	O15427	SLC16A3	BLCA, KIRC
O15438_ABCC3	O15438	ABCC3	BLCA, KIRC
O15439_ABCC4	O15439	ABCC4	BLCA, LIHC
O15440_ABCC5	O15440	ABCC5	BLCA, LUSC, PRAD
O15455_TLR3	O15455	TLR3	BLCA, BRCA, LUSC, PRAD, STAD
O15484_CAPN5	O15484	CAPN5	BLCA, OV
O15514_POLR2D	O15514	POLR2D	BLCA, HNSC, LIHC, LUSC, LUSQ, PRAD
O15522_NKX2-8	O15522	NKX2-8	BLCA, KIRC, LIHC, UCEC
O15550_KDM6A	O15550	KDM6A	BLCA, LUAD
O15554_KCNN4	O15554	KCNN4	BLCA, OV
O43143_DHX15	O43143	DHX15	BLCA, BRCA, LUSC
O43147_SGSM2	O43147	SGSM2	BLCA, COAD, KIRC, LIHC, LUSQ
O43148_RNMT	O43148	RNMT	BLCA, LUAD, OV
O43150_ASAP2	O43150	ASAP2	BLCA, BRCA, KIRC, LIHC, OV
O43156_TTI1	O43156	TTI1	BLCA, BRCA, LIHC, LUSQ
O43159_RRP8	O43159	RRP8	BLCA, LIHC, LUAD, PRAD
O43164_PJA2	O43164	PJA2	BLCA
O43172_PRPF4	O43172	PRPF4	BLCA, BRCA
O43182_ARHGAP6	O43182	ARHGAP6	BLCA, BRCA, LUAD, LUSQ
O43252_PAPSS1	O43252	PAPSS1	BLCA, BRCA, PRAD
O43278_SPINT1	O43278	SPINT1	BLCA, KIRC, LUSQ
O43290_SART1	O43290	SART1	BLCA, PRAD
O43291_SPINT2	O43291	SPINT2	BLCA, LUAD, LUSQ, OV
O43294_TGFB1I1	O43294	TGFB1I1	BLCA, LUSC, OV, PRAD
O43299_AP5Z1	O43299	AP5Z1	BLCA, KIRC
O43301_HSPA12A	O43301	HSPA12A	BLCA, KIRC, LIHC, LUSC, LUSQ, OV
O43312_MTSS1	O43312	MTSS1	BLCA, BRCA
O43314_PPIP5K2	O43314	PPIP5K2	BLCA, LUSQ, OV
O43324_EEF1E1	O43324	EEF1E1	BLCA, BRCA, LUSC, OV
O43353_RIPK2	O43353	RIPK2	BLCA, LUAD, PRAD
O43427_FIBP	O43427	FIBP	BLCA, COAD, LUSC, LUSQ, OV, PRAD
O43451_MGAM	O43451	MGAM	BLCA, KIRC
O43491_EPB41L2	O43491	EPB41L2	BLCA, LUAD, LUSC, LUSQ, OV
O43493_TGOLN2	O43493	TGOLN2	BLCA, UCEC
O43497_CACNA1G	O43497	CACNA1G	BLCA, BRCA, COAD, LUAD, LUSC, LUSQ
O43526_KCNQ2	O43526	KCNQ2	BLCA, BRCA, KIRC, OV
O43556_SGCE	O43556	SGCE	BLCA, LUSC, LUSQ, OV, PRAD
O43570_CA12	O43570	CA12	BLCA, LIHC, OV
O43660_PLRG1	O43660	PLRG1	BLCA, LIHC, LUAD, LUSC, LUSQ, UCEC
O43684_BUB3	O43684	BUB3	BLCA, LUSC
O43719_HTATSF1	O43719	HTATSF1	BLCA
O43752_STX6	O43752	STX6	BLCA, BRCA, LIHC, PRAD
O43760_SYNGR2	O43760	SYNGR2	BLCA, BRCA, OV
O43790_KRT86	O43790	KRT86	BLCA, BRCA, KIRC, LIHC, OV
O43795_MYO1B	O43795	MYO1B	BLCA, LIHC, LUAD
O43813_LANCL1	O43813	LANCL1	BLCA, OV
O43819_SCO2	O43819	SCO2	BLCA, KIRC
O43847_NRDC	O43847	NRDC	BLCA, BRCA, KIRC, OV, STAD
O43854_EDIL3	O43854	EDIL3	BLCA, KIRC, OV
O43929_ORC4	O43929	ORC4	BLCA, BRCA, LUSC
O43933_PEX1	O43933	PEX1	BLCA, KIRC, LUSC, PRAD
O60237_PPP1R12B	O60237	PPP1R12B	BLCA, LUSC, OV, PRAD
O60239_SH3BP5	O60239	SH3BP5	BLCA, PRAD
O60262_GNG7	O60262	GNG7	BLCA, COAD, KIRC, OV
O60287_URB1	O60287	URB1	BLCA, KIRC, LUSC, LUSQ
O60343_TBC1D4	O60343	TBC1D4	BLCA, BRCA
O60449_LY75	O60449	LY75	BLCA, OV
O60462_NRP2	O60462	NRP2	BLCA, LUSC, LUSQ
O60476_MAN1A2	O60476	MAN1A2	BLCA, LIHC, LUSQ
O60487_MPZL2	O60487	MPZL2	BLCA, BRCA
O60504_SORBS3	O60504	SORBS3	BLCA, LUSC, LUSQ, OV, STAD
O60508_CDC40	O60508	CDC40	BLCA
O60513_B4GALT4	O60513	B4GALT4	BLCA, BRCA
O60518_RANBP6	O60518	RANBP6	BLCA, BRCA
O60524_NEMF	O60524	NEMF	BLCA
O60565_GREM1	O60565	GREM1	BLCA, LUSQ
O60683_PEX10	O60683	PEX10	BLCA, KIRC, LUSC, OV
O60716_CTNND1	O60716	CTNND1	BLCA, OV
O60725_ICMT	O60725	ICMT	BLCA, BRCA, COAD, LUSC
O60760_HPGDS	O60760	HPGDS	BLCA, BRCA, LUSQ, PRAD
O60783_MRPS14	O60783	MRPS14	BLCA, KIRC, PRAD
O60814_HIST1H2BK	O60814	HIST1H2BK	BLCA, KIRC, LUSC
O60828_PQBP1	O60828	PQBP1	BLCA, HNSC, KIRC, LIHC, UCEC
O60830_TIMM17B	O60830	TIMM17B	BLCA
O60832_DKC1	O60832	DKC1	BLCA, BRCA, KIRC, LUAD, LUSC, OV, PRAD
O60870_KIN	O60870	KIN	BLCA, LUSC
O60879_DIAPH2	O60879	DIAPH2	BLCA
O60925_PFDN1	O60925	PFDN1	BLCA
O60927_PPP1R11	O60927	PPP1R11	BLCA, BRCA, LIHC, LUSC
O60934_NBN	O60934	NBN	BLCA, LUAD, LUSC, OV, PRAD, UCEC
O75063_FAM20B	O75063	FAM20B	BLCA, LIHC, LUSC, LUSQ
O75084_FZD7	O75084	FZD7	BLCA, BRCA
O75110_ATP9A	O75110	ATP9A	BLCA, LIHC, PRAD
O75112_LDB3	O75112	LDB3	BLCA, LUSC, LUSQ, OV, PRAD
O75113_N4BP1	O75113	N4BP1	BLCA, COAD, LUSQ
O75116_ROCK2	O75116	ROCK2	BLCA
O75147_OBSL1	O75147	OBSL1	BLCA, BRCA
O75150_RNF40	O75150	RNF40	BLCA, BRCA, KIRC, OV, PRAD
O75152_ZC3H11A	O75152	ZC3H11A	BLCA, BRCA, LUSC, OV
O75155_CAND2	O75155	CAND2	BLCA, BRCA, HNSC, PRAD
O75175_CNOT3	O75175	CNOT3	BLCA, LIHC, PRAD
O75179_ANKRD17	O75179	ANKRD17	BLCA, BRCA, PRAD
O75191_XYLB	O75191	XYLB	BLCA, COAD, KIRC, PRAD
O75208_COQ9	O75208	COQ9	BLCA, KIRC, LIHC, STAD
O75368_SH3BGRL	O75368	SH3BGRL	BLCA, OV
O75369_FLNB	O75369	FLNB	BLCA, PRAD
O75376_NCOR1	O75376	NCOR1	BLCA, LIHC
O75400_PRPF40A	O75400	PRPF40A	BLCA, BRCA
O75427_LRCH4	O75427	LRCH4	BLCA, UCEC
O75448_MED24	O75448	MED24	BLCA, LIHC, LUAD, LUSC, PRAD
O75487_GPC4	O75487	GPC4	BLCA, LUSC
O75503_CLN5	O75503	CLN5	BLCA, LUSQ
O75509_TNFRSF21	O75509	TNFRSF21	BLCA, LUSQ
O75563_SKAP2	O75563	SKAP2	BLCA, BRCA, COAD, KIRC, LIHC, STAD
O75600_GCAT	O75600	GCAT	BLCA, OV
O75607_NPM3	O75607	NPM3	BLCA, LUAD, LUSC, LUSQ, OV, UCEC
O75608_LYPLA1	O75608	LYPLA1	BLCA, LUAD, LUSC, PRAD
O75631_UPK3A	O75631	UPK3A	BLCA, BRCA, LUSQ
O75691_UTP20	O75691	UTP20	BLCA, LUSQ, OV
O75746_SLC25A12	O75746	SLC25A12	BLCA, KIRC, LIHC, STAD
O75781_PALM	O75781	PALM	BLCA, BRCA, LUSC, OV, PRAD
O75787_ATP6AP2	O75787	ATP6AP2	BLCA, COAD, LUAD, LUSC, LUSQ
O75791_GRAP2	O75791	GRAP2	BLCA
O75818_RPP40	O75818	RPP40	BLCA, LUSC, LUSQ, OV
O75822_EIF3J	O75822	EIF3J	BLCA, LUSC, OV
O75841_UPK1B	O75841	UPK1B	BLCA, BRCA
O75879_GATB	O75879	GATB	BLCA, BRCA, LUSQ
O75891_ALDH1L1	O75891	ALDH1L1	BLCA, KIRC, LUSQ
O75909_CCNK	O75909	CCNK	BLCA, LIHC, LUAD, LUSC, LUSQ, OV
O75911_DHRS3	O75911	DHRS3	BLCA
O75915_ARL6IP5	O75915	ARL6IP5	BLCA, LUSC
O75923_DYSF	O75923	DYSF	BLCA, BRCA, LUAD, LUSQ
O75928_PIAS2	O75928	PIAS2	BLCA, BRCA, LUSC
O75934_BCAS2	O75934	BCAS2	BLCA, BRCA, KIRC, LUSQ, PRAD
O75940_SMNDC1	O75940	SMNDC1	BLCA, HNSC, LIHC, LUAD, LUSC, LUSQ
O75953_DNAJB5	O75953	DNAJB5	BLCA, PRAD
O75954_TSPAN9	O75954	TSPAN9	BLCA, OV
O75962_TRIO	O75962	TRIO	BLCA, LUSQ
O75970_MPDZ	O75970	MPDZ	BLCA, PRAD
O75976_CPD	O75976	CPD	BLCA, KIRC, LUAD, LUSC, LUSQ, OV, PRAD
O75995_SASH3	O75995	SASH3	BLCA, BRCA, KIRC, OV
O76015_KRT38	O76015	KRT38	BLCA, LUSC
O76031_CLPX	O76031	CLPX	BLCA, KIRC, LUSQ, PRAD
O76041_NEBL	O76041	NEBL	BLCA, LUSC, LUSQ, PRAD
O76054_SEC14L2	O76054	SEC14L2	BLCA, LIHC
O76062_TM7SF2	O76062	TM7SF2	BLCA, BRCA, KIRC, LIHC, LUSQ
O76074_PDE5A	O76074	PDE5A	BLCA, BRCA, LUSC, LUSQ, STAD
O76076_WISP2	O76076	WISP2	BLCA, KIRC, LUSQ, OV, PRAD
O76095_JTB	O76095	JTB	BLCA, LUSC, LUSQ, OV
O94760_DDAH1	O94760	DDAH1	BLCA, KIRC, LUSQ
O94762_RECQL5	O94762	RECQL5	BLCA, LIHC, PRAD
O94763_URI1	O94763	URI1	BLCA, BRCA, LUAD, OV
O94776_MTA2	O94776	MTA2	BLCA, OV
O94804_STK10	O94804	STK10	BLCA, BRCA, KIRC
O94805_ACTL6B	O94805	ACTL6B	BLCA, COAD, LIHC, LUSC, LUSQ, PRAD
O94811_TPPP	O94811	TPPP	BLCA, COAD, LUAD, LUSQ, OV
O94851_MICAL2	O94851	MICAL2	BLCA, BRCA, COAD
O94875_SORBS2	O94875	SORBS2	BLCA, LIHC, LUSQ, OV, PRAD
O94880_PHF14	O94880	PHF14	BLCA, LUAD, LUSQ, OV, PRAD
O94888_UBXN7	O94888	UBXN7	BLCA, BRCA, KIRC, LIHC, LUSC
O94927_HAUS5	O94927	HAUS5	BLCA, COAD, LUSC, STAD
O94929_ABLIM3	O94929	ABLIM3	BLCA, KIRC, LUSC, LUSQ
O94966_USP19	O94966	USP19	BLCA, BRCA, LUAD, OV
O94967_WDR47	O94967	WDR47	BLCA, BRCA, KIRC, PRAD
O94985_CLSTN1	O94985	CLSTN1	BLCA, LUSC, OV
O95070_YIF1A	O95070	YIF1A	BLCA, BRCA, LUSQ
O95104_SCAF4	O95104	SCAF4	BLCA, LUSC
O95155_UBE4B	O95155	UBE4B	BLCA, BRCA, LIHC, LUSC, LUSQ, UCEC
O95159_ZFPL1	O95159	ZFPL1	BLCA, OV
O95167_NDUFA3	O95167	NDUFA3	BLCA, KIRC, LUSC, STAD
O95169_NDUFB8	O95169	NDUFB8	BLCA, COAD, KIRC, LIHC, STAD
O95171_SCEL	O95171	SCEL	BLCA, LUSC, LUSQ
O95202_LETM1	O95202	LETM1	BLCA, KIRC, LUSC, OV, STAD
O95210_STBD1	O95210	STBD1	BLCA, BRCA, LIHC
O95218_ZRANB2	O95218	ZRANB2	BLCA, LIHC, LUSQ
O95232_LUC7L3	O95232	LUC7L3	BLCA, BRCA, LUSC, PRAD
O95236_APOL3	O95236	APOL3	BLCA, LIHC, OV
O95251_KAT7	O95251	KAT7	BLCA, LIHC, LUSC
O95260_ATE1	O95260	ATE1	BLCA, LUSQ
O95273_CCNDBP1	O95273	CCNDBP1	BLCA, BRCA
O95274_LYPD3	O95274	LYPD3	BLCA, LUSQ
O95278_EPM2A	O95278	EPM2A	BLCA, BRCA, KIRC, LIHC, PRAD
O95297_MPZL1	O95297	MPZL1	BLCA, LIHC, LUSQ
O95298_NDUFC2	O95298	NDUFC2	BLCA, KIRC, OV
O95365_ZBTB7A	O95365	ZBTB7A	BLCA, BRCA, PRAD
O95382_MAP3K6	O95382	MAP3K6	BLCA, LUSQ
O95394_PGM3	O95394	PGM3	BLCA
O95425_SVIL	O95425	SVIL	BLCA, PRAD
O95429_BAG4	O95429	BAG4	BLCA, COAD
O95445_APOM	O95445	APOM	BLCA, BRCA, LUSQ
O95453_PARN	O95453	PARN	BLCA, LUSC, LUSQ, UCEC
O95470_SGPL1	O95470	SGPL1	BLCA, LUSQ, OV
O95497_VNN1	O95497	VNN1	BLCA, BRCA, KIRC, PRAD, STAD
O95563_MPC2	O95563	MPC2	BLCA, BRCA, KIRC, LIHC, STAD
O95602_POLR1A	O95602	POLR1A	BLCA, LIHC, LUSC
O95639_CPSF4	O95639	CPSF4	BLCA, BRCA, LUSC, PRAD
O95674_CDS2	O95674	CDS2	BLCA, BRCA
O95758_PTBP3	O95758	PTBP3	BLCA, OV
O95793_STAU1	O95793	STAU1	BLCA
O95801_TTC4	O95801	TTC4	BLCA, BRCA, LIHC, LUSC
O95810_CAVIN2	O95810	CAVIN2	BLCA, BRCA, LUAD, LUSC, LUSQ, OV, PRAD
O95816_BAG2	O95816	BAG2	BLCA, LUSC
O95817_BAG3	O95817	BAG3	BLCA, LIHC, LUSC, PRAD
O95819_MAP4K4	O95819	MAP4K4	BLCA, BRCA
O95825_CRYZL1	O95825	CRYZL1	BLCA, BRCA
O95833_CLIC3	O95833	CLIC3	BLCA, LUSC, LUSQ
O95865_DDAH2	O95865	DDAH2	BLCA, BRCA, LUSQ, OV
O95881_TXNDC12	O95881	TXNDC12	BLCA
O95954_FTCD	O95954	FTCD	BLCA, KIRC, LIHC, OV
O95967_EFEMP2	O95967	EFEMP2	BLCA
O95999_BCL10	O95999	BCL10	BLCA, BRCA, COAD, OV
O96008_TOMM40	O96008	TOMM40	BLCA, KIRC, PRAD
O96011_PEX11B	O96011	PEX11B	BLCA, KIRC, LUSC
O96013_PAK4	O96013	PAK4	BLCA
P00325_ADH1B	P00325	ADH1B	BLCA, BRCA, COAD, KIRC, LIHC, LUAD, LUSC, LUSQ, OV
P00326_ADH1C	P00326	ADH1C	BLCA, BRCA, KIRC, LIHC, LUAD, LUSC, LUSQ, OV
P00352_ALDH1A1	P00352	ALDH1A1	BLCA, BRCA, LUSC, OV, STAD
P00387_CYB5R3	P00387	CYB5R3	BLCA, LUSC
P00450_CP	P00450	CP	BLCA, KIRC, LUSC, LUSQ
P00488_F13A1	P00488	F13A1	BLCA, LUSC, LUSQ
P00519_ABL1	P00519	ABL1	BLCA, BRCA, LIHC, PRAD
P00533_EGFR	P00533	EGFR	BLCA, BRCA, KIRC, PRAD
P00568_AK1	P00568	AK1	BLCA, LUSC, LUSQ, OV, PRAD
P00739_HPR	P00739	HPR	BLCA, KIRC, LUSQ
P00746_CFD	P00746	CFD	BLCA, BRCA, KIRC, OV
P00748_F12	P00748	F12	BLCA, LUSQ
P00749_PLAU	P00749	PLAU	BLCA, KIRC, LUSC, PRAD
P00751_CFB	P00751	CFB	BLCA, LUSC
P01008_SERPINC1	P01008	SERPINC1	BLCA, BRCA, LUSC, LUSQ, OV, PRAD
P01009_SERPINA1	P01009	SERPINA1	BLCA, LUSC, LUSQ, OV, PRAD
P01019_AGT	P01019	AGT	BLCA, LUSQ, OV, PRAD
P01023_A2M	P01023	A2M	BLCA, KIRC, LUSC, LUSQ
P01024_C3	P01024	C3	BLCA, KIRC, LUSC, LUSQ
P01031_C5	P01031	C5	BLCA
P01036_CST4	P01036	CST4	BLCA
P01040_CSTA	P01040	CSTA	BLCA, LUSQ
P01042_KNG1	P01042	KNG1	BLCA, BRCA, LUSQ, OV
P01137_TGFB1	P01137	TGFB1	BLCA, LUSQ
P01303_NPY	P01303	NPY	BLCA, BRCA, COAD, KIRC, LUSQ, OV, UCEC
P01593_IGKV1D-33	P01593	IGKV1D-33	BLCA, BRCA
P01597_IGKV1-39	P01597	IGKV1-39	BLCA, BRCA, KIRC
P01601_IGKV1D-16	P01601	IGKV1D-16	BLCA, BRCA, KIRC
P01619_IGKV3-20	P01619	IGKV3-20	BLCA, BRCA
P01624_IGKV3-15	P01624	IGKV3-15	BLCA, BRCA, KIRC, OV, UCEC
P01700_IGLV1-47	P01700	IGLV1-47	BLCA, BRCA
P01706_IGLV2-11	P01706	IGLV2-11	BLCA, BRCA, KIRC
P01709_IGLV2-8	P01709	IGLV2-8	BLCA, BRCA
P01717_IGLV3-25	P01717	IGLV3-25	BLCA, BRCA
P01721_IGLV6-57	P01721	IGLV6-57	BLCA, LIHC
P01742_IGHV1-69	P01742	IGHV1-69	BLCA
P01743_IGHV1-46	P01743	IGHV1-46	BLCA, KIRC
P01768_IGHV3-30	P01768	IGHV3-30	BLCA, KIRC, PRAD
P01780_IGHV3-7	P01780	IGHV3-7	BLCA, BRCA, KIRC, OV
P01782_IGHV3-9	P01782	IGHV3-9	BLCA, BRCA
P01834_IGKC	P01834	IGKC	BLCA, BRCA, KIRC, OV, UCEC
P01857_IGHG1	P01857	IGHG1	BLCA, BRCA, KIRC, LUSQ, OV, UCEC
P01859_IGHG2	P01859	IGHG2	BLCA, BRCA, KIRC, LUSQ, OV
P01861_IGHG4	P01861	IGHG4	BLCA, OV
P01876_IGHA1	P01876	IGHA1	BLCA, BRCA, OV, UCEC
P01877_IGHA2	P01877	IGHA2	BLCA, BRCA, UCEC
P01920_HLA-DQB1	P01920	HLA-DQB1	BLCA, KIRC, UCEC
P02452_COL1A1	P02452	COL1A1	BLCA
P02458_COL2A1	P02458	COL2A1	BLCA, OV
P02461_COL3A1	P02461	COL3A1	BLCA, OV
P02462_COL4A1	P02462	COL4A1	BLCA, LIHC, OV
P02511_CRYAB	P02511	CRYAB	BLCA, BRCA, LUSC, PRAD
P02533_KRT14	P02533	KRT14	BLCA, PRAD
P02538_KRT6A	P02538	KRT6A	BLCA, OV
P02549_SPTA1	P02549	SPTA1	BLCA, LUSC, LUSQ
P02647_APOA1	P02647	APOA1	BLCA, BRCA, LUSQ, OV
P02652_APOA2	P02652	APOA2	BLCA, BRCA, LUSQ
P02741_CRP	P02741	CRP	BLCA, KIRC, PRAD
P02743_APCS	P02743	APCS	BLCA, LUSC, LUSQ, OV, PRAD
P02749_APOH	P02749	APOH	BLCA, BRCA, OV
P02750_LRG1	P02750	LRG1	BLCA, PRAD
P02753_RBP4	P02753	RBP4	BLCA, BRCA, KIRC, OV
P02760_AMBP	P02760	AMBP	BLCA, BRCA, KIRC, LUSQ, OV, PRAD
P02763_ORM1	P02763	ORM1	BLCA, PRAD, UCEC
P02765_AHSG	P02765	AHSG	BLCA, BRCA, LUSC, LUSQ
P02768_ALB	P02768	ALB	BLCA, LUSQ
P02786_TFRC	P02786	TFRC	BLCA, OV, STAD
P02787_TF	P02787	TF	BLCA, BRCA, LUSQ, OV
P02790_HPX	P02790	HPX	BLCA, BRCA, KIRC, LUSC, LUSQ, OV
P03886_MT-ND1	P03886	MT-ND1	BLCA, KIRC, LUSQ, STAD
P03915_MT-ND5	P03915	MT-ND5	BLCA, BRCA, COAD, KIRC, STAD
P03928_MT-ATP8	P03928	MT-ATP8	BLCA, HNSC, KIRC, LIHC, LUSQ, PRAD, STAD
P03952_KLKB1	P03952	KLKB1	BLCA, LUSQ
P03956_MMP1	P03956	MMP1	BLCA, BRCA, LUSC, LUSQ, STAD
P04062_GBA	P04062	GBA	BLCA, BRCA, LIHC, OV
P04114_APOB	P04114	APOB	BLCA, LUSC, LUSQ
P04156_PRNP	P04156	PRNP	BLCA, BRCA
P04183_TK1	P04183	TK1	BLCA, LUAD, LUSC, OV, STAD
P04196_HRG	P04196	HRG	BLCA, BRCA, LUSQ, OV
P04217_A1BG	P04217	A1BG	BLCA, BRCA, LUSC, LUSQ, UCEC
P04271_S100B	P04271	S100B	BLCA, BRCA, KIRC, OV, PRAD
P04430_IGKV1-16	P04430	IGKV1-16	BLCA, BRCA, KIRC, OV
P04792_HSPB1	P04792	HSPB1	BLCA, LUSC, PRAD
P04921_GYPC	P04921	GYPC	BLCA, KIRC, LUSC, LUSQ, UCEC
P05062_ALDOB	P05062	ALDOB	BLCA, COAD, KIRC, LUSC
P05090_APOD	P05090	APOD	BLCA, BRCA, LIHC, LUSQ
P05091_ALDH2	P05091	ALDH2	BLCA, KIRC, LIHC, LUSC, LUSQ
P05107_ITGB2	P05107	ITGB2	BLCA, LUSC
P05108_CYP11A1	P05108	CYP11A1	BLCA, BRCA
P05114_HMGN1	P05114	HMGN1	BLCA, PRAD
P05120_SERPINB2	P05120	SERPINB2	BLCA, KIRC
P05121_SERPINE1	P05121	SERPINE1	BLCA, BRCA
P05155_SERPING1	P05155	SERPING1	BLCA, LUSQ
P05156_CFI	P05156	CFI	BLCA, BRCA, LUSC, LUSQ
P05160_F13B	P05160	F13B	BLCA, BRCA, KIRC, LUSQ
P05161_ISG15	P05161	ISG15	BLCA, COAD
P05165_PCCA	P05165	PCCA	BLCA, KIRC, STAD
P05166_PCCB	P05166	PCCB	BLCA, BRCA, KIRC, STAD
P05187_ALPP	P05187	ALPP	BLCA
P05198_EIF2S1	P05198	EIF2S1	BLCA, OV
P05413_FABP3	P05413	FABP3	BLCA, KIRC, LUSC, OV, PRAD
P05455_SSB	P05455	SSB	BLCA, BRCA, LUSC
P05543_SERPINA7	P05543	SERPINA7	BLCA, BRCA, LUAD
P05546_SERPIND1	P05546	SERPIND1	BLCA, LUAD, LUSC, LUSQ, OV
P05556_ITGB1	P05556	ITGB1	BLCA, PRAD
P05771_PRKCB	P05771	PRKCB	BLCA, PRAD
P05783_KRT18	P05783	KRT18	BLCA, LUSQ, OV
P05787_KRT8	P05787	KRT8	BLCA, OV
P05937_CALB1	P05937	CALB1	BLCA, KIRC, LUAD
P06213_INSR	P06213	INSR	BLCA, LUSQ, OV, UCEC
P06241_FYN	P06241	FYN	BLCA, BRCA
P06276_BCHE	P06276	BCHE	BLCA, COAD, LUAD, LUSC, LUSQ, OV
P06280_GLA	P06280	GLA	BLCA, KIRC
P06310_IGKV2-30	P06310	IGKV2-30	BLCA, BRCA
P06312_IGKV4-1	P06312	IGKV4-1	BLCA, BRCA, KIRC, OV
P06331_IGHV4-34	P06331	IGHV4-34	BLCA, BRCA, KIRC, OV
P06396_GSN	P06396	GSN	BLCA, PRAD
P06493_CDK1	P06493	CDK1	BLCA, KIRC, LIHC, UCEC
P06681_C2	P06681	C2	BLCA
P06732_CKM	P06732	CKM	BLCA, COAD, KIRC, OV, STAD
P06737_PYGL	P06737	PYGL	BLCA, LIHC, PRAD
P06746_POLB	P06746	POLB	BLCA, LUSC, UCEC
P06748_NPM1	P06748	NPM1	BLCA, PRAD
P07093_SERPINE2	P07093	SERPINE2	BLCA, LIHC
P07099_EPHX1	P07099	EPHX1	BLCA, COAD, KIRC, LUSC, OV
P07199_CENPB	P07199	CENPB	BLCA, BRCA, COAD, LUAD, LUSC
P07305_H1F0	P07305	H1F0	BLCA, LUSQ
P07327_ADH1A	P07327	ADH1A	BLCA, COAD, LIHC
P07332_FES	P07332	FES	BLCA, BRCA
P07585_DCN	P07585	DCN	BLCA, BRCA, COAD, LUSC, LUSQ, OV, PRAD
P07858_CTSB	P07858	CTSB	BLCA, LUSQ, OV, STAD
P07910_HNRNPC	P07910	HNRNPC	BLCA, LUSC
P07951_TPM2	P07951	TPM2	BLCA, LUSC, LUSQ, OV, PRAD
P08047_SP1	P08047	SP1	BLCA, BRCA
P08123_COL1A2	P08123	COL1A2	BLCA, LUSC, OV
P08133_ANXA6	P08133	ANXA6	BLCA, LIHC, LUSC, OV, PRAD
P08138_NGFR	P08138	NGFR	BLCA, COAD
P08174_CD55	P08174	CD55	BLCA, BRCA, LUSC, OV
P08183_ABCB1	P08183	ABCB1	BLCA, KIRC, LUSC
P08185_SERPINA6	P08185	SERPINA6	BLCA, BRCA, LUSQ, OV
P08195_SLC3A2	P08195	SLC3A2	BLCA, BRCA, KIRC, LUAD, LUSC, LUSQ, OV
P08236_GUSB	P08236	GUSB	BLCA, KIRC
P08237_PFKM	P08237	PFKM	BLCA, OV, PRAD
P08238_HSP90AB1	P08238	HSP90AB1	BLCA, LUSC
P08240_SRPRA	P08240	SRPRA	BLCA, BRCA, LIHC, LUSQ, OV
P08243_ASNS	P08243	ASNS	BLCA, LUAD, LUSC, LUSQ, OV
P08294_SOD3	P08294	SOD3	BLCA, BRCA, LUSC, LUSQ, OV
P08311_CTSG	P08311	CTSG	BLCA, PRAD
P08473_MME	P08473	MME	BLCA, KIRC, LUAD
P08493_MGP	P08493	MGP	BLCA, LUSQ, PRAD, STAD
P08572_COL4A2	P08572	COL4A2	BLCA, HNSC, LUAD, LUSC, LUSQ, OV, PRAD
P08621_SNRNP70	P08621	SNRNP70	BLCA, LUSC
P08648_ITGA5	P08648	ITGA5	BLCA, BRCA, KIRC, PRAD
P08670_VIM	P08670	VIM	BLCA, KIRC, LUSC, LUSQ, OV, PRAD
P08684_CYP3A4	P08684	CYP3A4	BLCA, COAD, LIHC
P08697_SERPINF2	P08697	SERPINF2	BLCA, BRCA, LUSQ, OV, PRAD
P08709_F7	P08709	F7	BLCA, BRCA
P08727_KRT19	P08727	KRT19	BLCA, OV, PRAD
P08758_ANXA5	P08758	ANXA5	BLCA, LUSC, OV
P08779_KRT16	P08779	KRT16	BLCA, LUSC, LUSQ
P09038_FGF2	P09038	FGF2	BLCA, OV, STAD
P09237_MMP7	P09237	MMP7	BLCA, UCEC
P09238_MMP10	P09238	MMP10	BLCA, LUSQ
P09455_RBP1	P09455	RBP1	BLCA, PRAD
P09471_GNAO1	P09471	GNAO1	BLCA, OV, PRAD
P09493_TPM1	P09493	TPM1	BLCA, LUSC, PRAD
P09619_PDGFRB	P09619	PDGFRB	BLCA, LIHC, LUSC, OV, UCEC
P09651_HNRNPA1	P09651	HNRNPA1	BLCA, LIHC, LUAD, LUSC, OV, PRAD
P09661_SNRPA1	P09661	SNRPA1	BLCA
P09758_TACSTD2	P09758	TACSTD2	BLCA, KIRC, OV
P09769_FGR	P09769	FGR	BLCA, KIRC, OV
P09848_LCT	P09848	LCT	BLCA
P09936_UCHL1	P09936	UCHL1	BLCA, COAD, KIRC
P0C0L4_C4A	P0C0L4	C4A	BLCA, KIRC, LUSQ
P0C0L5_C4B	P0C0L5	C4B	BLCA, LUSQ
P0C7P4_UQCRFS1P1	P0C7P4	UQCRFS1P1	BLCA, KIRC, STAD
P0CAP1_MYZAP	P0CAP1	MYZAP	BLCA, BRCA, LUAD, LUSQ, PRAD
P0CG30_GSTT2B	P0CG30	GSTT2B	BLCA
P0CW19_LIMS3	P0CW19	LIMS3	BLCA, COAD, KIRC, LUSC, LUSQ, PRAD
P0DJI8_SAA1	P0DJI8	SAA1	BLCA, PRAD
P0DN76_U2AF1L5	P0DN76	U2AF1L5	BLCA
P0DOY3_IGLC3	P0DOY3	IGLC3	BLCA, BRCA, UCEC
P0DP01_IGHV1-8	P0DP01	IGHV1-8	BLCA
P0DP02_IGHV3-30-3	P0DP02	IGHV3-30-3	BLCA, BRCA, KIRC
P0DPB6_POLR1D	P0DPB6	POLR1D	BLCA, LIHC, LUSC, LUSQ
P10301_RRAS	P10301	RRAS	BLCA, BRCA, LUAD, LUSC, LUSQ, PRAD
P10321_HLA-C	P10321	HLA-C	BLCA, KIRC
P10451_SPP1	P10451	SPP1	BLCA, BRCA, OV
P10643_C7	P10643	C7	BLCA, LUAD, LUSQ, OV, PRAD
P10646_TFPI	P10646	TFPI	BLCA, KIRC
P10768_ESD	P10768	ESD	BLCA, BRCA, LIHC, OV
P10809_HSPD1	P10809	HSPD1	BLCA, KIRC, LUAD, LUSC, OV, PRAD
P11021_HSPA5	P11021	HSPA5	BLCA, LUAD, OV
P11047_LAMC1	P11047	LAMC1	BLCA, KIRC, LUAD, LUSC, LUSQ, PRAD
P11117_ACP2	P11117	ACP2	BLCA, KIRC, OV
P11216_PYGB	P11216	PYGB	BLCA
P11217_PYGM	P11217	PYGM	BLCA, HNSC, LIHC, PRAD
P11532_DMD	P11532	DMD	BLCA, LIHC, LUSC, LUSQ, PRAD
P11766_ADH5	P11766	ADH5	BLCA, KIRC, OV
P11940_PABPC1	P11940	PABPC1	BLCA, LUSC, LUSQ, OV
P12004_PCNA	P12004	PCNA	BLCA, KIRC, LUSC, STAD
P12109_COL6A1	P12109	COL6A1	BLCA, KIRC, LUAD, LUSC, LUSQ, OV, PRAD
P12110_COL6A2	P12110	COL6A2	BLCA, KIRC, LUAD, LUSC, LUSQ, OV, PRAD
P12111_COL6A3	P12111	COL6A3	BLCA, KIRC, LUSC, LUSQ, OV, PRAD
P12235_SLC25A4	P12235	SLC25A4	BLCA, KIRC, STAD
P12277_CKB	P12277	CKB	BLCA, COAD, KIRC, LUSQ, OV, STAD
P12532_CKMT1A	P12532	CKMT1A	BLCA, KIRC, LUAD, LUSC, LUSQ
P12814_ACTN1	P12814	ACTN1	BLCA, PRAD
P12821_ACE	P12821	ACE	BLCA, KIRC, LUAD, LUSC, LUSQ
P12830_CDH1	P12830	CDH1	BLCA, OV
P12882_MYH1	P12882	MYH1	BLCA, PRAD
P13498_CYBA	P13498	CYBA	BLCA
P13591_NCAM1	P13591	NCAM1	BLCA, COAD, OV
P13646_KRT13	P13646	KRT13	BLCA, BRCA, PRAD
P13667_PDIA4	P13667	PDIA4	BLCA, LIHC, LUSQ, OV
P13674_P4HA1	P13674	P4HA1	BLCA, BRCA, COAD, KIRC, LUSC, LUSQ, OV, STAD
P13688_CEACAM1	P13688	CEACAM1	BLCA, BRCA, KIRC, LUSQ, STAD
P13716_ALAD	P13716	ALAD	BLCA, BRCA, KIRC, LUSC, LUSQ, OV, STAD
P13726_F3	P13726	F3	BLCA, BRCA
P13866_SLC5A1	P13866	SLC5A1	BLCA
P13928_ANXA8	P13928	ANXA8	BLCA, BRCA, LUSQ
P13984_GTF2F2	P13984	GTF2F2	BLCA, LIHC, LUSC, LUSQ, OV, UCEC
P14091_CTSE	P14091	CTSE	BLCA, BRCA
P14207_FOLR2	P14207	FOLR2	BLCA
P14209_CD99	P14209	CD99	BLCA, COAD, OV
P14373_TRIM27	P14373	TRIM27	BLCA, BRCA, LIHC, LUSC, LUSQ
P14543_NID1	P14543	NID1	BLCA, BRCA, LIHC, LUAD, LUSC, LUSQ, OV, PRAD
P14555_PLA2G2A	P14555	PLA2G2A	BLCA, OV
P14625_HSP90B1	P14625	HSP90B1	BLCA, LUAD, LUSQ
P14649_MYL6B	P14649	MYL6B	BLCA, LUSC, PRAD
P14866_HNRNPL	P14866	HNRNPL	BLCA, LUSC
P14923_JUP	P14923	JUP	BLCA, LUSQ, OV
P15088_CPA3	P15088	CPA3	BLCA, KIRC, LUSC, LUSQ, OV
P15144_ANPEP	P15144	ANPEP	BLCA, KIRC
P15498_VAV1	P15498	VAV1	BLCA, BRCA, KIRC
P15814_IGLL1	P15814	IGLL1	BLCA, BRCA, UCEC
P15880_RPS2	P15880	RPS2	BLCA, OV
P15924_DSP	P15924	DSP	BLCA
P15941_MUC1	P15941	MUC1	BLCA, KIRC, OV
P16050_ALOX15	P16050	ALOX15	BLCA, BRCA, LUSC
P16422_EPCAM	P16422	EPCAM	BLCA, BRCA, KIRC, OV, PRAD, STAD
P16949_STMN1	P16949	STMN1	BLCA, KIRC, LIHC, LUSC, STAD
P17252_PRKCA	P17252	PRKCA	BLCA, OV, PRAD
P17275_JUNB	P17275	JUNB	BLCA, BRCA, COAD
P17301_ITGA2	P17301	ITGA2	BLCA, LIHC
P17540_CKMT2	P17540	CKMT2	BLCA, KIRC, LUSC, LUSQ
P17612_PRKACA	P17612	PRKACA	BLCA, OV
P17655_CAPN2	P17655	CAPN2	BLCA, LUSC, LUSQ
P17661_DES	P17661	DES	BLCA, BRCA, LUSC, LUSQ, OV, PRAD
P17676_CEBPB	P17676	CEBPB	BLCA, LUSC, OV
P17706_PTPN2	P17706	PTPN2	BLCA, KIRC, LUAD, LUSC, LUSQ
P17844_DDX5	P17844	DDX5	BLCA, LIHC, LUSC
P17927_CR1	P17927	CR1	BLCA, BRCA
P17936_IGFBP3	P17936	IGFBP3	BLCA
P17948_FLT1	P17948	FLT1	BLCA, BRCA, KIRC
P18077_RPL35A	P18077	RPL35A	BLCA, OV, PRAD
P18206_VCL	P18206	VCL	BLCA, LUSC, LUSQ, PRAD
P18428_LBP	P18428	LBP	BLCA, PRAD
P18463_HLA-B	P18463	HLA-B	BLCA
P18564_ITGB6	P18564	ITGB6	BLCA, HNSC
P18615_NELFE	P18615	NELFE	BLCA, LUSC
P18754_RCC1	P18754	RCC1	BLCA, KIRC, LUAD, LUSC, OV, PRAD, STAD
P18858_LIG1	P18858	LIG1	BLCA, BRCA, LUSC, LUSQ
P19012_KRT15	P19012	KRT15	BLCA, LUAD, LUSQ, PRAD
P19013_KRT4	P19013	KRT4	BLCA, PRAD
P19440_GGT1	P19440	GGT1	BLCA, KIRC
P19447_ERCC3	P19447	ERCC3	BLCA, KIRC, LUSC
P19525_EIF2AK2	P19525	EIF2AK2	BLCA, LUSC
P19652_ORM2	P19652	ORM2	BLCA, BRCA, LUAD, LUSC, LUSQ, OV, PRAD
P19793_RXRA	P19793	RXRA	BLCA, BRCA, LUSQ
P19835_CEL	P19835	CEL	BLCA
P20020_ATP2B1	P20020	ATP2B1	BLCA, PRAD
P20138_CD33	P20138	CD33	BLCA
P20226_TBP	P20226	TBP	BLCA, BRCA, LUSC
P20231_TPSB2	P20231	TPSB2	BLCA, LUSC, LUSQ
P20592_MX2	P20592	MX2	BLCA, OV
P20700_LMNB1	P20700	LMNB1	BLCA, KIRC, LUSC, OV, PRAD
P20774_OGN	P20774	OGN	BLCA, BRCA, COAD, LUSC, LUSQ, OV, PRAD
P20908_COL5A1	P20908	COL5A1	BLCA
P20933_AGA	P20933	AGA	BLCA, KIRC
P21246_PTN	P21246	PTN	BLCA
P21291_CSRP1	P21291	CSRP1	BLCA, LUSC, LUSQ, OV, PRAD
P21333_FLNA	P21333	FLNA	BLCA, LUSC, PRAD
P21359_NF1	P21359	NF1	BLCA, LUSC, UCEC
P21549_AGXT	P21549	AGXT	BLCA, KIRC
P21589_NT5E	P21589	NT5E	BLCA
P21675_TAF1	P21675	TAF1	BLCA
P21796_VDAC1	P21796	VDAC1	BLCA, KIRC, OV
P21926_CD9	P21926	CD9	BLCA
P21980_TGM2	P21980	TGM2	BLCA, KIRC, LIHC, LUSC, LUSQ
P22087_FBL	P22087	FBL	BLCA, COAD, LUSC, PRAD
P22102_GART	P22102	GART	BLCA, BRCA, LUSC, LUSQ
P22105_TNXB	P22105	TNXB	BLCA, BRCA, COAD, LUAD, LUSC, LUSQ, PRAD
P22223_CDH3	P22223	CDH3	BLCA, COAD, LUSQ
P22304_IDS	P22304	IDS	BLCA, LUSC
P22307_SCP2	P22307	SCP2	BLCA, KIRC, LIHC, OV
P22352_GPX3	P22352	GPX3	BLCA, KIRC, LUSC, LUSQ, OV
P22413_ENPP1	P22413	ENPP1	BLCA, BRCA, KIRC, LUSQ, OV
P22528_SPRR1B	P22528	SPRR1B	BLCA, BRCA
P22626_HNRNPA2B1	P22626	HNRNPA2B1	BLCA
P22676_CALB2	P22676	CALB2	BLCA, BRCA, COAD
P22694_PRKACB	P22694	PRKACB	BLCA
P22792_CPN2	P22792	CPN2	BLCA, KIRC, LUAD, LUSQ
P22830_FECH	P22830	FECH	BLCA, KIRC, LIHC
P22897_MRC1	P22897	MRC1	BLCA, LUAD, LUSC, LUSQ
P23109_AMPD1	P23109	AMPD1	BLCA, BRCA, COAD, LUSQ
P23141_CES1	P23141	CES1	BLCA, BRCA, LUAD, LUSC
P23142_FBLN1	P23142	FBLN1	BLCA, KIRC, LUSC
P23193_TCEA1	P23193	TCEA1	BLCA
P23219_PTGS1	P23219	PTGS1	BLCA, BRCA, KIRC
P23458_JAK1	P23458	JAK1	BLCA
P23471_PTPRZ1	P23471	PTPRZ1	BLCA, BRCA
P23511_NFYA	P23511	NFYA	BLCA, BRCA
P23588_EIF4B	P23588	EIF4B	BLCA
P23634_ATP2B4	P23634	ATP2B4	BLCA, KIRC, LIHC, LUSC, PRAD
P23771_GATA3	P23771	GATA3	BLCA, BRCA, LUSQ
P23921_RRM1	P23921	RRM1	BLCA, LIHC, LUSC, LUSQ
P23946_CMA1	P23946	CMA1	BLCA, COAD, LUSC, LUSQ, OV
P23975_SLC6A2	P23975	SLC6A2	BLCA, LUAD, LUSC, LUSQ, OV
P24310_COX7A1	P24310	COX7A1	BLCA, KIRC, LUSQ, PRAD
P24468_NR2F2	P24468	NR2F2	BLCA, BRCA, OV
P24593_IGFBP5	P24593	IGFBP5	BLCA
P24752_ACAT1	P24752	ACAT1	BLCA, KIRC, LIHC, OV, STAD
P24844_MYL9	P24844	MYL9	BLCA, LUSC, LUSQ, OV, PRAD
P25189_MPZ	P25189	MPZ	BLCA, COAD, PRAD
P25205_MCM3	P25205	MCM3	BLCA, LUSQ, PRAD
P25311_AZGP1	P25311	AZGP1	BLCA, OV
P25398_RPS12	P25398	RPS12	BLCA, LUSC
P25942_CD40	P25942	CD40	BLCA, OV
P26232_CTNNA2	P26232	CTNNA2	BLCA
P26358_DNMT1	P26358	DNMT1	BLCA, BRCA, LIHC
P26378_ELAVL4	P26378	ELAVL4	BLCA
P26599_PTBP1	P26599	PTBP1	BLCA
P26641_EEF1G	P26641	EEF1G	BLCA, LUAD, LUSC, LUSQ, OV
P27105_STOM	P27105	STOM	BLCA, BRCA, LUSC, LUSQ
P27169_PON1	P27169	PON1	BLCA, LIHC, LUSQ
P27338_MAOB	P27338	MAOB	BLCA, KIRC, LIHC, LUSC, LUSQ, OV
P27449_ATP6V0C	P27449	ATP6V0C	BLCA, BRCA, KIRC
P27487_DPP4	P27487	DPP4	BLCA, BRCA, COAD, KIRC
P27544_CERS1	P27544	CERS1	BLCA, LIHC, LUSC
P27658_COL8A1	P27658	COL8A1	BLCA, KIRC, LIHC, STAD
P27707_DCK	P27707	DCK	BLCA, KIRC, LUSC, OV
P27987_ITPKB	P27987	ITPKB	BLCA, BRCA, PRAD
P28039_AOAH	P28039	AOAH	BLCA, LIHC, OV
P28068_HLA-DMB	P28068	HLA-DMB	BLCA, KIRC, LUSC, OV, PRAD
P28161_GSTM2	P28161	GSTM2	BLCA, OV, PRAD
P28289_TMOD1	P28289	TMOD1	BLCA, KIRC, LUSC, LUSQ, PRAD
P28290_SSFA2	P28290	SSFA2	BLCA, KIRC, LUSQ
P28799_GRN	P28799	GRN	BLCA
P28906_CD34	P28906	CD34	BLCA, BRCA, COAD, LUSC, LUSQ, OV
P29074_PTPN4	P29074	PTPN4	BLCA, LUSC, LUSQ, OV, UCEC
P29083_GTF2E1	P29083	GTF2E1	BLCA, BRCA, KIRC, LIHC, LUSC, PRAD
P29084_GTF2E2	P29084	GTF2E2	BLCA, LUSQ, STAD
P29317_EPHA2	P29317	EPHA2	BLCA, LUSC, LUSQ
P29373_CRABP2	P29373	CRABP2	BLCA, KIRC, LUSQ, OV, PRAD
P29400_COL4A5	P29400	COL4A5	BLCA, BRCA, KIRC, LUAD, OV, PRAD
P29536_LMOD1	P29536	LMOD1	BLCA, LUSQ, OV, PRAD
P29692_EEF1D	P29692	EEF1D	BLCA, LUAD
P29728_OAS2	P29728	OAS2	BLCA, BRCA, KIRC, UCEC
P29762_CRABP1	P29762	CRABP1	BLCA, KIRC
P29972_AQP1	P29972	AQP1	BLCA, BRCA, KIRC, LUSC, PRAD
P29992_GNA11	P29992	GNA11	BLCA, KIRC, LUSQ, OV
P30039_PBLD	P30039	PBLD	BLCA, BRCA, KIRC, LIHC, UCEC
P30047_GCHFR	P30047	GCHFR	BLCA, KIRC, LUSC, LUSQ
P30154_PPP2R1B	P30154	PPP2R1B	BLCA, LUSQ, PRAD
P30260_CDC27	P30260	CDC27	BLCA, OV, UCEC
P30291_WEE1	P30291	WEE1	BLCA, BRCA, LUSC
P30461_HLA-B	P30461	HLA-B	BLCA, LUSC
P30501_HLA-C	P30501	HLA-C	BLCA, BRCA, OV, PRAD
P30511_HLA-F	P30511	HLA-F	BLCA
P30711_GSTT1	P30711	GSTT1	BLCA
P30825_SLC7A1	P30825	SLC7A1	BLCA, BRCA, LUSC, LUSQ, PRAD
P30837_ALDH1B1	P30837	ALDH1B1	BLCA, BRCA, KIRC
P31151_S100A7	P31151	S100A7	BLCA, LUSQ
P31323_PRKAR2B	P31323	PRKAR2B	BLCA, OV
P31431_SDC4	P31431	SDC4	BLCA
P31483_TIA1	P31483	TIA1	BLCA, BRCA, LUSC
P31689_DNAJA1	P31689	DNAJA1	BLCA, LUSC
P31947_SFN	P31947	SFN	BLCA, LUSQ, OV
P31949_S100A11	P31949	S100A11	BLCA, COAD, KIRC
P32189_GK	P32189	GK	BLCA, BRCA, KIRC, OV, UCEC
P32418_SLC8A1	P32418	SLC8A1	BLCA, BRCA, KIRC
P32780_GTF2H1	P32780	GTF2H1	BLCA, BRCA, LIHC, LUSQ, PRAD
P32970_CD70	P32970	CD70	BLCA
P33991_MCM4	P33991	MCM4	BLCA, BRCA, LIHC, LUAD, LUSC, LUSQ, OV, STAD
P33992_MCM5	P33992	MCM5	BLCA, KIRC, LIHC, LUSC, LUSQ
P34059_GALNS	P34059	GALNS	BLCA, KIRC, LUSC, OV
P34897_SHMT2	P34897	SHMT2	BLCA, LUAD, LUSC, LUSQ, OV, PRAD
P34913_EPHX2	P34913	EPHX2	BLCA, COAD, KIRC
P34931_HSPA1L	P34931	HSPA1L	BLCA, OV
P35221_CTNNA1	P35221	CTNNA1	BLCA
P35222_CTNNB1	P35222	CTNNB1	BLCA, OV
P35237_SERPINB6	P35237	SERPINB6	BLCA, LUSC, LUSQ, OV
P35240_NF2	P35240	NF2	BLCA, LUSC, OV, PRAD
P35249_RFC4	P35249	RFC4	BLCA, LUAD, LUSQ
P35250_RFC2	P35250	RFC2	BLCA, LUSC, LUSQ, OV
P35251_RFC1	P35251	RFC1	BLCA, LIHC, LUSC, LUSQ
P35269_GTF2F1	P35269	GTF2F1	BLCA, KIRC, LIHC, LUSC, LUSQ
P35321_SPRR1A	P35321	SPRR1A	BLCA, BRCA, LUSQ
P35442_THBS2	P35442	THBS2	BLCA, BRCA, COAD, KIRC, LUSQ, OV, STAD
P35542_SAA4	P35542	SAA4	BLCA, LUSQ
P35555_FBN1	P35555	FBN1	BLCA, LUSQ, OV
P35556_FBN2	P35556	FBN2	BLCA, OV
P35573_AGL	P35573	AGL	BLCA, LIHC
P35580_MYH10	P35580	MYH10	BLCA
P35610_SOAT1	P35610	SOAT1	BLCA, BRCA, LUSC, LUSQ, OV
P35611_ADD1	P35611	ADD1	BLCA, COAD, LUAD, LUSC, LUSQ, OV
P35637_FUS	P35637	FUS	BLCA
P35659_DEK	P35659	DEK	BLCA, KIRC, LUSC, PRAD
P35749_MYH11	P35749	MYH11	BLCA, LUSC, PRAD
P36269_GGT5	P36269	GGT5	BLCA, KIRC
P36551_CPOX	P36551	CPOX	BLCA, OV
P36871_PGM1	P36871	PGM1	BLCA, LIHC, PRAD
P36952_SERPINB5	P36952	SERPINB5	BLCA, COAD, LUSC, LUSQ, PRAD, STAD
P37802_TAGLN2	P37802	TAGLN2	BLCA, KIRC, LIHC
P38159_RBMX	P38159	RBMX	BLCA
P38432_COIL	P38432	COIL	BLCA, BRCA, LUSQ, UCEC
P38435_GGCX	P38435	GGCX	BLCA, LUSQ, OV
P38570_ITGAE	P38570	ITGAE	BLCA, KIRC, LUSC
P38919_EIF4A3	P38919	EIF4A3	BLCA, LUSC, LUSQ
P39019_RPS19	P39019	RPS19	BLCA, OV
P39059_COL15A1	P39059	COL15A1	BLCA, LIHC, LUSC, OV
P39060_COL18A1	P39060	COL18A1	BLCA, LUSC, LUSQ, OV, PRAD
P39748_FEN1	P39748	FEN1	BLCA, BRCA, KIRC, LIHC, LUAD, LUSQ, OV, STAD
P40145_ADCY8	P40145	ADCY8	BLCA, BRCA
P40222_TXLNA	P40222	TXLNA	BLCA, BRCA, KIRC, LUAD, OV, UCEC
P40616_ARL1	P40616	ARL1	BLCA, STAD
P40879_SLC26A3	P40879	SLC26A3	BLCA, LUSC, LUSQ, OV, PRAD, UCEC
P40938_RFC3	P40938	RFC3	BLCA, LIHC, LUSC, LUSQ
P41212_ETV6	P41212	ETV6	BLCA, LUSC
P41217_CD200	P41217	CD200	BLCA, LUSC, LUSQ
P41219_PRPH	P41219	PRPH	BLCA
P41222_PTGDS	P41222	PTGDS	BLCA, BRCA, KIRC, LUSC, LUSQ, OV, UCEC
P41223_BUD31	P41223	BUD31	BLCA, LUSC, UCEC
P41227_NAA10	P41227	NAA10	BLCA, BRCA
P41273_TNFSF9	P41273	TNFSF9	BLCA, KIRC, LIHC
P41743_PRKCI	P41743	PRKCI	BLCA, HNSC, LIHC, UCEC
P42224_STAT1	P42224	STAT1	BLCA, KIRC, OV
P42226_STAT6	P42226	STAT6	BLCA
P42229_STAT5A	P42229	STAT5A	BLCA
P42285_MTREX	P42285	MTREX	BLCA, BRCA, PRAD
P42575_CASP2	P42575	CASP2	BLCA, BRCA
P42680_TEC	P42680	TEC	BLCA, BRCA, LUSQ, OV
P42771_CDKN2A	P42771	CDKN2A	BLCA, LUAD, LUSC, OV
P43121_MCAM	P43121	MCAM	BLCA, BRCA, KIRC, LIHC, LUSC, LUSQ, PRAD
P43235_CTSK	P43235	CTSK	BLCA
P43307_SSR1	P43307	SSR1	BLCA, BRCA, LUSC, OV
P43403_ZAP70	P43403	ZAP70	BLCA, BRCA, OV, PRAD
P43405_SYK	P43405	SYK	BLCA, BRCA, OV
P43487_RANBP1	P43487	RANBP1	BLCA
P43652_AFM	P43652	AFM	BLCA, KIRC, LUSQ, OV
P45381_ASPA	P45381	ASPA	BLCA, BRCA, COAD, HNSC, LUAD, LUSQ
P45877_PPIC	P45877	PPIC	BLCA, LUSC, LUSQ, OV, UCEC
P46013_MKI67	P46013	MKI67	BLCA, LUSC, LUSQ, OV, PRAD
P46060_RANGAP1	P46060	RANGAP1	BLCA, LUAD, LUSC
P46087_NOP2	P46087	NOP2	BLCA, LUSC, LUSQ, OV
P46100_ATRX	P46100	ATRX	BLCA, BRCA, LUAD, LUSC
P46199_MTIF2	P46199	MTIF2	BLCA, KIRC, LUSC
P46527_CDKN1B	P46527	CDKN1B	BLCA, OV
P46778_RPL21	P46778	RPL21	BLCA
P46821_MAP1B	P46821	MAP1B	BLCA, PRAD
P46926_GNPDA1	P46926	GNPDA1	BLCA, KIRC
P46939_UTRN	P46939	UTRN	BLCA, LUSC, LUSQ, OV
P46952_HAAO	P46952	HAAO	BLCA, KIRC, LUSQ, OV, PRAD
P46976_GYG1	P46976	GYG1	BLCA
P47224_RABIF	P47224	RABIF	BLCA, BRCA, LUAD, LUSC, LUSQ, OV, PRAD, STAD
P47755_CAPZA2	P47755	CAPZA2	BLCA
P47813_EIF1AX	P47813	EIF1AX	BLCA
P47974_ZFP36L2	P47974	ZFP36L2	BLCA
P48059_LIMS1	P48059	LIMS1	BLCA, LUSC, LUSQ, OV, PRAD
P48163_ME1	P48163	ME1	BLCA
P48200_IREB2	P48200	IREB2	BLCA, OV
P48426_PIP4K2A	P48426	PIP4K2A	BLCA
P48436_SOX9	P48436	SOX9	BLCA
P48444_ARCN1	P48444	ARCN1	BLCA, LUSQ, OV
P48539_PCP4	P48539	PCP4	BLCA, BRCA, LUSC, PRAD
P48553_TRAPPC10	P48553	TRAPPC10	BLCA, LIHC, OV
P48634_PRRC2A	P48634	PRRC2A	BLCA, BRCA, HNSC, LUAD, LUSC, LUSQ
P48651_PTDSS1	P48651	PTDSS1	BLCA, LUSC, LUSQ
P48681_NES	P48681	NES	BLCA, BRCA, LIHC, LUSC, LUSQ
P48728_AMT	P48728	AMT	BLCA, KIRC, LIHC
P49005_POLD2	P49005	POLD2	BLCA, BRCA, LUSC, LUSQ
P49006_MARCKSL1	P49006	MARCKSL1	BLCA, KIRC, LUSC
P49189_ALDH9A1	P49189	ALDH9A1	BLCA, KIRC, LIHC
P49207_RPL34	P49207	RPL34	BLCA, OV
P49321_NASP	P49321	NASP	BLCA, LUSC, LUSQ
P49327_FASN	P49327	FASN	BLCA, OV
P49366_DHPS	P49366	DHPS	BLCA, LUSC, LUSQ, PRAD
P49419_ALDH7A1	P49419	ALDH7A1	BLCA, BRCA, KIRC, LIHC, STAD
P49585_PCYT1A	P49585	PCYT1A	BLCA, BRCA
P49643_PRIM2	P49643	PRIM2	BLCA, BRCA, COAD, LUSC
P49711_CTCF	P49711	CTCF	BLCA, LUSC
P49736_MCM2	P49736	MCM2	BLCA, BRCA, KIRC, LIHC, LUSC, LUSQ, OV, PRAD, STAD
P49750_YLPM1	P49750	YLPM1	BLCA, BRCA, LIHC, LUSQ
P49753_ACOT2	P49753	ACOT2	BLCA, COAD, KIRC, LUSC, OV
P49768_PSEN1	P49768	PSEN1	BLCA, LIHC, LUAD, LUSC
P49792_RANBP2	P49792	RANBP2	BLCA, LUSC, LUSQ
P49815_TSC2	P49815	TSC2	BLCA, BRCA, LIHC
P49848_TAF6	P49848	TAF6	BLCA, BRCA, LUSC
P49908_SELENOP	P49908	SELENOP	BLCA, BRCA
P49915_GMPS	P49915	GMPS	BLCA, BRCA, KIRC, LIHC, LUSC, LUSQ, OV
P49916_LIG3	P49916	LIG3	BLCA, LUSC, LUSQ, PRAD
P49959_MRE11	P49959	MRE11	BLCA, KIRC, LUSC, LUSQ, PRAD
P49961_ENTPD1	P49961	ENTPD1	BLCA, KIRC, LUSC, PRAD
P50148_GNAQ	P50148	GNAQ	BLCA, BRCA, LUSC, LUSQ
P50225_SULT1A1	P50225	SULT1A1	BLCA, LIHC, LUSC, LUSQ
P50613_CDK7	P50613	CDK7	BLCA
P50747_HLCS	P50747	HLCS	BLCA, LUSC, LUSQ, UCEC
P50748_KNTC1	P50748	KNTC1	BLCA, LUAD
P50750_CDK9	P50750	CDK9	BLCA, LUAD, LUSC, LUSQ
P50895_BCAM	P50895	BCAM	BLCA, COAD, LUAD, LUSC, LUSQ
P50993_ATP1A2	P50993	ATP1A2	BLCA, KIRC
P51003_PAPOLA	P51003	PAPOLA	BLCA, LIHC, LUSC, LUSQ, UCEC
P51116_FXR2	P51116	FXR2	BLCA, LUSQ
P51124_GZMM	P51124	GZMM	BLCA, LUSC
P51151_RAB9A	P51151	RAB9A	BLCA
P51161_FABP6	P51161	FABP6	BLCA, BRCA
P51178_PLCD1	P51178	PLCD1	BLCA, BRCA, COAD, KIRC, LUSC, OV, PRAD
P51571_SSR4	P51571	SSR4	BLCA, LUSC, LUSQ, OV
P51575_P2RX1	P51575	P2RX1	BLCA, COAD, LUAD, LUSQ
P51606_RENBP	P51606	RENBP	BLCA, KIRC, LUSQ
P51608_MECP2	P51608	MECP2	BLCA, LUSC, OV
P51659_HSD17B4	P51659	HSD17B4	BLCA, KIRC, LUSQ, OV
P51692_STAT5B	P51692	STAT5B	BLCA, BRCA, OV
P51693_APLP1	P51693	APLP1	BLCA, LUSC, LUSQ
P51826_AFF3	P51826	AFF3	BLCA, BRCA, COAD, LUSC, LUSQ
P51854_TKTL1	P51854	TKTL1	BLCA, BRCA, LUSQ
P51858_HDGF	P51858	HDGF	BLCA, OV
P51884_LUM	P51884	LUM	BLCA, BRCA, COAD, LUAD, LUSC, LUSQ, OV, PRAD
P51888_PRELP	P51888	PRELP	BLCA, COAD, LUSC, LUSQ, OV
P51911_CNN1	P51911	CNN1	BLCA, LUSC, OV, PRAD
P52272_HNRNPM	P52272	HNRNPM	BLCA, LUSC
P52292_KPNA2	P52292	KPNA2	BLCA, KIRC, LIHC, LUAD, LUSC, LUSQ, OV
P52298_NCBP2	P52298	NCBP2	BLCA, LUSC
P52434_POLR2H	P52434	POLR2H	BLCA, LUSC
P52435_POLR2J	P52435	POLR2J	BLCA, LIHC, LUSC, LUSQ
P52597_HNRNPF	P52597	HNRNPF	BLCA, LUSC, PRAD
P52701_MSH6	P52701	MSH6	BLCA, LUSC, LUSQ, PRAD, UCEC
P52756_RBM5	P52756	RBM5	BLCA, LUSQ, UCEC
P52815_MRPL12	P52815	MRPL12	BLCA
P52823_STC1	P52823	STC1	BLCA
P52943_CRIP2	P52943	CRIP2	BLCA, LUSC, LUSQ
P53367_ARFIP1	P53367	ARFIP1	BLCA
P53396_ACLY	P53396	ACLY	BLCA, BRCA, KIRC
P53677_AP3M2	P53677	AP3M2	BLCA, COAD, LUSQ, PRAD
P53701_HCCS	P53701	HCCS	BLCA, LUSC, LUSQ, OV
P53708_ITGA8	P53708	ITGA8	BLCA, BRCA, LUAD, LUSC, LUSQ, OV, PRAD
P53801_PTTG1IP	P53801	PTTG1IP	BLCA, BRCA, COAD, LUSC, OV
P53814_SMTN	P53814	SMTN	BLCA, BRCA, PRAD
P54105_CLNS1A	P54105	CLNS1A	BLCA, LUSC
P54108_CRISP3	P54108	CRISP3	BLCA, LUAD, PRAD
P54252_ATXN3	P54252	ATXN3	BLCA, LIHC, LUSC
P54289_CACNA2D1	P54289	CACNA2D1	BLCA, OV, PRAD
P54317_PNLIPRP2	P54317	PNLIPRP2	BLCA, BRCA, LUSQ, OV
P54753_EPHB3	P54753	EPHB3	BLCA, LIHC, LUSC, LUSQ
P54803_GALC	P54803	GALC	BLCA
P54922_ADPRH	P54922	ADPRH	BLCA, BRCA, LUSC, UCEC
P55058_PLTP	P55058	PLTP	BLCA, KIRC, LIHC
P55081_MFAP1	P55081	MFAP1	BLCA, LIHC, LUSC, PRAD
P55083_MFAP4	P55083	MFAP4	BLCA, LUSC, OV, PRAD
P55145_MANF	P55145	MANF	BLCA, LUSQ, OV
P55212_CASP6	P55212	CASP6	BLCA, HNSC, OV
P55268_LAMB2	P55268	LAMB2	BLCA, LUAD, LUSC, LUSQ, OV, PRAD
P55290_CDH13	P55290	CDH13	BLCA, BRCA, COAD, KIRC, LIHC, LUSC, LUSQ, OV
P55774_CCL18	P55774	CCL18	BLCA
P55899_FCGRT	P55899	FCGRT	BLCA, LUSC, OV
P55957_BID	P55957	BID	BLCA, BRCA, KIRC, OV
P56199_ITGA1	P56199	ITGA1	BLCA, LUAD, LUSC, LUSQ
P56556_NDUFA6	P56556	NDUFA6	BLCA, BRCA, KIRC, LUSQ
P56937_HSD17B7	P56937	HSD17B7	BLCA, COAD
P56945_BCAR1	P56945	BCAR1	BLCA
P57105_SYNJ2BP	P57105	SYNJ2BP	BLCA, STAD
P57723_PCBP4	P57723	PCBP4	BLCA
P57735_RAB25	P57735	RAB25	BLCA, BRCA, KIRC, OV
P58335_ANTXR2	P58335	ANTXR2	BLCA, BRCA
P59768_GNG2	P59768	GNG2	BLCA, BRCA, COAD, LUSQ
P60033_CD81	P60033	CD81	BLCA, BRCA, LUAD, LUSQ, OV
P60059_SEC61G	P60059	SEC61G	BLCA, LUSC, LUSQ
P60201_PLP1	P60201	PLP1	BLCA, BRCA, COAD, PRAD, STAD
P60468_SEC61B	P60468	SEC61B	BLCA, BRCA, LIHC, OV
P60510_PPP4C	P60510	PPP4C	BLCA
P60602_ROMO1	P60602	ROMO1	BLCA, KIRC, LUSQ
P60604_UBE2G2	P60604	UBE2G2	BLCA
P60660_MYL6	P60660	MYL6	BLCA, LUSC, PRAD
P60673_PFN3	P60673	PFN3	BLCA, LUSQ, OV
P60709_ACTB	P60709	ACTB	BLCA, PRAD
P60981_DSTN	P60981	DSTN	BLCA, OV
P61289_PSME3	P61289	PSME3	BLCA, BRCA, LIHC, LUSC, LUSQ, OV
P61326_MAGOH	P61326	MAGOH	BLCA, LUSC
P61601_NCALD	P61601	NCALD	BLCA, LUSC, LUSQ
P61764_STXBP1	P61764	STXBP1	BLCA, LIHC, LUSQ, OV, PRAD
P61916_NPC2	P61916	NPC2	BLCA, KIRC, LIHC
P62070_RRAS2	P62070	RRAS2	BLCA, KIRC, LUSC, OV, PRAD
P62081_RPS7	P62081	RPS7	BLCA
P62253_UBE2G1	P62253	UBE2G1	BLCA, BRCA, OV
P62266_RPS23	P62266	RPS23	BLCA, OV
P62306_SNRPF	P62306	SNRPF	BLCA, LUSC
P62314_SNRPD1	P62314	SNRPD1	BLCA
P62316_SNRPD2	P62316	SNRPD2	BLCA, LUSC
P62699_YPEL5	P62699	YPEL5	BLCA, LUSC, PRAD
P62736_ACTA2	P62736	ACTA2	BLCA, LUSC, OV, PRAD
P62805_HIST1H4A	P62805	HIST1H4A	BLCA, LUSC
P62820_RAB1A	P62820	RAB1A	BLCA
P62826_RAN	P62826	RAN	BLCA, LUSC
P62834_RAP1A	P62834	RAP1A	BLCA, LUSC, OV
P62854_RPS26	P62854	RPS26	BLCA
P62873_GNB1	P62873	GNB1	BLCA, OV
P62875_POLR2L	P62875	POLR2L	BLCA, BRCA, LIHC, LUAD, LUSC, STAD
P63096_GNAI1	P63096	GNAI1	BLCA, BRCA, COAD
P63165_SUMO1	P63165	SUMO1	BLCA, LUAD
P63173_RPL38	P63173	RPL38	BLCA
P63261_ACTG1	P63261	ACTG1	BLCA, LUSC, LUSQ
P63267_ACTG2	P63267	ACTG2	BLCA, LUSQ
P63272_SUPT4H1	P63272	SUPT4H1	BLCA, BRCA, LIHC, LUSC
P67809_YBX1	P67809	YBX1	BLCA, OV
P67936_TPM4	P67936	TPM4	BLCA, PRAD
P68104_EEF1A1	P68104	EEF1A1	BLCA, LUAD, LUSC, OV
P78310_CXADR	P78310	CXADR	BLCA, BRCA, HNSC, LUSQ, OV, PRAD
P78332_RBM6	P78332	RBM6	BLCA, BRCA
P78346_RPP30	P78346	RPP30	BLCA, COAD, KIRC, LIHC, LUSQ
P78527_PRKDC	P78527	PRKDC	BLCA, LUSC, LUSQ, OV
P78536_ADAM17	P78536	ADAM17	BLCA, COAD
P78539_SRPX	P78539	SRPX	BLCA, COAD, LUSQ, OV
P78563_ADARB1	P78563	ADARB1	BLCA, LUSQ
P82094_TMF1	P82094	TMF1	BLCA, BRCA, LIHC, LUAD, LUSQ
P82664_MRPS10	P82664	MRPS10	BLCA, BRCA, KIRC, PRAD
P82673_MRPS35	P82673	MRPS35	BLCA, BRCA, KIRC, LUSC, LUSQ
P82921_MRPS21	P82921	MRPS21	BLCA, KIRC, LUSC, LUSQ
P83876_TXNL4A	P83876	TXNL4A	BLCA, BRCA, LIHC
P83881_RPL36A	P83881	RPL36A	BLCA
P83916_CBX1	P83916	CBX1	BLCA, LUSC, OV
P84022_SMAD3	P84022	SMAD3	BLCA, LUAD, STAD
P84090_ERH	P84090	ERH	BLCA
P84103_SRSF3	P84103	SRSF3	BLCA, STAD
P84157_MXRA7	P84157	MXRA7	BLCA, KIRC, OV, PRAD
P85037_FOXK1	P85037	FOXK1	BLCA, LUAD, LUSC, PRAD, UCEC
P98160_HSPG2	P98160	HSPG2	BLCA, LUAD, LUSC, PRAD
Q00341_HDLBP	Q00341	HDLBP	BLCA, BRCA, LUAD, LUSQ, OV
Q00403_GTF2B	Q00403	GTF2B	BLCA, LUSC
Q00577_PURA	Q00577	PURA	BLCA, LUSC, OV
Q00978_IRF9	Q00978	IRF9	BLCA, KIRC, LUSQ
Q01082_SPTBN1	Q01082	SPTBN1	BLCA, BRCA, LUAD, LUSC, LUSQ, OV
Q01105_SET	Q01105	SET	BLCA
Q01469_FABP5	Q01469	FABP5	BLCA, KIRC, LIHC, PRAD
Q01581_HMGCS1	Q01581	HMGCS1	BLCA, LUSC, OV
Q01650_SLC7A5	Q01650	SLC7A5	BLCA, BRCA, COAD, LUAD, LUSC, LUSQ
Q01740_FMO1	Q01740	FMO1	BLCA, KIRC
Q01780_EXOSC10	Q01780	EXOSC10	BLCA, KIRC
Q01955_COL4A3	Q01955	COL4A3	BLCA, LIHC, LUSC, LUSQ, OV
Q01995_TAGLN	Q01995	TAGLN	BLCA, OV, PRAD
Q02040_AKAP17A	Q02040	AKAP17A	BLCA, PRAD
Q02083_NAAA	Q02083	NAAA	BLCA, BRCA, LIHC
Q02218_OGDH	Q02218	OGDH	BLCA, KIRC, STAD
Q02252_ALDH6A1	Q02252	ALDH6A1	BLCA, COAD, KIRC, OV, STAD
Q02487_DSC2	Q02487	DSC2	BLCA, LUSC, LUSQ, OV
Q02790_FKBP4	Q02790	FKBP4	BLCA, LUSC, LUSQ
Q02809_PLOD1	Q02809	PLOD1	BLCA, BRCA, COAD, KIRC, LUSC, LUSQ, OV, PRAD, STAD
Q02817_MUC2	Q02817	MUC2	BLCA, LUSQ, PRAD
Q02952_AKAP12	Q02952	AKAP12	BLCA, LUAD, LUSC, LUSQ, OV
Q02985_CFHR3	Q02985	CFHR3	BLCA, BRCA, PRAD
Q03135_CAV1	Q03135	CAV1	BLCA, BRCA, COAD, KIRC, LUAD, LUSC, LUSQ, OV, PRAD
Q03405_PLAUR	Q03405	PLAUR	BLCA, BRCA, COAD, OV, STAD, UCEC
Q03426_MVK	Q03426	MVK	BLCA, KIRC, LIHC, LUSC, LUSQ
Q03519_TAP2	Q03519	TAP2	BLCA, BRCA, LUSQ, UCEC
Q03692_COL10A1	Q03692	COL10A1	BLCA, LUSQ, STAD
Q03701_CEBPZ	Q03701	CEBPZ	BLCA, BRCA, LUAD, LUSC, LUSQ, PRAD, STAD
Q04695_KRT17	Q04695	KRT17	BLCA, KIRC, LUSQ, OV, PRAD, STAD
Q04724_TLE1	Q04724	TLE1	BLCA, KIRC, LUSC, LUSQ
Q04726_TLE3	Q04726	TLE3	BLCA, BRCA, KIRC, LUSC, LUSQ, OV
Q04756_HGFAC	Q04756	HGFAC	BLCA, KIRC, LUSC, LUSQ
Q04912_MST1R	Q04912	MST1R	BLCA, BRCA, LUSQ, STAD
Q05048_CSTF1	Q05048	CSTF1	BLCA, BRCA, KIRC, LUSC, PRAD
Q05519_SRSF11	Q05519	SRSF11	BLCA, LUSC, PRAD, STAD
Q05682_CALD1	Q05682	CALD1	BLCA, OV, PRAD
Q05707_COL14A1	Q05707	COL14A1	BLCA, LUSC, OV, PRAD
Q06203_PPAT	Q06203	PPAT	BLCA, BRCA, KIRC, LUAD, LUSQ
Q06210_GFPT1	Q06210	GFPT1	BLCA, BRCA, LUAD, LUSC, OV
Q06278_AOX1	Q06278	AOX1	BLCA, KIRC, LIHC
Q06546_GABPA	Q06546	GABPA	BLCA, LUSC
Q06787_FMR1	Q06787	FMR1	BLCA, HNSC
Q07092_COL16A1	Q07092	COL16A1	BLCA, OV
Q07352_ZFP36L1	Q07352	ZFP36L1	BLCA, COAD, LUSC, LUSQ
Q07507_DPT	Q07507	DPT	BLCA, BRCA, COAD, LUSC, LUSQ, OV, PRAD
Q07817_BCL2L1	Q07817	BCL2L1	BLCA, COAD, KIRC, LUSC
Q07889_SOS1	Q07889	SOS1	BLCA
Q07954_LRP1	Q07954	LRP1	BLCA, BRCA, LUSC, OV
Q07955_SRSF1	Q07955	SRSF1	BLCA, PRAD
Q08174_PCDH1	Q08174	PCDH1	BLCA, BRCA, LUSC, LUSQ, OV
Q08257_CRYZ	Q08257	CRYZ	BLCA, KIRC
Q08378_GOLGA3	Q08378	GOLGA3	BLCA
Q08426_EHHADH	Q08426	EHHADH	BLCA, BRCA, KIRC
Q08499_PDE4D	Q08499	PDE4D	BLCA, BRCA, PRAD, STAD
Q08623_PUDP	Q08623	PUDP	BLCA
Q08945_SSRP1	Q08945	SSRP1	BLCA, BRCA, LUSC
Q08J23_NSUN2	Q08J23	NSUN2	BLCA, BRCA, KIRC, LUSC, LUSQ, PRAD
Q09013_DMPK	Q09013	DMPK	BLCA, BRCA, LUSQ, PRAD
Q09019_DMWD	Q09019	DMWD	BLCA, BRCA, LUSQ
Q09028_RBBP4	Q09028	RBBP4	BLCA, LUSC
Q09328_MGAT5	Q09328	MGAT5	BLCA, BRCA, COAD
Q09472_EP300	Q09472	EP300	BLCA, LIHC, LUSQ
Q09666_AHNAK	Q09666	AHNAK	BLCA, KIRC, LUSQ
Q0IIM8_TBC1D8B	Q0IIM8	TBC1D8B	BLCA, LUSQ
Q0VDF9_HSPA14	Q0VDF9	HSPA14	BLCA, LUAD, LUSC, LUSQ, OV, PRAD
Q0VF96_CGNL1	Q0VF96	CGNL1	BLCA, COAD, KIRC
Q0ZGT2_NEXN	Q0ZGT2	NEXN	BLCA, LUSC, PRAD
Q10471_GALNT2	Q10471	GALNT2	BLCA, BRCA, LUSQ
Q10472_GALNT1	Q10472	GALNT1	BLCA, BRCA, LUSQ
Q10588_BST1	Q10588	BST1	BLCA
Q11206_ST3GAL4	Q11206	ST3GAL4	BLCA, BRCA
Q12756_KIF1A	Q12756	KIF1A	BLCA, LUSC, LUSQ, OV, PRAD
Q12770_SCAP	Q12770	SCAP	BLCA, BRCA
Q12789_GTF3C1	Q12789	GTF3C1	BLCA, LUSC
Q12805_EFEMP1	Q12805	EFEMP1	BLCA, STAD
Q12824_SMARCB1	Q12824	SMARCB1	BLCA, LIHC, LUSC
Q12830_BPTF	Q12830	BPTF	BLCA, BRCA, LUSC
Q12846_STX4	Q12846	STX4	BLCA, BRCA
Q12851_MAP4K2	Q12851	MAP4K2	BLCA, OV
Q12857_NFIA	Q12857	NFIA	BLCA
Q12860_CNTN1	Q12860	CNTN1	BLCA, COAD, KIRC, LUSQ, PRAD
Q12889_OVGP1	Q12889	OVGP1	BLCA
Q12893_TMEM115	Q12893	TMEM115	BLCA, LUSQ
Q12906_ILF3	Q12906	ILF3	BLCA
Q12962_TAF10	Q12962	TAF10	BLCA, LUSQ
Q12972_PPP1R8	Q12972	PPP1R8	BLCA, BRCA, LIHC, LUSQ
Q12983_BNIP3	Q12983	BNIP3	BLCA, LUSQ, UCEC
Q12986_NFX1	Q12986	NFX1	BLCA, LUSC
Q12999_TSPAN31	Q12999	TSPAN31	BLCA
Q13009_TIAM1	Q13009	TIAM1	BLCA, BRCA, LUSC
Q13042_CDC16	Q13042	CDC16	BLCA, COAD, LUSC, LUSQ
Q13085_ACACA	Q13085	ACACA	BLCA, BRCA, LUSC, LUSQ
Q13123_IK	Q13123	IK	BLCA, KIRC, LUSC, LUSQ
Q13136_PPFIA1	Q13136	PPFIA1	BLCA, BRCA
Q13185_CBX3	Q13185	CBX3	BLCA, LUSC, STAD
Q13201_MMRN1	Q13201	MMRN1	BLCA, BRCA
Q13206_DDX10	Q13206	DDX10	BLCA, LIHC, LUSQ, PRAD
Q13217_DNAJC3	Q13217	DNAJC3	BLCA, BRCA, LUSC
Q13228_SELENBP1	Q13228	SELENBP1	BLCA, KIRC, LUSC, LUSQ, OV, PRAD, STAD
Q13242_SRSF9	Q13242	SRSF9	BLCA, LUSC
Q13243_SRSF5	Q13243	SRSF5	BLCA, BRCA, LUSQ
Q13247_SRSF6	Q13247	SRSF6	BLCA, BRCA, LUSC, OV
Q13263_TRIM28	Q13263	TRIM28	BLCA, LIHC, LUSC, PRAD
Q13277_STX3	Q13277	STX3	BLCA, BRCA, KIRC
Q13283_G3BP1	Q13283	G3BP1	BLCA, LUSC, PRAD
Q13286_CLN3	Q13286	CLN3	BLCA, BRCA, LUSQ
Q13303_KCNAB2	Q13303	KCNAB2	BLCA, KIRC
Q13308_PTK7	Q13308	PTK7	BLCA, BRCA
Q13310_PABPC4	Q13310	PABPC4	BLCA, LUAD, LUSC, LUSQ, OV
Q13332_PTPRS	Q13332	PTPRS	BLCA, LUSQ
Q13336_SLC14A1	Q13336	SLC14A1	BLCA, BRCA, LUSQ
Q13361_MFAP5	Q13361	MFAP5	BLCA, LUSQ, OV
Q13395_TARBP1	Q13395	TARBP1	BLCA, BRCA, LIHC, LUSQ
Q13405_MRPL49	Q13405	MRPL49	BLCA, BRCA, KIRC
Q13416_ORC2	Q13416	ORC2	BLCA, BRCA, LUSQ, OV
Q13418_ILK	Q13418	ILK	BLCA, BRCA, LUSC, LUSQ, OV, PRAD
Q13424_SNTA1	Q13424	SNTA1	BLCA, LUSC, LUSQ
Q13425_SNTB2	Q13425	SNTB2	BLCA, LUAD, LUSC, LUSQ, OV, PRAD
Q13426_XRCC4	Q13426	XRCC4	BLCA, LIHC, STAD
Q13427_PPIG	Q13427	PPIG	BLCA, BRCA, LUAD, LUSC, STAD
Q13435_SF3B2	Q13435	SF3B2	BLCA, PRAD
Q13438_OS9	Q13438	OS9	BLCA, BRCA, OV, PRAD
Q13439_GOLGA4	Q13439	GOLGA4	BLCA, KIRC, LUAD, LUSQ, PRAD
Q13449_LSAMP	Q13449	LSAMP	BLCA, BRCA, OV
Q13464_ROCK1	Q13464	ROCK1	BLCA
Q13469_NFATC2	Q13469	NFATC2	BLCA, LUSQ
Q13470_TNK1	Q13470	TNK1	BLCA
Q13491_GPM6B	Q13491	GPM6B	BLCA, BRCA, COAD, LUAD
Q13523_PRPF4B	Q13523	PRPF4B	BLCA, BRCA, LUSC
Q13541_EIF4EBP1	Q13541	EIF4EBP1	BLCA, HNSC, KIRC, LUSC, LUSQ
Q13546_RIPK1	Q13546	RIPK1	BLCA, BRCA, HNSC, LUSQ, OV
Q13554_CAMK2B	Q13554	CAMK2B	BLCA, PRAD
Q13555_CAMK2G	Q13555	CAMK2G	BLCA, BRCA, LUSC, PRAD
Q13557_CAMK2D	Q13557	CAMK2D	BLCA
Q13573_SNW1	Q13573	SNW1	BLCA
Q13574_DGKZ	Q13574	DGKZ	BLCA, BRCA, KIRC, LUSC
Q13576_IQGAP2	Q13576	IQGAP2	BLCA, KIRC, STAD
Q13586_STIM1	Q13586	STIM1	BLCA, BRCA, LUSC
Q13601_KRR1	Q13601	KRR1	BLCA, COAD, LIHC, LUAD, LUSC, LUSQ, PRAD
Q13610_PWP1	Q13610	PWP1	BLCA, KIRC, LUSC, PRAD
Q13618_CUL3	Q13618	CUL3	BLCA, BRCA, KIRC, LIHC, LUSC, OV, STAD
Q13641_TPBG	Q13641	TPBG	BLCA, LUSQ, OV, STAD
Q13642_FHL1	Q13642	FHL1	BLCA, LUAD, LUSC, LUSQ, OV, PRAD
Q13671_RIN1	Q13671	RIN1	BLCA, BRCA, HNSC
Q13683_ITGA7	Q13683	ITGA7	BLCA, LUSC, LUSQ, OV, PRAD
Q13685_AAMP	Q13685	AAMP	BLCA
Q13686_ALKBH1	Q13686	ALKBH1	BLCA, OV
Q13740_ALCAM	Q13740	ALCAM	BLCA, KIRC, STAD
Q13753_LAMC2	Q13753	LAMC2	BLCA, LUAD, LUSC, OV
Q13795_ARFRP1	Q13795	ARFRP1	BLCA, LUSC, LUSQ, OV, PRAD
Q13835_PKP1	Q13835	PKP1	BLCA, KIRC, LUSC, LUSQ
Q13884_SNTB1	Q13884	SNTB1	BLCA, LUSC, LUSQ, PRAD, STAD
Q13887_KLF5	Q13887	KLF5	BLCA, BRCA
Q13895_BYSL	Q13895	BYSL	BLCA, LUSC, LUSQ, UCEC
Q13905_RAPGEF1	Q13905	RAPGEF1	BLCA, KIRC, LUSC, LUSQ
Q13907_IDI1	Q13907	IDI1	BLCA, KIRC, LUSC, LUSQ
Q13976_PRKG1	Q13976	PRKG1	BLCA, LIHC, LUSC, LUSQ, OV, PRAD
Q14031_COL4A6	Q14031	COL4A6	BLCA, PRAD
Q14103_HNRNPD	Q14103	HNRNPD	BLCA, LUSC
Q14112_NID2	Q14112	NID2	BLCA, KIRC, LIHC, LUSC, OV, PRAD
Q14117_DPYS	Q14117	DPYS	BLCA, BRCA, KIRC, LIHC
Q14118_DAG1	Q14118	DAG1	BLCA, LUSC, LUSQ, OV
Q14137_BOP1	Q14137	BOP1	BLCA, BRCA, KIRC, LUSC, LUSQ, OV, STAD
Q14141_SEPT6	Q14141	SEPT6	BLCA, KIRC
Q14145_KEAP1	Q14145	KEAP1	BLCA, BRCA
Q14151_SAFB2	Q14151	SAFB2	BLCA
Q14181_POLA2	Q14181	POLA2	BLCA, LUSC
Q14195_DPYSL3	Q14195	DPYSL3	BLCA, LUSQ, PRAD, STAD
Q14197_MRPL58	Q14197	MRPL58	BLCA, PRAD
Q14202_ZMYM3	Q14202	ZMYM3	BLCA, BRCA, COAD, UCEC
Q14244_MAP7	Q14244	MAP7	BLCA, LUAD, LUSC
Q14289_PTK2B	Q14289	PTK2B	BLCA, LUSQ
Q14314_FGL2	Q14314	FGL2	BLCA, BRCA, KIRC
Q14315_FLNC	Q14315	FLNC	BLCA, PRAD
Q14353_GAMT	Q14353	GAMT	BLCA, BRCA, KIRC
Q14397_GCKR	Q14397	GCKR	BLCA, LIHC, LUSC, PRAD
Q14435_GALNT3	Q14435	GALNT3	BLCA, BRCA, LUSC, LUSQ, OV
Q14451_GRB7	Q14451	GRB7	BLCA, BRCA, KIRC, LUSC, LUSQ
Q14498_RBM39	Q14498	RBM39	BLCA, BRCA, LUSC
Q14508_WFDC2	Q14508	WFDC2	BLCA, COAD, PRAD
Q14515_SPARCL1	Q14515	SPARCL1	BLCA, KIRC, LUSC, PRAD, STAD
Q14527_HLTF	Q14527	HLTF	BLCA, BRCA
Q14534_SQLE	Q14534	SQLE	BLCA, BRCA, COAD
Q14562_DHX8	Q14562	DHX8	BLCA, HNSC, LUSC, LUSQ
Q14566_MCM6	Q14566	MCM6	BLCA, BRCA, LIHC, LUAD, LUSC, LUSQ, OV
Q14571_ITPR2	Q14571	ITPR2	BLCA, BRCA, KIRC, LUSC, LUSQ, OV
Q14574_DSC3	Q14574	DSC3	BLCA, LUSQ, OV
Q14624_ITIH4	Q14624	ITIH4	BLCA, KIRC
Q14642_INPP5A	Q14642	INPP5A	BLCA, BRCA, KIRC, LUSQ, OV
Q14644_RASA3	Q14644	RASA3	BLCA
Q14653_IRF3	Q14653	IRF3	BLCA, KIRC
Q14657_LAGE3	Q14657	LAGE3	BLCA, BRCA
Q14667_KIAA0100	Q14667	KIAA0100	BLCA, BRCA, OV
Q14669_TRIP12	Q14669	TRIP12	BLCA, BRCA, KIRC
Q14676_MDC1	Q14676	MDC1	BLCA, BRCA, LIHC, LUSC, LUSQ, OV, STAD
Q14678_KANK1	Q14678	KANK1	BLCA, LUSC, PRAD
Q14680_MELK	Q14680	MELK	BLCA, BRCA, COAD, KIRC, LUAD, LUSQ
Q14689_DIP2A	Q14689	DIP2A	BLCA, BRCA, LUSC
Q14694_USP10	Q14694	USP10	BLCA, BRCA, UCEC
Q14696_MESD	Q14696	MESD	BLCA
Q14746_COG2	Q14746	COG2	BLCA
Q14789_GOLGB1	Q14789	GOLGB1	BLCA, BRCA, LUSQ, UCEC
Q14802_FXYD3	Q14802	FXYD3	BLCA, LUSC
Q14807_KIF22	Q14807	KIF22	BLCA, LUSC
Q14894_CRYM	Q14894	CRYM	BLCA, BRCA, KIRC, LIHC
Q14978_NOLC1	Q14978	NOLC1	BLCA, BRCA, LUAD, LUSQ, PRAD
Q14997_PSME4	Q14997	PSME4	BLCA, KIRC, LUSC, LUSQ
Q14BN4_SLMAP	Q14BN4	SLMAP	BLCA, BRCA, LIHC, PRAD
Q14CN2_CLCA4	Q14CN2	CLCA4	BLCA, BRCA
Q15007_WTAP	Q15007	WTAP	BLCA, BRCA, LIHC, STAD
Q15018_ABRAXAS2	Q15018	ABRAXAS2	BLCA
Q15021_NCAPD2	Q15021	NCAPD2	BLCA, KIRC, LUSC, LUSQ, OV
Q15025_TNIP1	Q15025	TNIP1	BLCA, BRCA, PRAD
Q15041_ARL6IP1	Q15041	ARL6IP1	BLCA, LIHC, UCEC
Q15042_RAB3GAP1	Q15042	RAB3GAP1	BLCA, OV, PRAD
Q15043_SLC39A14	Q15043	SLC39A14	BLCA, BRCA, LUSQ
Q15054_POLD3	Q15054	POLD3	BLCA, BRCA, LUSC
Q15057_ACAP2	Q15057	ACAP2	BLCA, BRCA, PRAD
Q15059_BRD3	Q15059	BRD3	BLCA
Q15061_WDR43	Q15061	WDR43	BLCA, LUSC, LUSQ, OV
Q15067_ACOX1	Q15067	ACOX1	BLCA, KIRC, LIHC, OV
Q15070_OXA1L	Q15070	OXA1L	BLCA, LUAD, LUSC, PRAD
Q15084_PDIA6	Q15084	PDIA6	BLCA, LUSQ, OV
Q15102_PAFAH1B3	Q15102	PAFAH1B3	BLCA, LUSC
Q15111_PLCL1	Q15111	PLCL1	BLCA, KIRC, OV
Q15118_PDK1	Q15118	PDK1	BLCA, KIRC, LUAD, LUSC, LUSQ, STAD
Q15119_PDK2	Q15119	PDK2	BLCA, KIRC
Q15124_PGM5	Q15124	PGM5	BLCA, LUSC, LUSQ, OV, PRAD
Q15139_PRKD1	Q15139	PRKD1	BLCA, LUSC
Q15147_PLCB4	Q15147	PLCB4	BLCA
Q15154_PCM1	Q15154	PCM1	BLCA, BRCA, KIRC, LUAD, LUSC
Q15170_TCEAL1	Q15170	TCEAL1	BLCA, KIRC
Q15223_NECTIN1	Q15223	NECTIN1	BLCA, LUSQ
Q15233_NONO	Q15233	NONO	BLCA, LUSC
Q15257_PTPA	Q15257	PTPA	BLCA, LUSQ
Q15262_PTPRK	Q15262	PTPRK	BLCA
Q15287_RNPS1	Q15287	RNPS1	BLCA
Q15291_RBBP5	Q15291	RBBP5	BLCA, LUSQ
Q15345_LRRC41	Q15345	LRRC41	BLCA, LUAD, LUSQ
Q15366_PCBP2	Q15366	PCBP2	BLCA, LUSC
Q15388_TOMM20	Q15388	TOMM20	BLCA, KIRC, LUSC, LUSQ
Q15392_DHCR24	Q15392	DHCR24	BLCA
Q15397_PUM3	Q15397	PUM3	BLCA, LUAD, LUSC, LUSQ
Q15399_TLR1	Q15399	TLR1	BLCA, PRAD
Q15404_RSU1	Q15404	RSU1	BLCA, LUSC, LUSQ, OV, PRAD
Q15418_RPS6KA1	Q15418	RPS6KA1	BLCA
Q15428_SF3A2	Q15428	SF3A2	BLCA, STAD
Q15438_CYTH1	Q15438	CYTH1	BLCA, BRCA
Q15645_TRIP13	Q15645	TRIP13	BLCA, LUSC
Q15746_MYLK	Q15746	MYLK	BLCA, BRCA, LUSC, LUSQ, OV, PRAD
Q15773_MLF2	Q15773	MLF2	BLCA, LUAD, LUSQ
Q15800_MSMO1	Q15800	MSMO1	BLCA, BRCA, LUSC, LUSQ
Q15848_ADIPOQ	Q15848	ADIPOQ	BLCA, BRCA, KIRC, LUSC, LUSQ, OV
Q15904_ATP6AP1	Q15904	ATP6AP1	BLCA, LIHC, LUSC, LUSQ, OV
Q15942_ZYX	Q15942	ZYX	BLCA, KIRC, LUSC, PRAD, STAD
Q16363_LAMA4	Q16363	LAMA4	BLCA, KIRC, LIHC, LUSC, LUSQ, PRAD
Q16540_MRPL23	Q16540	MRPL23	BLCA, KIRC, LUSC, LUSQ
Q16555_DPYSL2	Q16555	DPYSL2	BLCA, LUSC, LUSQ, OV
Q16585_SGCB	Q16585	SGCB	BLCA, LUSC, LUSQ, OV, PRAD
Q16594_TAF9	Q16594	TAF9	BLCA, BRCA, LIHC, LUSC, LUSQ, PRAD
Q16595_FXN	Q16595	FXN	BLCA, KIRC, PRAD
Q16619_CTF1	Q16619	CTF1	BLCA, BRCA
Q16625_OCLN	Q16625	OCLN	BLCA, KIRC, LUSQ, PRAD
Q16626_MEA1	Q16626	MEA1	BLCA, COAD, LIHC, LUSC
Q16629_SRSF7	Q16629	SRSF7	BLCA, LUSC
Q16630_CPSF6	Q16630	CPSF6	BLCA, LUSC
Q16637_SMN1	Q16637	SMN1	BLCA, BRCA, KIRC
Q16644_MAPKAPK3	Q16644	MAPKAPK3	BLCA, BRCA
Q16647_PTGIS	Q16647	PTGIS	BLCA, PRAD
Q16656_NRF1	Q16656	NRF1	BLCA, LUSQ
Q16658_FSCN1	Q16658	FSCN1	BLCA, COAD, KIRC, LUSQ
Q16663_CCL15	Q16663	CCL15	BLCA, OV
Q16706_MAN2A1	Q16706	MAN2A1	BLCA, BRCA, KIRC, OV
Q16720_ATP2B3	Q16720	ATP2B3	BLCA, PRAD
Q16762_TST	Q16762	TST	BLCA, KIRC, LUSC, PRAD
Q16773_KYAT1	Q16773	KYAT1	BLCA, LUAD
Q16775_HAGH	Q16775	HAGH	BLCA, KIRC, LIHC, LUSC, LUSQ, PRAD, STAD
Q16822_PCK2	Q16822	PCK2	BLCA, KIRC, OV
Q16831_UPP1	Q16831	UPP1	BLCA, BRCA
Q16853_AOC3	Q16853	AOC3	BLCA, BRCA, LUAD, LUSC, LUSQ, OV, PRAD
Q16873_LTC4S	Q16873	LTC4S	BLCA, LUAD, LUSC, STAD
Q16881_TXNRD1	Q16881	TXNRD1	BLCA
Q16890_TPD52L1	Q16890	TPD52L1	BLCA, LUSQ
Q17RC7_EXOC3L4	Q17RC7	EXOC3L4	BLCA, KIRC, OV, PRAD
Q17RN3_FAM98C	Q17RN3	FAM98C	BLCA, LUAD, STAD
Q17RW2_COL24A1	Q17RW2	COL24A1	BLCA, BRCA, LUSQ
Q29960_HLA-C	Q29960	HLA-C	BLCA
Q2KHT3_CLEC16A	Q2KHT3	CLEC16A	BLCA
Q2LD37_KIAA1109	Q2LD37	KIAA1109	BLCA, PRAD
Q2M389_WASHC4	Q2M389	WASHC4	BLCA, BRCA, KIRC, LUAD, LUSC, LUSQ, OV
Q2M3D2_EXOC3L2	Q2M3D2	EXOC3L2	BLCA, KIRC, LUSQ, UCEC
Q2NL82_TSR1	Q2NL82	TSR1	BLCA, KIRC, LUAD, LUSQ, UCEC
Q2PPJ7_RALGAPA2	Q2PPJ7	RALGAPA2	BLCA, KIRC, LUSC, OV
Q2TAA5_ALG11	Q2TAA5	ALG11	BLCA, LUSC, UCEC
Q2UY09_COL28A1	Q2UY09	COL28A1	BLCA, LIHC, OV
Q32P28_P3H1	Q32P28	P3H1	BLCA, BRCA, KIRC, OV, STAD
Q32P41_TRMT5	Q32P41	TRMT5	BLCA, COAD, LUSC, LUSQ, PRAD
Q330K2_NDUFAF6	Q330K2	NDUFAF6	BLCA, KIRC, PRAD
Q3KQU3_MAP7D1	Q3KQU3	MAP7D1	BLCA, OV
Q3MIR4_TMEM30B	Q3MIR4	TMEM30B	BLCA, LUSQ, PRAD
Q3ZCW2_LGALSL	Q3ZCW2	LGALSL	BLCA, BRCA, KIRC, LIHC, LUSC
Q460N5_PARP14	Q460N5	PARP14	BLCA
Q495W5_FUT11	Q495W5	FUT11	BLCA, BRCA
Q49AR2_C5orf22	Q49AR2	C5orf22	BLCA, LUSC, LUSQ
Q4G0J3_LARP7	Q4G0J3	LARP7	BLCA, BRCA, HNSC, LUSC, LUSQ, PRAD
Q4G148_GXYLT1	Q4G148	GXYLT1	BLCA, BRCA, LUSC, LUSQ, OV
Q4KMP7_TBC1D10B	Q4KMP7	TBC1D10B	BLCA, BRCA, LIHC, LUSC
Q4U2R6_MRPL51	Q4U2R6	MRPL51	BLCA, BRCA, LUSC, PRAD
Q4V339_CBWD6	Q4V339	CBWD6	BLCA, BRCA, LUSC
Q4V9L6_TMEM119	Q4V9L6	TMEM119	BLCA, LUSC, LUSQ
Q52LW3_ARHGAP29	Q52LW3	ARHGAP29	BLCA, OV
Q53F19_NCBP3	Q53F19	NCBP3	BLCA, LUAD, LUSC
Q53FA7_TP53I3	Q53FA7	TP53I3	BLCA, BRCA, OV, PRAD
Q53GD3_SLC44A4	Q53GD3	SLC44A4	BLCA, KIRC
Q53GG5_PDLIM3	Q53GG5	PDLIM3	BLCA, LIHC, LUSC, PRAD
Q53HC9_EIPR1	Q53HC9	EIPR1	BLCA
Q53S33_BOLA3	Q53S33	BOLA3	BLCA, KIRC, LUAD, LUSC, PRAD, STAD
Q53TN4_CYBRD1	Q53TN4	CYBRD1	BLCA, LUSC, LUSQ
Q562E7_WDR81	Q562E7	WDR81	BLCA, UCEC
Q56VL3_OCIAD2	Q56VL3	OCIAD2	BLCA, COAD, KIRC, LUSC, LUSQ, OV
Q58A45_PAN3	Q58A45	PAN3	BLCA, BRCA, PRAD
Q5BJH7_YIF1B	Q5BJH7	YIF1B	BLCA, BRCA, LUSQ
Q5BKT4_ALG10	Q5BKT4	ALG10	BLCA
Q5BKZ1_ZNF326	Q5BKZ1	ZNF326	BLCA, HNSC, LUSC, LUSQ
Q5EB52_MEST	Q5EB52	MEST	BLCA, PRAD, UCEC
Q5H8A4_PIGG	Q5H8A4	PIGG	BLCA, BRCA, LUSC, PRAD
Q5H9L2_TCEAL5	Q5H9L2	TCEAL5	BLCA
Q5JQC9_AKAP4	Q5JQC9	AKAP4	BLCA, BRCA, LUAD, PRAD
Q5JS37_NHLRC3	Q5JS37	NHLRC3	BLCA, KIRC, LUAD
Q5JTB6_PLAC9	Q5JTB6	PLAC9	BLCA, LUSC, LUSQ
Q5JTH9_RRP12	Q5JTH9	RRP12	BLCA, BRCA
Q5KU26_COLEC12	Q5KU26	COLEC12	BLCA, BRCA, COAD, LUSC, LUSQ
Q5M775_SPECC1	Q5M775	SPECC1	BLCA, BRCA, HNSC, LIHC, UCEC
Q5MIZ7_PPP4R3B	Q5MIZ7	PPP4R3B	BLCA, LIHC, LUAD, LUSC, LUSQ, PRAD
Q5PRF9_SAMD4B	Q5PRF9	SAMD4B	BLCA, LUSC, OV
Q5QJE6_DNTTIP2	Q5QJE6	DNTTIP2	BLCA, KIRC, LIHC, LUSQ, OV, PRAD
Q5R3F8_ELFN2	Q5R3F8	ELFN2	BLCA, OV, PRAD
Q5SRE7_PHYHD1	Q5SRE7	PHYHD1	BLCA, LIHC, LUSQ, OV, STAD
Q5SYB0_FRMPD1	Q5SYB0	FRMPD1	BLCA, BRCA, LUSC, PRAD
Q5T013_HYI	Q5T013	HYI	BLCA, OV
Q5T0F9_CC2D1B	Q5T0F9	CC2D1B	BLCA, BRCA
Q5T0W9_FAM83B	Q5T0W9	FAM83B	BLCA, BRCA, LUSQ
Q5T280_SPOUT1	Q5T280	SPOUT1	BLCA, BRCA, COAD, LIHC, LUSC
Q5T5C0_STXBP5	Q5T5C0	STXBP5	BLCA, LUAD, LUSQ
Q5T5X7_BEND3	Q5T5X7	BEND3	BLCA, COAD, KIRC, LUSQ
Q5T6F2_UBAP2	Q5T6F2	UBAP2	BLCA, LIHC, LUSC, OV, PRAD
Q5T7N2_L1TD1	Q5T7N2	L1TD1	BLCA, BRCA, COAD, LUAD, LUSC, LUSQ, OV, PRAD
Q5T8D3_ACBD5	Q5T8D3	ACBD5	BLCA, LIHC, LUSC
Q5T8P6_RBM26	Q5T8P6	RBM26	BLCA, KIRC, LUSC, LUSQ, PRAD
Q5T9A4_ATAD3B	Q5T9A4	ATAD3B	BLCA, BRCA, HNSC, LUAD, LUSC
Q5T9S5_CCDC18	Q5T9S5	CCDC18	BLCA
Q5TA45_INTS11	Q5TA45	INTS11	BLCA, LIHC, LUSC, LUSQ
Q5TA50_CPTP	Q5TA50	CPTP	BLCA, STAD
Q5TAQ9_DCAF8	Q5TAQ9	DCAF8	BLCA
Q5TBA9_FRY	Q5TBA9	FRY	BLCA, BRCA
Q5TEU4_NDUFAF5	Q5TEU4	NDUFAF5	BLCA, KIRC
Q5THJ4_VPS13D	Q5THJ4	VPS13D	BLCA
Q5TZA2_CROCC	Q5TZA2	CROCC	BLCA, BRCA, PRAD
Q5U649_C12orf60	Q5U649	C12orf60	BLCA, PRAD
Q5U651_RASIP1	Q5U651	RASIP1	BLCA, LUSC, LUSQ, PRAD
Q5UIP0_RIF1	Q5UIP0	RIF1	BLCA, LUSC, LUSQ, PRAD, STAD
Q5VST9_OBSCN	Q5VST9	OBSCN	BLCA, LUSC
Q5VSY0_GKAP1	Q5VSY0	GKAP1	BLCA, LUSC, OV
Q5VT79_ANXA8L1	Q5VT79	ANXA8L1	BLCA
Q5VTL8_PRPF38B	Q5VTL8	PRPF38B	BLCA, LUSQ, OV, UCEC
Q5VTR2_RNF20	Q5VTR2	RNF20	BLCA, BRCA, COAD, LUSC, LUSQ, OV
Q5VV41_ARHGEF16	Q5VV41	ARHGEF16	BLCA, LIHC, LUSC, LUSQ
Q5VV42_CDKAL1	Q5VV42	CDKAL1	BLCA, BRCA, LIHC, LUSC, LUSQ, OV, PRAD
Q5VVP1_SPATA31A6	Q5VVP1	SPATA31A6	BLCA, LUSC, LUSQ, OV
Q5VWJ9_SNX30	Q5VWJ9	SNX30	BLCA, KIRC, LIHC, PRAD
Q5VWW1_C1QL3	Q5VWW1	C1QL3	BLCA, BRCA
Q5VYY1_ANKRD22	Q5VYY1	ANKRD22	BLCA, LUSQ
Q5VZ89_DENND4C	Q5VZ89	DENND4C	BLCA, KIRC, LIHC, LUSC
Q5W0V3_FAM160B1	Q5W0V3	FAM160B1	BLCA, OV
Q63ZY3_KANK2	Q63ZY3	KANK2	BLCA, LUSC, LUSQ, OV, PRAD
Q658Y4_FAM91A1	Q658Y4	FAM91A1	BLCA
Q66K66_TMEM198	Q66K66	TMEM198	BLCA, BRCA, COAD, LUSC, LUSQ
Q66K79_CPZ	Q66K79	CPZ	BLCA, LUSC, LUSQ
Q66PJ3_ARL6IP4	Q66PJ3	ARL6IP4	BLCA, LUSC
Q676U5_ATG16L1	Q676U5	ATG16L1	BLCA, HNSC
Q687X5_STEAP4	Q687X5	STEAP4	BLCA, KIRC, LUSQ
Q68CP9_ARID2	Q68CP9	ARID2	BLCA, BRCA, LUSC, PRAD
Q68CZ1_RPGRIP1L	Q68CZ1	RPGRIP1L	BLCA, LUSC, LUSQ, OV, PRAD
Q68DK2_ZFYVE26	Q68DK2	ZFYVE26	BLCA, COAD, LIHC
Q68DQ2_CRYBG3	Q68DQ2	CRYBG3	BLCA, BRCA
Q69YZ2_TMEM200B	Q69YZ2	TMEM200B	BLCA, BRCA
Q6AI08_HEATR6	Q6AI08	HEATR6	BLCA, BRCA, PRAD
Q6DD88_ATL3	Q6DD88	ATL3	BLCA
Q6DKI1_RPL7L1	Q6DKI1	RPL7L1	BLCA, KIRC, LUSQ, PRAD, STAD
Q6EMK4_VASN	Q6EMK4	VASN	BLCA, LIHC, LUSC
Q6FHJ7_SFRP4	Q6FHJ7	SFRP4	BLCA, ESCA, LUAD, LUSC, LUSQ, PRAD, STAD
Q6FI81_CIAPIN1	Q6FI81	CIAPIN1	BLCA, BRCA, OV
Q6GMV3_PTRHD1	Q6GMV3	PTRHD1	BLCA, KIRC
Q6GYQ0_RALGAPA1	Q6GYQ0	RALGAPA1	BLCA, KIRC, LUSQ, PRAD
Q6I9Y2_THOC7	Q6I9Y2	THOC7	BLCA, LUSC
Q6IA69_NADSYN1	Q6IA69	NADSYN1	BLCA, LUAD, LUSC, LUSQ, OV, PRAD, UCEC
Q6IA86_ELP2	Q6IA86	ELP2	BLCA, LUAD, PRAD
Q6IN84_MRM1	Q6IN84	MRM1	BLCA, KIRC
Q6IQ20_NAPEPLD	Q6IQ20	NAPEPLD	BLCA, COAD
Q6IQ23_PLEKHA7	Q6IQ23	PLEKHA7	BLCA, KIRC, LIHC, OV, PRAD
Q6ISB3_GRHL2	Q6ISB3	GRHL2	BLCA, BRCA, PRAD
Q6JBY9_RCSD1	Q6JBY9	RCSD1	BLCA, KIRC
Q6KB66_KRT80	Q6KB66	KRT80	BLCA, OV
Q6KC79_NIPBL	Q6KC79	NIPBL	BLCA, KIRC, LIHC, LUSQ
Q6KCM7_SLC25A25	Q6KCM7	SLC25A25	BLCA, BRCA
Q6MZP7_LIN54	Q6MZP7	LIN54	BLCA, COAD, KIRC, LUSC, LUSQ, PRAD
Q6NTF9_RHBDD2	Q6NTF9	RHBDD2	BLCA, HNSC, LIHC, LUSC, PRAD
Q6NUK4_REEP3	Q6NUK4	REEP3	BLCA, BRCA, LUAD, LUSQ
Q6NUM9_RETSAT	Q6NUM9	RETSAT	BLCA, LUSQ, OV, PRAD, UCEC
Q6NUQ1_RINT1	Q6NUQ1	RINT1	BLCA, COAD, LUSC
Q6NW34_NEPRO	Q6NW34	NEPRO	BLCA, PRAD
Q6NXE6_ARMC6	Q6NXE6	ARMC6	BLCA, KIRC, UCEC
Q6NXG1_ESRP1	Q6NXG1	ESRP1	BLCA, BRCA, LUAD, LUSC, LUSQ, OV, PRAD
Q6NXT4_SLC30A6	Q6NXT4	SLC30A6	BLCA, BRCA, HNSC, LIHC, LUSQ, PRAD
Q6NYC1_JMJD6	Q6NYC1	JMJD6	BLCA, LIHC, LUAD, LUSC
Q6NZI2_CAVIN1	Q6NZI2	CAVIN1	BLCA, KIRC, LUAD, LUSC, LUSQ, OV, PRAD
Q6NZY4_ZCCHC8	Q6NZY4	ZCCHC8	BLCA, BRCA, LUSQ
Q6P1J9_CDC73	Q6P1J9	CDC73	BLCA, KIRC, LUSC, PRAD, UCEC
Q6P1M3_LLGL2	Q6P1M3	LLGL2	BLCA, KIRC, LUSQ, OV
Q6P3X3_TTC27	Q6P3X3	TTC27	BLCA, BRCA
Q6P4A8_PLBD1	Q6P4A8	PLBD1	BLCA, LIHC
Q6P589_TNFAIP8L2	Q6P589	TNFAIP8L2	BLCA
Q6P6B1_ERICH5	Q6P6B1	ERICH5	BLCA, LUSQ
Q6P6C2_ALKBH5	Q6P6C2	ALKBH5	BLCA, BRCA, LIHC, LUSC
Q6P996_PDXDC1	Q6P996	PDXDC1	BLCA, BRCA, LUAD, OV
Q6PCB0_VWA1	Q6PCB0	VWA1	BLCA, KIRC, LIHC, LUSC, PRAD
Q6PD62_CTR9	Q6PD62	CTR9	BLCA, LUSC, LUSQ, OV, PRAD
Q6PD74_AAGAB	Q6PD74	AAGAB	BLCA, LUAD, LUSC, LUSQ, PRAD
Q6PGP7_TTC37	Q6PGP7	TTC37	BLCA, UCEC
Q6PID6_TTC33	Q6PID6	TTC33	BLCA, BRCA, LIHC
Q6PIU2_NCEH1	Q6PIU2	NCEH1	BLCA, BRCA, OV, UCEC
Q6PJ69_TRIM65	Q6PJ69	TRIM65	BLCA, BRCA, LUSC
Q6PK04_CCDC137	Q6PK04	CCDC137	BLCA, OV
Q6PKG0_LARP1	Q6PKG0	LARP1	BLCA, BRCA, LUSC
Q6PL18_ATAD2	Q6PL18	ATAD2	BLCA, KIRC, LUSC
Q6PL24_TMED8	Q6PL24	TMED8	BLCA, LUSC, LUSQ
Q6QEF8_CORO6	Q6QEF8	CORO6	BLCA
Q6QNY0_BLOC1S3	Q6QNY0	BLOC1S3	BLCA, LUAD, STAD
Q6QNY1_BLOC1S2	Q6QNY1	BLOC1S2	BLCA, HNSC, UCEC
Q6RFH5_WDR74	Q6RFH5	WDR74	BLCA, COAD, LIHC, LUSC, OV, STAD
Q6STE5_SMARCD3	Q6STE5	SMARCD3	BLCA, LIHC, LUSQ
Q6SZW1_SARM1	Q6SZW1	SARM1	BLCA
Q6TFL3_CCDC171	Q6TFL3	CCDC171	BLCA, KIRC, LIHC, STAD
Q6UB35_MTHFD1L	Q6UB35	MTHFD1L	BLCA, KIRC, LIHC, LUSC, LUSQ, OV, PRAD
Q6UN15_FIP1L1	Q6UN15	FIP1L1	BLCA, UCEC
Q6UVK1_CSPG4	Q6UVK1	CSPG4	BLCA, KIRC, LIHC, LUSQ, PRAD
Q6UVY6_MOXD1	Q6UVY6	MOXD1	BLCA, BRCA, LUSQ, OV
Q6UW63_KDELC1	Q6UW63	KDELC1	BLCA, BRCA, LIHC
Q6UWE0_LRSAM1	Q6UWE0	LRSAM1	BLCA, LUSC
Q6UWY5_OLFML1	Q6UWY5	OLFML1	BLCA, LUAD, LUSC, LUSQ, OV
Q6UX04_CWC27	Q6UX04	CWC27	BLCA
Q6UXB8_PI16	Q6UXB8	PI16	BLCA, BRCA, PRAD
Q6VMQ6_ATF7IP	Q6VMQ6	ATF7IP	BLCA, BRCA, COAD, LUSC
Q6Y1H2_HACD2	Q6Y1H2	HACD2	BLCA, COAD, KIRC, LUSC, STAD
Q6Y288_B3GLCT	Q6Y288	B3GLCT	BLCA, LUSQ, OV
Q6YHU6_THADA	Q6YHU6	THADA	BLCA, KIRC
Q6ZMY3_SPOCD1	Q6ZMY3	SPOCD1	BLCA
Q6ZN66_GBP6	Q6ZN66	GBP6	BLCA, LUSQ
Q6ZRP7_QSOX2	Q6ZRP7	QSOX2	BLCA, BRCA, LIHC, LUSC, LUSQ, PRAD
Q6ZRV2_FAM83H	Q6ZRV2	FAM83H	BLCA, LUSC, LUSQ, OV
Q6ZSJ8_C1orf122	Q6ZSJ8	C1orf122	BLCA, LUSC
Q6ZSZ5_ARHGEF18	Q6ZSZ5	ARHGEF18	BLCA, LUSQ
Q6ZUL3_C8orf86	Q6ZUL3	C8orf86	BLCA, LUSC, PRAD
Q6ZUM4_ARHGAP27	Q6ZUM4	ARHGAP27	BLCA, BRCA, LUSQ
Q6ZV29_PNPLA7	Q6ZV29	PNPLA7	BLCA, LIHC, LUSC, LUSQ, PRAD
Q6ZVC0_NYAP1	Q6ZVC0	NYAP1	BLCA, LIHC
Q6ZVZ8_ASB18	Q6ZVZ8	ASB18	BLCA, BRCA, OV
Q6ZW31_SYDE1	Q6ZW31	SYDE1	BLCA, LUSQ
Q6ZWT7_MBOAT2	Q6ZWT7	MBOAT2	BLCA
Q702N8_XIRP1	Q702N8	XIRP1	BLCA, KIRC
Q70CQ2_USP34	Q70CQ2	USP34	BLCA, BRCA, LUSC, LUSQ
Q70E73_RAPH1	Q70E73	RAPH1	BLCA, LUSQ, PRAD
Q7KZI7_MARK2	Q7KZI7	MARK2	BLCA, BRCA, OV
Q7L099_RUFY3	Q7L099	RUFY3	BLCA, BRCA
Q7L0Q8_RHOU	Q7L0Q8	RHOU	BLCA, KIRC, LIHC, STAD
Q7L1V2_MON1B	Q7L1V2	MON1B	BLCA, LUSC, PRAD
Q7L266_ASRGL1	Q7L266	ASRGL1	BLCA, LUSQ, OV
Q7L2J0_MEPCE	Q7L2J0	MEPCE	BLCA, BRCA, COAD, LIHC, LUAD, LUSC
Q7L311_ARMCX2	Q7L311	ARMCX2	BLCA, LIHC, LUSQ
Q7L4I2_RSRC2	Q7L4I2	RSRC2	BLCA, BRCA, LUSQ
Q7L591_DOK3	Q7L591	DOK3	BLCA, LUSQ
Q7L5L3_GDPD3	Q7L5L3	GDPD3	BLCA, KIRC, LUSQ
Q7L5Y1_ENOSF1	Q7L5Y1	ENOSF1	BLCA, KIRC, LUSQ
Q7L7V1_DHX32	Q7L7V1	DHX32	BLCA, BRCA
Q7L8L6_FASTKD5	Q7L8L6	FASTKD5	BLCA, COAD, KIRC, LUSC, OV
Q7LBC6_KDM3B	Q7LBC6	KDM3B	BLCA, KIRC
Q7RTN6_STRADA	Q7RTN6	STRADA	BLCA, LIHC
Q7RTV0_PHF5A	Q7RTV0	PHF5A	BLCA, LUSC
Q7Z2T5_TRMT1L	Q7Z2T5	TRMT1L	BLCA, LUSC, LUSQ, OV, PRAD
Q7Z2W9_MRPL21	Q7Z2W9	MRPL21	BLCA, KIRC, LUSC, LUSQ, UCEC
Q7Z304_MAMDC2	Q7Z304	MAMDC2	BLCA, OV, PRAD
Q7Z392_TRAPPC11	Q7Z392	TRAPPC11	BLCA, BRCA
Q7Z3B1_NEGR1	Q7Z3B1	NEGR1	BLCA, COAD, LUSC, LUSQ, OV
Q7Z3C6_ATG9A	Q7Z3C6	ATG9A	BLCA, KIRC, LUAD, LUSC, OV
Q7Z3E5_ARMC9	Q7Z3E5	ARMC9	BLCA
Q7Z3K3_POGZ	Q7Z3K3	POGZ	BLCA
Q7Z404_TMC4	Q7Z404	TMC4	BLCA, KIRC, LUSC
Q7Z417_NUFIP2	Q7Z417	NUFIP2	BLCA, BRCA, LUSC, LUSQ, OV
Q7Z4H8_KDELC2	Q7Z4H8	KDELC2	BLCA, OV
Q7Z4I7_LIMS2	Q7Z4I7	LIMS2	BLCA, BRCA, LUSC, OV, PRAD
Q7Z569_BRAP	Q7Z569	BRAP	BLCA
Q7Z591_AKNA	Q7Z591	AKNA	BLCA
Q7Z5K2_WAPL	Q7Z5K2	WAPL	BLCA, LUSC, LUSQ, PRAD
Q7Z5L7_PODN	Q7Z5L7	PODN	BLCA, LUSC, LUSQ, OV, PRAD
Q7Z5L9_IRF2BP2	Q7Z5L9	IRF2BP2	BLCA, LIHC, PRAD
Q7Z6K3_PTAR1	Q7Z6K3	PTAR1	BLCA, KIRC, LUSQ, UCEC
Q7Z739_YTHDF3	Q7Z739	YTHDF3	BLCA
Q7Z794_KRT77	Q7Z794	KRT77	BLCA, KIRC, OV
Q7Z7F7_MRPL55	Q7Z7F7	MRPL55	BLCA, BRCA, KIRC, LUAD
Q7Z7G0_ABI3BP	Q7Z7G0	ABI3BP	BLCA, BRCA, KIRC, LUSC, LUSQ, OV
Q7Z7H8_MRPL10	Q7Z7H8	MRPL10	BLCA, BRCA, KIRC, LUSC, LUSQ, OV
Q86SF2_GALNT7	Q86SF2	GALNT7	BLCA, LUAD, LUSC, LUSQ, OV, PRAD
Q86SQ0_PHLDB2	Q86SQ0	PHLDB2	BLCA, LUSQ
Q86TB3_ALPK2	Q86TB3	ALPK2	BLCA, BRCA, KIRC, PRAD, STAD
Q86TC9_MYPN	Q86TC9	MYPN	BLCA
Q86TI2_DPP9	Q86TI2	DPP9	BLCA, KIRC
Q86TM6_SYVN1	Q86TM6	SYVN1	BLCA, LUAD, LUSC, LUSQ, OV
Q86U38_NOP9	Q86U38	NOP9	BLCA, KIRC, LIHC, LUSQ, UCEC
Q86U42_PABPN1	Q86U42	PABPN1	BLCA, LUSC
Q86U90_YRDC	Q86U90	YRDC	BLCA, LUSC, PRAD
Q86UA1_PRPF39	Q86UA1	PRPF39	BLCA
Q86UK7_ZNF598	Q86UK7	ZNF598	BLCA, BRCA, LUSC
Q86UL8_MAGI2	Q86UL8	MAGI2	BLCA, KIRC, LUAD, PRAD, UCEC
Q86UV5_USP48	Q86UV5	USP48	BLCA, BRCA, LUAD, LUSC, LUSQ
Q86UX2_ITIH5	Q86UX2	ITIH5	BLCA, LUSQ, PRAD
Q86UY6_NAA40	Q86UY6	NAA40	BLCA, BRCA, LUSQ
Q86UY8_NT5DC3	Q86UY8	NT5DC3	BLCA
Q86V21_AACS	Q86V21	AACS	BLCA, LUAD, LUSC, LUSQ
Q86VM9_ZC3H18	Q86VM9	ZC3H18	BLCA, LUAD, LUSC, OV
Q86VP3_PACS2	Q86VP3	PACS2	BLCA, KIRC
Q86VU5_COMTD1	Q86VU5	COMTD1	BLCA, KIRC, STAD
Q86VW0_SESTD1	Q86VW0	SESTD1	BLCA
Q86W42_THOC6	Q86W42	THOC6	BLCA
Q86WA8_LONP2	Q86WA8	LONP2	BLCA, BRCA
Q86WG3_ATCAY	Q86WG3	ATCAY	BLCA, BRCA, LUSQ
Q86WJ1_CHD1L	Q86WJ1	CHD1L	BLCA, LUAD, LUSQ, PRAD, STAD
Q86WN1_FCHSD1	Q86WN1	FCHSD1	BLCA, LIHC
Q86WR0_CCDC25	Q86WR0	CCDC25	BLCA, BRCA, LUSC, OV
Q86X29_LSR	Q86X29	LSR	BLCA, OV, PRAD
Q86XZ4_SPATS2	Q86XZ4	SPATS2	BLCA, LIHC, LUAD, LUSC
Q86YP4_GATAD2A	Q86YP4	GATAD2A	BLCA, BRCA, KIRC, LUSQ, OV
Q8IUF8_RIOX2	Q8IUF8	RIOX2	BLCA, BRCA, COAD, PRAD
Q8IUH3_RBM45	Q8IUH3	RBM45	BLCA, LUSC, PRAD
Q8IUH4_ZDHHC13	Q8IUH4	ZDHHC13	BLCA, LUSC, LUSQ
Q8IV01_SYT12	Q8IV01	SYT12	BLCA
Q8IV36_HID1	Q8IV36	HID1	BLCA, LUAD, LUSQ, OV
Q8IVB5_LIX1L	Q8IVB5	LIX1L	BLCA, LIHC, LUSQ, OV, PRAD
Q8IVF2_AHNAK2	Q8IVF2	AHNAK2	BLCA
Q8IVJ1_SLC41A1	Q8IVJ1	SLC41A1	BLCA, BRCA, LUAD
Q8IVN8_SBSPON	Q8IVN8	SBSPON	BLCA, HNSC, LUSC, LUSQ, OV, PRAD
Q8IVS2_MCAT	Q8IVS2	MCAT	BLCA, KIRC, LUSC, LUSQ
Q8IVT2_MISP	Q8IVT2	MISP	BLCA, KIRC, LUSQ
Q8IVV8_NKAIN4	Q8IVV8	NKAIN4	BLCA, BRCA, PRAD
Q8IWA0_WDR75	Q8IWA0	WDR75	BLCA, BRCA, COAD, LUSC, LUSQ, OV, PRAD
Q8IWB1_ITPRIP	Q8IWB1	ITPRIP	BLCA, LIHC, OV, PRAD
Q8IWB9_TEX2	Q8IWB9	TEX2	BLCA, COAD
Q8IWC1_MAP7D3	Q8IWC1	MAP7D3	BLCA, BRCA, PRAD
Q8IWJ2_GCC2	Q8IWJ2	GCC2	BLCA, BRCA, LUSC, LUSQ, UCEC
Q8IWN7_RP1L1	Q8IWN7	RP1L1	BLCA, BRCA, KIRC, STAD
Q8IWQ3_BRSK2	Q8IWQ3	BRSK2	BLCA, BRCA, LUAD, PRAD
Q8IWU6_SULF1	Q8IWU6	SULF1	BLCA, LUSQ, OV
Q8IWW6_ARHGAP12	Q8IWW6	ARHGAP12	BLCA, LUSC
Q8IWZ3_ANKHD1	Q8IWZ3	ANKHD1	BLCA, LUSQ
Q8IX01_SUGP2	Q8IX01	SUGP2	BLCA, KIRC, LIHC, LUSC
Q8IX04_UEVLD	Q8IX04	UEVLD	BLCA, BRCA
Q8IX18_DHX40	Q8IX18	DHX40	BLCA
Q8IXH7_NELFCD	Q8IXH7	NELFCD	BLCA, LUSC, LUSQ, UCEC
Q8IXK0_PHC2	Q8IXK0	PHC2	BLCA
Q8IXM2_BAP18	Q8IXM2	BAP18	BLCA, OV, PRAD
Q8IXM3_MRPL41	Q8IXM3	MRPL41	BLCA, KIRC, LUSQ
Q8IY18_SMC5	Q8IY18	SMC5	BLCA, LUAD, LUSQ, STAD
Q8IY22_CMIP	Q8IY22	CMIP	BLCA, BRCA, LUSC
Q8IY33_MICALL2	Q8IY33	MICALL2	BLCA, KIRC, LIHC, LUSC, LUSQ, OV, PRAD, STAD
Q8IY57_YAF2	Q8IY57	YAF2	BLCA, KIRC
Q8IY81_FTSJ3	Q8IY81	FTSJ3	BLCA, OV, UCEC
Q8IY95_TMEM192	Q8IY95	TMEM192	BLCA, BRCA, KIRC
Q8IYB7_DIS3L2	Q8IYB7	DIS3L2	BLCA, OV
Q8IYF3_TEX11	Q8IYF3	TEX11	BLCA, COAD, LUSQ, PRAD
Q8IYJ3_SYTL1	Q8IYJ3	SYTL1	BLCA, LUAD
Q8IYU8_MICU2	Q8IYU8	MICU2	BLCA, BRCA, LUSQ, OV, UCEC
Q8IZ52_CHPF	Q8IZ52	CHPF	BLCA, LIHC, OV
Q8IZ69_TRMT2A	Q8IZ69	TRMT2A	BLCA, LIHC, LUSQ, OV
Q8IZE3_SCYL3	Q8IZE3	SCYL3	BLCA, BRCA, LIHC, LUSC
Q8IZQ5_SELENOH	Q8IZQ5	SELENOH	BLCA, KIRC, PRAD
Q8IZS8_CACNA2D3	Q8IZS8	CACNA2D3	BLCA, KIRC
Q8IZT6_ASPM	Q8IZT6	ASPM	BLCA, KIRC
Q8N0W3_FUK	Q8N0W3	FUK	BLCA, LUSC
Q8N111_CEND1	Q8N111	CEND1	BLCA, BRCA, LUSQ, PRAD
Q8N128_FAM177A1	Q8N128	FAM177A1	BLCA, LUSQ, OV
Q8N137_CNTROB	Q8N137	CNTROB	BLCA, LUSQ
Q8N1F8_STK11IP	Q8N1F8	STK11IP	BLCA, BRCA, LUSC, LUSQ
Q8N1G2_CMTR1	Q8N1G2	CMTR1	BLCA, LUSC, LUSQ, UCEC
Q8N1S5_SLC39A11	Q8N1S5	SLC39A11	BLCA, BRCA, LIHC, OV, PRAD
Q8N201_INTS1	Q8N201	INTS1	BLCA, LUSQ
Q8N271_PROM2	Q8N271	PROM2	BLCA, KIRC
Q8N2R8_FAM43A	Q8N2R8	FAM43A	BLCA, OV
Q8N2S1_LTBP4	Q8N2S1	LTBP4	BLCA, LUSC, LUSQ, OV
Q8N357_SLC35F6	Q8N357	SLC35F6	BLCA, OV
Q8N392_ARHGAP18	Q8N392	ARHGAP18	BLCA, LIHC, LUSC, OV
Q8N3V7_SYNPO	Q8N3V7	SYNPO	BLCA, LUAD, LUSC, LUSQ
Q8N436_CPXM2	Q8N436	CPXM2	BLCA
Q8N442_GUF1	Q8N442	GUF1	BLCA, KIRC, LUSC, PRAD, STAD
Q8N474_SFRP1	Q8N474	SFRP1	BLCA, BRCA, COAD, KIRC, OV
Q8N490_PNKD	Q8N490	PNKD	BLCA, LUSQ, OV, UCEC
Q8N4A0_GALNT4	Q8N4A0	GALNT4	BLCA, LUSC, LUSQ, OV
Q8N4C6_NIN	Q8N4C6	NIN	BLCA, KIRC, LUSC, LUSQ, PRAD
Q8N4T8_CBR4	Q8N4T8	CBR4	BLCA, KIRC, LIHC, OV
Q8N4V1_MMGT1	Q8N4V1	MMGT1	BLCA, OV
Q8N4X5_AFAP1L2	Q8N4X5	AFAP1L2	BLCA, BRCA, LUSQ
Q8N511_TMEM199	Q8N511	TMEM199	BLCA, LUSC
Q8N5J2_MINDY1	Q8N5J2	MINDY1	BLCA, BRCA, KIRC
Q8N5N7_MRPL50	Q8N5N7	MRPL50	BLCA, LUSC, OV
Q8N5Y8_PARP16	Q8N5Y8	PARP16	BLCA, BRCA
Q8N684_CPSF7	Q8N684	CPSF7	BLCA, BRCA, LUSC
Q8N6M0_OTUD6B	Q8N6M0	OTUD6B	BLCA, BRCA, COAD, LIHC, LUSC, LUSQ
Q8N6Q3_CD177	Q8N6Q3	CD177	BLCA, PRAD, STAD
Q8N8A6_DDX51	Q8N8A6	DDX51	BLCA, BRCA, LIHC, OV
Q8N8J7_FAM241A	Q8N8J7	FAM241A	BLCA, BRCA, LUSQ, STAD
Q8N944_AMER3	Q8N944	AMER3	BLCA
Q8N983_MRPL43	Q8N983	MRPL43	BLCA, KIRC, LUAD, LUSC, OV, PRAD
Q8N9M5_TMEM102	Q8N9M5	TMEM102	BLCA, BRCA, LUSQ
Q8N9N8_EIF1AD	Q8N9N8	EIF1AD	BLCA, BRCA
Q8N9T8_KRI1	Q8N9T8	KRI1	BLCA, LIHC, LUAD, LUSC, PRAD
Q8NAB2_KBTBD3	Q8NAB2	KBTBD3	BLCA, LUSC, PRAD
Q8NB78_KDM1B	Q8NB78	KDM1B	BLCA, LUSC, PRAD
Q8NB90_SPATA5	Q8NB90	SPATA5	BLCA, OV, PRAD
Q8NBF6_AVL9	Q8NBF6	AVL9	BLCA, BRCA, LIHC
Q8NBJ4_GOLM1	Q8NBJ4	GOLM1	BLCA, LUAD, LUSC, LUSQ, PRAD
Q8NBK3_SUMF1	Q8NBK3	SUMF1	BLCA, COAD
Q8NBM4_UBAC2	Q8NBM4	UBAC2	BLCA, LUAD, LUSQ, PRAD
Q8NBM8_PCYOX1L	Q8NBM8	PCYOX1L	BLCA, BRCA
Q8NBN3_TMEM87A	Q8NBN3	TMEM87A	BLCA, HNSC, LUSC, LUSQ
Q8NBZ7_UXS1	Q8NBZ7	UXS1	BLCA, LUSQ, OV
Q8NC60_NOA1	Q8NC60	NOA1	BLCA, PRAD, UCEC
Q8NC96_NECAP1	Q8NC96	NECAP1	BLCA
Q8NCE2_MTMR14	Q8NCE2	MTMR14	BLCA, KIRC, LIHC, LUSQ
Q8NCF5_NFATC2IP	Q8NCF5	NFATC2IP	BLCA, KIRC, LUSC
Q8NCG7_DAGLB	Q8NCG7	DAGLB	BLCA, LIHC, LUSC, LUSQ
Q8NCM8_DYNC2H1	Q8NCM8	DYNC2H1	BLCA, BRCA, LUAD, LUSQ, OV
Q8ND24_RNF214	Q8ND24	RNF214	BLCA, LUSQ, PRAD
Q8NDA2_HMCN2	Q8NDA2	HMCN2	BLCA, LUSC, LUSQ
Q8NDD1_C1orf131	Q8NDD1	C1orf131	BLCA
Q8NDF8_PAPD5	Q8NDF8	PAPD5	BLCA
Q8NDT2_RBM15B	Q8NDT2	RBM15B	BLCA, BRCA, PRAD
Q8NDW8_TTC21A	Q8NDW8	TTC21A	BLCA, KIRC, LUSQ, OV
Q8NDY3_ADPRHL1	Q8NDY3	ADPRHL1	BLCA
Q8NDZ4_C3orf58	Q8NDZ4	C3orf58	BLCA, BRCA, LUSC, LUSQ
Q8NE79_BVES	Q8NE79	BVES	BLCA, LUSC
Q8NEG4_FAM83F	Q8NEG4	FAM83F	BLCA, BRCA, STAD
Q8NEU8_APPL2	Q8NEU8	APPL2	BLCA
Q8NEZ2_VPS37A	Q8NEZ2	VPS37A	BLCA, KIRC, LUSQ
Q8NF91_SYNE1	Q8NF91	SYNE1	BLCA
Q8NFC6_BOD1L1	Q8NFC6	BOD1L1	BLCA, KIRC, LUSC, LUSQ
Q8NFF5_FLAD1	Q8NFF5	FLAD1	BLCA, KIRC, LUSC, LUSQ, OV, PRAD, UCEC
Q8NFH3_NUP43	Q8NFH3	NUP43	BLCA, LUSC, STAD
Q8NFH4_NUP37	Q8NFH4	NUP37	BLCA, LUSC
Q8NFH8_REPS2	Q8NFH8	REPS2	BLCA
Q8NFP7_NUDT10	Q8NFP7	NUDT10	BLCA, KIRC
Q8NFW9_MYRIP	Q8NFW9	MYRIP	BLCA
Q8NFZ5_TNIP2	Q8NFZ5	TNIP2	BLCA, LUSC
Q8NG11_TSPAN14	Q8NG11	TSPAN14	BLCA, BRCA, OV
Q8NHQ9_DDX55	Q8NHQ9	DDX55	BLCA, BRCA, LUAD, LUSQ, OV
Q8NHV4_NEDD1	Q8NHV4	NEDD1	BLCA, BRCA, LUSC, STAD
Q8NI08_NCOA7	Q8NI08	NCOA7	BLCA, BRCA, PRAD
Q8NI36_WDR36	Q8NI36	WDR36	BLCA, BRCA, LUSC, OV, PRAD
Q8NI37_PPTC7	Q8NI37	PPTC7	BLCA, UCEC
Q8TAA9_VANGL1	Q8TAA9	VANGL1	BLCA, LUSC, OV, PRAD
Q8TAE8_GADD45GIP1	Q8TAE8	GADD45GIP1	BLCA, BRCA, KIRC, LUSC
Q8TAF3_WDR48	Q8TAF3	WDR48	BLCA, BRCA, KIRC, LUSC, LUSQ
Q8TAT6_NPLOC4	Q8TAT6	NPLOC4	BLCA, BRCA, LUSQ
Q8TB22_SPATA20	Q8TB22	SPATA20	BLCA, OV
Q8TB24_RIN3	Q8TB24	RIN3	BLCA, COAD
Q8TB37_NUBPL	Q8TB37	NUBPL	BLCA, KIRC, LUSQ
Q8TB45_DEPTOR	Q8TB45	DEPTOR	BLCA, LUAD, LUSC
Q8TB61_SLC35B2	Q8TB61	SLC35B2	BLCA, BRCA, LIHC, LUSQ, OV
Q8TB72_PUM2	Q8TB72	PUM2	BLCA, LIHC
Q8TBF2_FAM213B	Q8TBF2	FAM213B	BLCA
Q8TBF4_ZCRB1	Q8TBF4	ZCRB1	BLCA, BRCA, LUSQ
Q8TBP6_SLC25A40	Q8TBP6	SLC25A40	BLCA, HNSC
Q8TC56_FAM71B	Q8TC56	FAM71B	BLCA, COAD
Q8TCT8_SPPL2A	Q8TCT8	SPPL2A	BLCA, LUSC
Q8TCU6_PREX1	Q8TCU6	PREX1	BLCA, KIRC
Q8TCZ2_CD99L2	Q8TCZ2	CD99L2	BLCA, BRCA, LUSC, LUSQ, OV
Q8TD16_BICD2	Q8TD16	BICD2	BLCA, BRCA, LIHC
Q8TD43_TRPM4	Q8TD43	TRPM4	BLCA, KIRC
Q8TDQ7_GNPDA2	Q8TDQ7	GNPDA2	BLCA, OV
Q8TDZ2_MICAL1	Q8TDZ2	MICAL1	BLCA, BRCA
Q8TE68_EPS8L1	Q8TE68	EPS8L1	BLCA, BRCA, OV
Q8TEB1_DCAF11	Q8TEB1	DCAF11	BLCA, BRCA, KIRC, LIHC, PRAD
Q8TED0_UTP15	Q8TED0	UTP15	BLCA, BRCA, LIHC, LUSC, LUSQ, OV, PRAD, STAD
Q8TEQ6_GEMIN5	Q8TEQ6	GEMIN5	BLCA, LUSC, STAD
Q8TEQ8_PIGO	Q8TEQ8	PIGO	BLCA, OV
Q8TEX9_IPO4	Q8TEX9	IPO4	BLCA, BRCA, LUSC, OV
Q8TF05_PPP4R1	Q8TF05	PPP4R1	BLCA, BRCA, OV
Q8TF42_UBASH3B	Q8TF42	UBASH3B	BLCA, BRCA, LUSQ
Q8TF72_SHROOM3	Q8TF72	SHROOM3	BLCA
Q8WTR4_GDPD5	Q8WTR4	GDPD5	BLCA, LUSC
Q8WTW3_COG1	Q8WTW3	COG1	BLCA, LIHC, LUSC
Q8WU68_U2AF1L4	Q8WU68	U2AF1L4	BLCA, BRCA
Q8WUA2_PPIL4	Q8WUA2	PPIL4	BLCA, LUSQ, OV
Q8WUA4_GTF3C2	Q8WUA4	GTF3C2	BLCA, KIRC, LUAD, LUSC, UCEC
Q8WUD1_RAB2B	Q8WUD1	RAB2B	BLCA
Q8WUD4_CCDC12	Q8WUD4	CCDC12	BLCA, BRCA, LIHC, LUSQ
Q8WUF5_PPP1R13L	Q8WUF5	PPP1R13L	BLCA, BRCA, KIRC, LUSC, LUSQ, OV
Q8WUH1_CHURC1	Q8WUH1	CHURC1	BLCA
Q8WUY3_PRUNE2	Q8WUY3	PRUNE2	BLCA, BRCA, LUSQ
Q8WUZ0_BCL7C	Q8WUZ0	BCL7C	BLCA, COAD, LUSQ, UCEC
Q8WVC0_LEO1	Q8WVC0	LEO1	BLCA, LUSC
Q8WVK2_SNRNP27	Q8WVK2	SNRNP27	BLCA, LUSC
Q8WVQ1_CANT1	Q8WVQ1	CANT1	BLCA, LUAD, LUSC, LUSQ
Q8WW01_TSEN15	Q8WW01	TSEN15	BLCA, LUSQ, PRAD
Q8WW22_DNAJA4	Q8WW22	DNAJA4	BLCA, LUSC, OV
Q8WWB7_GLMP	Q8WWB7	GLMP	BLCA, LUSQ
Q8WWC4_MAIP1	Q8WWC4	MAIP1	BLCA, KIRC, OV, STAD
Q8WWM7_ATXN2L	Q8WWM7	ATXN2L	BLCA, COAD, LIHC
Q8WWP7_GIMAP1	Q8WWP7	GIMAP1	BLCA, BRCA, LUSQ
Q8WWX9_SELENOM	Q8WWX9	SELENOM	BLCA, LIHC, OV
Q8WWZ3_EDARADD	Q8WWZ3	EDARADD	BLCA, BRCA
Q8WX93_PALLD	Q8WX93	PALLD	BLCA, PRAD
Q8WXA9_SREK1	Q8WXA9	SREK1	BLCA, BRCA, LUSC, LUSQ
Q8WXD2_SCG3	Q8WXD2	SCG3	BLCA, KIRC, LUSC
Q8WXE9_STON2	Q8WXE9	STON2	BLCA, LUAD, LUSC, OV, PRAD
Q8WXF7_ATL1	Q8WXF7	ATL1	BLCA, BRCA
Q8WXI4_ACOT11	Q8WXI4	ACOT11	BLCA, KIRC, PRAD
Q8WXI7_MUC16	Q8WXI7	MUC16	BLCA, BRCA, OV
Q8WXI9_GATAD2B	Q8WXI9	GATAD2B	BLCA, LIHC, LUSC, LUSQ
Q8WY22_BRI3BP	Q8WY22	BRI3BP	BLCA
Q8WYK0_ACOT12	Q8WYK0	ACOT12	BLCA, BRCA, OV
Q8WYK1_CNTNAP5	Q8WYK1	CNTNAP5	BLCA, LUAD
Q92541_RTF1	Q92541	RTF1	BLCA, BRCA, LIHC, LUAD, LUSC, LUSQ
Q92563_SPOCK2	Q92563	SPOCK2	BLCA
Q92576_PHF3	Q92576	PHF3	BLCA, LUAD, LUSC
Q92598_HSPH1	Q92598	HSPH1	BLCA, BRCA, COAD, LUSC, OV
Q92615_LARP4B	Q92615	LARP4B	BLCA, LIHC, LUSC, LUSQ, OV
Q92619_ARHGAP45	Q92619	ARHGAP45	BLCA, KIRC
Q92629_SGCD	Q92629	SGCD	BLCA, LUSC, LUSQ, OV
Q92673_SORL1	Q92673	SORL1	BLCA, PRAD
Q92736_RYR2	Q92736	RYR2	BLCA, BRCA, KIRC, OV
Q92738_USP6NL	Q92738	USP6NL	BLCA, KIRC, LUSC, LUSQ, OV
Q92777_SYN2	Q92777	SYN2	BLCA, BRCA, COAD, KIRC, PRAD
Q92785_DPF2	Q92785	DPF2	BLCA, LIHC, LUSC, LUSQ
Q92791_P3H4	Q92791	P3H4	BLCA, BRCA, COAD, ESCA, LUSQ, OV, UCEC
Q92793_CREBBP	Q92793	CREBBP	BLCA
Q92804_TAF15	Q92804	TAF15	BLCA
Q92820_GGH	Q92820	GGH	BLCA, KIRC, OV
Q92828_CORO2A	Q92828	CORO2A	BLCA, PRAD
Q92834_RPGR	Q92834	RPGR	BLCA, LUSQ
Q92841_DDX17	Q92841	DDX17	BLCA, LUSC, LUSQ
Q92851_CASP10	Q92851	CASP10	BLCA, KIRC, LUSQ
Q92879_CELF1	Q92879	CELF1	BLCA, BRCA, LUSC, PRAD
Q92917_GPKOW	Q92917	GPKOW	BLCA, BRCA, LUAD, LUSQ, PRAD
Q92925_SMARCD2	Q92925	SMARCD2	BLCA
Q92979_EMG1	Q92979	EMG1	BLCA, BRCA, ESCA, LIHC, LUSC, LUSQ, OV, STAD
Q92990_GLMN	Q92990	GLMN	BLCA, BRCA, LUSC
Q93052_LPP	Q93052	LPP	BLCA, LUSC, OV, PRAD
Q93074_MED12	Q93074	MED12	BLCA, LUSQ, OV, PRAD
Q93084_ATP2A3	Q93084	ATP2A3	BLCA, LUSQ
Q93088_BHMT	Q93088	BHMT	BLCA, KIRC
Q93097_WNT2B	Q93097	WNT2B	BLCA, BRCA, LUSQ, OV
Q93100_PHKB	Q93100	PHKB	BLCA, LIHC, LUAD, LUSQ
Q969G3_SMARCE1	Q969G3	SMARCE1	BLCA, LIHC
Q969G5_CAVIN3	Q969G5	CAVIN3	BLCA, COAD, KIRC, LUSC, LUSQ, OV, PRAD
Q969H8_MYDGF	Q969H8	MYDGF	BLCA
Q969L2_MAL2	Q969L2	MAL2	BLCA, KIRC, OV, PRAD, STAD
Q969M7_UBE2F	Q969M7	UBE2F	BLCA, LUSC, LUSQ
Q969Q5_RAB24	Q969Q5	RAB24	BLCA, BRCA, PRAD
Q969S3_ZNF622	Q969S3	ZNF622	BLCA, LUAD, LUSC, LUSQ
Q969S9_GFM2	Q969S9	GFM2	BLCA, KIRC, LUSQ
Q969U7_PSMG2	Q969U7	PSMG2	BLCA, OV, STAD
Q969X6_UTP4	Q969X6	UTP4	BLCA, KIRC, LUAD, LUSC, LUSQ
Q969Y2_GTPBP3	Q969Y2	GTPBP3	BLCA, PRAD
Q969Z0_TBRG4	Q969Z0	TBRG4	BLCA, LUSC
Q96A00_PPP1R14A	Q96A00	PPP1R14A	BLCA, LIHC, LUSC, LUSQ, OV, PRAD
Q96A35_MRPL24	Q96A35	MRPL24	BLCA, KIRC, LUSQ, PRAD
Q96AA3_RFT1	Q96AA3	RFT1	BLCA, LUSC, LUSQ, OV
Q96AC1_FERMT2	Q96AC1	FERMT2	BLCA, LUSC, LUSQ, OV, PRAD
Q96AE4_FUBP1	Q96AE4	FUBP1	BLCA, OV
Q96AG4_LRRC59	Q96AG4	LRRC59	BLCA, BRCA, LUSC, OV, STAD
Q96AM1_MRGPRF	Q96AM1	MRGPRF	BLCA, KIRC, LUAD, LUSC, LUSQ, OV
Q96AQ8_MCUR1	Q96AQ8	MCUR1	BLCA, KIRC
Q96B70_LENG9	Q96B70	LENG9	BLCA, BRCA
Q96B96_TMEM159	Q96B96	TMEM159	BLCA, BRCA
Q96BJ8_ELMO3	Q96BJ8	ELMO3	BLCA, LUAD, LUSC
Q96BP3_PPWD1	Q96BP3	PPWD1	BLCA, LUSQ
Q96BW9_TAMM41	Q96BW9	TAMM41	BLCA, BRCA, LUSC
Q96C12_ARMC5	Q96C12	ARMC5	BLCA, KIRC, LUSC, LUSQ
Q96C36_PYCR2	Q96C36	PYCR2	BLCA, BRCA, KIRC, LIHC, OV, PRAD, UCEC
Q96C90_PPP1R14B	Q96C90	PPP1R14B	BLCA, LUSQ, PRAD
Q96CB9_NSUN4	Q96CB9	NSUN4	BLCA, COAD
Q96CC6_RHBDF1	Q96CC6	RHBDF1	BLCA, LUSC, PRAD
Q96CD2_PPCDC	Q96CD2	PPCDC	BLCA, BRCA, LUSC
Q96CX2_KCTD12	Q96CX2	KCTD12	BLCA, BRCA, LUSQ
Q96DG6_CMBL	Q96DG6	CMBL	BLCA, COAD, KIRC, OV
Q96DV4_MRPL38	Q96DV4	MRPL38	BLCA, KIRC, LUSC
Q96DX4_RSPRY1	Q96DX4	RSPRY1	BLCA, KIRC, OV, PRAD
Q96E11_MRRF	Q96E11	MRRF	BLCA, KIRC, LUAD, OV, PRAD
Q96EC8_YIPF6	Q96EC8	YIPF6	BLCA, LUSC, PRAD, UCEC
Q96EK6_GNPNAT1	Q96EK6	GNPNAT1	BLCA, BRCA, KIRC, LIHC, LUAD, LUSC
Q96EK7_FAM120B	Q96EK7	FAM120B	BLCA, LUSC
Q96EK9_KTI12	Q96EK9	KTI12	BLCA, BRCA, LIHC, LUSC, UCEC
Q96EM0_L3HYPDH	Q96EM0	L3HYPDH	BLCA, BRCA, KIRC, OV
Q96EP5_DAZAP1	Q96EP5	DAZAP1	BLCA, LUSC, OV
Q96EQ0_SGTB	Q96EQ0	SGTB	BLCA, STAD
Q96ER3_SAAL1	Q96ER3	SAAL1	BLCA, LUSC, PRAD, STAD
Q96F85_CNRIP1	Q96F85	CNRIP1	BLCA, LUAD, LUSC, LUSQ, OV
Q96FJ2_DYNLL2	Q96FJ2	DYNLL2	BLCA, OV
Q96FN4_CPNE2	Q96FN4	CPNE2	BLCA, KIRC
Q96FQ6_S100A16	Q96FQ6	S100A16	BLCA, STAD
Q96FX7_TRMT61A	Q96FX7	TRMT61A	BLCA, LIHC, LUSC, LUSQ, PRAD
Q96FZ2_HMCES	Q96FZ2	HMCES	BLCA, BRCA, LIHC, LUSC, PRAD
Q96G21_IMP4	Q96G21	IMP4	BLCA, BRCA, COAD, LUSC, OV, PRAD
Q96G46_DUS3L	Q96G46	DUS3L	BLCA
Q96GA3_LTV1	Q96GA3	LTV1	BLCA, BRCA, LUSQ
Q96GA7_SDSL	Q96GA7	SDSL	BLCA, BRCA, KIRC
Q96GC5_MRPL48	Q96GC5	MRPL48	BLCA, KIRC, LUAD, LUSC, LUSQ, PRAD
Q96GC9_VMP1	Q96GC9	VMP1	BLCA, LUSC, LUSQ, OV, PRAD
Q96GQ5_C16orf58	Q96GQ5	C16orf58	BLCA
Q96GQ7_DDX27	Q96GQ7	DDX27	BLCA, COAD, KIRC, LUAD, LUSC, LUSQ, OV, STAD, UCEC
Q96GW7_BCAN	Q96GW7	BCAN	BLCA, LUSC
Q96GW9_MARS2	Q96GW9	MARS2	BLCA, BRCA, KIRC, PRAD
Q96HE7_ERO1A	Q96HE7	ERO1A	BLCA, BRCA, KIRC, LUAD, LUSQ, OV
Q96HS1_PGAM5	Q96HS1	PGAM5	BLCA, BRCA, LUSC, LUSQ
Q96HW7_INTS4	Q96HW7	INTS4	BLCA, BRCA, LUSC, LUSQ
Q96I25_RBM17	Q96I25	RBM17	BLCA, BRCA, LIHC
Q96I51_RCC1L	Q96I51	RCC1L	BLCA, KIRC, LUSC, PRAD
Q96IV0_NGLY1	Q96IV0	NGLY1	BLCA
Q96IY1_NSL1	Q96IY1	NSL1	BLCA, BRCA, LIHC, LUSC
Q96J42_TXNDC15	Q96J42	TXNDC15	BLCA, BRCA, LUSC
Q96JA1_LRIG1	Q96JA1	LRIG1	BLCA, COAD, KIRC
Q96JC1_VPS39	Q96JC1	VPS39	BLCA, LUSQ, UCEC
Q96JE9_MAP6	Q96JE9	MAP6	BLCA, PRAD
Q96JN2_CCDC136	Q96JN2	CCDC136	BLCA
Q96JQ2_CLMN	Q96JQ2	CLMN	BLCA, BRCA, KIRC, LUAD, LUSC
Q96K37_SLC35E1	Q96K37	SLC35E1	BLCA, COAD, LIHC, LUSC, OV
Q96KC8_DNAJC1	Q96KC8	DNAJC1	BLCA, BRCA, KIRC, LUSC, LUSQ, OV, PRAD
Q96KN7_RPGRIP1	Q96KN7	RPGRIP1	BLCA, KIRC, LUSC
Q96KQ7_EHMT2	Q96KQ7	EHMT2	BLCA, KIRC, LUSC, LUSQ, OV, PRAD
Q96KR1_ZFR	Q96KR1	ZFR	BLCA, BRCA, KIRC, LUSC
Q96KR6_FAM210B	Q96KR6	FAM210B	BLCA, BRCA, PRAD
Q96L46_CAPNS2	Q96L46	CAPNS2	BLCA, BRCA, HNSC
Q96L73_NSD1	Q96L73	NSD1	BLCA, KIRC
Q96LD4_TRIM47	Q96LD4	TRIM47	BLCA
Q96LD8_SENP8	Q96LD8	SENP8	BLCA, KIRC, LUAD, LUSQ
Q96LR5_UBE2E2	Q96LR5	UBE2E2	BLCA, KIRC, LUSC, LUSQ, PRAD, UCEC
Q96LZ7_RMDN2	Q96LZ7	RMDN2	BLCA
Q96M91_CFAP53	Q96M91	CFAP53	BLCA, OV
Q96M96_FGD4	Q96M96	FGD4	BLCA, KIRC, STAD
Q96ME1_FBXL18	Q96ME1	FBXL18	BLCA, LIHC, LUSC, LUSQ
Q96MG7_NSMCE3	Q96MG7	NSMCE3	BLCA, KIRC, LIHC, LUSC
Q96MG8_PCMTD1	Q96MG8	PCMTD1	BLCA, COAD, STAD
Q96MH6_TMEM68	Q96MH6	TMEM68	BLCA, BRCA, LUSQ
Q96MM6_HSPA12B	Q96MM6	HSPA12B	BLCA, LIHC, LUAD, LUSC, LUSQ, OV
Q96MU7_YTHDC1	Q96MU7	YTHDC1	BLCA, BRCA, KIRC, LIHC, LUAD, LUSC, LUSQ, PRAD
Q96MW1_CCDC43	Q96MW1	CCDC43	BLCA, KIRC
Q96MW5_COG8	Q96MW5	COG8	BLCA, HNSC, KIRC, LIHC, LUSC, LUSQ, OV
Q96MX6_WDR92	Q96MX6	WDR92	BLCA, LIHC
Q96N64_PWWP2A	Q96N64	PWWP2A	BLCA, COAD, LUSC, LUSQ, PRAD
Q96NA2_RILP	Q96NA2	RILP	BLCA, BRCA, LUSQ
Q96NB2_SFXN2	Q96NB2	SFXN2	BLCA, KIRC, OV
Q96NC0_ZMAT2	Q96NC0	ZMAT2	BLCA, LUSQ
Q96NT0_CCDC115	Q96NT0	CCDC115	BLCA, LUSQ, OV
Q96P11_NSUN5	Q96P11	NSUN5	BLCA, BRCA, COAD, LIHC, LUSC, LUSQ, OV
Q96P16_RPRD1A	Q96P16	RPRD1A	BLCA, LUSC
Q96P44_COL21A1	Q96P44	COL21A1	BLCA, COAD, KIRC, LIHC, LUAD, LUSC, LUSQ, OV
Q96PC5_MIA2	Q96PC5	MIA2	BLCA, BRCA, LIHC, LUSQ, UCEC
Q96PD5_PGLYRP2	Q96PD5	PGLYRP2	BLCA, LUSQ, OV
Q96PE1_ADGRA2	Q96PE1	ADGRA2	BLCA, BRCA, OV
Q96PK6_RBM14	Q96PK6	RBM14	BLCA, LUSC
Q96PP8_GBP5	Q96PP8	GBP5	BLCA, COAD, KIRC
Q96PY5_FMNL2	Q96PY5	FMNL2	BLCA
Q96PZ0_PUS7	Q96PZ0	PUS7	BLCA, LUSQ, PRAD
Q96QC0_PPP1R10	Q96QC0	PPP1R10	BLCA, BRCA, HNSC, PRAD, UCEC
Q96QD9_FYTTD1	Q96QD9	FYTTD1	BLCA, COAD, KIRC, LIHC
Q96QS3_ARX	Q96QS3	ARX	BLCA, LUSQ, OV
Q96QU8_XPO6	Q96QU8	XPO6	BLCA, LUAD
Q96RD7_PANX1	Q96RD7	PANX1	BLCA, BRCA, LUSC, LUSQ
Q96RE7_NACC1	Q96RE7	NACC1	BLCA, LIHC, LUSC, OV, UCEC
Q96RP9_GFM1	Q96RP9	GFM1	BLCA, BRCA, KIRC, LUSQ, OV
Q96RR4_CAMKK2	Q96RR4	CAMKK2	BLCA, KIRC, LIHC
Q96RU3_FNBP1	Q96RU3	FNBP1	BLCA, BRCA, KIRC
Q96S44_TP53RK	Q96S44	TP53RK	BLCA, LUAD, LUSC, LUSQ, OV, PRAD
Q96S86_HAPLN3	Q96S86	HAPLN3	BLCA
Q96S97_MYADM	Q96S97	MYADM	BLCA, KIRC, OV, PRAD
Q96SB4_SRPK1	Q96SB4	SRPK1	BLCA, LIHC, LUAD, LUSQ, OV
Q96SI9_STRBP	Q96SI9	STRBP	BLCA, LIHC, LUSC, LUSQ
Q96SY0_INTS14	Q96SY0	INTS14	BLCA, LUSC, OV
Q96T23_RSF1	Q96T23	RSF1	BLCA, BRCA, LIHC
Q96T37_RBM15	Q96T37	RBM15	BLCA, BRCA, LUSC, LUSQ
Q96T60_PNKP	Q96T60	PNKP	BLCA, LUSC, LUSQ, OV
Q96T88_UHRF1	Q96T88	UHRF1	BLCA, BRCA, LUSC, LUSQ
Q96TA2_YME1L1	Q96TA2	YME1L1	BLCA, BRCA, LUSQ, PRAD
Q99250_SCN2A	Q99250	SCN2A	BLCA, BRCA
Q99417_MYCBP	Q99417	MYCBP	BLCA
Q99442_SEC62	Q99442	SEC62	BLCA
Q99490_AGAP2	Q99490	AGAP2	BLCA, BRCA
Q99519_NEU1	Q99519	NEU1	BLCA, LUSQ
Q99541_PLIN2	Q99541	PLIN2	BLCA, COAD, KIRC, LUSC, LUSQ, OV, STAD
Q99574_SERPINI1	Q99574	SERPINI1	BLCA
Q99575_POP1	Q99575	POP1	BLCA, COAD, LUAD, LUSC, OV, STAD, UCEC
Q99590_SCAF11	Q99590	SCAF11	BLCA, LUSC, LUSQ
Q99593_TBX5	Q99593	TBX5	BLCA, PRAD
Q99594_TEAD3	Q99594	TEAD3	BLCA, BRCA, LUSC
Q99638_RAD9A	Q99638	RAD9A	BLCA, BRCA, LUSC, LUSQ
Q99674_CGREF1	Q99674	CGREF1	BLCA, LIHC, PRAD
Q99685_MGLL	Q99685	MGLL	BLCA, LUSQ
Q99698_LYST	Q99698	LYST	BLCA, LUSC
Q99700_ATXN2	Q99700	ATXN2	BLCA, BRCA
Q99704_DOK1	Q99704	DOK1	BLCA, KIRC, OV
Q99707_MTR	Q99707	MTR	BLCA, OV, PRAD
Q99719_SEPT5	Q99719	SEPT5	BLCA, KIRC, LIHC
Q99729_HNRNPAB	Q99729	HNRNPAB	BLCA, LUSC
Q99755_PIP5K1A	Q99755	PIP5K1A	BLCA, BRCA, KIRC
Q99758_ABCA3	Q99758	ABCA3	BLCA, KIRC, LUSC, LUSQ
Q99828_CIB1	Q99828	CIB1	BLCA, BRCA, KIRC
Q99848_EBNA1BP2	Q99848	EBNA1BP2	BLCA, BRCA, KIRC, LUSQ, OV, PRAD, UCEC
Q99856_ARID3A	Q99856	ARID3A	BLCA
Q99873_PRMT1	Q99873	PRMT1	BLCA, BRCA, LUAD, LUSC, LUSQ, STAD
Q99959_PKP2	Q99959	PKP2	BLCA, LIHC, LUSC, OV
Q99983_OMD	Q99983	OMD	BLCA, BRCA, LUAD, LUSQ, OV
Q99996_AKAP9	Q99996	AKAP9	BLCA, LUSQ, OV
Q9BPX3_NCAPG	Q9BPX3	NCAPG	BLCA, COAD, LUSC, LUSQ, STAD
Q9BPZ3_PAIP2	Q9BPZ3	PAIP2	BLCA, BRCA, LUSQ
Q9BQ61_TRIR	Q9BQ61	TRIR	BLCA, LUSC, STAD
Q9BQ95_ECSIT	Q9BQ95	ECSIT	BLCA, KIRC, LUSC, PRAD
Q9BQA9_C17orf62	Q9BQA9	C17orf62	BLCA, PRAD
Q9BQC3_DPH2	Q9BQC3	DPH2	BLCA, LIHC, LUAD, LUSC, PRAD
Q9BQL6_FERMT1	Q9BQL6	FERMT1	BLCA, LUAD, LUSC, LUSQ, PRAD
Q9BQP7_MGME1	Q9BQP7	MGME1	BLCA, BRCA, LUAD, LUSC, LUSQ, PRAD
Q9BQS8_FYCO1	Q9BQS8	FYCO1	BLCA, BRCA, LUSC, LUSQ, OV, PRAD
Q9BRC7_PLCD4	Q9BRC7	PLCD4	BLCA, BRCA, LUSQ
Q9BRD0_BUD13	Q9BRD0	BUD13	BLCA, BRCA, LUSQ
Q9BRJ2_MRPL45	Q9BRJ2	MRPL45	BLCA, KIRC, LUSC, LUSQ, UCEC
Q9BRK4_LZTS2	Q9BRK4	LZTS2	BLCA, KIRC, PRAD
Q9BRK5_SDF4	Q9BRK5	SDF4	BLCA, LUSQ, PRAD
Q9BRQ0_PYGO2	Q9BRQ0	PYGO2	BLCA, LUSC
Q9BRT3_MIEN1	Q9BRT3	MIEN1	BLCA, BRCA
Q9BSC4_NOL10	Q9BSC4	NOL10	BLCA, BRCA, COAD, LIHC, LUSC, LUSQ, PRAD
Q9BSF0_C2orf88	Q9BSF0	C2orf88	BLCA, BRCA, LUAD, LUSQ, OV
Q9BSQ5_CCM2	Q9BSQ5	CCM2	BLCA, BRCA, LUAD, STAD, UCEC
Q9BST9_RTKN	Q9BST9	RTKN	BLCA, LUSQ
Q9BSY4_CHCHD5	Q9BSY4	CHCHD5	BLCA, BRCA, KIRC, LUAD, LUSQ, PRAD
Q9BT09_CNPY3	Q9BT09	CNPY3	BLCA
Q9BT23_LIMD2	Q9BT23	LIMD2	BLCA, BRCA, COAD, LUSQ, PRAD
Q9BT73_PSMG3	Q9BT73	PSMG3	BLCA, HNSC
Q9BTD8_RBM42	Q9BTD8	RBM42	BLCA, LUSC, LUSQ
Q9BTT6_LRRC1	Q9BTT6	LRRC1	BLCA, LIHC, OV
Q9BTX1_NDC1	Q9BTX1	NDC1	BLCA, BRCA, LUSC, LUSQ, OV
Q9BTY2_FUCA2	Q9BTY2	FUCA2	BLCA, KIRC
Q9BU02_THTPA	Q9BU02	THTPA	BLCA, LUSQ
Q9BU61_NDUFAF3	Q9BU61	NDUFAF3	BLCA, KIRC, LUAD, LUSC, LUSQ, OV, UCEC
Q9BU89_DOHH	Q9BU89	DOHH	BLCA, BRCA, KIRC, LUSQ
Q9BUD6_SPON2	Q9BUD6	SPON2	BLCA
Q9BUF5_TUBB6	Q9BUF5	TUBB6	BLCA, PRAD
Q9BUI4_POLR3C	Q9BUI4	POLR3C	BLCA, LUSC, LUSQ
Q9BUJ2_HNRNPUL1	Q9BUJ2	HNRNPUL1	BLCA, KIRC, LUSC
Q9BUK6_MSTO1	Q9BUK6	MSTO1	BLCA, LIHC, LUSQ
Q9BUP3_HTATIP2	Q9BUP3	HTATIP2	BLCA, OV
Q9BUQ8_DDX23	Q9BUQ8	DDX23	BLCA, BRCA, LUSC
Q9BV19_C1orf50	Q9BV19	C1orf50	BLCA, LUSC, LUSQ, PRAD, STAD
Q9BV36_MLPH	Q9BV36	MLPH	BLCA
Q9BV40_VAMP8	Q9BV40	VAMP8	BLCA, BRCA, OV
Q9BV44_THUMPD3	Q9BV44	THUMPD3	BLCA, KIRC, LIHC, PRAD
Q9BV57_ADI1	Q9BV57	ADI1	BLCA, LUSC, LUSQ
Q9BVI4_NOC4L	Q9BVI4	NOC4L	BLCA, BRCA, LIHC, LUSC, PRAD, STAD
Q9BVJ7_DUSP23	Q9BVJ7	DUSP23	BLCA, LUSC, OV
Q9BVT8_TMUB1	Q9BVT8	TMUB1	BLCA, LUSC, OV
Q9BVV6_KIAA0586	Q9BVV6	KIAA0586	BLCA
Q9BW04_SARG	Q9BW04	SARG	BLCA, KIRC, LUSC, LUSQ, OV
Q9BW30_TPPP3	Q9BW30	TPPP3	BLCA, COAD, LIHC, LUSC, LUSQ
Q9BW85_CCDC94	Q9BW85	CCDC94	BLCA, BRCA, LUSC, LUSQ
Q9BW91_NUDT9	Q9BW91	NUDT9	BLCA, KIRC, LIHC
Q9BWE0_REPIN1	Q9BWE0	REPIN1	BLCA, BRCA, LUSC, LUSQ, PRAD
Q9BWF3_RBM4	Q9BWF3	RBM4	BLCA, LIHC, LUSC, LUSQ
Q9BWL3_C1orf43	Q9BWL3	C1orf43	BLCA, KIRC, LUSQ, OV
Q9BWU0_SLC4A1AP	Q9BWU0	SLC4A1AP	BLCA, BRCA, LUAD, LUSC, LUSQ
Q9BX40_LSM14B	Q9BX40	LSM14B	BLCA, BRCA, COAD, LIHC, LUAD, LUSC, LUSQ
Q9BX66_SORBS1	Q9BX66	SORBS1	BLCA, LUSC, LUSQ, PRAD
Q9BX67_JAM3	Q9BX67	JAM3	BLCA, LIHC, PRAD
Q9BX97_PLVAP	Q9BX97	PLVAP	BLCA, LIHC, STAD
Q9BXB5_OSBPL10	Q9BXB5	OSBPL10	BLCA, HNSC
Q9BXJ0_C1QTNF5	Q9BXJ0	C1QTNF5	BLCA, OV
Q9BXN1_ASPN	Q9BXN1	ASPN	BLCA, COAD, LUSQ, OV
Q9BXP5_SRRT	Q9BXP5	SRRT	BLCA, LUSC
Q9BXX0_EMILIN2	Q9BXX0	EMILIN2	BLCA, KIRC, OV
Q9BXY0_MAK16	Q9BXY0	MAK16	BLCA, BRCA
Q9BY11_PACSIN1	Q9BY11	PACSIN1	BLCA
Q9BY32_ITPA	Q9BY32	ITPA	BLCA
Q9BY44_EIF2A	Q9BY44	EIF2A	BLCA, LUSQ
Q9BY50_SEC11C	Q9BY50	SEC11C	BLCA
Q9BY77_POLDIP3	Q9BY77	POLDIP3	BLCA
Q9BYB4_GNB1L	Q9BYB4	GNB1L	BLCA, BRCA
Q9BYC5_FUT8	Q9BYC5	FUT8	BLCA, LUAD, LUSQ
Q9BYD1_MRPL13	Q9BYD1	MRPL13	BLCA, BRCA, KIRC, LUSQ
Q9BYD2_MRPL9	Q9BYD2	MRPL9	BLCA, KIRC, LUSC, OV, PRAD
Q9BYD3_MRPL4	Q9BYD3	MRPL4	BLCA, KIRC, LUSC, LUSQ
Q9BYD6_MRPL1	Q9BYD6	MRPL1	BLCA, KIRC, LUSC, LUSQ
Q9BYG3_NIFK	Q9BYG3	NIFK	BLCA, LIHC, LUAD, LUSC, LUSQ, OV, STAD
Q9BYN0_SRXN1	Q9BYN0	SRXN1	BLCA, OV
Q9BYX2_TBC1D2	Q9BYX2	TBC1D2	BLCA
Q9BYX4_IFIH1	Q9BYX4	IFIH1	BLCA, COAD, OV
Q9BZ95_NSD3	Q9BZ95	NSD3	BLCA
Q9BZE1_MRPL37	Q9BZE1	MRPL37	BLCA, KIRC
Q9BZE4_GTPBP4	Q9BZE4	GTPBP4	BLCA, COAD, LUSC, LUSQ, PRAD
Q9BZH6_WDR11	Q9BZH6	WDR11	BLCA, BRCA, LUSQ
Q9BZJ0_CRNKL1	Q9BZJ0	CRNKL1	BLCA, LUSC, LUSQ
Q9BZK3_NACAP1	Q9BZK3	NACAP1	BLCA
Q9BZL6_PRKD2	Q9BZL6	PRKD2	BLCA, KIRC, LIHC
Q9BZQ6_EDEM3	Q9BZQ6	EDEM3	BLCA, BRCA, LUSC
Q9BZQ8_FAM129A	Q9BZQ8	FAM129A	BLCA
Q9BZV2_SLC19A3	Q9BZV2	SLC19A3	BLCA, LUSC, UCEC
Q9BZX2_UCK2	Q9BZX2	UCK2	BLCA, BRCA, LIHC, LUSC, LUSQ
Q9C002_NMES1	Q9C002	NMES1	BLCA, BRCA, KIRC, LUAD, LUSC, LUSQ, OV
Q9C026_TRIM9	Q9C026	TRIM9	BLCA, BRCA, LUAD, LUSQ, PRAD
Q9C030_TRIM6	Q9C030	TRIM6	BLCA, LUSC, OV, PRAD
Q9C075_KRT23	Q9C075	KRT23	BLCA, COAD
Q9C0B1_FTO	Q9C0B1	FTO	BLCA, BRCA, LUSC, LUSQ, OV
Q9C0C7_AMBRA1	Q9C0C7	AMBRA1	BLCA, LUSC
Q9C0H2_TTYH3	Q9C0H2	TTYH3	BLCA, BRCA, LUSQ, STAD
Q9GZL7_WDR12	Q9GZL7	WDR12	BLCA, KIRC, LUAD, LUSC, LUSQ
Q9GZN8_C20orf27	Q9GZN8	C20orf27	BLCA, OV
Q9GZP8_IMUP	Q9GZP8	IMUP	BLCA, KIRC
Q9GZQ3_COMMD5	Q9GZQ3	COMMD5	BLCA, LUSC, OV
Q9GZT3_SLIRP	Q9GZT3	SLIRP	BLCA, KIRC, LUSC, PRAD
Q9H009_NACA2	Q9H009	NACA2	BLCA, LUSQ
Q9H019_MTFR1L	Q9H019	MTFR1L	BLCA, OV
[truncated: 4,836 more rows]

## Sheet: Cancer_Associated_Unique
Index	UniProt Accession	Protein	Cancer Type	Expression Level
A0A075B6R2_IGHV4-4	A0A075B6R2	IGHV4-4	BLCA	Down-regulated
A0MZ66_SHTN1	A0MZ66	SHTN1	BLCA	Up-regulated
A1IGU5_ARHGEF37	A1IGU5	ARHGEF37	BLCA	Down-regulated
O00204_SULT2B1	O00204	SULT2B1	BLCA	Up-regulated
O14526_FCHO1	O14526	FCHO1	BLCA	Down-regulated
O15394_NCAM2	O15394	NCAM2	BLCA	Up-regulated
O43164_PJA2	O43164	PJA2	BLCA	Up-regulated
O43719_HTATSF1	O43719	HTATSF1	BLCA	Up-regulated
O60508_CDC40	O60508	CDC40	BLCA	Up-regulated
O60524_NEMF	O60524	NEMF	BLCA	Up-regulated
O60830_TIMM17B	O60830	TIMM17B	BLCA	Up-regulated
O60879_DIAPH2	O60879	DIAPH2	BLCA	Down-regulated
O60925_PFDN1	O60925	PFDN1	BLCA	Up-regulated
O75116_ROCK2	O75116	ROCK2	BLCA	Down-regulated
O75791_GRAP2	O75791	GRAP2	BLCA	Up-regulated
O75911_DHRS3	O75911	DHRS3	BLCA	Up-regulated
O95394_PGM3	O95394	PGM3	BLCA	Up-regulated
O95793_STAU1	O95793	STAU1	BLCA	Up-regulated
O95881_TXNDC12	O95881	TXNDC12	BLCA	Up-regulated
O95967_EFEMP2	O95967	EFEMP2	BLCA	Down-regulated
O96013_PAK4	O96013	PAK4	BLCA	Up-regulated
P01031_C5	P01031	C5	BLCA	Down-regulated
P01036_CST4	P01036	CST4	BLCA	Down-regulated
P01742_IGHV1-69	P01742	IGHV1-69	BLCA	Down-regulated
P02452_COL1A1	P02452	COL1A1	BLCA	Down-regulated
P05187_ALPP	P05187	ALPP	BLCA	Up-regulated
P06681_C2	P06681	C2	BLCA	Down-regulated
P09661_SNRPA1	P09661	SNRPA1	BLCA	Up-regulated
P09848_LCT	P09848	LCT	BLCA	Up-regulated
P0CG30_GSTT2B	P0CG30	GSTT2B	BLCA	Down-regulated
P0DN76_U2AF1L5	P0DN76	U2AF1L5	BLCA	Up-regulated
P0DP01_IGHV1-8	P0DP01	IGHV1-8	BLCA	Down-regulated
P11216_PYGB	P11216	PYGB	BLCA	Down-regulated
P13498_CYBA	P13498	CYBA	BLCA	Up-regulated
P13866_SLC5A1	P13866	SLC5A1	BLCA	Up-regulated
P14207_FOLR2	P14207	FOLR2	BLCA	Down-regulated
P15924_DSP	P15924	DSP	BLCA	Up-regulated
P17936_IGFBP3	P17936	IGFBP3	BLCA	Up-regulated
P18463_HLA-B	P18463	HLA-B	BLCA	Up-regulated
P19835_CEL	P19835	CEL	BLCA	Up-regulated
P20138_CD33	P20138	CD33	BLCA	Up-regulated
P20908_COL5A1	P20908	COL5A1	BLCA	Down-regulated
P21246_PTN	P21246	PTN	BLCA	Down-regulated
P21589_NT5E	P21589	NT5E	BLCA	Down-regulated
P21675_TAF1	P21675	TAF1	BLCA	Up-regulated
P21926_CD9	P21926	CD9	BLCA	Down-regulated
P22626_HNRNPA2B1	P22626	HNRNPA2B1	BLCA	Up-regulated
P22694_PRKACB	P22694	PRKACB	BLCA	Down-regulated
P23193_TCEA1	P23193	TCEA1	BLCA	Up-regulated
P23458_JAK1	P23458	JAK1	BLCA	Up-regulated
P23588_EIF4B	P23588	EIF4B	BLCA	Up-regulated
P24593_IGFBP5	P24593	IGFBP5	BLCA	Up-regulated
P26232_CTNNA2	P26232	CTNNA2	BLCA	Up-regulated
P26378_ELAVL4	P26378	ELAVL4	BLCA	Up-regulated
P26599_PTBP1	P26599	PTBP1	BLCA	Up-regulated
P28799_GRN	P28799	GRN	BLCA	Down-regulated
P30511_HLA-F	P30511	HLA-F	BLCA	Up-regulated
P30711_GSTT1	P30711	GSTT1	BLCA	Down-regulated
P31431_SDC4	P31431	SDC4	BLCA	Up-regulated
P32970_CD70	P32970	CD70	BLCA	Down-regulated
P35221_CTNNA1	P35221	CTNNA1	BLCA	Up-regulated
P35580_MYH10	P35580	MYH10	BLCA	Down-regulated
P35637_FUS	P35637	FUS	BLCA	Up-regulated
P38159_RBMX	P38159	RBMX	BLCA	Up-regulated
P41219_PRPH	P41219	PRPH	BLCA	Down-regulated
P42226_STAT6	P42226	STAT6	BLCA	Down-regulated
P42229_STAT5A	P42229	STAT5A	BLCA	Down-regulated
P43235_CTSK	P43235	CTSK	BLCA	Up-regulated
P43487_RANBP1	P43487	RANBP1	BLCA	Up-regulated
P46778_RPL21	P46778	RPL21	BLCA	Up-regulated
P46976_GYG1	P46976	GYG1	BLCA	Down-regulated
P47755_CAPZA2	P47755	CAPZA2	BLCA	Down-regulated
P47813_EIF1AX	P47813	EIF1AX	BLCA	Up-regulated
P47974_ZFP36L2	P47974	ZFP36L2	BLCA	Up-regulated
P48163_ME1	P48163	ME1	BLCA	Down-regulated
P48426_PIP4K2A	P48426	PIP4K2A	BLCA	Down-regulated
P48436_SOX9	P48436	SOX9	BLCA	Up-regulated
P50613_CDK7	P50613	CDK7	BLCA	Down-regulated
P51151_RAB9A	P51151	RAB9A	BLCA	Up-regulated
P52815_MRPL12	P52815	MRPL12	BLCA	Up-regulated
P52823_STC1	P52823	STC1	BLCA	Up-regulated
P53367_ARFIP1	P53367	ARFIP1	BLCA	Up-regulated
P54803_GALC	P54803	GALC	BLCA	Up-regulated
P55774_CCL18	P55774	CCL18	BLCA	Up-regulated
P56945_BCAR1	P56945	BCAR1	BLCA	Up-regulated
P57723_PCBP4	P57723	PCBP4	BLCA	Up-regulated
P60510_PPP4C	P60510	PPP4C	BLCA	Up-regulated
P60604_UBE2G2	P60604	UBE2G2	BLCA	Up-regulated
P62081_RPS7	P62081	RPS7	BLCA	Up-regulated
P62314_SNRPD1	P62314	SNRPD1	BLCA	Up-regulated
P62820_RAB1A	P62820	RAB1A	BLCA	Up-regulated
P62854_RPS26	P62854	RPS26	BLCA	Up-regulated
P63173_RPL38	P63173	RPL38	BLCA	Up-regulated
P83881_RPL36A	P83881	RPL36A	BLCA	Up-regulated
P84090_ERH	P84090	ERH	BLCA	Up-regulated
Q01105_SET	Q01105	SET	BLCA	Up-regulated
Q07889_SOS1	Q07889	SOS1	BLCA	Up-regulated
Q08378_GOLGA3	Q08378	GOLGA3	BLCA	Down-regulated
Q08623_PUDP	Q08623	PUDP	BLCA	Down-regulated
Q10588_BST1	Q10588	BST1	BLCA	Down-regulated
Q12857_NFIA	Q12857	NFIA	BLCA	Down-regulated
Q12889_OVGP1	Q12889	OVGP1	BLCA	Down-regulated
Q12906_ILF3	Q12906	ILF3	BLCA	Up-regulated
Q12999_TSPAN31	Q12999	TSPAN31	BLCA	Up-regulated
Q13464_ROCK1	Q13464	ROCK1	BLCA	Down-regulated
Q13470_TNK1	Q13470	TNK1	BLCA	Up-regulated
Q13557_CAMK2D	Q13557	CAMK2D	BLCA	Down-regulated
Q13573_SNW1	Q13573	SNW1	BLCA	Up-regulated
Q13685_AAMP	Q13685	AAMP	BLCA	Up-regulated
Q14151_SAFB2	Q14151	SAFB2	BLCA	Up-regulated
Q14644_RASA3	Q14644	RASA3	BLCA	Up-regulated
Q14696_MESD	Q14696	MESD	BLCA	Up-regulated
Q14746_COG2	Q14746	COG2	BLCA	Down-regulated
Q15018_ABRAXAS2	Q15018	ABRAXAS2	BLCA	Down-regulated
Q15059_BRD3	Q15059	BRD3	BLCA	Up-regulated
Q15147_PLCB4	Q15147	PLCB4	BLCA	Down-regulated
Q15262_PTPRK	Q15262	PTPRK	BLCA	Down-regulated
Q15287_RNPS1	Q15287	RNPS1	BLCA	Up-regulated
Q15392_DHCR24	Q15392	DHCR24	BLCA	Up-regulated
Q15418_RPS6KA1	Q15418	RPS6KA1	BLCA	Up-regulated
Q16881_TXNRD1	Q16881	TXNRD1	BLCA	Down-regulated
Q29960_HLA-C	Q29960	HLA-C	BLCA	Up-regulated
Q2KHT3_CLEC16A	Q2KHT3	CLEC16A	BLCA	Up-regulated
Q460N5_PARP14	Q460N5	PARP14	BLCA	Up-regulated
Q53HC9_EIPR1	Q53HC9	EIPR1	BLCA	Up-regulated
Q5BKT4_ALG10	Q5BKT4	ALG10	BLCA	Up-regulated
Q5H9L2_TCEAL5	Q5H9L2	TCEAL5	BLCA	Up-regulated
Q5T9S5_CCDC18	Q5T9S5	CCDC18	BLCA	Up-regulated
Q5TAQ9_DCAF8	Q5TAQ9	DCAF8	BLCA	Up-regulated
Q5THJ4_VPS13D	Q5THJ4	VPS13D	BLCA	Up-regulated
Q5VT79_ANXA8L1	Q5VT79	ANXA8L1	BLCA	Up-regulated
Q658Y4_FAM91A1	Q658Y4	FAM91A1	BLCA	Up-regulated
Q6DD88_ATL3	Q6DD88	ATL3	BLCA	Down-regulated
Q6P589_TNFAIP8L2	Q6P589	TNFAIP8L2	BLCA	Up-regulated
Q6QEF8_CORO6	Q6QEF8	CORO6	BLCA	Down-regulated
Q6SZW1_SARM1	Q6SZW1	SARM1	BLCA	Down-regulated
Q6UX04_CWC27	Q6UX04	CWC27	BLCA	Up-regulated
Q6ZMY3_SPOCD1	Q6ZMY3	SPOCD1	BLCA	Down-regulated
Q6ZWT7_MBOAT2	Q6ZWT7	MBOAT2	BLCA	Up-regulated
Q7Z3E5_ARMC9	Q7Z3E5	ARMC9	BLCA	Down-regulated
Q7Z3K3_POGZ	Q7Z3K3	POGZ	BLCA	Down-regulated
Q7Z569_BRAP	Q7Z569	BRAP	BLCA	Up-regulated
Q7Z591_AKNA	Q7Z591	AKNA	BLCA	Down-regulated
Q7Z739_YTHDF3	Q7Z739	YTHDF3	BLCA	Up-regulated
Q86TC9_MYPN	Q86TC9	MYPN	BLCA	Down-regulated
Q86UA1_PRPF39	Q86UA1	PRPF39	BLCA	Up-regulated
Q86UY8_NT5DC3	Q86UY8	NT5DC3	BLCA	Down-regulated
Q86VW0_SESTD1	Q86VW0	SESTD1	BLCA	Down-regulated
Q86W42_THOC6	Q86W42	THOC6	BLCA	Up-regulated
Q8IV01_SYT12	Q8IV01	SYT12	BLCA	Down-regulated
Q8IVF2_AHNAK2	Q8IVF2	AHNAK2	BLCA	Down-regulated
Q8IX18_DHX40	Q8IX18	DHX40	BLCA	Up-regulated
Q8IXK0_PHC2	Q8IXK0	PHC2	BLCA	Up-regulated
Q8N436_CPXM2	Q8N436	CPXM2	BLCA	Down-regulated
Q8N944_AMER3	Q8N944	AMER3	BLCA	Down-regulated
Q8NC96_NECAP1	Q8NC96	NECAP1	BLCA	Up-regulated
Q8NDD1_C1orf131	Q8NDD1	C1orf131	BLCA	Up-regulated
Q8NDF8_PAPD5	Q8NDF8	PAPD5	BLCA	Up-regulated
Q8NDY3_ADPRHL1	Q8NDY3	ADPRHL1	BLCA	Up-regulated
Q8NEU8_APPL2	Q8NEU8	APPL2	BLCA	Up-regulated
Q8NF91_SYNE1	Q8NF91	SYNE1	BLCA	Up-regulated
Q8NFH8_REPS2	Q8NFH8	REPS2	BLCA	Up-regulated
Q8NFW9_MYRIP	Q8NFW9	MYRIP	BLCA	Down-regulated
Q8TBF2_FAM213B	Q8TBF2	FAM213B	BLCA	Down-regulated
Q8TF72_SHROOM3	Q8TF72	SHROOM3	BLCA	Down-regulated
Q8WUD1_RAB2B	Q8WUD1	RAB2B	BLCA	Up-regulated
Q8WUH1_CHURC1	Q8WUH1	CHURC1	BLCA	Up-regulated
Q8WY22_BRI3BP	Q8WY22	BRI3BP	BLCA	Up-regulated
Q92563_SPOCK2	Q92563	SPOCK2	BLCA	Up-regulated
Q92793_CREBBP	Q92793	CREBBP	BLCA	Up-regulated
Q92804_TAF15	Q92804	TAF15	BLCA	Up-regulated
Q92925_SMARCD2	Q92925	SMARCD2	BLCA	Up-regulated
Q969H8_MYDGF	Q969H8	MYDGF	BLCA	Up-regulated
Q96G46_DUS3L	Q96G46	DUS3L	BLCA	Up-regulated
Q96GQ5_C16orf58	Q96GQ5	C16orf58	BLCA	Down-regulated
Q96IV0_NGLY1	Q96IV0	NGLY1	BLCA	Up-regulated
Q96JN2_CCDC136	Q96JN2	CCDC136	BLCA	Down-regulated
Q96LD4_TRIM47	Q96LD4	TRIM47	BLCA	Down-regulated
Q96LZ7_RMDN2	Q96LZ7	RMDN2	BLCA	Up-regulated
Q96PY5_FMNL2	Q96PY5	FMNL2	BLCA	Down-regulated
Q96S86_HAPLN3	Q96S86	HAPLN3	BLCA	Up-regulated
Q99417_MYCBP	Q99417	MYCBP	BLCA	Up-regulated
Q99442_SEC62	Q99442	SEC62	BLCA	Up-regulated
Q99574_SERPINI1	Q99574	SERPINI1	BLCA	Down-regulated
Q99856_ARID3A	Q99856	ARID3A	BLCA	Up-regulated
Q9BT09_CNPY3	Q9BT09	CNPY3	BLCA	Up-regulated
Q9BUD6_SPON2	Q9BUD6	SPON2	BLCA	Up-regulated
Q9BV36_MLPH	Q9BV36	MLPH	BLCA	Up-regulated
Q9BVV6_KIAA0586	Q9BVV6	KIAA0586	BLCA	Up-regulated
Q9BY11_PACSIN1	Q9BY11	PACSIN1	BLCA	Up-regulated
Q9BY32_ITPA	Q9BY32	ITPA	BLCA	Up-regulated
Q9BY50_SEC11C	Q9BY50	SEC11C	BLCA	Up-regulated
Q9BY77_POLDIP3	Q9BY77	POLDIP3	BLCA	Up-regulated
Q9BYX2_TBC1D2	Q9BYX2	TBC1D2	BLCA	Up-regulated
Q9BZ95_NSD3	Q9BZ95	NSD3	BLCA	Up-regulated
Q9BZK3_NACAP1	Q9BZK3	NACAP1	BLCA	Up-regulated
Q9BZQ8_FAM129A	Q9BZQ8	FAM129A	BLCA	Down-regulated
Q9H0R4_HDHD2	Q9H0R4	HDHD2	BLCA	Down-regulated
Q9H330_TMEM245	Q9H330	TMEM245	BLCA	Down-regulated
Q9H361_PABPC3	Q9H361	PABPC3	BLCA	Up-regulated
Q9H7E9_C8orf33	Q9H7E9	C8orf33	BLCA	Down-regulated
Q9H9E3_COG4	Q9H9E3	COG4	BLCA	Down-regulated
Q9HCM2_PLXNA4	Q9HCM2	PLXNA4	BLCA	Up-regulated
Q9HCU0_CD248	Q9HCU0	CD248	BLCA	Down-regulated
Q9NPG3_UBN1	Q9NPG3	UBN1	BLCA	Down-regulated
Q9NPH0_ACP6	Q9NPH0	ACP6	BLCA	Up-regulated
Q9NQ29_LUC7L	Q9NQ29	LUC7L	BLCA	Up-regulated
Q9NQ66_PLCB1	Q9NQ66	PLCB1	BLCA	Down-regulated
Q9NQX4_MYO5C	Q9NQX4	MYO5C	BLCA	Up-regulated
Q9NR50_EIF2B3	Q9NR50	EIF2B3	BLCA	Up-regulated
Q9NUG6_PDRG1	Q9NUG6	PDRG1	BLCA	Up-regulated
Q9NUP1_BLOC1S4	Q9NUP1	BLOC1S4	BLCA	Up-regulated
Q9NVE7_PANK4	Q9NVE7	PANK4	BLCA	Down-regulated
Q9NWB7_IFT57	Q9NWB7	IFT57	BLCA	Up-regulated
Q9NWM8_FKBP14	Q9NWM8	FKBP14	BLCA	Up-regulated
Q9NYF8_BCLAF1	Q9NYF8	BCLAF1	BLCA	Up-regulated
Q9NZZ3_CHMP5	Q9NZZ3	CHMP5	BLCA	Up-regulated
Q9P0P0_RNF181	Q9P0P0	RNF181	BLCA	Up-regulated
Q9UBH6_XPR1	Q9UBH6	XPR1	BLCA	Down-regulated
Q9UBM7_DHCR7	Q9UBM7	DHCR7	BLCA	Up-regulated
Q9UBP4_DKK3	Q9UBP4	DKK3	BLCA	Up-regulated
Q9UFW8_CGGBP1	Q9UFW8	CGGBP1	BLCA	Up-regulated
Q9UHB6_LIMA1	Q9UHB6	LIMA1	BLCA	Up-regulated
Q9UHF1_EGFL7	Q9UHF1	EGFL7	BLCA	Down-regulated
Q9UII2_ATPIF1	Q9UII2	ATPIF1	BLCA	Up-regulated
Q9UJX5_ANAPC4	Q9UJX5	ANAPC4	BLCA	Up-regulated
Q9UKK9_NUDT5	Q9UKK9	NUDT5	BLCA	Up-regulated
Q9UKP3_ITGB1BP2	Q9UKP3	ITGB1BP2	BLCA	Down-regulated
Q9UKU0_ACSL6	Q9UKU0	ACSL6	BLCA	Down-regulated
Q9Y279_VSIG4	Q9Y279	VSIG4	BLCA	Up-regulated
Q9Y2H5_PLEKHA6	Q9Y2H5	PLEKHA6	BLCA	Down-regulated
Q9Y2L5_TRAPPC8	Q9Y2L5	TRAPPC8	BLCA	Up-regulated
Q9Y3D8_AK6	Q9Y3D8	AK6	BLCA	Up-regulated
Q9Y3R5_DOPEY2	Q9Y3R5	DOPEY2	BLCA	Down-regulated
Q9Y4F5_CEP170B	Q9Y4F5	CEP170B	BLCA	Up-regulated
Q9Y5X1_SNX9	Q9Y5X1	SNX9	BLCA	Down-regulated
O00408_PDE2A	O00408	PDE2A	BLCA	Down-regulated
O14578_CIT	O14578	CIT	BLCA	Up-regulated
O43272_PRODH	O43272	PRODH	BLCA	Down-regulated
O75334_PPFIA2	O75334	PPFIA2	BLCA	Down-regulated
P35219_CA8	P35219	CA8	BLCA	Down-regulated
Q02156_PRKCE	Q02156	PRKCE	BLCA	Up-regulated
Q07002_CDK18	Q07002	CDK18	BLCA	Down-regulated
Q15049_MLC1	Q15049	MLC1	BLCA	Down-regulated
Q53HC0_CCDC92	Q53HC0	CCDC92	BLCA	Down-regulated
Q6NV74_KIAA1211L	Q6NV74	KIAA1211L	BLCA	Up-regulated
Q7Z7F0_KHDC4	Q7Z7F0	KHDC4	BLCA	Down-regulated
Q8ND04_SMG8	Q8ND04	SMG8	BLCA	Up-regulated
Q8NG31_KNL1	Q8NG31	KNL1	BLCA	Down-regulated
Q9BW19_KIFC1	Q9BW19	KIFC1	BLCA	Up-regulated
Q9BZF3_OSBPL6	Q9BZF3	OSBPL6	BLCA	Down-regulated
Q9NQX5_NPDC1	Q9NQX5	NPDC1	BLCA	Down-regulated
Q9NT99_LRRC4B	Q9NT99	LRRC4B	BLCA	Down-regulated
Q9P2U7_SLC17A7	Q9P2U7	SLC17A7	BLCA	Down-regulated
Q9UBC5_MYO1A	Q9UBC5	MYO1A	BLCA	Down-regulated
Q9ULU8_CADPS	Q9ULU8	CADPS	BLCA	Up-regulated
Q9UQB3_CTNND2	Q9UQB3	CTNND2	BLCA	Down-regulated
Q9Y2K3_MYH15	Q9Y2K3	MYH15	BLCA	Down-regulated
Q16627_CCL14	Q16627	CCL14	BLCA	Down-regulated
Q9NS71_GKN1	Q9NS71	GKN1	BLCA	Down-regulated
O95857_TSPAN13	O95857	TSPAN13	BLCA	Up-regulated
P09093_CELA3A	P09093	CELA3A	BLCA	Down-regulated
P15086_CPB1	P15086	CPB1	BLCA	Down-regulated
P19961_AMY2B	P19961	AMY2B	BLCA	Down-regulated
Q30154_HLA-DRB5	Q30154	HLA-DRB5	BLCA	Down-regulated
Q99973_TEP1	Q99973	TEP1	BLCA	Up-regulated
Q9UKN1_MUC12	Q9UKN1	MUC12	BLCA	Down-regulated
Q5T0Z8_C6orf132	Q5T0Z8	C6orf132	BLCA	Up-regulated
Q96A32_MYLPF	Q96A32	MYLPF	BLCA	Down-regulated
Q9UKX2_MYH2	Q9UKX2	MYH2	BLCA	Down-regulated
P12035_KRT3	P12035	KRT3	BLCA	Down-regulated
Q13203_MYBPH	Q13203	MYBPH	BLCA	Down-regulated
Q6ZMU5_TRIM72	Q6ZMU5	TRIM72	BLCA	Down-regulated
Q8N3Y7_SDR16C5	Q8N3Y7	SDR16C5	BLCA	Up-regulated
O75054_IGSF3	O75054	IGSF3	BLCA	Up-regulated
P07306_ASGR1	P07306	ASGR1	BLCA	Down-regulated
Q7Z6G8_ANKS1B	Q7Z6G8	ANKS1B	BLCA	Down-regulated
Q96IW7_SEC22A	Q96IW7	SEC22A	BLCA	Up-regulated
Q96AE7_TTC17	Q96AE7	TTC17	BLCA	Down-regulated
Q14999_CUL7	Q14999	CUL7	BLCA	Up-regulated
P55259_GP2	P55259	GP2	BLCA	Down-regulated
Q6P9A3_ZNF549	Q6P9A3	ZNF549	BLCA	Down-regulated
Q92901_RPL3L	Q92901	RPL3L	BLCA	Up-regulated
Q99895_CTRC	Q99895	CTRC	BLCA	Down-regulated
P04085_PDGFA	P04085	PDGFA	BLCA	Up-regulated
P25963_NFKBIA	P25963	NFKBIA	BLCA	Up-regulated
P48745_NOV	P48745	NOV	BLCA	Down-regulated
Q16769_QPCT	Q16769	QPCT	BLCA	Down-regulated
A0A075B6I0_IGLV8-61	A0A075B6I0	IGLV8-61	BRCA	Down-regulated
A0A075B6I9_IGLV7-46	A0A075B6I9	IGLV7-46	BRCA	Down-regulated
A0A0B4J1X5_IGHV3-74	A0A0B4J1X5	IGHV3-74	BRCA	Down-regulated
A0A0B4J2H0_IGHV1-69D	A0A0B4J2H0	IGHV1-69D	BRCA	Down-regulated
A0AVT1_UBA6	A0AVT1	UBA6	BRCA	Up-regulated
A6NKD9_CCDC85C	A6NKD9	CCDC85C	BRCA	Down-regulated
A6NMB1_SIGLEC16	A6NMB1	SIGLEC16	BRCA	Down-regulated
B0FP48_UPK3BL1	B0FP48	UPK3BL1	BRCA	Down-regulated
O00178_GTPBP1	O00178	GTPBP1	BRCA	Up-regulated
O00194_RAB27B	O00194	RAB27B	BRCA	Up-regulated
O00203_AP3B1	O00203	AP3B1	BRCA	Up-regulated
O00232_PSMD12	O00232	PSMD12	BRCA	Up-regulated
O00429_DNM1L	O00429	DNM1L	BRCA	Up-regulated
O00461_GOLIM4	O00461	GOLIM4	BRCA	Up-regulated
O00462_MANBA	O00462	MANBA	BRCA	Up-regulated
O00487_PSMD14	O00487	PSMD14	BRCA	Up-regulated
O00507_USP9Y	O00507	USP9Y	BRCA	Up-regulated
O14733_MAP2K7	O14733	MAP2K7	BRCA	Down-regulated
O14936_CASK	O14936	CASK	BRCA	Up-regulated
O14972_DSCR3	O14972	DSCR3	BRCA	Up-regulated
O14976_GAK	O14976	GAK	BRCA	Up-regulated
O15049_N4BP3	O15049	N4BP3	BRCA	Down-regulated
O15127_SCAMP2	O15127	SCAMP2	BRCA	Up-regulated
O15254_ACOX3	O15254	ACOX3	BRCA	Up-regulated
O15355_PPM1G	O15355	PPM1G	BRCA	Up-regulated
O15498_YKT6	O15498	YKT6	BRCA	Up-regulated
O43310_CTIF	O43310	CTIF	BRCA	Down-regulated
O43432_EIF4G3	O43432	EIF4G3	BRCA	Up-regulated
O43520_ATP8B1	O43520	ATP8B1	BRCA	Down-regulated
O43524_FOXO3	O43524	FOXO3	BRCA	Down-regulated
O43681_ASNA1	O43681	ASNA1	BRCA	Up-regulated
O43747_AP1G1	O43747	AP1G1	BRCA	Up-regulated
O43866_CD5L	O43866	CD5L	BRCA	Down-regulated
O60613_SELENOF	O60613	SELENOF	BRCA	Up-regulated
O60684_KPNA6	O60684	KPNA6	BRCA	Up-regulated
O60762_DPM1	O60762	DPM1	BRCA	Up-regulated
O60826_CCDC22	O60826	CCDC22	BRCA	Up-regulated
O75071_EFCAB14	O75071	EFCAB14	BRCA	Down-regulated
O75146_HIP1R	O75146	HIP1R	BRCA	Up-regulated
O75340_PDCD6	O75340	PDCD6	BRCA	Up-regulated
O75460_ERN1	O75460	ERN1	BRCA	Down-regulated
O75635_SERPINB7	O75635	SERPINB7	BRCA	Up-regulated
O75663_TIPRL	O75663	TIPRL	BRCA	Up-regulated
O75884_RBBP9	O75884	RBBP9	BRCA	Up-regulated
O94813_SLIT2	O94813	SLIT2	BRCA	Down-regulated
O94830_DDHD2	O94830	DDHD2	BRCA	Down-regulated
O94885_SASH1	O94885	SASH1	BRCA	Down-regulated
O95396_MOCS3	O95396	MOCS3	BRCA	Up-regulated
P01034_CST3	P01034	CST3	BRCA	Down-regulated
P01111_NRAS	P01111	NRAS	BRCA	Up-regulated
P01112_HRAS	P01112	HRAS	BRCA	Up-regulated
P01591_JCHAIN	P01591	JCHAIN	BRCA	Down-regulated
P01701_IGLV1-51	P01701	IGLV1-51	BRCA	Down-regulated
P01911_HLA-DRB1	P01911	HLA-DRB1	BRCA	Down-regulated
P05106_ITGB3	P05106	ITGB3	BRCA	Down-regulated
P05186_ALPL	P05186	ALPL	BRCA	Up-regulated
P06756_ITGAV	P06756	ITGAV	BRCA	Up-regulated
P07311_ACYP1	P07311	ACYP1	BRCA	Up-regulated
P07476_IVL	P07476	IVL	BRCA	Down-regulated
P07947_YES1	P07947	YES1	BRCA	Up-regulated
P08253_MMP2	P08253	MMP2	BRCA	Down-regulated
P09914_IFIT1	P09914	IFIT1	BRCA	Up-regulated
P10586_PTPRF	P10586	PTPRF	BRCA	Up-regulated
P11441_UBL4A	P11441	UBL4A	BRCA	Up-regulated
P13645_KRT10	P13645	KRT10	BRCA	Down-regulated
P14735_IDE	P14735	IDE	BRCA	Up-regulated
P17516_AKR1C4	P17516	AKR1C4	BRCA	Down-regulated
P18283_GPX2	P18283	GPX2	BRCA	Down-regulated
P18433_PTPRA	P18433	PTPRA	BRCA	Up-regulated
P18440_NAT1	P18440	NAT1	BRCA	Up-regulated
P18583_SON	P18583	SON	BRCA	Down-regulated
P19387_POLR2C	P19387	POLR2C	BRCA	Up-regulated
P19634_SLC9A1	P19634	SLC9A1	BRCA	Up-regulated
P19784_CSNK2A2	P19784	CSNK2A2	BRCA	Up-regulated
P20340_RAB6A	P20340	RAB6A	BRCA	Up-regulated
P20645_M6PR	P20645	M6PR	BRCA	Up-regulated
P20810_CAST	P20810	CAST	BRCA	Down-regulated
P22059_OSBP	P22059	OSBP	BRCA	Up-regulated
P22570_FDXR	P22570	FDXR	BRCA	Down-regulated
P23258_TUBG1	P23258	TUBG1	BRCA	Up-regulated
P25815_S100P	P25815	S100P	BRCA	Up-regulated
P27540_ARNT	P27540	ARNT	BRCA	Down-regulated
P27918_CFP	P27918	CFP	BRCA	Down-regulated
P27986_PIK3R1	P27986	PIK3R1	BRCA	Up-regulated
P29218_IMPA1	P29218	IMPA1	BRCA	Up-regulated
P29508_SERPINB3	P29508	SERPINB3	BRCA	Down-regulated
P31321_PRKAR1B	P31321	PRKAR1B	BRCA	Down-regulated
P31751_AKT2	P31751	AKT2	BRCA	Up-regulated
P31948_STIP1	P31948	STIP1	BRCA	Down-regulated
P33897_ABCD1	P33897	ABCD1	BRCA	Down-regulated
P35813_PPM1A	P35813	PPM1A	BRCA	Up-regulated
P36507_MAP2K2	P36507	MAP2K2	BRCA	Up-regulated
P36578_RPL4	P36578	RPL4	BRCA	Down-regulated
P37198_NUP62	P37198	NUP62	BRCA	Down-regulated
P39880_CUX1	P39880	CUX1	BRCA	Up-regulated
P40763_STAT3	P40763	STAT3	BRCA	Up-regulated
P42330_AKR1C3	P42330	AKR1C3	BRCA	Down-regulated
P42345_MTOR	P42345	MTOR	BRCA	Up-regulated
P43897_TSFM	P43897	TSFM	BRCA	Up-regulated
P45985_MAP2K4	P45985	MAP2K4	BRCA	Up-regulated
P46459_NSF	P46459	NSF	BRCA	Up-regulated
P47897_QARS	P47897	QARS	BRCA	Up-regulated
P48506_GCLC	P48506	GCLC	BRCA	Up-regulated
P48594_SERPINB4	P48594	SERPINB4	BRCA	Down-regulated
P48729_CSNK1A1	P48729	CSNK1A1	BRCA	Up-regulated
P48739_PITPNB	P48739	PITPNB	BRCA	Up-regulated
P49589_CARS	P49589	CARS	BRCA	Up-regulated
P51159_RAB27A	P51159	RAB27A	BRCA	Up-regulated
P51812_RPS6KA3	P51812	RPS6KA3	BRCA	Up-regulated
P52294_KPNA1	P52294	KPNA1	BRCA	Up-regulated
P52306_RAP1GDS1	P52306	RAP1GDS1	BRCA	Up-regulated
P52564_MAP2K6	P52564	MAP2K6	BRCA	Up-regulated
P52948_NUP98	P52948	NUP98	BRCA	Up-regulated
P52952_NKX2-5	P52952	NKX2-5	BRCA	Down-regulated
P53779_MAPK10	P53779	MAPK10	BRCA	Up-regulated
P54725_RAD23A	P54725	RAD23A	BRCA	Down-regulated
P54764_EPHA4	P54764	EPHA4	BRCA	Down-regulated
P55010_EIF5	P55010	EIF5	BRCA	Up-regulated
P55039_DRG2	P55039	DRG2	BRCA	Up-regulated
P56545_CTBP2	P56545	CTBP2	BRCA	Up-regulated
P61006_RAB8A	P61006	RAB8A	BRCA	Up-regulated
P61011_SRP54	P61011	SRP54	BRCA	Up-regulated
P61018_RAB4B	P61018	RAB4B	BRCA	Up-regulated
P61586_RHOA	P61586	RHOA	BRCA	Up-regulated
P61803_DAD1	P61803	DAD1	BRCA	Up-regulated
P61981_YWHAG	P61981	YWHAG	BRCA	Down-regulated
P62745_RHOB	P62745	RHOB	BRCA	Up-regulated
P63172_DYNLT1	P63172	DYNLT1	BRCA	Up-regulated
P78559_MAP1A	P78559	MAP1A	BRCA	Down-regulated
P84085_ARF5	P84085	ARF5	BRCA	Up-regulated
P84095_RHOG	P84095	RHOG	BRCA	Up-regulated
Q00535_CDK5	Q00535	CDK5	BRCA	Up-regulated
Q01085_TIAL1	Q01085	TIAL1	BRCA	Up-regulated
Q01970_PLCB3	Q01970	PLCB3	BRCA	Up-regulated
Q02880_TOP2B	Q02880	TOP2B	BRCA	Up-regulated
Q05086_UBE3A	Q05086	UBE3A	BRCA	Up-regulated
Q05315_CLC	Q05315	CLC	BRCA	Down-regulated
Q06136_KDSR	Q06136	KDSR	BRCA	Up-regulated
Q07812_BAX	Q07812	BAX	BRCA	Up-regulated
Q08AM6_VAC14	Q08AM6	VAC14	BRCA	Up-regulated
Q0VDG4_SCRN3	Q0VDG4	SCRN3	BRCA	Up-regulated
Q10567_AP1B1	Q10567	AP1B1	BRCA	Up-regulated
Q12792_TWF1	Q12792	TWF1	BRCA	Up-regulated
Q12888_TP53BP1	Q12888	TP53BP1	BRCA	Up-regulated
Q12996_CSTF3	Q12996	CSTF3	BRCA	Up-regulated
Q13098_GPS1	Q13098	GPS1	BRCA	Up-regulated
Q13131_PRKAA1	Q13131	PRKAA1	BRCA	Up-regulated
Q13155_AIMP2	Q13155	AIMP2	BRCA	Up-regulated
Q13325_IFIT5	Q13325	IFIT5	BRCA	Up-regulated
Q13367_AP3B2	Q13367	AP3B2	BRCA	Up-regulated
Q13421_MSLN	Q13421	MSLN	BRCA	Down-regulated
Q13617_CUL2	Q13617	CUL2	BRCA	Up-regulated
Q13620_CUL4B	Q13620	CUL4B	BRCA	Up-regulated
Q13636_RAB31	Q13636	RAB31	BRCA	Up-regulated
Q13724_MOGS	Q13724	MOGS	BRCA	Up-regulated
Q13868_EXOSC2	Q13868	EXOSC2	BRCA	Up-regulated
Q14008_CKAP5	Q14008	CKAP5	BRCA	Up-regulated
Q14161_GIT2	Q14161	GIT2	BRCA	Up-regulated
Q14344_GNA13	Q14344	GNA13	BRCA	Up-regulated
Q14376_GALE	Q14376	GALE	BRCA	Up-regulated
Q14C86_GAPVD1	Q14C86	GAPVD1	BRCA	Up-regulated
Q15286_RAB35	Q15286	RAB35	BRCA	Up-regulated
Q15436_SEC23A	Q15436	SEC23A	BRCA	Up-regulated
Q15459_SF3A1	Q15459	SF3A1	BRCA	Up-regulated
Q15738_NSDHL	Q15738	NSDHL	BRCA	Up-regulated
Q15833_STXBP2	Q15833	STXBP2	BRCA	Up-regulated
Q16401_PSMD5	Q16401	PSMD5	BRCA	Up-regulated
Q16539_MAPK14	Q16539	MAPK14	BRCA	Up-regulated
Q16740_CLPP	Q16740	CLPP	BRCA	Up-regulated
Q29718_HLA-B	Q29718	HLA-B	BRCA	Up-regulated
Q29RF7_PDS5A	Q29RF7	PDS5A	BRCA	Up-regulated
Q3YEC7_RABL6	Q3YEC7	RABL6	BRCA	Up-regulated
Q49A26_GLYR1	Q49A26	GLYR1	BRCA	Up-regulated
Q4LDE5_SVEP1	Q4LDE5	SVEP1	BRCA	Down-regulated
Q53FV1_ORMDL2	Q53FV1	ORMDL2	BRCA	Up-regulated
Q53LP3_SOWAHC	Q53LP3	SOWAHC	BRCA	Down-regulated
Q58FF7_HSP90AB3P	Q58FF7	HSP90AB3P	BRCA	Up-regulated
Q58FG1_HSP90AA4P	Q58FG1	HSP90AA4P	BRCA	Up-regulated
Q5H9R7_PPP6R3	Q5H9R7	PPP6R3	BRCA	Up-regulated
Q5JPE7_NOMO2	Q5JPE7	NOMO2	BRCA	Up-regulated
Q5NDL2_EOGT	Q5NDL2	EOGT	BRCA	Down-regulated
Q5SGD2_PPM1L	Q5SGD2	PPM1L	BRCA	Down-regulated
Q5T4S7_UBR4	Q5T4S7	UBR4	BRCA	Down-regulated
Q5T9L3_WLS	Q5T9L3	WLS	BRCA	Down-regulated
Q5VT25_CDC42BPA	Q5VT25	CDC42BPA	BRCA	Down-regulated
Q63HN8_RNF213	Q63HN8	RNF213	BRCA	Down-regulated
Q66K14_TBC1D9B	Q66K14	TBC1D9B	BRCA	Up-regulated
Q68EM7_ARHGAP17	Q68EM7	ARHGAP17	BRCA	Up-regulated
Q6IAA8_LAMTOR1	Q6IAA8	LAMTOR1	BRCA	Up-regulated
Q6UW68_TMEM205	Q6UW68	TMEM205	BRCA	Up-regulated
Q6UWP8_SBSN	Q6UWP8	SBSN	BRCA	Down-regulated
Q7L9L4_MOB1B	Q7L9L4	MOB1B	BRCA	Up-regulated
Q7Z3B4_NUP54	Q7Z3B4	NUP54	BRCA	Up-regulated
Q7Z3D6_DGLUCY	Q7Z3D6	DGLUCY	BRCA	Up-regulated
Q7Z3T8_ZFYVE16	Q7Z3T8	ZFYVE16	BRCA	Up-regulated
Q7Z4V5_HDGFL2	Q7Z4V5	HDGFL2	BRCA	Down-regulated
Q7Z7H5_TMED4	Q7Z7H5	TMED4	BRCA	Down-regulated
Q7Z7K6_CENPV	Q7Z7K6	CENPV	BRCA	Down-regulated
Q7Z7L1_SLFN11	Q7Z7L1	SLFN11	BRCA	Down-regulated
Q86US8_SMG6	Q86US8	SMG6	BRCA	Down-regulated
Q86V87_FAM160B2	Q86V87	FAM160B2	BRCA	Down-regulated
Q86VR2_RETREG3	Q86VR2	RETREG3	BRCA	Up-regulated
Q86W92_PPFIBP1	Q86W92	PPFIBP1	BRCA	Up-regulated
Q86YN1_DOLPP1	Q86YN1	DOLPP1	BRCA	Down-regulated
Q8IWE2_FAM114A1	Q8IWE2	FAM114A1	BRCA	Up-regulated
Q8N0U8_VKORC1L1	Q8N0U8	VKORC1L1	BRCA	Up-regulated
Q8N0X7_SPART	Q8N0X7	SPART	BRCA	Up-regulated
Q8N138_ORMDL3	Q8N138	ORMDL3	BRCA	Up-regulated
Q8N1B4_VPS52	Q8N1B4	VPS52	BRCA	Up-regulated
Q8N1F7_NUP93	Q8N1F7	NUP93	BRCA	Up-regulated
Q8N2K0_ABHD12	Q8N2K0	ABHD12	BRCA	Up-regulated
Q8N573_OXR1	Q8N573	OXR1	BRCA	Up-regulated
Q8N6H7_ARFGAP2	Q8N6H7	ARFGAP2	BRCA	Up-regulated
Q8N766_EMC1	Q8N766	EMC1	BRCA	Up-regulated
Q8NCA5_FAM98A	Q8NCA5	FAM98A	BRCA	Up-regulated
Q8NCN5_PDPR	Q8NCN5	PDPR	BRCA	Up-regulated
Q8ND56_LSM14A	Q8ND56	LSM14A	BRCA	Up-regulated
Q8NFH5_NUP35	Q8NFH5	NUP35	BRCA	Up-regulated
Q8NHV1_GIMAP7	Q8NHV1	GIMAP7	BRCA	Up-regulated
Q8TBQ9_TMEM167A	Q8TBQ9	TMEM167A	BRCA	Up-regulated
Q8TC07_TBC1D15	Q8TC07	TBC1D15	BRCA	Up-regulated
Q8TCJ2_STT3B	Q8TCJ2	STT3B	BRCA	Up-regulated
Q8WU79_SMAP2	Q8WU79	SMAP2	BRCA	Up-regulated
Q8WUW1_BRK1	Q8WUW1	BRK1	BRCA	Up-regulated
Q8WWV3_RTN4IP1	Q8WWV3	RTN4IP1	BRCA	Down-regulated
Q92538_GBF1	Q92538	GBF1	BRCA	Up-regulated
Q92572_AP3S1	Q92572	AP3S1	BRCA	Up-regulated
Q92575_UBXN4	Q92575	UBXN4	BRCA	Up-regulated
Q92597_NDRG1	Q92597	NDRG1	BRCA	Down-regulated
Q92859_NEO1	Q92859	NEO1	BRCA	Up-regulated
Q93008_USP9X	Q93008	USP9X	BRCA	Up-regulated
Q93034_CUL5	Q93034	CUL5	BRCA	Up-regulated
Q969R2_OSBP2	Q969R2	OSBP2	BRCA	Up-regulated
Q969T9_WBP2	Q969T9	WBP2	BRCA	Up-regulated
Q969V3_NCLN	Q969V3	NCLN	BRCA	Up-regulated
Q96A33_CCDC47	Q96A33	CCDC47	BRCA	Up-regulated
Q96A59_MARVELD3	Q96A59	MARVELD3	BRCA	Down-regulated
Q96A65_EXOC4	Q96A65	EXOC4	BRCA	Up-regulated
Q96AB6_NTAN1	Q96AB6	NTAN1	BRCA	Down-regulated
Q96AX1_VPS33A	Q96AX1	VPS33A	BRCA	Up-regulated
Q96AZ6_ISG20	Q96AZ6	ISG20	BRCA	Up-regulated
Q96DZ1_ERLEC1	Q96DZ1	ERLEC1	BRCA	Up-regulated
Q96GG9_DCUN1D1	Q96GG9	DCUN1D1	BRCA	Up-regulated
Q96HQ2_CDKN2AIPNL	Q96HQ2	CDKN2AIPNL	BRCA	Up-regulated
Q96JB5_CDK5RAP3	Q96JB5	CDK5RAP3	BRCA	Up-regulated
Q96JJ7_TMX3	Q96JJ7	TMX3	BRCA	Up-regulated
Q96KG9_SCYL1	Q96KG9	SCYL1	BRCA	Up-regulated
Q96L92_SNX27	Q96L92	SNX27	BRCA	Up-regulated
Q96M27_PRRC1	Q96M27	PRRC1	BRCA	Up-regulated
Q96N66_MBOAT7	Q96N66	MBOAT7	BRCA	Up-regulated
Q96N67_DOCK7	Q96N67	DOCK7	BRCA	Up-regulated
Q96P47_AGAP3	Q96P47	AGAP3	BRCA	Down-regulated
Q96P48_ARAP1	Q96P48	ARAP1	BRCA	Up-regulated
Q96Q05_TRAPPC9	Q96Q05	TRAPPC9	BRCA	Down-regulated
Q96ST2_IWS1	Q96ST2	IWS1	BRCA	Up-regulated
Q96T51_RUFY1	Q96T51	RUFY1	BRCA	Up-regulated
Q99614_TTC1	Q99614	TTC1	BRCA	Up-regulated
Q99805_TM9SF2	Q99805	TM9SF2	BRCA	Up-regulated
Q99816_TSG101	Q99816	TSG101	BRCA	Up-regulated
Q99933_BAG1	Q99933	BAG1	BRCA	Up-regulated
Q99988_GDF15	Q99988	GDF15	BRCA	Down-regulated
Q9BR76_CORO1B	Q9BR76	CORO1B	BRCA	Down-regulated
Q9BSD7_NTPCR	Q9BSD7	NTPCR	BRCA	Up-regulated
Q9BT78_COPS4	Q9BT78	COPS4	BRCA	Up-regulated
Q9BTE6_AARSD1	Q9BTE6	AARSD1	BRCA	Up-regulated
Q9BV20_MRI1	Q9BV20	MRI1	BRCA	Up-regulated
Q9BW27_NUP85	Q9BW27	NUP85	BRCA	Up-regulated
Q9BW60_ELOVL1	Q9BW60	ELOVL1	BRCA	Up-regulated
Q9BXJ8_TMEM120A	Q9BXJ8	TMEM120A	BRCA	Down-regulated
Q9BXU0_TEX12	Q9BXU0	TEX12	BRCA	Down-regulated
Q9BZF1_OSBPL8	Q9BZF1	OSBPL8	BRCA	Up-regulated
Q9BZG1_RAB34	Q9BZG1	RAB34	BRCA	Up-regulated
Q9GZZ9_UBA5	Q9GZZ9	UBA5	BRCA	Up-regulated
Q9H0Q0_FAM49A	Q9H0Q0	FAM49A	BRCA	Up-regulated
Q9H1B7_IRF2BPL	Q9H1B7	IRF2BPL	BRCA	Up-regulated
Q9H1Y0_ATG5	Q9H1Y0	ATG5	BRCA	Up-regulated
Q9H270_VPS11	Q9H270	VPS11	BRCA	Up-regulated
Q9H3G5_CPVL	Q9H3G5	CPVL	BRCA	Up-regulated
Q9H3H1_TRIT1	Q9H3H1	TRIT1	BRCA	Down-regulated
Q9H3M7_TXNIP	Q9H3M7	TXNIP	BRCA	Down-regulated
Q9H3N1_TMX1	Q9H3N1	TMX1	BRCA	Up-regulated
Q9H3U1_UNC45A	Q9H3U1	UNC45A	BRCA	Up-regulated
Q9H553_ALG2	Q9H553	ALG2	BRCA	Up-regulated
Q9H7C9_AAMDC	Q9H7C9	AAMDC	BRCA	Down-regulated
Q9H993_ARMT1	Q9H993	ARMT1	BRCA	Up-regulated
Q9H9A6_LRRC40	Q9H9A6	LRRC40	BRCA	Up-regulated
Q9H9Q2_COPS7B	Q9H9Q2	COPS7B	BRCA	Up-regulated
Q9H9S4_CAB39L	Q9H9S4	CAB39L	BRCA	Up-regulated
Q9H9T3_ELP3	Q9H9T3	ELP3	BRCA	Up-regulated
Q9HAU0_PLEKHA5	Q9HAU0	PLEKHA5	BRCA	Up-regulated
Q9HB07_C12orf10	Q9HB07	C12orf10	BRCA	Up-regulated
Q9HB21_PLEKHA1	Q9HB21	PLEKHA1	BRCA	Down-regulated
Q9HD20_ATP13A1	Q9HD20	ATP13A1	BRCA	Up-regulated
Q9NNX6_CD209	Q9NNX6	CD209	BRCA	Down-regulated
Q9NPF4_OSGEP	Q9NPF4	OSGEP	BRCA	Up-regulated
Q9NPR9_GPR108	Q9NPR9	GPR108	BRCA	Up-regulated
Q9NR46_SH3GLB2	Q9NR46	SH3GLB2	BRCA	Up-regulated
Q9NR99_MXRA5	Q9NR99	MXRA5	BRCA	Up-regulated
Q9NRF8_CTPS2	Q9NRF8	CTPS2	BRCA	Up-regulated
Q9NRW7_VPS45	Q9NRW7	VPS45	BRCA	Up-regulated
Q9NRY6_PLSCR3	Q9NRY6	PLSCR3	BRCA	Down-regulated
Q9NTI5_PDS5B	Q9NTI5	PDS5B	BRCA	Up-regulated
Q9NTJ5_SACM1L	Q9NTJ5	SACM1L	BRCA	Down-regulated
Q9NTM9_CUTC	Q9NTM9	CUTC	BRCA	Down-regulated
Q9NTZ6_RBM12	Q9NTZ6	RBM12	BRCA	Up-regulated
Q9NUU7_DDX19A	Q9NUU7	DDX19A	BRCA	Up-regulated
Q9NV70_EXOC1	Q9NV70	EXOC1	BRCA	Up-regulated
Q9NV96_TMEM30A	Q9NV96	TMEM30A	BRCA	Up-regulated
Q9NWU2_GID8	Q9NWU2	GID8	BRCA	Up-regulated
Q9NXR1_NDE1	Q9NXR1	NDE1	BRCA	Up-regulated
Q9NXR7_BABAM2	Q9NXR7	BABAM2	BRCA	Up-regulated
Q9NXU5_ARL15	Q9NXU5	ARL15	BRCA	Up-regulated
Q9NXV6_CDKN2AIP	Q9NXV6	CDKN2AIP	BRCA	Up-regulated
Q9NZ01_TECR	Q9NZ01	TECR	BRCA	Up-regulated
Q9P0J7_KCMF1	Q9P0J7	KCMF1	BRCA	Up-regulated
Q9P0K7_RAI14	Q9P0K7	RAI14	BRCA	Down-regulated
Q9P291_ARMCX1	Q9P291	ARMCX1	BRCA	Down-regulated
Q9P2R3_ANKFY1	Q9P2R3	ANKFY1	BRCA	Up-regulated
Q9UBI1_COMMD3	Q9UBI1	COMMD3	BRCA	Up-regulated
Q9UBQ5_EIF3K	Q9UBQ5	EIF3K	BRCA	Up-regulated
Q9UBW8_COPS7A	Q9UBW8	COPS7A	BRCA	Up-regulated
Q9UDT6_CLIP2	Q9UDT6	CLIP2	BRCA	Down-regulated
Q9UGP8_SEC63	Q9UGP8	SEC63	BRCA	Up-regulated
Q9UGV2_NDRG3	Q9UGV2	NDRG3	BRCA	Down-regulated
Q9UHP3_USP25	Q9UHP3	USP25	BRCA	Down-regulated
Q9UHY1_NRBP1	Q9UHY1	NRBP1	BRCA	Down-regulated
Q9UI10_EIF2B4	Q9UI10	EIF2B4	BRCA	Up-regulated
Q9UIA9_XPO7	Q9UIA9	XPO7	BRCA	Up-regulated
Q9UJ14_GGT7	Q9UJ14	GGT7	BRCA	Down-regulated
Q9UJW0_DCTN4	Q9UJW0	DCTN4	BRCA	Up-regulated
Q9UK41_VPS28	Q9UK41	VPS28	BRCA	Up-regulated
Q9UKR5_ERG28	Q9UKR5	ERG28	BRCA	Down-regulated
Q9UKU7_ACAD8	Q9UKU7	ACAD8	BRCA	Up-regulated
Q9UKV8_AGO2	Q9UKV8	AGO2	BRCA	Up-regulated
Q9UL15_BAG5	Q9UL15	BAG5	BRCA	Up-regulated
Q9UL26_RAB22A	Q9UL26	RAB22A	BRCA	Up-regulated
Q9ULW8_PADI3	Q9ULW8	PADI3	BRCA	Down-regulated
Q9UN37_VPS4A	Q9UN37	VPS4A	BRCA	Up-regulated
Q9UNL2_SSR3	Q9UNL2	SSR3	BRCA	Up-regulated
Q9UNW1_MINPP1	Q9UNW1	MINPP1	BRCA	Up-regulated
Q9UP95_SLC12A4	Q9UP95	SLC12A4	BRCA	Down-regulated
Q9Y262_EIF3L	Q9Y262	EIF3L	BRCA	Up-regulated
Q9Y2H1_STK38L	Q9Y2H1	STK38L	BRCA	Down-regulated
Q9Y376_CAB39	Q9Y376	CAB39	BRCA	Down-regulated
Q9Y394_DHRS7	Q9Y394	DHRS7	BRCA	Up-regulated
Q9Y3B4_SF3B6	Q9Y3B4	SF3B6	BRCA	Up-regulated
Q9Y3C0_WASHC3	Q9Y3C0	WASHC3	BRCA	Up-regulated
Q9Y3C8_UFC1	Q9Y3C8	UFC1	BRCA	Up-regulated
Q9Y4D1_DAAM1	Q9Y4D1	DAAM1	BRCA	Up-regulated
Q9Y4I1_MYO5A	Q9Y4I1	MYO5A	BRCA	Up-regulated
Q9Y4P3_TBL2	Q9Y4P3	TBL2	BRCA	Up-regulated
Q9Y4X5_ARIH1	Q9Y4X5	ARIH1	BRCA	Up-regulated
Q9Y5Y2_NUBP2	Q9Y5Y2	NUBP2	BRCA	Up-regulated
Q9Y673_ALG5	Q9Y673	ALG5	BRCA	Up-regulated
Q9Y676_MRPS18B	Q9Y676	MRPS18B	BRCA	Up-regulated
Q9Y6A9_SPCS1	Q9Y6A9	SPCS1	BRCA	Up-regulated
Q9Y6B6_SAR1B	Q9Y6B6	SAR1B	BRCA	Up-regulated
Q9Y6E0_STK24	Q9Y6E0	STK24	BRCA	Up-regulated
Q9Y6G9_DYNC1LI1	Q9Y6G9	DYNC1LI1	BRCA	Up-regulated
Q9Y6I3_EPN1	Q9Y6I3	EPN1	BRCA	Up-regulated
Q9Y6V0_PCLO	Q9Y6V0	PCLO	BRCA	Up-regulated
O60268_KIAA0513	O60268	KIAA0513	BRCA	Down-regulated
O75061_DNAJC6	O75061	DNAJC6	BRCA	Down-regulated
O75170_PPP6R2	O75170	PPP6R2	BRCA	Up-regulated
O94819_KBTBD11	O94819	KBTBD11	BRCA	Down-regulated
P01213_PDYN	P01213	PDYN	BRCA	Down-regulated
P07359_GP1BA	P07359	GP1BA	BRCA	Down-regulated
P0DMU7_CT45A6	P0DMU7	CT45A6	BRCA	Down-regulated
P13497_BMP1	P13497	BMP1	BRCA	Down-regulated
P14770_GP9	P14770	GP9	BRCA	Down-regulated
P16870_CPE	P16870	CPE	BRCA	Down-regulated
P20337_RAB3B	P20337	RAB3B	BRCA	Down-regulated
P23297_S100A1	P23297	S100A1	BRCA	Down-regulated
P23508_MCC	P23508	MCC	BRCA	Down-regulated
P42336_PIK3CA	P42336	PIK3CA	BRCA	Down-regulated
P46531_NOTCH1	P46531	NOTCH1	BRCA	Down-regulated
P48668_KRT6C	P48668	KRT6C	BRCA	Down-regulated
P52799_EFNB2	P52799	EFNB2	BRCA	Down-regulated
P53794_SLC5A3	P53794	SLC5A3	BRCA	Down-regulated
P54646_PRKAA2	P54646	PRKAA2	BRCA	Down-regulated
P63215_GNG3	P63215	GNG3	BRCA	Down-regulated
P78357_CNTNAP1	P78357	CNTNAP1	BRCA	Down-regulated
Q01814_ATP2B2	Q01814	ATP2B2	BRCA	Down-regulated
Q04609_FOLH1	Q04609	FOLH1	BRCA	Down-regulated
Q08345_DDR1	Q08345	DDR1	BRCA	Down-regulated
Q08629_SPOCK1	Q08629	SPOCK1	BRCA	Down-regulated
Q13049_TRIM32	Q13049	TRIM32	BRCA	Down-regulated
Q14693_LPIN1	Q14693	LPIN1	BRCA	Down-regulated
Q14849_STARD3	Q14849	STARD3	BRCA	Down-regulated
Q15700_DLG2	Q15700	DLG2	BRCA	Down-regulated
Q16566_CAMK4	Q16566	CAMK4	BRCA	Down-regulated
Q16816_PHKG1	Q16816	PHKG1	BRCA	Down-regulated
Q24JP5_TMEM132A	Q24JP5	TMEM132A	BRCA	Down-regulated
Q2TB90_HKDC1	Q2TB90	HKDC1	BRCA	Down-regulated
Q6F5E8_CARMIL2	Q6F5E8	CARMIL2	BRCA	Down-regulated
Q6P2M8_PNCK	Q6P2M8	PNCK	BRCA	Down-regulated
Q75T13_PGAP1	Q75T13	PGAP1	BRCA	Down-regulated
Q8N0W4_NLGN4X	Q8N0W4	NLGN4X	BRCA	Down-regulated
Q8N0Z6_TTC5	Q8N0Z6	TTC5	BRCA	Down-regulated
Q8N1K5_THEMIS	Q8N1K5	THEMIS	BRCA	Down-regulated
Q8N568_DCLK2	Q8N568	DCLK2	BRCA	Down-regulated
Q8N6N7_ACBD7	Q8N6N7	ACBD7	BRCA	Down-regulated
Q8TBG9_SYNPR	Q8TBG9	SYNPR	BRCA	Down-regulated
Q8TDD1_DDX54	Q8TDD1	DDX54	BRCA	Down-regulated
Q8WXD9_CASKIN1	Q8WXD9	CASKIN1	BRCA	Down-regulated
Q96CN4_EVI5L	Q96CN4	EVI5L	BRCA	Down-regulated
Q96IG2_FBXL20	Q96IG2	FBXL20	BRCA	Down-regulated
Q96L96_ALPK3	Q96L96	ALPK3	BRCA	Down-regulated
Q96QE2_SLC2A13	Q96QE2	SLC2A13	BRCA	Down-regulated
Q96QF0_RAB3IP	Q96QF0	RAB3IP	BRCA	Down-regulated
Q9BSF4_TIMM29	Q9BSF4	TIMM29	BRCA	Down-regulated
Q9GZV7_HAPLN2	Q9GZV7	HAPLN2	BRCA	Down-regulated
Q9H6K5_PRR36	Q9H6K5	PRR36	BRCA	Down-regulated
Q9NPH3_IL1RAP	Q9NPH3	IL1RAP	BRCA	Down-regulated
Q9NQX7_ITM2C	Q9NQX7	ITM2C	BRCA	Down-regulated
Q9NZW5_MPP6	Q9NZW5	MPP6	BRCA	Down-regulated
Q9UKB3_DNAJC12	Q9UKB3	DNAJC12	BRCA	Down-regulated
Q9UKT9_IKZF3	Q9UKT9	IKZF3	BRCA	Down-regulated
Q9UNW9_NOVA2	Q9UNW9	NOVA2	BRCA	Down-regulated
Q9Y6T7_DGKB	Q9Y6T7	DGKB	BRCA	Down-regulated
O95965_ITGBL1	O95965	ITGBL1	BRCA	Up-regulated
P14151_SELL	P14151	SELL	BRCA	Down-regulated
P19883_FST	P19883	FST	BRCA	Up-regulated
Q96RW7_HMCN1	Q96RW7	HMCN1	BRCA	Up-regulated
A8K7I4_CLCA1	A8K7I4	CLCA1	BRCA	Down-regulated
O43657_TSPAN6	O43657	TSPAN6	BRCA	Down-regulated
P06870_KLK1	P06870	KLK1	BRCA	Down-regulated
P12544_GZMA	P12544	GZMA	BRCA	Down-regulated
P20815_CYP3A5	P20815	CYP3A5	BRCA	Down-regulated
P22612_PRKACG	P22612	PRKACG	BRCA	Down-regulated
Q15646_OASL	Q15646	OASL	BRCA	Down-regulated
Q5TBC7_BCL2L15	Q5TBC7	BCL2L15	BRCA	Down-regulated
Q5TGY1_TMCO4	Q5TGY1	TMCO4	BRCA	Down-regulated
Q6AI39_BICRAL	Q6AI39	BICRAL	BRCA	Down-regulated
Q8N556_AFAP1	Q8N556	AFAP1	BRCA	Down-regulated
Q96J84_KIRREL1	Q96J84	KIRREL1	BRCA	Down-regulated
Q96K49_TMEM87B	Q96K49	TMEM87B	BRCA	Down-regulated
Q96RD9_FCRL5	Q96RD9	FCRL5	BRCA	Down-regulated
Q9H0E3_SAP130	Q9H0E3	SAP130	BRCA	Down-regulated
Q9Y2D2_SLC35A3	Q9Y2D2	SLC35A3	BRCA	Down-regulated
P02585_TNNC2	P02585	TNNC2	BRCA	Down-regulated
P16188_HLA-A	P16188	HLA-A	BRCA	Down-regulated
P19957_PI3	P19957	PI3	BRCA	Down-regulated
P22532_SPRR2D	P22532	SPRR2D	BRCA	Down-regulated
P22735_TGM1	P22735	TGM1	BRCA	Down-regulated
P30530_AXL	P30530	AXL	BRCA	Down-regulated
P35326_SPRR2A	P35326	SPRR2A	BRCA	Down-regulated
P36956_SREBF1	P36956	SREBF1	BRCA	Down-regulated
P79483_HLA-DRB3	P79483	HLA-DRB3	BRCA	Down-regulated
Q08188_TGM3	Q08188	TGM3	BRCA	Down-regulated
Q14512_FGFBP1	Q14512	FGFBP1	BRCA	Down-regulated
Q9UBG3_CRNN	Q9UBG3	CRNN	BRCA	Down-regulated
Q9Y6R9_CCDC61	Q9Y6R9	CCDC61	BRCA	Down-regulated
A6NFQ2_TCAF2	A6NFQ2	TCAF2	BRCA	Down-regulated
O95498_VNN2	O95498	VNN2	BRCA	Down-regulated
P48788_TNNI2	P48788	TNNI2	BRCA	Down-regulated
P50461_CSRP3	P50461	CSRP3	BRCA	Down-regulated
Q14210_LY6D	Q14210	LY6D	BRCA	Down-regulated
Q2TBA0_KLHL40	Q2TBA0	KLHL40	BRCA	Down-regulated
Q96RM1_SPRR2F	Q96RM1	SPRR2F	BRCA	Down-regulated
Q9NX74_DUS2	Q9NX74	DUS2	BRCA	Down-regulated
Q9UBF9_MYOT	Q9UBF9	MYOT	BRCA	Down-regulated
P78540_ARG2	P78540	ARG2	BRCA	Down-regulated
Q9UEG4_ZNF629	Q9UEG4	ZNF629	BRCA	Down-regulated
O75394_MRPL33	O75394	MRPL33	BRCA	Down-regulated
P35218_CA5A	P35218	CA5A	BRCA	Down-regulated
Q5Y7A7_HLA-DRB1	Q5Y7A7	HLA-DRB1	BRCA	Down-regulated
Q8IY26_PLPP6	Q8IY26	PLPP6	BRCA	Down-regulated
Q8IZU2_WDR17	Q8IZU2	WDR17	BRCA	Down-regulated
Q8TEA1_NSUN6	Q8TEA1	NSUN6	BRCA	Down-regulated
Q96ND0_FAM210A	Q96ND0	FAM210A	BRCA	Down-regulated
Q9BWP8_COLEC11	Q9BWP8	COLEC11	BRCA	Down-regulated
Q9C0B5_ZDHHC5	Q9C0B5	ZDHHC5	BRCA	Down-regulated
Q9UJM8_HAO1	Q9UJM8	HAO1	BRCA	Down-regulated
Q9UQ53_MGAT4B	Q9UQ53	MGAT4B	BRCA	Down-regulated
O60499_STX10	O60499	STX10	BRCA	Down-regulated
Q9HBH0_RHOF	Q9HBH0	RHOF	BRCA	Down-regulated
O96014_WNT11	O96014	WNT11	BRCA	Down-regulated
P08218_CELA2B	P08218	CELA2B	BRCA	Down-regulated
Q13112_CHAF1B	Q13112	CHAF1B	BRCA	Down-regulated
Q4LE39_ARID4B	Q4LE39	ARID4B	BRCA	Down-regulated
P30481_HLA-B	P30481	HLA-B	BRCA	Down-regulated
P98173_FAM3A	P98173	FAM3A	BRCA	Down-regulated
Q6R327_RICTOR	Q6R327	RICTOR	BRCA	Down-regulated
Q8TCG1_CIP2A	Q8TCG1	CIP2A	BRCA	Down-regulated
Q99985_SEMA3C	Q99985	SEMA3C	BRCA	Down-regulated
Q9NR34_MAN1C1	Q9NR34	MAN1C1	BRCA	Down-regulated
A6NHC0_CAPN8	A6NHC0	CAPN8	BRCA	Down-regulated
P05534_HLA-A	P05534	HLA-A	BRCA	Down-regulated
Q02241_KIF23	Q02241	KIF23	BRCA	Down-regulated
Q8IVH2_FOXP4	Q8IVH2	FOXP4	BRCA	Down-regulated
Q8N4H5_TOMM5	Q8N4H5	TOMM5	BRCA	Down-regulated
Q9NXR8_ING3	Q9NXR8	ING3	BRCA	Down-regulated
Q7L190_DPPA4	Q7L190	DPPA4	BRCA	Down-regulated
Q86WI1_PKHD1L1	Q86WI1	PKHD1L1	BRCA	Down-regulated
O43759_SYNGR1	O43759	SYNGR1	COAD	Down-regulated
P02788_LTF	P02788	LTF	COAD	Up-regulated
P05204_HMGN2	P05204	HMGN2	COAD	Down-regulated
P06731_CEACAM5	P06731	CEACAM5	COAD	Up-regulated
P16104_H2AFX	P16104	H2AFX	COAD	Down-regulated
P20701_ITGAL	P20701	ITGAL	COAD	Up-regulated
P34947_GRK5	P34947	GRK5	COAD	Down-regulated
P59665_DEFA1	P59665	DEFA1	COAD	Up-regulated
P62328_TMSB4X	P62328	TMSB4X	COAD	Up-regulated
Q16270_IGFBP7	Q16270	IGFBP7	COAD	Up-regulated
Q9H4B7_TUBB1	Q9H4B7	TUBB1	COAD	Down-regulated
Q9NVR5_DNAAF2	Q9NVR5	DNAAF2	COAD	Down-regulated
P14136_GFAP	P14136	GFAP	COAD	Up-regulated
P22681_CBL	P22681	CBL	COAD	Up-regulated
Q00722_PLCB2	Q00722	PLCB2	COAD	Up-regulated
Q13422_IKZF1	Q13422	IKZF1	COAD	Up-regulated
Q30134_HLA-DRB1	Q30134	HLA-DRB1	COAD	Up-regulated
Q7LGC8_CHST3	Q7LGC8	CHST3	COAD	Down-regulated
Q9BPW9_DHRS9	Q9BPW9	DHRS9	COAD	Down-regulated
Q9H568_ACTL8	Q9H568	ACTL8	COAD	Down-regulated
Q9ULI3_HEG1	Q9ULI3	HEG1	COAD	Down-regulated
Q13177_PAK2	Q13177	PAK2	ESCA	Up-regulated
P05067_APP	P05067	APP	HNSC	Up-regulated
Q6DN90_IQSEC1	Q6DN90	IQSEC1	HNSC	Down-regulated
Q7Z2Z2_EFL1	Q7Z2Z2	EFL1	HNSC	Up-regulated
Q8NE00_TMEM104	Q8NE00	TMEM104	HNSC	Up-regulated
Q9H267_VPS33B	Q9H267	VPS33B	HNSC	Up-regulated
P43003_SLC1A3	P43003	SLC1A3	HNSC	Up-regulated
A0A075B6K4_IGLV3-10	A0A075B6K4	IGLV3-10	KIRC	Up-regulated
A1L4H1_SSC5D	A1L4H1	SSC5D	KIRC	Down-regulated
B7ZAQ6_GPR89A	B7ZAQ6	GPR89A	KIRC	Down-regulated
O00151_PDLIM1	O00151	PDLIM1	KIRC	Up-regulated
O00273_DFFA	O00273	DFFA	KIRC	Down-regulated
O00330_PDHX	O00330	PDHX	KIRC	Down-regulated
O00471_EXOC5	O00471	EXOC5	KIRC	Up-regulated
O00560_SDCBP	O00560	SDCBP	KIRC	Up-regulated
O14910_LIN7A	O14910	LIN7A	KIRC	Down-regulated
O14957_UQCR11	O14957	UQCR11	KIRC	Down-regulated
O15121_DEGS1	O15121	DEGS1	KIRC	Up-regulated
O15226_NKRF	O15226	NKRF	KIRC	Up-regulated
O15327_INPP4B	O15327	INPP4B	KIRC	Up-regulated
O15381_NVL	O15381	NVL	KIRC	Up-regulated
O15533_TAPBP	O15533	TAPBP	KIRC	Up-regulated
O43169_CYB5B	O43169	CYB5B	KIRC	Down-regulated
O43175_PHGDH	O43175	PHGDH	KIRC	Down-regulated
O43264_ZW10	O43264	ZW10	KIRC	Up-regulated
O43567_RNF13	O43567	RNF13	KIRC	Up-regulated
O43617_TRAPPC3	O43617	TRAPPC3	KIRC	Down-regulated
O43639_NCK2	O43639	NCK2	KIRC	Up-regulated
O60496_DOK2	O60496	DOK2	KIRC	Up-regulated
O60664_PLIN3	O60664	PLIN3	KIRC	Up-regulated
O60936_NOL3	O60936	NOL3	KIRC	Up-regulated
O75022_LILRB3	O75022	LILRB3	KIRC	Up-regulated
O75151_PHF2	O75151	PHF2	KIRC	Down-regulated
O75326_SEMA7A	O75326	SEMA7A	KIRC	Up-regulated
O75348_ATP6V1G1	O75348	ATP6V1G1	KIRC	Down-regulated
O75439_PMPCB	O75439	PMPCB	KIRC	Down-regulated
O75874_IDH1	O75874	IDH1	KIRC	Down-regulated
O95081_AGFG2	O95081	AGFG2	KIRC	Up-regulated
O95140_MFN2	O95140	MFN2	KIRC	Down-regulated
O95858_TSPAN15	O95858	TSPAN15	KIRC	Up-regulated
P00505_GOT2	P00505	GOT2	KIRC	Down-regulated
P00736_C1R	P00736	C1R	KIRC	Up-regulated
P01871_IGHM	P01871	IGHM	KIRC	Up-regulated
P01909_HLA-DQA1	P01909	HLA-DQA1	KIRC	Up-regulated
P02745_C1QA	P02745	C1QA	KIRC	Up-regulated
P02795_MT2A	P02795	MT2A	KIRC	Down-regulated
P04440_HLA-DPB1	P04440	HLA-DPB1	KIRC	Up-regulated
P05023_ATP1A1	P05023	ATP1A1	KIRC	Down-regulated
P05026_ATP1B1	P05026	ATP1B1	KIRC	Down-regulated
P05997_COL5A2	P05997	COL5A2	KIRC	Up-regulated
P06865_HEXA	P06865	HEXA	KIRC	Down-regulated
P07205_PGK2	P07205	PGK2	KIRC	Up-regulated
P07225_PROS1	P07225	PROS1	KIRC	Up-regulated
P07686_HEXB	P07686	HEXB	KIRC	Down-regulated
P07711_CTSL	P07711	CTSL	KIRC	Down-regulated
P07902_GALT	P07902	GALT	KIRC	Down-regulated
P07911_UMOD	P07911	UMOD	KIRC	Down-regulated
P08571_CD14	P08571	CD14	KIRC	Up-regulated
P08574_CYC1	P08574	CYC1	KIRC	Down-regulated
P08575_PTPRC	P08575	PTPRC	KIRC	Up-regulated
P08631_HCK	P08631	HCK	KIRC	Up-regulated
P09104_ENO2	P09104	ENO2	KIRC	Up-regulated
P09110_ACAA1	P09110	ACAA1	KIRC	Down-regulated
P09525_ANXA4	P09525	ANXA4	KIRC	Up-regulated
P09543_CNP	P09543	CNP	KIRC	Down-regulated
P0DI81_TRAPPC2	P0DI81	TRAPPC2	KIRC	Down-regulated
P10153_RNASE2	P10153	RNASE2	KIRC	Down-regulated
P10316_HLA-A	P10316	HLA-A	KIRC	Up-regulated
P11215_ITGAM	P11215	ITGAM	KIRC	Up-regulated
P11413_G6PD	P11413	G6PD	KIRC	Up-regulated
P13637_ATP1A3	P13637	ATP1A3	KIRC	Down-regulated
P13760_HLA-DRB1	P13760	HLA-DRB1	KIRC	Up-regulated
P13807_GYS1	P13807	GYS1	KIRC	Up-regulated
P14317_HCLS1	P14317	HCLS1	KIRC	Up-regulated
P14384_CPM	P14384	CPM	KIRC	Down-regulated
P14550_AKR1A1	P14550	AKR1A1	KIRC	Down-regulated
P15313_ATP6V1B1	P15313	ATP6V1B1	KIRC	Down-regulated
P15559_NQO1	P15559	NQO1	KIRC	Down-regulated
P15848_ARSB	P15848	ARSB	KIRC	Down-regulated
P17050_NAGA	P17050	NAGA	KIRC	Down-regulated
P17152_TMEM11	P17152	TMEM11	KIRC	Down-regulated
P18510_IL1RN	P18510	IL1RN	KIRC	Up-regulated
P19623_SRM	P19623	SRM	KIRC	Up-regulated
P19827_ITIH1	P19827	ITIH1	KIRC	Up-regulated
P23497_SP100	P23497	SP100	KIRC	Up-regulated
P25098_GRK2	P25098	GRK2	KIRC	Up-regulated
P25325_MPST	P25325	MPST	KIRC	Down-regulated
P25391_LAMA1	P25391	LAMA1	KIRC	Down-regulated
P28062_PSMB8	P28062	PSMB8	KIRC	Up-regulated
P28072_PSMB6	P28072	PSMB6	KIRC	Down-regulated
P28074_PSMB5	P28074	PSMB5	KIRC	Down-regulated
P29966_MARCKS	P29966	MARCKS	KIRC	Up-regulated
P30483_HLA-B	P30483	HLA-B	KIRC	Up-regulated
P30485_HLA-B	P30485	HLA-B	KIRC	Up-regulated
P32019_INPP5B	P32019	INPP5B	KIRC	Down-regulated
P34896_SHMT1	P34896	SHMT1	KIRC	Down-regulated
P35232_PHB	P35232	PHB	KIRC	Down-regulated
P35443_THBS4	P35443	THBS4	KIRC	Up-regulated
P35527_KRT9	P35527	KRT9	KIRC	Down-regulated
P38606_ATP6V1A	P38606	ATP6V1A	KIRC	Down-regulated
P40306_PSMB10	P40306	PSMB10	KIRC	Up-regulated
P41218_MNDA	P41218	MNDA	KIRC	Up-regulated
P42126_ECI1	P42126	ECI1	KIRC	Down-regulated
P42574_CASP3	P42574	CASP3	KIRC	Up-regulated
P42892_ECE1	P42892	ECE1	KIRC	Up-regulated
P45880_VDAC2	P45880	VDAC2	KIRC	Down-regulated
P46063_RECQL	P46063	RECQL	KIRC	Up-regulated
P49789_FHIT	P49789	FHIT	KIRC	Down-regulated
P50213_IDH3A	P50213	IDH3A	KIRC	Down-regulated
P50552_VASP	P50552	VASP	KIRC	Up-regulated
P51570_GALK1	P51570	GALK1	KIRC	Down-regulated
P52566_ARHGDIB	P52566	ARHGDIB	KIRC	Up-regulated
P56381_ATP5E	P56381	ATP5E	KIRC	Down-regulated
P61626_LYZ	P61626	LYZ	KIRC	Down-regulated
P80723_BASP1	P80723	BASP1	KIRC	Down-regulated
P82675_MRPS5	P82675	MRPS5	KIRC	Down-regulated
P82970_HMGN5	P82970	HMGN5	KIRC	Down-regulated
P83111_LACTB	P83111	LACTB	KIRC	Down-regulated
P98082_DAB2	P98082	DAB2	KIRC	Down-regulated
P98170_XIAP	P98170	XIAP	KIRC	Down-regulated
P99999_CYCS	P99999	CYCS	KIRC	Down-regulated
Q00059_TFAM	Q00059	TFAM	KIRC	Down-regulated
Q00169_PITPNA	Q00169	PITPNA	KIRC	Up-regulated
Q00887_PSG9	Q00887	PSG9	KIRC	Down-regulated
Q02127_DHODH	Q02127	DHODH	KIRC	Down-regulated
Q04917_YWHAH	Q04917	YWHAH	KIRC	Up-regulated
Q06033_ITIH3	Q06033	ITIH3	KIRC	Up-regulated
Q07021_C1QBP	Q07021	C1QBP	KIRC	Down-regulated
Q10713_PMPCA	Q10713	PMPCA	KIRC	Down-regulated
Q12802_AKAP13	Q12802	AKAP13	KIRC	Up-regulated
Q12907_LMAN2	Q12907	LMAN2	KIRC	Up-regulated
Q12979_ABR	Q12979	ABR	KIRC	Up-regulated
Q13144_EIF2B5	Q13144	EIF2B5	KIRC	Down-regulated
Q13268_DHRS2	Q13268	DHRS2	KIRC	Down-regulated
Q13501_SQSTM1	Q13501	SQSTM1	KIRC	Up-regulated
Q14005_IL16	Q14005	IL16	KIRC	Up-regulated
Q14061_COX17	Q14061	COX17	KIRC	Down-regulated
Q14690_PDCD11	Q14690	PDCD11	KIRC	Up-regulated
Q14764_MVP	Q14764	MVP	KIRC	Up-regulated
Q15052_ARHGEF6	Q15052	ARHGEF6	KIRC	Up-regulated
Q15173_PPP2R5B	Q15173	PPP2R5B	KIRC	Down-regulated
Q15274_QPRT	Q15274	QPRT	KIRC	Down-regulated
Q15293_RCN1	Q15293	RCN1	KIRC	Up-regulated
Q15375_EPHA7	Q15375	EPHA7	KIRC	Down-regulated
Q15555_MAPRE2	Q15555	MAPRE2	KIRC	Down-regulated
Q15628_TRADD	Q15628	TRADD	KIRC	Up-regulated
Q15643_TRIP11	Q15643	TRIP11	KIRC	Up-regulated
Q15758_SLC1A5	Q15758	SLC1A5	KIRC	Down-regulated
Q16850_CYP51A1	Q16850	CYP51A1	KIRC	Down-regulated
Q16864_ATP6V1F	Q16864	ATP6V1F	KIRC	Down-regulated
Q3LXA3_TKFC	Q3LXA3	TKFC	KIRC	Down-regulated
Q53FT3_HIKESHI	Q53FT3	HIKESHI	KIRC	Up-regulated
Q53H82_LACTB2	Q53H82	LACTB2	KIRC	Down-regulated
Q5JTJ3_COA6	Q5JTJ3	COA6	KIRC	Down-regulated
Q5T2W1_PDZK1	Q5T2W1	PDZK1	KIRC	Down-regulated
Q6IAN0_DHRS7B	Q6IAN0	DHRS7B	KIRC	Down-regulated
Q6L8Q7_PDE12	Q6L8Q7	PDE12	KIRC	Down-regulated
Q6NYC8_PPP1R18	Q6NYC8	PPP1R18	KIRC	Up-regulated
Q6NZ67_MZT2B	Q6NZ67	MZT2B	KIRC	Up-regulated
Q7Z406_MYH14	Q7Z406	MYH14	KIRC	Up-regulated
Q7Z7A4_PXK	Q7Z7A4	PXK	KIRC	Down-regulated
Q86SX6_GLRX5	Q86SX6	GLRX5	KIRC	Down-regulated
Q86X83_COMMD2	Q86X83	COMMD2	KIRC	Down-regulated
Q8IXM6_NRM	Q8IXM6	NRM	KIRC	Down-regulated
Q8IZ07_ANKRD13A	Q8IZ07	ANKRD13A	KIRC	Up-regulated
Q8N2G8_GHDC	Q8N2G8	GHDC	KIRC	Down-regulated
Q8NFU3_TSTD1	Q8NFU3	TSTD1	KIRC	Down-regulated
Q8NHH9_ATL2	Q8NHH9	ATL2	KIRC	Down-regulated
Q8TF61_FBXO41	Q8TF61	FBXO41	KIRC	Up-regulated
Q8WUH6_TMEM263	Q8WUH6	TMEM263	KIRC	Up-regulated
Q8WVK7_SKA2	Q8WVK7	SKA2	KIRC	Up-regulated
Q8WWI5_SLC44A1	Q8WWI5	SLC44A1	KIRC	Down-regulated
Q92556_ELMO1	Q92556	ELMO1	KIRC	Up-regulated
Q92599_SEPT8	Q92599	SEPT8	KIRC	Up-regulated
Q92734_TFG	Q92734	TFG	KIRC	Up-regulated
Q92954_PRG4	Q92954	PRG4	KIRC	Up-regulated
Q969E8_TSR2	Q969E8	TSR2	KIRC	Up-regulated
Q969P0_IGSF8	Q969P0	IGSF8	KIRC	Down-regulated
Q96C19_EFHD2	Q96C19	EFHD2	KIRC	Up-regulated
Q96C23_GALM	Q96C23	GALM	KIRC	Down-regulated
Q96D96_HVCN1	Q96D96	HVCN1	KIRC	Up-regulated
Q96EP0_RNF31	Q96EP0	RNF31	KIRC	Up-regulated
Q96EY1_DNAJA3	Q96EY1	DNAJA3	KIRC	Down-regulated
Q96HD1_CRELD1	Q96HD1	CRELD1	KIRC	Down-regulated
Q96JP2_MYO15B	Q96JP2	MYO15B	KIRC	Up-regulated
Q96Q15_SMG1	Q96Q15	SMG1	KIRC	Down-regulated
Q99447_PCYT2	Q99447	PCYT2	KIRC	Down-regulated
Q99538_LGMN	Q99538	LGMN	KIRC	Down-regulated
Q99569_PKP4	Q99569	PKP4	KIRC	Down-regulated
Q99611_SEPHS2	Q99611	SEPHS2	KIRC	Down-regulated
Q99653_CHP1	Q99653	CHP1	KIRC	Down-regulated
Q9BQ69_MACROD1	Q9BQ69	MACROD1	KIRC	Down-regulated
Q9BR39_JPH2	Q9BR39	JPH2	KIRC	Up-regulated
Q9BRQ6_CHCHD6	Q9BRQ6	CHCHD6	KIRC	Down-regulated
Q9BSH5_HDHD3	Q9BSH5	HDHD3	KIRC	Down-regulated
Q9BSJ8_ESYT1	Q9BSJ8	ESYT1	KIRC	Up-regulated
Q9BSL1_UBAC1	Q9BSL1	UBAC1	KIRC	Up-regulated
Q9BTZ2_DHRS4	Q9BTZ2	DHRS4	KIRC	Down-regulated
Q9BXI6_TBC1D10A	Q9BXI6	TBC1D10A	KIRC	Down-regulated
Q9C0C2_TNKS1BP1	Q9C0C2	TNKS1BP1	KIRC	Up-regulated
Q9GZT4_SRR	Q9GZT4	SRR	KIRC	Down-regulated
Q9H061_TMEM126A	Q9H061	TMEM126A	KIRC	Down-regulated
Q9H0A8_COMMD4	Q9H0A8	COMMD4	KIRC	Down-regulated
Q9H0L4_CSTF2T	Q9H0L4	CSTF2T	KIRC	Up-regulated
Q9H0W9_C11orf54	Q9H0W9	C11orf54	KIRC	Down-regulated
Q9H4A3_WNK1	Q9H4A3	WNK1	KIRC	Up-regulated
Q9H4Z3_PCIF1	Q9H4Z3	PCIF1	KIRC	Up-regulated
Q9H788_SH2D4A	Q9H788	SH2D4A	KIRC	Up-regulated
Q9H910_JPT2	Q9H910	JPT2	KIRC	Up-regulated
Q9HAW9_UGT1A8	Q9HAW9	UGT1A8	KIRC	Down-regulated
Q9HB40_SCPEP1	Q9HB40	SCPEP1	KIRC	Down-regulated
Q9HBH5_RDH14	Q9HBH5	RDH14	KIRC	Down-regulated
Q9HCK8_CHD8	Q9HCK8	CHD8	KIRC	Up-regulated
Q9NRY5_FAM114A2	Q9NRY5	FAM114A2	KIRC	Up-regulated
Q9NRZ7_AGPAT3	Q9NRZ7	AGPAT3	KIRC	Down-regulated
Q9NSE4_IARS2	Q9NSE4	IARS2	KIRC	Down-regulated
Q9NUI1_DECR2	Q9NUI1	DECR2	KIRC	Down-regulated
Q9NUP9_LIN7C	Q9NUP9	LIN7C	KIRC	Down-regulated
Q9NVT9_ARMC1	Q9NVT9	ARMC1	KIRC	Down-regulated
Q9NZ45_CISD1	Q9NZ45	CISD1	KIRC	Down-regulated
Q9NZJ7_MTCH1	Q9NZJ7	MTCH1	KIRC	Down-regulated
Q9NZN5_ARHGEF12	Q9NZN5	ARHGEF12	KIRC	Down-regulated
Q9P0P8_C6orf203	Q9P0P8	C6orf203	KIRC	Down-regulated
Q9UGM5_FETUB	Q9UGM5	FETUB	KIRC	Up-regulated
Q9UHQ4_BCAP29	Q9UHQ4	BCAP29	KIRC	Up-regulated
Q9UJZ1_STOML2	Q9UJZ1	STOML2	KIRC	Down-regulated
Q9UL33_TRAPPC2L	Q9UL33	TRAPPC2L	KIRC	Down-regulated
Q9ULP9_TBC1D24	Q9ULP9	TBC1D24	KIRC	Down-regulated
Q9UMS0_NFU1	Q9UMS0	NFU1	KIRC	Down-regulated
Q9UPT6_MAPK8IP3	Q9UPT6	MAPK8IP3	KIRC	Down-regulated
Q9UPU7_TBC1D2B	Q9UPU7	TBC1D2B	KIRC	Up-regulated
Q9UQ35_SRRM2	Q9UQ35	SRRM2	KIRC	Up-regulated
Q9Y277_VDAC3	Q9Y277	VDAC3	KIRC	Down-regulated
Q9Y2X0_MED16	Q9Y2X0	MED16	KIRC	Up-regulated
Q9Y3Z3_SAMHD1	Q9Y3Z3	SAMHD1	KIRC	Up-regulated
Q9Y5L4_TIMM13	Q9Y5L4	TIMM13	KIRC	Down-regulated
O43374_RASA4	O43374	RASA4	KIRC	Down-regulated
O43716_GATC	O43716	GATC	KIRC	Down-regulated
P10746_UROS	P10746	UROS	KIRC	Up-regulated
P55789_GFER	P55789	GFER	KIRC	Down-regulated
P98164_LRP2	P98164	LRP2	KIRC	Down-regulated
Q3V6T2_CCDC88A	Q3V6T2	CCDC88A	KIRC	Up-regulated
Q4KMQ1_TPRN	Q4KMQ1	TPRN	KIRC	Down-regulated
Q5W041_ARMC3	Q5W041	ARMC3	KIRC	Up-regulated
Q86SK9_SCD5	Q86SK9	SCD5	KIRC	Down-regulated
Q92854_SEMA4D	Q92854	SEMA4D	KIRC	Down-regulated
Q9BQG2_NUDT12	Q9BQG2	NUDT12	KIRC	Down-regulated
Q9BX59_TAPBPL	Q9BX59	TAPBPL	KIRC	Up-regulated
Q9NZK5_ADA2	Q9NZK5	ADA2	KIRC	Up-regulated
Q9P0Z9_PIPOX	Q9P0Z9	PIPOX	KIRC	Down-regulated
Q9UM22_EPDR1	Q9UM22	EPDR1	KIRC	Down-regulated
Q9Y2T3_GDA	Q9Y2T3	GDA	KIRC	Down-regulated
O95049_TJP3	O95049	TJP3	KIRC	Down-regulated
Q96BI1_SLC22A18	Q96BI1	SLC22A18	KIRC	Down-regulated
Q96T66_NMNAT3	Q96T66	NMNAT3	KIRC	Down-regulated
Q9NXZ2_DDX43	Q9NXZ2	DDX43	KIRC	Down-regulated
P49448_GLUD2	P49448	GLUD2	KIRC	Down-regulated
P51688_SGSH	P51688	SGSH	KIRC	Down-regulated
Q53ET0_CRTC2	Q53ET0	CRTC2	KIRC	Up-regulated
Q8WTV0_SCARB1	Q8WTV0	SCARB1	KIRC	Up-regulated
Q96S96_PEBP4	Q96S96	PEBP4	KIRC	Down-regulated
Q9UJW2_TINAG	Q9UJW2	TINAG	KIRC	Down-regulated
A0A0B4J1X8_IGHV3-43	A0A0B4J1X8	IGHV3-43	LIHC	Up-regulated
O14684_PTGES	O14684	PTGES	LIHC	Down-regulated
O14920_IKBKB	O14920	IKBKB	LIHC	Up-regulated
O15118_NPC1	O15118	NPC1	LIHC	Up-regulated
O15173_PGRMC2	O15173	PGRMC2	LIHC	Down-regulated
O43237_DYNC1LI2	O43237	DYNC1LI2	LIHC	Up-regulated
O43379_WDR62	O43379	WDR62	LIHC	Up-regulated
O75525_KHDRBS3	O75525	KHDRBS3	LIHC	Up-regulated
O75629_CREG1	O75629	CREG1	LIHC	Down-regulated
O75792_RNASEH2A	O75792	RNASEH2A	LIHC	Down-regulated
O94903_PLPBP	O94903	PLPBP	LIHC	Down-regulated
O95479_H6PD	O95479	H6PD	LIHC	Down-regulated
O95571_ETHE1	O95571	ETHE1	LIHC	Down-regulated
P02794_FTH1	P02794	FTH1	LIHC	Down-regulated
P04066_FUCA1	P04066	FUCA1	LIHC	Down-regulated
P04216_THY1	P04216	THY1	LIHC	Up-regulated
P05164_MPO	P05164	MPO	LIHC	Down-regulated
P08246_ELANE	P08246	ELANE	LIHC	Down-regulated
P12931_SRC	P12931	SRC	LIHC	Up-regulated
P15289_ARSA	P15289	ARSA	LIHC	Down-regulated
P16220_CREB1	P16220	CREB1	LIHC	Up-regulated
P18669_PGAM1	P18669	PGAM1	LIHC	Down-regulated
P20742_PZP	P20742	PZP	LIHC	Down-regulated
P20962_PTMS	P20962	PTMS	LIHC	Down-regulated
P25686_DNAJB2	P25686	DNAJB2	LIHC	Up-regulated
P26885_FKBP2	P26885	FKBP2	LIHC	Down-regulated
P27797_CALR	P27797	CALR	LIHC	Down-regulated
P28482_MAPK1	P28482	MAPK1	LIHC	Up-regulated
P28838_LAP3	P28838	LAP3	LIHC	Down-regulated
P31749_AKT1	P31749	AKT1	LIHC	Down-regulated
P33402_GUCY1A2	P33402	GUCY1A2	LIHC	Down-regulated
P36969_GPX4	P36969	GPX4	LIHC	Down-regulated
P42785_PRCP	P42785	PRCP	LIHC	Down-regulated
P49913_CAMP	P49913	CAMP	LIHC	Down-regulated
P52179_MYOM1	P52179	MYOM1	LIHC	Up-regulated
P55263_ADK	P55263	ADK	LIHC	Down-regulated
P57772_EEFSEC	P57772	EEFSEC	LIHC	Down-regulated
P78504_JAG1	P78504	JAG1	LIHC	Up-regulated
P83436_COG7	P83436	COG7	LIHC	Up-regulated
P98179_RBM3	P98179	RBM3	LIHC	Up-regulated
Q03001_DST	Q03001	DST	LIHC	Down-regulated
Q06587_RING1	Q06587	RING1	LIHC	Up-regulated
Q12965_MYO1E	Q12965	MYO1E	LIHC	Down-regulated
Q13158_FADD	Q13158	FADD	LIHC	Up-regulated
Q14108_SCARB2	Q14108	SCARB2	LIHC	Down-regulated
Q14683_SMC1A	Q14683	SMC1A	LIHC	Up-regulated
Q16851_UGP2	Q16851	UGP2	LIHC	Down-regulated
Q5VZM2_RRAGB	Q5VZM2	RRAGB	LIHC	Up-regulated
Q6XQN6_NAPRT	Q6XQN6	NAPRT	LIHC	Down-regulated
Q8IUZ5_PHYKPL	Q8IUZ5	PHYKPL	LIHC	Down-regulated
Q8IWS0_PHF6	Q8IWS0	PHF6	LIHC	Down-regulated
Q8NFQ8_TOR1AIP2	Q8NFQ8	TOR1AIP2	LIHC	Down-regulated
Q8NI22_MCFD2	Q8NI22	MCFD2	LIHC	Down-regulated
Q8TCA0_LRRC20	Q8TCA0	LRRC20	LIHC	Up-regulated
Q8WXG6_MADD	Q8WXG6	MADD	LIHC	Down-regulated
Q92542_NCSTN	Q92542	NCSTN	LIHC	Up-regulated
Q92609_TBC1D5	Q92609	TBC1D5	LIHC	Up-regulated
Q92743_HTRA1	Q92743	HTRA1	LIHC	Up-regulated
Q96AJ9_VTI1A	Q96AJ9	VTI1A	LIHC	Up-regulated
Q96CP2_FLYWCH2	Q96CP2	FLYWCH2	LIHC	Up-regulated
Q96HC4_PDLIM5	Q96HC4	PDLIM5	LIHC	Down-regulated
Q96KP4_CNDP2	Q96KP4	CNDP2	LIHC	Down-regulated
Q96LJ7_DHRS1	Q96LJ7	DHRS1	LIHC	Down-regulated
Q96RT1_ERBIN	Q96RT1	ERBIN	LIHC	Down-regulated
Q96S66_CLCC1	Q96S66	CLCC1	LIHC	Down-regulated
Q99470_SDF2	Q99470	SDF2	LIHC	Up-regulated
Q9BSJ2_TUBGCP2	Q9BSJ2	TUBGCP2	LIHC	Up-regulated
Q9BWM7_SFXN3	Q9BWM7	SFXN3	LIHC	Down-regulated
Q9C005_DPY30	Q9C005	DPY30	LIHC	Up-regulated
Q9H098_FAM107B	Q9H098	FAM107B	LIHC	Down-regulated
Q9H8M7_MINDY3	Q9H8M7	MINDY3	LIHC	Up-regulated
Q9H972_C14orf93	Q9H972	C14orf93	LIHC	Up-regulated
Q9HDC9_APMAP	Q9HDC9	APMAP	LIHC	Down-regulated
Q9NQS1_AVEN	Q9NQS1	AVEN	LIHC	Up-regulated
Q9NUQ7_UFSP2	Q9NUQ7	UFSP2	LIHC	Down-regulated
Q9NVH0_EXD2	Q9NVH0	EXD2	LIHC	Up-regulated
Q9UDR5_AASS	Q9UDR5	AASS	LIHC	Down-regulated
Q9UH03_SEPT3	Q9UH03	SEPT3	LIHC	Down-regulated
Q9UM82_SPATA2	Q9UM82	SPATA2	LIHC	Up-regulated
Q9UPQ3_AGAP1	Q9UPQ3	AGAP1	LIHC	Up-regulated
Q9Y316_MEMO1	Q9Y316	MEMO1	LIHC	Down-regulated
Q9Y3L5_RAP2C	Q9Y3L5	RAP2C	LIHC	Down-regulated
Q9Y6K0_CEPT1	Q9Y6K0	CEPT1	LIHC	Down-regulated
Q9Y6K9_IKBKG	Q9Y6K9	IKBKG	LIHC	Up-regulated
Q6UX53_METTL7B	Q6UX53	METTL7B	LIHC	Down-regulated
Q9BY49_PECR	Q9BY49	PECR	LIHC	Down-regulated
Q9NPF5_DMAP1	Q9NPF5	DMAP1	LIHC	Up-regulated
Q9UBX1_CTSF	Q9UBX1	CTSF	LIHC	Down-regulated
Q9NRS6_SNX15	Q9NRS6	SNX15	LIHC	Up-regulated
O43704_SULT1B1	O43704	SULT1B1	LIHC	Down-regulated
O75095_MEGF6	O75095	MEGF6	LIHC	Up-regulated
Q15166_PON3	Q15166	PON3	LIHC	Down-regulated
Q8N5A5_ZGPAT	Q8N5A5	ZGPAT	LIHC	Up-regulated
Q9UBS3_DNAJB9	Q9UBS3	DNAJB9	LIHC	Down-regulated
O15305_PMM2	O15305	PMM2	LUAD	Up-regulated
O75355_ENTPD3	O75355	ENTPD3	LUAD	Up-regulated
O94911_ABCA8	O94911	ABCA8	LUAD	Down-regulated
P01817_IGHV2-5	P01817	IGHV2-5	LUAD	Up-regulated
P16520_GNB3	P16520	GNB3	LUAD	Up-regulated
P49137_MAPKAPK2	P49137	MAPKAPK2	LUAD	Up-regulated
P53985_SLC16A1	P53985	SLC16A1	LUAD	Up-regulated
Q13751_LAMB3	Q13751	LAMB3	LUAD	Down-regulated
Q16678_CYP1B1	Q16678	CYP1B1	LUAD	Up-regulated
Q8N3E9_PLCD3	Q8N3E9	PLCD3	LUAD	Down-regulated
Q9BRA2_TXNDC17	Q9BRA2	TXNDC17	LUAD	Up-regulated
Q9HC84_MUC5B	Q9HC84	MUC5B	LUAD	Up-regulated
Q9HCD5_NCOA5	Q9HCD5	NCOA5	LUAD	Up-regulated
Q9Y2B0_CNPY2	Q9Y2B0	CNPY2	LUAD	Up-regulated
Q9Y4E6_WDR7	Q9Y4E6	WDR7	LUAD	Up-regulated
Q9Y5B6_PAXBP1	Q9Y5B6	PAXBP1	LUAD	Up-regulated
Q9Y624_F11R	Q9Y624	F11R	LUAD	Down-regulated
P28907_CD38	P28907	CD38	LUAD	Up-regulated
Q14938_NFIX	Q14938	NFIX	LUAD	Down-regulated
P14859_POU2F1	P14859	POU2F1	LUAD	Up-regulated
O00139_KIF2A	O00139	KIF2A	LUSC	Down-regulated
O00148_DDX39A	O00148	DDX39A	LUSC	Up-regulated
O00442_RTCA	O00442	RTCA	LUSC	Up-regulated
O14618_CCS	O14618	CCS	LUSC	Down-regulated
O14907_TAX1BP3	O14907	TAX1BP3	LUSC	Down-regulated
O14979_HNRNPDL	O14979	HNRNPDL	LUSC	Up-regulated
O14980_XPO1	O14980	XPO1	LUSC	Up-regulated
O15357_INPPL1	O15357	INPPL1	LUSC	Up-regulated
O43313_ATMIN	O43313	ATMIN	LUSC	Down-regulated
O43390_HNRNPR	O43390	HNRNPR	LUSC	Up-regulated
O43765_SGTA	O43765	SGTA	LUSC	Up-regulated
O43776_NARS	O43776	NARS	LUSC	Up-regulated
O43809_NUDT21	O43809	NUDT21	LUSC	Up-regulated
O43895_XPNPEP2	O43895	XPNPEP2	LUSC	Down-regulated
O43913_ORC5	O43913	ORC5	LUSC	Down-regulated
O60229_KALRN	O60229	KALRN	LUSC	Down-regulated
O60341_KDM1A	O60341	KDM1A	LUSC	Up-regulated
O60506_SYNCRIP	O60506	SYNCRIP	LUSC	Up-regulated
O75351_VPS4B	O75351	VPS4B	LUSC	Up-regulated
O75494_SRSF10	O75494	SRSF10	LUSC	Up-regulated
O75533_SF3B1	O75533	SF3B1	LUSC	Up-regulated
O75534_CSDE1	O75534	CSDE1	LUSC	Up-regulated
O75643_SNRNP200	O75643	SNRNP200	LUSC	Up-regulated
O94919_ENDOD1	O94919	ENDOD1	LUSC	Down-regulated
O95248_SBF1	O95248	SBF1	LUSC	Up-regulated
O95347_SMC2	O95347	SMC2	LUSC	Down-regulated
O95433_AHSA1	O95433	AHSA1	LUSC	Up-regulated
O95466_FMNL1	O95466	FMNL1	LUSC	Up-regulated
O95983_MBD3	O95983	MBD3	LUSC	Up-regulated
P01116_KRAS	P01116	KRAS	LUSC	Down-regulated
P01704_IGLV2-14	P01704	IGLV2-14	LUSC	Down-regulated
P03973_SLPI	P03973	SLPI	LUSC	Down-regulated
P04080_CSTB	P04080	CSTB	LUSC	Down-regulated
P04632_CAPNS1	P04632	CAPNS1	LUSC	Down-regulated
P05388_RPLP0	P05388	RPLP0	LUSC	Up-regulated
P07900_HSP90AA1	P07900	HSP90AA1	LUSC	Up-regulated
P08865_RPSA	P08865	RPSA	LUSC	Up-regulated
P0C7M8_CLEC2L	P0C7M8	CLEC2L	LUSC	Down-regulated
P0C7X5_ZNF806	P0C7X5	ZNF806	LUSC	Down-regulated
P10915_HAPLN1	P10915	HAPLN1	LUSC	Down-regulated
P12956_XRCC6	P12956	XRCC6	LUSC	Up-regulated
P13010_XRCC5	P13010	XRCC5	LUSC	Up-regulated
P13489_RNH1	P13489	RNH1	LUSC	Down-regulated
P13639_EEF2	P13639	EEF2	LUSC	Up-regulated
P13797_PLS3	P13797	PLS3	LUSC	Down-regulated
P13929_ENO3	P13929	ENO3	LUSC	Up-regulated
P15170_GSPT1	P15170	GSPT1	LUSC	Up-regulated
P16070_CD44	P16070	CD44	LUSC	Down-regulated
P16885_PLCG2	P16885	PLCG2	LUSC	Up-regulated
P17987_TCP1	P17987	TCP1	LUSC	Up-regulated
P19838_NFKB1	P19838	NFKB1	LUSC	Down-regulated
P23246_SFPQ	P23246	SFPQ	LUSC	Up-regulated
P23919_DTYMK	P23919	DTYMK	LUSC	Up-regulated
P26038_MSN	P26038	MSN	LUSC	Down-regulated
P27695_APEX1	P27695	APEX1	LUSC	Up-regulated
P29401_TKT	P29401	TKT	LUSC	Down-regulated
P30520_ADSS	P30520	ADSS	LUSC	Up-regulated
P30740_SERPINB1	P30740	SERPINB1	LUSC	Down-regulated
P31350_RRM2	P31350	RRM2	LUSC	Up-regulated
P31943_HNRNPH1	P31943	HNRNPH1	LUSC	Up-regulated
P35244_RPA3	P35244	RPA3	LUSC	Up-regulated
P40227_CCT6A	P40227	CCT6A	LUSC	Up-regulated
P43243_MATR3	P43243	MATR3	LUSC	Up-regulated
P43686_PSMC4	P43686	PSMC4	LUSC	Up-regulated
P47914_RPL29	P47914	RPL29	LUSC	Down-regulated
P48147_PREP	P48147	PREP	LUSC	Up-regulated
P49368_CCT3	P49368	CCT3	LUSC	Up-regulated
P50990_CCT8	P50990	CCT8	LUSC	Up-regulated
P50991_CCT4	P50991	CCT4	LUSC	Up-regulated
P51531_SMARCA2	P51531	SMARCA2	LUSC	Up-regulated
P53041_PPP5C	P53041	PPP5C	LUSC	Up-regulated
P54578_USP14	P54578	USP14	LUSC	Up-regulated
P54652_HSPA2	P54652	HSPA2	LUSC	Up-regulated
P55265_ADAR	P55265	ADAR	LUSC	Down-regulated
P55884_EIF3B	P55884	EIF3B	LUSC	Up-regulated
P56182_RRP1	P56182	RRP1	LUSC	Up-regulated
P60866_RPS20	P60866	RPS20	LUSC	Up-regulated
P61086_UBE2K	P61086	UBE2K	LUSC	Up-regulated
P61254_RPL26	P61254	RPL26	LUSC	Down-regulated
P61964_WDR5	P61964	WDR5	LUSC	Up-regulated
P61978_HNRNPK	P61978	HNRNPK	LUSC	Up-regulated
P62249_RPS16	P62249	RPS16	LUSC	Up-regulated
P62304_SNRPE	P62304	SNRPE	LUSC	Up-regulated
P62312_LSM6	P62312	LSM6	LUSC	Up-regulated
P62318_SNRPD3	P62318	SNRPD3	LUSC	Up-regulated
P62995_TRA2B	P62995	TRA2B	LUSC	Up-regulated
P63279_UBE2I	P63279	UBE2I	LUSC	Up-regulated
P67870_CSNK2B	P67870	CSNK2B	LUSC	Up-regulated
P68371_TUBB4B	P68371	TUBB4B	LUSC	Up-regulated
P69892_HBG2	P69892	HBG2	LUSC	Down-regulated
P78371_CCT2	P78371	CCT2	LUSC	Up-regulated
Q00839_HNRNPU	Q00839	HNRNPU	LUSC	Up-regulated
Q05397_PTK2	Q05397	PTK2	LUSC	Down-regulated
Q07666_KHDRBS1	Q07666	KHDRBS1	LUSC	Up-regulated
Q08170_SRSF4	Q08170	SRSF4	LUSC	Up-regulated
Q12769_NUP160	Q12769	NUP160	LUSC	Up-regulated
Q12905_ILF2	Q12905	ILF2	LUSC	Up-regulated
Q13148_TARDBP	Q13148	TARDBP	LUSC	Up-regulated
Q13151_HNRNPA0	Q13151	HNRNPA0	LUSC	Up-regulated
Q13363_CTBP1	Q13363	CTBP1	LUSC	Up-regulated
Q13547_HDAC1	Q13547	HDAC1	LUSC	Up-regulated
Q13619_CUL4A	Q13619	CUL4A	LUSC	Up-regulated
Q13748_TUBA3C	Q13748	TUBA3C	LUSC	Up-regulated
Q13838_DDX39B	Q13838	DDX39B	LUSC	Up-regulated
Q13885_TUBB2A	Q13885	TUBB2A	LUSC	Up-regulated
Q13950_RUNX2	Q13950	RUNX2	LUSC	Down-regulated
Q14839_CHD4	Q14839	CHD4	LUSC	Up-regulated
Q15003_NCAPH	Q15003	NCAPH	LUSC	Down-regulated
Q15029_EFTUD2	Q15029	EFTUD2	LUSC	Up-regulated
Q15120_PDK3	Q15120	PDK3	LUSC	Up-regulated
Q15185_PTGES3	Q15185	PTGES3	LUSC	Up-regulated
Q15393_SF3B3	Q15393	SF3B3	LUSC	Up-regulated
Q15424_SAFB	Q15424	SAFB	LUSC	Up-regulated
Q15427_SF3B4	Q15427	SF3B4	LUSC	Up-regulated
Q15717_ELAVL1	Q15717	ELAVL1	LUSC	Up-regulated
Q16527_CSRP2	Q16527	CSRP2	LUSC	Down-regulated
Q16777_HIST2H2AC	Q16777	HIST2H2AC	LUSC	Down-regulated
Q1KMD3_HNRNPUL2	Q1KMD3	HNRNPUL2	LUSC	Up-regulated
Q3SXM5_HSDL1	Q3SXM5	HSDL1	LUSC	Up-regulated
Q4L180_FILIP1L	Q4L180	FILIP1L	LUSC	Up-regulated
Q52LJ0_FAM98B	Q52LJ0	FAM98B	LUSC	Up-regulated
Q562R1_ACTBL2	Q562R1	ACTBL2	LUSC	Down-regulated
Q5JTZ9_AARS2	Q5JTZ9	AARS2	LUSC	Up-regulated
Q6P2E9_EDC4	Q6P2E9	EDC4	LUSC	Up-regulated
Q6PI78_TMEM65	Q6PI78	TMEM65	LUSC	Up-regulated
Q7L7X3_TAOK1	Q7L7X3	TAOK1	LUSC	Up-regulated
Q7Z4G1_COMMD6	Q7Z4G1	COMMD6	LUSC	Down-regulated
Q86WV6_TMEM173	Q86WV6	TMEM173	LUSC	Down-regulated
Q86XP3_DDX42	Q86XP3	DDX42	LUSC	Up-regulated
Q86YR5_GPSM1	Q86YR5	GPSM1	LUSC	Up-regulated
Q8IUE6_HIST2H2AB	Q8IUE6	HIST2H2AB	LUSC	Up-regulated
Q8IWT0_ZBTB8OS	Q8IWT0	ZBTB8OS	LUSC	Up-regulated
Q8IXQ6_PARP9	Q8IXQ6	PARP9	LUSC	Up-regulated
Q8N1G0_ZNF687	Q8N1G0	ZNF687	LUSC	Up-regulated
Q8N3P4_VPS8	Q8N3P4	VPS8	LUSC	Down-regulated
Q8N5M4_TTC9C	Q8N5M4	TTC9C	LUSC	Up-regulated
Q8NEZ5_FBXO22	Q8NEZ5	FBXO22	LUSC	Up-regulated
Q8NFW8_CMAS	Q8NFW8	CMAS	LUSC	Up-regulated
Q8NFZ0_FBXO18	Q8NFZ0	FBXO18	LUSC	Down-regulated
Q8NI27_THOC2	Q8NI27	THOC2	LUSC	Up-regulated
Q8TEM1_NUP210	Q8TEM1	NUP210	LUSC	Up-regulated
Q8WWY3_PRPF31	Q8WWY3	PRPF31	LUSC	Up-regulated
Q8WYA6_CTNNBL1	Q8WYA6	CTNNBL1	LUSC	Up-regulated
Q8WZA9_IRGQ	Q8WZA9	IRGQ	LUSC	Up-regulated
Q92499_DDX1	Q92499	DDX1	LUSC	Up-regulated
Q92688_ANP32B	Q92688	ANP32B	LUSC	Up-regulated
Q92900_UPF1	Q92900	UPF1	LUSC	Up-regulated
Q92922_SMARCC1	Q92922	SMARCC1	LUSC	Up-regulated
Q93009_USP7	Q93009	USP7	LUSC	Up-regulated
Q96DI7_SNRNP40	Q96DI7	SNRNP40	LUSC	Up-regulated
Q96HV5_TMEM41A	Q96HV5	TMEM41A	LUSC	Up-regulated
Q99426_TBCB	Q99426	TBCB	LUSC	Up-regulated
Q99733_NAP1L4	Q99733	NAP1L4	LUSC	Up-regulated
Q99832_CCT7	Q99832	CCT7	LUSC	Up-regulated
Q9BPY8_HOPX	Q9BPY8	HOPX	LUSC	Down-regulated
Q9BQQ3_GORASP1	Q9BQQ3	GORASP1	LUSC	Up-regulated
Q9BXJ9_NAA15	Q9BXJ9	NAA15	LUSC	Up-regulated
Q9BXR0_QTRT1	Q9BXR0	QTRT1	LUSC	Up-regulated
Q9BZZ5_API5	Q9BZZ5	API5	LUSC	Up-regulated
Q9H074_PAIP1	Q9H074	PAIP1	LUSC	Up-regulated
Q9H147_DNTTIP1	Q9H147	DNTTIP1	LUSC	Up-regulated
Q9H2G2_SLK	Q9H2G2	SLK	LUSC	Down-regulated
Q9H444_CHMP4B	Q9H444	CHMP4B	LUSC	Up-regulated
Q9H488_POFUT1	Q9H488	POFUT1	LUSC	Up-regulated
Q9NRN7_AASDHPPT	Q9NRN7	AASDHPPT	LUSC	Up-regulated
Q9NRY4_ARHGAP35	Q9NRY4	ARHGAP35	LUSC	Up-regulated
Q9NUU6_FAM105A	Q9NUU6	FAM105A	LUSC	Down-regulated
Q9NVZ3_NECAP2	Q9NVZ3	NECAP2	LUSC	Down-regulated
Q9NXE4_SMPD4	Q9NXE4	SMPD4	LUSC	Up-regulated
Q9NZD4_AHSP	Q9NZD4	AHSP	LUSC	Down-regulated
Q9P0R6_GSKIP	Q9P0R6	GSKIP	LUSC	Up-regulated
Q9P2M7_CGN	Q9P2M7	CGN	LUSC	Down-regulated
Q9UBD5_ORC3	Q9UBD5	ORC3	LUSC	Up-regulated
Q9UBG0_MRC2	Q9UBG0	MRC2	LUSC	Down-regulated
Q9UBU9_NXF1	Q9UBU9	NXF1	LUSC	Up-regulated
Q9UDY2_TJP2	Q9UDY2	TJP2	LUSC	Down-regulated
Q9UI30_TRMT112	Q9UI30	TRMT112	LUSC	Up-regulated
Q9UK45_LSM7	Q9UK45	LSM7	LUSC	Up-regulated
Q9UKM9_RALY	Q9UKM9	RALY	LUSC	Up-regulated
Q9ULA0_DNPEP	Q9ULA0	DNPEP	LUSC	Down-regulated
Q9ULU4_ZMYND8	Q9ULU4	ZMYND8	LUSC	Up-regulated
Q9UNE7_STUB1	Q9UNE7	STUB1	LUSC	Up-regulated
Q9UNP9_PPIE	Q9UNP9	PPIE	LUSC	Up-regulated
Q9Y266_NUDC	Q9Y266	NUDC	LUSC	Up-regulated
Q9Y383_LUC7L2	Q9Y383	LUC7L2	LUSC	Up-regulated
Q9Y4C0_NRXN3	Q9Y4C0	NRXN3	LUSC	Down-regulated
Q9Y4F1_FARP1	Q9Y4F1	FARP1	LUSC	Down-regulated
Q9Y6G5_COMMD10	Q9Y6G5	COMMD10	LUSC	Up-regulated
O43347_MSI1	O43347	MSI1	LUSC	Up-regulated
O60662_KLHL41	O60662	KLHL41	LUSC	Up-regulated
P07196_NEFL	P07196	NEFL	LUSC	Up-regulated
P42262_GRIA2	P42262	GRIA2	LUSC	Up-regulated
P49069_CAMLG	P49069	CAMLG	LUSC	Up-regulated
Q5VY09_IER5	Q5VY09	IER5	LUSC	Up-regulated
Q92995_USP13	Q92995	USP13	LUSC	Up-regulated
Q93096_PTP4A1	Q93096	PTP4A1	LUSC	Up-regulated
Q9HD40_SEPSECS	Q9HD40	SEPSECS	LUSC	Up-regulated
Q9NXG6_P4HTM	Q9NXG6	P4HTM	LUSC	Up-regulated
Q9P121_NTM	Q9P121	NTM	LUSC	Down-regulated
Q9P1Z9_CCDC180	Q9P1Z9	CCDC180	LUSC	Down-regulated
P15735_PHKG2	P15735	PHKG2	LUSC	Up-regulated
Q587I9_SFT2D3	Q587I9	SFT2D3	LUSC	Up-regulated
Q6VN20_RANBP10	Q6VN20	RANBP10	LUSC	Up-regulated
Q9ULJ7_ANKRD50	Q9ULJ7	ANKRD50	LUSC	Up-regulated
O15296_ALOX15B	O15296	ALOX15B	LUSC	Down-regulated
Q86U06_RBM23	Q86U06	RBM23	LUSC	Up-regulated
Q9H497_TOR3A	Q9H497	TOR3A	LUSC	Up-regulated
Q9Y6K1_DNMT3A	Q9Y6K1	DNMT3A	LUSC	Up-regulated
A6NC98_CCDC88B	A6NC98	CCDC88B	LUSQ	Down-regulated
O00443_PIK3C2A	O00443	PIK3C2A	LUSQ	Down-regulated
O00625_PIR	O00625	PIR	LUSQ	Up-regulated
O00712_NFIB	O00712	NFIB	LUSQ	Down-regulated
O14827_RASGRF2	O14827	RASGRF2	LUSQ	Down-regulated
O43402_EMC8	O43402	EMC8	LUSQ	Up-regulated
O60232_SSSCA1	O60232	SSSCA1	LUSQ	Up-regulated
O75382_TRIM3	O75382	TRIM3	LUSQ	Down-regulated
O75886_STAM2	O75886	STAM2	LUSQ	Up-regulated
O94842_TOX4	O94842	TOX4	LUSQ	Up-regulated
O96033_MOCS2	O96033	MOCS2	LUSQ	Up-regulated
P02655_APOC2	P02655	APOC2	LUSQ	Down-regulated
P04843_RPN1	P04843	RPN1	LUSQ	Up-regulated
P05813_CRYBA1	P05813	CRYBA1	LUSQ	Up-regulated
P06727_APOA4	P06727	APOA4	LUSQ	Down-regulated
P07108_DBI	P07108	DBI	LUSQ	Down-regulated
P07602_PSAP	P07602	PSAP	LUSQ	Down-regulated
P08567_PLEK	P08567	PLEK	LUSQ	Down-regulated
P09326_CD48	P09326	CD48	LUSQ	Up-regulated
P11171_EPB41	P11171	EPB41	LUSQ	Down-regulated
P11233_RALA	P11233	RALA	LUSQ	Down-regulated
P12273_PIP	P12273	PIP	LUSQ	Down-regulated
P15169_CPN1	P15169	CPN1	LUSQ	Down-regulated
P15408_FOSL2	P15408	FOSL2	LUSQ	Up-regulated
P21741_MDK	P21741	MDK	LUSQ	Up-regulated
P22415_USF1	P22415	USF1	LUSQ	Up-regulated
P23469_PTPRE	P23469	PTPRE	LUSQ	Up-regulated
P32321_DCTD	P32321	DCTD	LUSQ	Up-regulated
P33527_ABCC1	P33527	ABCC1	LUSQ	Up-regulated
P35475_IDUA	P35475	IDUA	LUSQ	Up-regulated
P35869_AHR	P35869	AHR	LUSQ	Up-regulated
P39656_DDOST	P39656	DDOST	LUSQ	Up-regulated
P43358_MAGEA4	P43358	MAGEA4	LUSQ	Up-regulated
P49406_MRPL19	P49406	MRPL19	LUSQ	Up-regulated
P50897_PPT1	P50897	PPT1	LUSQ	Down-regulated
P51114_FXR1	P51114	FXR1	LUSQ	Up-regulated
P51580_TPMT	P51580	TPMT	LUSQ	Down-regulated
P53611_RABGGTB	P53611	RABGGTB	LUSQ	Down-regulated
P53999_SUB1	P53999	SUB1	LUSQ	Up-regulated
P56270_MAZ	P56270	MAZ	LUSQ	Up-regulated
P57088_TMEM33	P57088	TMEM33	LUSQ	Up-regulated
P60228_EIF3E	P60228	EIF3E	LUSQ	Down-regulated
P62633_CNBP	P62633	CNBP	LUSQ	Up-regulated
P62753_RPS6	P62753	RPS6	LUSQ	Up-regulated
P63104_YWHAZ	P63104	YWHAZ	LUSQ	Up-regulated
Q01415_GALK2	Q01415	GALK2	LUSQ	Up-regulated
Q12899_TRIM26	Q12899	TRIM26	LUSQ	Up-regulated
Q13561_DCTN2	Q13561	DCTN2	LUSQ	Down-regulated
Q13790_APOF	Q13790	APOF	LUSQ	Down-regulated
Q14012_CAMK1	Q14012	CAMK1	LUSQ	Up-regulated
Q14139_UBE4A	Q14139	UBE4A	LUSQ	Down-regulated
Q15269_PWP2	Q15269	PWP2	LUSQ	Up-regulated
Q15485_FCN2	Q15485	FCN2	LUSQ	Down-regulated
Q5DX21_IGSF11	Q5DX21	IGSF11	LUSQ	Down-regulated
Q5HYI8_RABL3	Q5HYI8	RABL3	LUSQ	Down-regulated
Q5JSP0_FGD3	Q5JSP0	FGD3	LUSQ	Up-regulated
Q5U5X0_LYRM7	Q5U5X0	LYRM7	LUSQ	Up-regulated
Q69YN4_VIRMA	Q69YN4	VIRMA	LUSQ	Up-regulated
Q6DKJ4_NXN	Q6DKJ4	NXN	LUSQ	Up-regulated
Q6ZS17_RIPOR1	Q6ZS17	RIPOR1	LUSQ	Down-regulated
Q6ZT12_UBR3	Q6ZT12	UBR3	LUSQ	Up-regulated
Q765P7_MTSS1L	Q765P7	MTSS1L	LUSQ	Down-regulated
Q7L5N1_COPS6	Q7L5N1	COPS6	LUSQ	Down-regulated
Q7L775_EPM2AIP1	Q7L775	EPM2AIP1	LUSQ	Up-regulated
Q7LBR1_CHMP1B	Q7LBR1	CHMP1B	LUSQ	Down-regulated
Q7Z5N4_SDK1	Q7Z5N4	SDK1	LUSQ	Up-regulated
Q86V48_LUZP1	Q86V48	LUZP1	LUSQ	Down-regulated
Q86V88_MDP1	Q86V88	MDP1	LUSQ	Up-regulated
Q86WB0_ZC3HC1	Q86WB0	ZC3HC1	LUSQ	Up-regulated
Q86WP2_GPBP1	Q86WP2	GPBP1	LUSQ	Down-regulated
Q8IV38_ANKMY2	Q8IV38	ANKMY2	LUSQ	Down-regulated
Q8IW45_NAXD	Q8IW45	NAXD	LUSQ	Down-regulated
Q8IXT5_RBM12B	Q8IXT5	RBM12B	LUSQ	Up-regulated
Q8N1N4_KRT78	Q8N1N4	KRT78	LUSQ	Down-regulated
Q8N3F0_MTURN	Q8N3F0	MTURN	LUSQ	Up-regulated
Q8N5M9_JAGN1	Q8N5M9	JAGN1	LUSQ	Up-regulated
Q8NDI1_EHBP1	Q8NDI1	EHBP1	LUSQ	Up-regulated
Q8TAQ2_SMARCC2	Q8TAQ2	SMARCC2	LUSQ	Down-regulated
Q8TDN6_BRIX1	Q8TDN6	BRIX1	LUSQ	Up-regulated
Q8WWK9_CKAP2	Q8WWK9	CKAP2	LUSQ	Down-regulated
Q8WWN8_ARAP3	Q8WWN8	ARAP3	LUSQ	Up-regulated
Q96FZ7_CHMP6	Q96FZ7	CHMP6	LUSQ	Down-regulated
Q96KN1_FAM84B	Q96KN1	FAM84B	LUSQ	Down-regulated
Q96PE3_INPP4A	Q96PE3	INPP4A	LUSQ	Up-regulated
Q96S52_PIGS	Q96S52	PIGS	LUSQ	Up-regulated
Q96S99_PLEKHF1	Q96S99	PLEKHF1	LUSQ	Up-regulated
Q99543_DNAJC2	Q99543	DNAJC2	LUSQ	Up-regulated
Q99615_DNAJC7	Q99615	DNAJC7	LUSQ	Up-regulated
Q99943_AGPAT1	Q99943	AGPAT1	LUSQ	Up-regulated
Q9BT22_ALG1	Q9BT22	ALG1	LUSQ	Up-regulated
Q9BW83_IFT27	Q9BW83	IFT27	LUSQ	Up-regulated
Q9BYT8_NLN	Q9BYT8	NLN	LUSQ	Up-regulated
Q9BZF9_UACA	Q9BZF9	UACA	LUSQ	Down-regulated
Q9GZY8_MFF	Q9GZY8	MFF	LUSQ	Up-regulated
Q9GZZ1_NAA50	Q9GZZ1	NAA50	LUSQ	Down-regulated
Q9H0V9_LMAN2L	Q9H0V9	LMAN2L	LUSQ	Up-regulated
Q9H1I8_ASCC2	Q9H1I8	ASCC2	LUSQ	Up-regulated
Q9H6U8_ALG9	Q9H6U8	ALG9	LUSQ	Up-regulated
Q9H8W4_PLEKHF2	Q9H8W4	PLEKHF2	LUSQ	Up-regulated
Q9HCN8_SDF2L1	Q9HCN8	SDF2L1	LUSQ	Up-regulated
Q9NRD5_PICK1	Q9NRD5	PICK1	LUSQ	Up-regulated
Q9NRX1_PNO1	Q9NRX1	PNO1	LUSQ	Down-regulated
Q9NVA2_SEPT11	Q9NVA2	SEPT11	LUSQ	Down-regulated
Q9NVM6_DNAJC17	Q9NVM6	DNAJC17	LUSQ	Up-regulated
Q9NWH9_SLTM	Q9NWH9	SLTM	LUSQ	Up-regulated
Q9NWQ8_PAG1	Q9NWQ8	PAG1	LUSQ	Down-regulated
Q9UBB6_NCDN	Q9UBB6	NCDN	LUSQ	Up-regulated
Q9UBC9_SPRR3	Q9UBC9	SPRR3	LUSQ	Up-regulated
Q9ULT8_HECTD1	Q9ULT8	HECTD1	LUSQ	Up-regulated
Q9UQP3_TNN	Q9UQP3	TNN	LUSQ	Down-regulated
Q9Y2W2_WBP11	Q9Y2W2	WBP11	LUSQ	Up-regulated
Q9Y320_TMX2	Q9Y320	TMX2	LUSQ	Up-regulated
Q9Y3E1_HDGFL3	Q9Y3E1	HDGFL3	LUSQ	Down-regulated
Q9Y3I1_FBXO7	Q9Y3I1	FBXO7	LUSQ	Down-regulated
Q9Y4D8_HECTD4	Q9Y4D8	HECTD4	LUSQ	Up-regulated
Q9Y547_HSPB11	Q9Y547	HSPB11	LUSQ	Up-regulated
Q9Y5P6_GMPPB	Q9Y5P6	GMPPB	LUSQ	Down-regulated
Q9Y6M7_SLC4A7	Q9Y6M7	SLC4A7	LUSQ	Up-regulated
O14514_ADGRB1	O14514	ADGRB1	LUSQ	Up-regulated
O14523_C2CD2L	O14523	C2CD2L	LUSQ	Down-regulated
O15079_SNPH	O15079	SNPH	LUSQ	Down-regulated
O43157_PLXNB1	O43157	PLXNB1	LUSQ	Up-regulated
O60883_GPR37L1	O60883	GPR37L1	LUSQ	Down-regulated
O95848_NUDT14	O95848	NUDT14	LUSQ	Up-regulated
O96028_NSD2	O96028	NSD2	LUSQ	Down-regulated
P02008_HBZ	P02008	HBZ	LUSQ	Down-regulated
P12883_MYH7	P12883	MYH7	LUSQ	Down-regulated
P53671_LIMK2	P53671	LIMK2	LUSQ	Up-regulated
Q16623_STX1A	Q16623	STX1A	LUSQ	Up-regulated
Q59EK9_RUNDC3A	Q59EK9	RUNDC3A	LUSQ	Down-regulated
Q86UW7_CADPS2	Q86UW7	CADPS2	LUSQ	Down-regulated
Q8N7J2_AMER2	Q8N7J2	AMER2	LUSQ	Down-regulated
Q8N9I9_DTX3	Q8N9I9	DTX3	LUSQ	Down-regulated
Q8N9R8_SCAI	Q8N9R8	SCAI	LUSQ	Down-regulated
Q8TF44_C2CD4C	Q8TF44	C2CD4C	LUSQ	Down-regulated
Q92574_TSC1	Q92574	TSC1	LUSQ	Down-regulated
Q92581_SLC9A6	Q92581	SLC9A6	LUSQ	Down-regulated
Q969M3_YIPF5	Q969M3	YIPF5	LUSQ	Up-regulated
Q96BT7_ALKBH8	Q96BT7	ALKBH8	LUSQ	Up-regulated
Q96GR2_ACSBG1	Q96GR2	ACSBG1	LUSQ	Up-regulated
Q96GY0_ZC2HC1A	Q96GY0	ZC2HC1A	LUSQ	Down-regulated
Q9H1V8_SLC6A17	Q9H1V8	SLC6A17	LUSQ	Down-regulated
Q9HCD6_TANC2	Q9HCD6	TANC2	LUSQ	Up-regulated
O43692_PI15	O43692	PI15	LUSQ	Up-regulated
P04155_TFF1	P04155	TFF1	LUSQ	Down-regulated
P47929_LGALS7	P47929	LGALS7	LUSQ	Up-regulated
P56159_GFRA1	P56159	GFRA1	LUSQ	Down-regulated
Q4ZHG4_FNDC1	Q4ZHG4	FNDC1	LUSQ	Up-regulated
Q8IXB3_TUSC5	Q8IXB3	TUSC5	LUSQ	Down-regulated
C9J7I0_UMAD1	C9J7I0	UMAD1	LUSQ	Down-regulated
P34910_EVI2B	P34910	EVI2B	LUSQ	Up-regulated
Q05084_ICA1	Q05084	ICA1	LUSQ	Down-regulated
Q8N488_RYBP	Q8N488	RYBP	LUSQ	Down-regulated
Q8N9U0_TC2N	Q8N9U0	TC2N	LUSQ	Down-regulated
P53420_COL4A4	P53420	COL4A4	LUSQ	Down-regulated
Q03403_TFF2	Q03403	TFF2	LUSQ	Down-regulated
Q7Z6R9_TFAP2D	Q7Z6R9	TFAP2D	LUSQ	Up-regulated
Q9UQC9_CLCA2	Q9UQC9	CLCA2	LUSQ	Up-regulated
Q6ZP82_CCDC141	Q6ZP82	CCDC141	LUSQ	Down-regulated
O95644_NFATC1	O95644	NFATC1	LUSQ	Down-regulated
O60704_TPST2	O60704	TPST2	LUSQ	Up-regulated
Q14032_BAAT	Q14032	BAAT	LUSQ	Down-regulated
Q6ZTC4_NA	Q6ZTC4	NA	LUSQ	Down-regulated
Q96F45_ZNF503	Q96F45	ZNF503	LUSQ	Down-regulated
P49795_RGS19	P49795	RGS19	LUSQ	Up-regulated
Q9BYG5_PARD6B	Q9BYG5	PARD6B	LUSQ	Down-regulated
Q8NEG2_C7orf57	Q8NEG2	C7orf57	LUSQ	Down-regulated
Q53GT1_KLHL22	Q53GT1	KLHL22	LUSQ	Down-regulated
Q9HCE0_EPG5	Q9HCE0	EPG5	LUSQ	Down-regulated
A6NCC3_GOLGA8O	A6NCC3	GOLGA8O	OV	Up-regulated
O00299_CLIC1	O00299	CLIC1	OV	Up-regulated
O14735_CDIPT	O14735	CDIPT	OV	Down-regulated
O15143_ARPC1B	O15143	ARPC1B	OV	Up-regulated
O60507_TPST1	O60507	TPST1	OV	Down-regulated
O60687_SRPX2	O60687	SRPX2	OV	Down-regulated
O60763_USO1	O60763	USO1	OV	Up-regulated
O75531_BANF1	O75531	BANF1	OV	Down-regulated
O75676_RPS6KA4	O75676	RPS6KA4	OV	Down-regulated
O94901_SUN1	O94901	SUN1	OV	Down-regulated
O94979_SEC31A	O94979	SEC31A	OV	Up-regulated
O95486_SEC24A	O95486	SEC24A	OV	Up-regulated
O95757_HSPA4L	O95757	HSPA4L	OV	Down-regulated
O95926_SYF2	O95926	SYF2	OV	Down-regulated
O96007_MOCS2	O96007	MOCS2	OV	Down-regulated
P02489_CRYAA	P02489	CRYAA	OV	Up-regulated
P03950_ANG	P03950	ANG	OV	Down-regulated
P04070_PROC	P04070	PROC	OV	Down-regulated
P07357_C8A	P07357	C8A	OV	Down-regulated
P09429_HMGB1	P09429	HMGB1	OV	Down-regulated
P0DMV8_HSPA1A	P0DMV8	HSPA1A	OV	Down-regulated
P0DP23_CALM1	P0DP23	CALM1	OV	Down-regulated
P11279_LAMP1	P11279	LAMP1	OV	Up-regulated
P13861_PRKAR2A	P13861	PRKAR2A	OV	Down-regulated
P16035_TIMP2	P16035	TIMP2	OV	Down-regulated
P17813_ENG	P17813	ENG	OV	Down-regulated
P18621_RPL17	P18621	RPL17	OV	Up-regulated
P24557_TBXAS1	P24557	TBXAS1	OV	Down-regulated
P25774_CTSS	P25774	CTSS	OV	Up-regulated
P28676_GCA	P28676	GCA	OV	Up-regulated
P29622_SERPINA4	P29622	SERPINA4	OV	Down-regulated
P33176_KIF5B	P33176	KIF5B	OV	Up-regulated
P34096_RNASE4	P34096	RNASE4	OV	Down-regulated
P35606_COPB2	P35606	COPB2	OV	Up-regulated
P35625_TIMP3	P35625	TIMP3	OV	Down-regulated
P36955_SERPINF1	P36955	SERPINF1	OV	Down-regulated
P42166_TMPO	P42166	TMPO	OV	Down-regulated
P46108_CRK	P46108	CRK	OV	Down-regulated
P46777_RPL5	P46777	RPL5	OV	Up-regulated
P46779_RPL28	P46779	RPL28	OV	Up-regulated
P48061_CXCL12	P48061	CXCL12	OV	Down-regulated
P48730_CSNK1D	P48730	CSNK1D	OV	Up-regulated
P52209_PGD	P52209	PGD	OV	Up-regulated
P53618_COPB1	P53618	COPB1	OV	Up-regulated
P54136_RARS	P54136	RARS	OV	Up-regulated
P55001_MFAP2	P55001	MFAP2	OV	Down-regulated
P58107_EPPK1	P58107	EPPK1	OV	Up-regulated
P61247_RPS3A	P61247	RPS3A	OV	Up-regulated
P61353_RPL27	P61353	RPL27	OV	Up-regulated
P61923_COPZ1	P61923	COPZ1	OV	Up-regulated
P61970_NUTF2	P61970	NUTF2	OV	Down-regulated
P62263_RPS14	P62263	RPS14	OV	Up-regulated
P62269_RPS18	P62269	RPS18	OV	Up-regulated
P62495_ETF1	P62495	ETF1	OV	Up-regulated
P62851_RPS25	P62851	RPS25	OV	Up-regulated
P62879_GNB2	P62879	GNB2	OV	Down-regulated
P69891_HBG1	P69891	HBG1	OV	Down-regulated
P98194_ATP2C1	P98194	ATP2C1	OV	Up-regulated
Q01831_XPC	Q01831	XPC	OV	Down-regulated
Q03252_LMNB2	Q03252	LMNB2	OV	Down-regulated
Q05655_PRKCD	Q05655	PRKCD	OV	Up-regulated
Q13126_MTAP	Q13126	MTAP	OV	Down-regulated
Q15019_SEPT2	Q15019	SEPT2	OV	Down-regulated
Q15172_PPP2R5A	Q15172	PPP2R5A	OV	Up-regulated
Q15181_PPA1	Q15181	PPA1	OV	Up-regulated
Q15629_TRAM1	Q15629	TRAM1	OV	Up-regulated
Q16204_CCDC6	Q16204	CCDC6	OV	Up-regulated
Q16666_IFI16	Q16666	IFI16	OV	Up-regulated
Q4V328_GRIPAP1	Q4V328	GRIPAP1	OV	Up-regulated
Q5J8M3_EMC4	Q5J8M3	EMC4	OV	Up-regulated
Q5JWF2_GNAS	Q5JWF2	GNAS	OV	Down-regulated
Q5QJ74_TBCEL	Q5QJ74	TBCEL	OV	Down-regulated
Q5XKE5_KRT79	Q5XKE5	KRT79	OV	Up-regulated
Q6NXR0_IRGC	Q6NXR0	IRGC	OV	Down-regulated
Q6PCE3_PGM2L1	Q6PCE3	PGM2L1	OV	Up-regulated
Q6XZF7_DNMBP	Q6XZF7	DNMBP	OV	Up-regulated
Q6ZS81_WDFY4	Q6ZS81	WDFY4	OV	Down-regulated
Q7L576_CYFIP1	Q7L576	CYFIP1	OV	Down-regulated
Q7L5N7_LPCAT2	Q7L5N7	LPCAT2	OV	Down-regulated
Q7Z4S6_KIF21A	Q7Z4S6	KIF21A	OV	Down-regulated
Q86UE4_MTDH	Q86UE4	MTDH	OV	Up-regulated
Q86VH2_KIF27	Q86VH2	KIF27	OV	Down-regulated
Q8IY45_AMN1	Q8IY45	AMN1	OV	Down-regulated
Q8NE86_MCU	Q8NE86	MCU	OV	Up-regulated
Q8TCD5_NT5C	Q8TCD5	NT5C	OV	Down-regulated
Q8TD06_AGR3	Q8TD06	AGR3	OV	Up-regulated
Q96CV9_OPTN	Q96CV9	OPTN	OV	Down-regulated
Q96DB5_RMDN1	Q96DB5	RMDN1	OV	Up-regulated
Q96G23_CERS2	Q96G23	CERS2	OV	Up-regulated
Q96JM3_CHAMP1	Q96JM3	CHAMP1	OV	Down-regulated
Q96RF0_SNX18	Q96RF0	SNX18	OV	Down-regulated
Q96RQ1_ERGIC2	Q96RQ1	ERGIC2	OV	Up-regulated
Q96SM3_CPXM1	Q96SM3	CPXM1	OV	Up-regulated
Q96SQ9_CYP2S1	Q96SQ9	CYP2S1	OV	Up-regulated
Q99497_PARK7	Q99497	PARK7	OV	Down-regulated
Q99683_MAP3K5	Q99683	MAP3K5	OV	Down-regulated
Q99735_MGST2	Q99735	MGST2	OV	Up-regulated
Q99836_MYD88	Q99836	MYD88	OV	Up-regulated
Q99986_VRK1	Q99986	VRK1	OV	Down-regulated
Q9BVK6_TMED9	Q9BVK6	TMED9	OV	Down-regulated
Q9BZV1_UBXN6	Q9BZV1	UBXN6	OV	Down-regulated
Q9C037_TRIM4	Q9C037	TRIM4	OV	Up-regulated
Q9H0E2_TOLLIP	Q9H0E2	TOLLIP	OV	Down-regulated
Q9H4L4_SENP3	Q9H4L4	SENP3	OV	Up-regulated
Q9H7D0_DOCK5	Q9H7D0	DOCK5	OV	Down-regulated
Q9NPA0_EMC7	Q9NPA0	EMC7	OV	Up-regulated
Q9NQW7_XPNPEP1	Q9NQW7	XPNPEP1	OV	Up-regulated
Q9NR56_MBNL1	Q9NR56	MBNL1	OV	Down-regulated
Q9NUY8_TBC1D23	Q9NUY8	TBC1D23	OV	Up-regulated
Q9NXF1_TEX10	Q9NXF1	TEX10	OV	Up-regulated
Q9NYU2_UGGT1	Q9NYU2	UGGT1	OV	Up-regulated
Q9P107_GMIP	Q9P107	GMIP	OV	Up-regulated
Q9P1F3_ABRACL	Q9P1F3	ABRACL	OV	Up-regulated
Q9UHD9_UBQLN2	Q9UHD9	UBQLN2	OV	Down-regulated
Q9UKS6_PACSIN3	Q9UKS6	PACSIN3	OV	Down-regulated
Q9UL18_AGO1	Q9UL18	AGO1	OV	Down-regulated
Q9Y230_RUVBL2	Q9Y230	RUVBL2	OV	Up-regulated
Q9Y2J8_PADI2	Q9Y2J8	PADI2	OV	Up-regulated
Q9Y3Y2_CHTOP	Q9Y3Y2	CHTOP	OV	Up-regulated
Q9Y485_DMXL1	Q9Y485	DMXL1	OV	Up-regulated
Q9Y5Z4_HEBP2	Q9Y5Z4	HEBP2	OV	Down-regulated
Q9Y6U3_SCIN	Q9Y6U3	SCIN	OV	Up-regulated
P25445_FAS	P25445	FAS	OV	Up-regulated
Q13231_CHIT1	Q13231	CHIT1	OV	Down-regulated
Q5T1V6_DDX59	Q5T1V6	DDX59	OV	Down-regulated
Q9NZQ7_CD274	Q9NZQ7	CD274	OV	Down-regulated
Q6P995_FAM171B	Q6P995	FAM171B	OV	Down-regulated
P11836_MS4A1	P11836	MS4A1	OV	Down-regulated
Q5VTT5_MYOM3	Q5VTT5	MYOM3	OV	Up-regulated
Q86VF7_NRAP	Q86VF7	NRAP	OV	Down-regulated
Q9UL41_PNMA3	Q9UL41	PNMA3	OV	Up-regulated
P54821_PRRX1	P54821	PRRX1	OV	Down-regulated
I3L273_GFY	I3L273	GFY	PRAD	Down-regulated
O14983_ATP2A1	O14983	ATP2A1	PRAD	Down-regulated
O15027_SEC16A	O15027	SEC16A	PRAD	Up-regulated
O43633_CHMP2A	O43633	CHMP2A	PRAD	Down-regulated
O43670_ZNF207	O43670	ZNF207	PRAD	Up-regulated
O60701_UGDH	O60701	UGDH	PRAD	Up-regulated
O75044_SRGAP2	O75044	SRGAP2	PRAD	Up-regulated
O75083_WDR1	O75083	WDR1	PRAD	Down-regulated
O75145_PPFIA3	O75145	PPFIA3	PRAD	Down-regulated
O75592_MYCBP2	O75592	MYCBP2	PRAD	Down-regulated
O95295_SNAPIN	O95295	SNAPIN	PRAD	Up-regulated
P01011_SERPINA3	P01011	SERPINA3	PRAD	Down-regulated
P01880_IGHD	P01880	IGHD	PRAD	Down-regulated
P04004_VTN	P04004	VTN	PRAD	Down-regulated
P04234_CD3D	P04234	CD3D	PRAD	Down-regulated
P06454_PTMA	P06454	PTMA	PRAD	Up-regulated
P07737_PFN1	P07737	PFN1	PRAD	Down-regulated
P08590_MYL3	P08590	MYL3	PRAD	Down-regulated
P09211_GSTP1	P09211	GSTP1	PRAD	Down-regulated
P09234_SNRPC	P09234	SNRPC	PRAD	Up-regulated
P10644_PRKAR1A	P10644	PRKAR1A	PRAD	Down-regulated
P15121_AKR1B1	P15121	AKR1B1	PRAD	Down-regulated
P16989_YBX3	P16989	YBX3	PRAD	Down-regulated
P20292_ALOX5AP	P20292	ALOX5AP	PRAD	Down-regulated
P22090_RPS4Y1	P22090	RPS4Y1	PRAD	Up-regulated
P23396_RPS3	P23396	RPS3	PRAD	Up-regulated
P27701_CD82	P27701	CD82	PRAD	Up-regulated
P30876_POLR2B	P30876	POLR2B	PRAD	Down-regulated
P33993_MCM7	P33993	MCM7	PRAD	Down-regulated
P46937_YAP1	P46937	YAP1	PRAD	Down-regulated
P48449_LSS	P48449	LSS	PRAD	Down-regulated
P49756_RBM25	P49756	RBM25	PRAD	Up-regulated
P51649_ALDH5A1	P51649	ALDH5A1	PRAD	Up-regulated
P51809_VAMP7	P51809	VAMP7	PRAD	Down-regulated
P52594_AGFG1	P52594	AGFG1	PRAD	Down-regulated
P52788_SMS	P52788	SMS	PRAD	Up-regulated
P55072_VCP	P55072	VCP	PRAD	Up-regulated
P55822_SH3BGR	P55822	SH3BGR	PRAD	Down-regulated
P55854_SUMO3	P55854	SUMO3	PRAD	Down-regulated
P56211_ARPP19	P56211	ARPP19	PRAD	Up-regulated
P56962_STX17	P56962	STX17	PRAD	Up-regulated
P80748_IGLV3-21	P80748	IGLV3-21	PRAD	Down-regulated
Q04323_UBXN1	Q04323	UBXN1	PRAD	Down-regulated
Q05823_RNASEL	Q05823	RNASEL	PRAD	Up-regulated
Q07617_SPAG1	Q07617	SPAG1	PRAD	Down-regulated
Q07960_ARHGAP1	Q07960	ARHGAP1	PRAD	Down-regulated
Q12955_ANK3	Q12955	ANK3	PRAD	Down-regulated
Q13232_NME3	Q13232	NME3	PRAD	Up-regulated
Q13485_SMAD4	Q13485	SMAD4	PRAD	Down-regulated
Q13613_MTMR1	Q13613	MTMR1	PRAD	Down-regulated
Q13630_TSTA3	Q13630	TSTA3	PRAD	Up-regulated
Q4G0X9_CCDC40	Q4G0X9	CCDC40	PRAD	Up-regulated
Q53EL6_PDCD4	Q53EL6	PDCD4	PRAD	Up-regulated
Q53QV2_LBH	Q53QV2	LBH	PRAD	Up-regulated
Q5EBM0_CMPK2	Q5EBM0	CMPK2	PRAD	Up-regulated
Q5VZK9_CARMIL1	Q5VZK9	CARMIL1	PRAD	Up-regulated
Q6IQ22_RAB12	Q6IQ22	RAB12	PRAD	Down-regulated
Q75QN2_INTS8	Q75QN2	INTS8	PRAD	Down-regulated
Q7Z2K8_GPRIN1	Q7Z2K8	GPRIN1	PRAD	Down-regulated
Q86YS6_RAB43	Q86YS6	RAB43	PRAD	Up-regulated
Q8IUX7_AEBP1	Q8IUX7	AEBP1	PRAD	Down-regulated
Q8IVM0_CCDC50	Q8IVM0	CCDC50	PRAD	Down-regulated
Q8IYD1_GSPT2	Q8IYD1	GSPT2	PRAD	Down-regulated
Q8N8A2_ANKRD44	Q8N8A2	ANKRD44	PRAD	Up-regulated
Q8NEY8_PPHLN1	Q8NEY8	PPHLN1	PRAD	Up-regulated
Q8TCS8_PNPT1	Q8TCS8	PNPT1	PRAD	Down-regulated
Q8WWQ0_PHIP	Q8WWQ0	PHIP	PRAD	Up-regulated
Q92608_DOCK2	Q92608	DOCK2	PRAD	Up-regulated
Q96FV9_THOC1	Q96FV9	THOC1	PRAD	Up-regulated
Q96H20_SNF8	Q96H20	SNF8	PRAD	Down-regulated
Q96Q06_PLIN4	Q96Q06	PLIN4	PRAD	Down-regulated
Q9BUL9_RPP25	Q9BUL9	RPP25	PRAD	Down-regulated
Q9BYX7_POTEKP	Q9BYX7	POTEKP	PRAD	Down-regulated
Q9BZ29_DOCK9	Q9BZ29	DOCK9	PRAD	Down-regulated
Q9BZL4_PPP1R12C	Q9BZL4	PPP1R12C	PRAD	Down-regulated
Q9C0E8_LNPK	Q9C0E8	LNPK	PRAD	Down-regulated
Q9HD89_RETN	Q9HD89	RETN	PRAD	Up-regulated
Q9NZR1_TMOD2	Q9NZR1	TMOD2	PRAD	Down-regulated
Q9P289_STK26	Q9P289	STK26	PRAD	Down-regulated
Q9UHD8_SEPT9	Q9UHD8	SEPT9	PRAD	Down-regulated
Q9UI15_TAGLN3	Q9UI15	TAGLN3	PRAD	Down-regulated
Q9UK55_SERPINA10	Q9UK55	SERPINA10	PRAD	Down-regulated
Q9Y2W1_THRAP3	Q9Y2W1	THRAP3	PRAD	Up-regulated
Q9Y3D0_FAM96B	Q9Y3D0	FAM96B	PRAD	Up-regulated
P14621_ACYP2	P14621	ACYP2	PRAD	Up-regulated
Q13614_MTMR2	Q13614	MTMR2	PRAD	Up-regulated
Q7Z6L1_TECPR1	Q7Z6L1	TECPR1	PRAD	Up-regulated
Q8NB12_SMYD1	Q8NB12	SMYD1	PRAD	Up-regulated
Q8NES3_LFNG	Q8NES3	LFNG	PRAD	Up-regulated
Q9H0N0_RAB6C	Q9H0N0	RAB6C	PRAD	Up-regulated
Q9Y6N6_LAMC3	Q9Y6N6	LAMC3	PRAD	Up-regulated
Q5HYK7_SH3D19	Q5HYK7	SH3D19	PRAD	Down-regulated
K7EJ46_SMIM22	K7EJ46	SMIM22	PRAD	Up-regulated
O75764_TCEA3	O75764	TCEA3	PRAD	Up-regulated
Q02447_SP3	Q02447	SP3	PRAD	Up-regulated
Q5SRH9_TTC39A	Q5SRH9	TTC39A	PRAD	Up-regulated
Q8N5G2_MACO1	Q8N5G2	MACO1	PRAD	Down-regulated
P0DJI9_SAA2	P0DJI9	SAA2	PRAD	Down-regulated
P10600_TGFB3	P10600	TGFB3	PRAD	Down-regulated
P54760_EPHB4	P54760	EPHB4	PRAD	Up-regulated
O14531_DPYSL4	O14531	DPYSL4	STAD	Down-regulated
P07996_THBS1	P07996	THBS1	STAD	Up-regulated
P0CG38_POTEI	P0CG38	POTEI	STAD	Up-regulated
P11055_MYH3	P11055	MYH3	STAD	Up-regulated
P11169_SLC2A3	P11169	SLC2A3	STAD	Up-regulated
P12259_F5	P12259	F5	STAD	Up-regulated
P15104_GLUL	P15104	GLUL	STAD	Down-regulated
P19367_HK1	P19367	HK1	STAD	Down-regulated
P23368_ME2	P23368	ME2	STAD	Down-regulated
P30044_PRDX5	P30044	PRDX5	STAD	Down-regulated
P30838_ALDH3A1	P30838	ALDH3A1	STAD	Down-regulated
P36959_GMPR	P36959	GMPR	STAD	Down-regulated
P47895_ALDH1A3	P47895	ALDH1A3	STAD	Down-regulated
P57740_NUP107	P57740	NUP107	STAD	Down-regulated
P62993_GRB2	P62993	GRB2	STAD	Up-regulated
P63218_GNG5	P63218	GNG5	STAD	Up-regulated
Q00325_SLC25A3	Q00325	SLC25A3	STAD	Down-regulated
Q5VZF2_MBNL2	Q5VZF2	MBNL2	STAD	Up-regulated
Q6UX71_PLXDC2	Q6UX71	PLXDC2	STAD	Up-regulated
Q7L014_DDX46	Q7L014	DDX46	STAD	Up-regulated
Q86UD1_OAF	Q86UD1	OAF	STAD	Up-regulated
Q86Y82_STX12	Q86Y82	STX12	STAD	Down-regulated
Q96HN2_AHCYL2	Q96HN2	AHCYL2	STAD	Down-regulated
Q99961_SH3GL1	Q99961	SH3GL1	STAD	Up-regulated
Q9BWS9_CHID1	Q9BWS9	CHID1	STAD	Down-regulated
Q9H7Z7_PTGES2	Q9H7Z7	PTGES2	STAD	Down-regulated
Q9UBT7_CTNNAL1	Q9UBT7	CTNNAL1	STAD	Down-regulated
O43914_TYROBP	O43914	TYROBP	STAD	Up-regulated
P46020_PHKA1	P46020	PHKA1	STAD	Down-regulated
Q2M2H8_MGAM2	Q2M2H8	MGAM2	STAD	Up-regulated
P20142_PGC	P20142	PGC	STAD	Down-regulated
P42685_FRK	P42685	FRK	STAD	Down-regulated
Q7Z6I6_ARHGAP30	Q7Z6I6	ARHGAP30	STAD	Up-regulated
O15162_PLSCR1	O15162	PLSCR1	UCEC	Up-regulated
O15511_ARPC5	O15511	ARPC5	UCEC	Down-regulated
O43504_LAMTOR5	O43504	LAMTOR5	UCEC	Down-regulated
O75396_SEC22B	O75396	SEC22B	UCEC	Down-regulated
O75695_RP2	O75695	RP2	UCEC	Up-regulated
O75935_DCTN3	O75935	DCTN3	UCEC	Up-regulated
P28715_ERCC5	P28715	ERCC5	UCEC	Up-regulated
P46781_RPS9	P46781	RPS9	UCEC	Down-regulated
P62310_LSM3	P62310	LSM3	UCEC	Down-regulated
P62341_SELENOT	P62341	SELENOT	UCEC	Up-regulated
P62847_RPS24	P62847	RPS24	UCEC	Down-regulated
Q08AF3_SLFN5	Q08AF3	SLFN5	UCEC	Up-regulated
Q16186_ADRM1	Q16186	ADRM1	UCEC	Up-regulated
Q8NC44_RETREG2	Q8NC44	RETREG2	UCEC	Up-regulated
Q8ND76_CCNY	Q8ND76	CCNY	UCEC	Up-regulated
Q92692_NECTIN2	Q92692	NECTIN2	UCEC	Up-regulated
Q96JH7_VCPIP1	Q96JH7	VCPIP1	UCEC	Up-regulated
Q9BUM1_G6PC3	Q9BUM1	G6PC3	UCEC	Up-regulated
Q9GZP4_PITHD1	Q9GZP4	PITHD1	UCEC	Down-regulated
Q9NTJ4_MAN2C1	Q9NTJ4	MAN2C1	UCEC	Up-regulated
Q9P2X0_DPM3	Q9P2X0	DPM3	UCEC	Up-regulated
Q9UBV2_SEL1L	Q9UBV2	SEL1L	UCEC	Up-regulated
Q9Y3B2_EXOSC1	Q9Y3B2	EXOSC1	UCEC	Up-regulated
A6NKF1_SAC3D1	A6NKF1	SAC3D1	UCEC	Up-regulated
P54296_MYOM2	P54296	MYOM2	UCEC	Up-regulated
Q8IWU5_SULF2	Q8IWU5	SULF2	UCEC	Up-regulated
P10745_RBP3	P10745	RBP3	UCEC	Down-regulated

## Sheet: Protein_Group_Function
Group	GeneSet	Description	Total gene#	Observed gene#	expect	Enrichment ratio	p-value	FDR
PG1	GO:0043062	extracellular structure organization	400	112	28.6621	3.9076	0	0
PG1	GO:0031589	cell-substrate adhesion	332	83	23.7896	3.48893	0	0
PG1	GO:0050817	coagulation	326	74	23.3596	3.16786	0	0
PG1	GO:0002526	acute inflammatory response	154	49	11.0349	4.44045	0	0
PG1	GO:0002576	platelet degranulation	127	46	9.10022	5.05482	0	0
PG1	GO:0072376	protein activation cascade	92	50	6.59229	7.58462	0	0
PG1	GO:0050727	regulation of inflammatory response	361	70	25.8676	2.70609	1.06581e-14	1.2942e-12
PG1	GO:0006959	humoral immune response	242	54	17.3406	3.11408	3.35287e-14	3.56243e-12
PG1	GO:0050878	regulation of body fluid levels	483	83	34.6095	2.39818	4.4631e-14	4.21515e-12
PG1	GO:0045861	negative regulation of proteolysis	336	65	24.0762	2.69976	1.10356e-13	9.38027e-12
PG1	GO:0051604	protein maturation	321	62	23.0014	2.69549	4.46421e-13	3.44961e-11
PG1	GO:0001525	angiogenesis	487	80	34.8961	2.29252	1.52789e-12	1.08225e-10
PG1	GO:0051271	negative regulation of cellular component movement	301	58	21.5682	2.68914	2.86171e-12	1.87112e-10
PG1	GO:0003012	muscle system process	423	71	30.3102	2.34245	1.03975e-11	6.31274e-10
PG1	GO:0051346	negative regulation of hydrolase activity	431	71	30.8834	2.29897	2.54541e-11	1.4424e-09
PG1	GO:0052547	regulation of peptidase activity	417	69	29.8803	2.30922	3.99234e-11	2.12093e-09
PG1	GO:0090130	tissue migration	283	53	20.2784	2.61361	7.71572e-11	3.85786e-09
PG1	GO:0040013	negative regulation of locomotion	314	56	22.4998	2.48892	1.59726e-10	7.54262e-09
PG1	GO:0007229	integrin-mediated signaling pathway	101	28	7.23719	3.86891	2.68722e-10	1.20218e-08
PG1	GO:0034330	cell junction organization	285	52	20.4218	2.5463	3.12138e-10	1.32659e-08
PG2	GO:0006397	mRNA processing	487	227	69.5291	3.26482	0	0
PG2	GO:0010608	posttranscriptional regulation of gene expression	486	168	69.3864	2.42122	0	0
PG2	GO:0022613	ribonucleoprotein complex biogenesis	440	229	62.8189	3.6454	0	0
PG2	GO:0008380	RNA splicing	417	206	59.5352	3.46014	0	0
PG2	GO:0034248	regulation of cellular amide metabolic process	385	120	54.9666	2.18315	0	0
PG2	GO:0034470	ncRNA processing	367	160	52.3967	3.05363	0	0
PG2	GO:0051169	nuclear transport	356	135	50.8262	2.65611	0	0
PG2	GO:0006401	RNA catabolic process	341	131	48.6847	2.69079	0	0
PG2	GO:1903311	regulation of mRNA metabolic process	266	126	37.9769	3.31781	0	0
PG2	GO:0071826	ribonucleoprotein complex subunit organization	245	117	34.9787	3.34489	0	0
PG2	GO:0016072	rRNA metabolic process	236	125	33.6938	3.70988	0	0
PG2	GO:0015931	nucleobase-containing compound transport	233	102	33.2655	3.06624	0	0
PG2	GO:0006403	RNA localization	228	119	32.5516	3.65573	0	0
PG2	GO:0031123	RNA 3'-end processing	141	69	20.1306	3.42762	0	0
PG2	GO:0006414	translational elongation	133	60	18.9885	3.15982	0	0
PG2	GO:0071166	ribonucleoprotein complex localization	128	74	18.2746	4.04934	0	0
PG2	GO:0031503	protein-containing complex localization	280	94	39.9757	2.35143	2.22045e-16	1.04854e-14
PG2	GO:0006413	translational initiation	192	73	27.4119	2.66308	2.22045e-16	1.04854e-14
PG2	GO:0098781	ncRNA transcription	104	49	14.8481	3.30008	8.88178e-16	3.97343e-14
PG2	GO:0016073	snRNA metabolic process	95	46	13.5632	3.39154	1.88738e-15	8.02136e-14
PG3	GO:0044282	small molecule catabolic process	430	81	26.7752	3.02519	0	0
PG3	GO:0016053	organic acid biosynthetic process	401	66	24.9694	2.64323	2.6068e-13	1.10789e-10
PG3	GO:0015711	organic anion transport	454	70	28.2696	2.47616	1.23623e-12	3.50266e-10
PG3	GO:0006732	coenzyme metabolic process	354	58	22.0428	2.63124	9.27991e-12	1.97198e-09
PG3	GO:0006520	cellular amino acid metabolic process	318	54	19.8012	2.72711	1.19695e-11	2.03482e-09
PG3	GO:1901615	organic hydroxy compound metabolic process	500	72	31.1339	2.31259	1.64559e-11	2.33126e-09
PG3	GO:0009410	response to xenobiotic stimulus	282	48	17.5595	2.73356	1.55982e-10	1.89406e-08
PG3	GO:0015849	organic acid transport	313	51	19.4898	2.61675	2.10078e-10	2.23207e-08
PG3	GO:0008202	steroid metabolic process	307	50	19.1162	2.61558	3.22108e-10	3.04214e-08
PG3	GO:0051188	cofactor biosynthetic process	280	47	17.435	2.69573	3.93485e-10	3.34462e-08
PG3	GO:0005996	monosaccharide metabolic process	280	44	17.435	2.52366	1.1547e-08	8.92264e-07
PG3	GO:0042737	drug catabolic process	136	27	8.46843	3.18831	6.48126e-08	4.59089e-06
PG3	GO:0016042	lipid catabolic process	318	46	19.8012	2.32309	7.2112e-08	4.71502e-06
PG3	GO:0006575	cellular modified amino acid metabolic process	191	33	11.8932	2.7747	8.04698e-08	4.88567e-06
PG3	GO:0072524	pyridine-containing compound metabolic process	153	28	9.52698	2.93902	2.2494e-07	1.27466e-05
PG3	GO:0006631	fatty acid metabolic process	357	48	22.2296	2.15928	3.58129e-07	1.90256e-05
PG3	GO:0006090	pyruvate metabolic process	115	23	7.1608	3.21193	5.27356e-07	2.63678e-05
PG3	GO:0006790	sulfur compound metabolic process	354	47	22.0428	2.13221	6.85204e-07	3.23568e-05
PG3	GO:0001505	regulation of neurotransmitter levels	335	45	20.8597	2.15727	8.5285e-07	3.81538e-05
PG3	GO:0016052	carbohydrate catabolic process	155	27	9.65152	2.79749	1.01818e-06	4.32729e-05
PG4	GO:0009259	ribonucleotide metabolic process	500	159	59.6002	2.66778	0	0
PG4	GO:0002446	neutrophil mediated immunity	496	126	59.1234	2.13114	0	0
PG4	GO:0006091	generation of precursor metabolites and energy	469	166	55.905	2.96932	0	0
PG4	GO:0044282	small molecule catabolic process	430	147	51.2562	2.86795	0	0
PG4	GO:0006732	coenzyme metabolic process	354	122	42.1969	2.89121	0	0
PG4	GO:0006790	sulfur compound metabolic process	354	100	42.1969	2.36984	0	0
PG4	GO:0009123	nucleoside monophosphate metabolic process	321	114	38.2633	2.97935	0	0
PG4	GO:0006520	cellular amino acid metabolic process	318	107	37.9057	2.82279	0	0
PG4	GO:0009141	nucleoside triphosphate metabolic process	304	110	36.2369	3.03558	0	0
PG4	GO:0051188	cofactor biosynthetic process	280	85	33.3761	2.54673	0	0
PG4	GO:0043648	dicarboxylic acid metabolic process	107	48	12.7544	3.7634	0	0
PG4	GO:0033108	mitochondrial respiratory chain complex assembly	96	56	11.4432	4.89372	0	0
PG4	GO:0010257	NADH dehydrogenase complex assembly	64	44	7.62882	5.7676	0	0
PG4	GO:0072350	tricarboxylic acid metabolic process	38	29	4.52961	6.40231	0	0
PG4	GO:0006631	fatty acid metabolic process	357	98	42.5545	2.30293	5.55112e-16	3.14563e-14
PG4	GO:0016999	antibiotic metabolic process	145	55	17.2841	3.18212	6.66134e-16	3.53884e-14
PG4	GO:0036230	granulocyte activation	500	123	59.6002	2.06375	9.99201e-16	4.996e-14
PG4	GO:0016053	organic acid biosynthetic process	401	101	47.7994	2.113	8.4488e-14	3.98971e-12
PG4	GO:0033865	nucleoside bisphosphate metabolic process	136	49	16.2113	3.02259	2.30704e-13	1.0321e-11
PG4	GO:0072524	pyridine-containing compound metabolic process	153	50	18.2377	2.74158	9.03677e-12	3.84063e-10
