# Supplementary material for: Proteomic signatures of 16 major types of human cancer reveal universal and cancer-type-specific proteins for the identification of potential therapeutic targets
Source: J Hematol Oncol. 2020 Dec 7;13:170. doi: 10.1186/s13045-020-01013-x (PMC7720039; doi:10.1186/s13045-020-01013-x)
Supplement: Supplementary file 7 — Additional file 7: Table S6. Cancer drug targets related to Fig. 6 and Figure S6. [file 13045_2020_1013_MOESM7_ESM.xlsx]

## Sheet: README
README for Supplementary Table 6
This supplementary table contains 4 tabs as follows:
Tab 1: Drug_Targets
Note: Drug taget proteins and their associated drugs from DrugBank.
Tab 2: Up_Regulated_Drug_Targets
Note: Cancer drug target candidate proteins with FDA-approved drug (> 2-fold increase in tumor tissues in at least one cancer type , t test adjusted p < 0.05).
Tab 3: Up_Drug_Targets_Pathways
Note: KEGG pathway analysis results for cancer drug target candidates.
Tab 4: CT_Antigens
Note: Identified cancer/testis antigens with over 2-fold increase in tumor tissues in at least one cancer type (t test adjusted p < 0.05)

## Sheet: Drug_Targets
DrugBank ID	Drug Name	Drug Type	Drug Status	Drug Status Group	Target DrugBank ID	Target Index	Target UnirPort ID	Target Protein	Target Cellular Localization	Up-regulated.Targets (Fold>2 and p<0.05)	Cancer-related (HPA)	Receptor	Kinase	Cancer drug target (TTD)	FDA approved drug target (HPA)	Potential drug target (HPA & TTD)	BLCA_drug_response (GDSC)	BRCA_drug_response (GDSC)	COAD_drug_response (GDSC)	ESCA_drug_response (GDSC)	GBM_drug_response (GDSC)	HNSC_drug_response (GDSC)	KIRC_drug_response (GDSC)	LIHC_drug_response (GDSC)	LUAD_drug_response (GDSC)	LUSC_drug_response (GDSC)	LUSQ_drug_response (GDSC)	OV_drug_response (GDSC)	PAAD_drug_response (GDSC)	PRAD_drug_response (GDSC)	STAD_drug_response (GDSC)	UCEC_drug_response (GDSC)
DB00515	Cisplatin	small molecule	approved		BE0000910	P01023_A2M	P01023	A2M	Secreted	Yes	Yes	No	No	Yes	No	-	-	-	-	-	-	-	-	-	-	-	-	-	-	-	-	-
DB01593	Zinc	small molecule	approved	approved;investigational	BE0000910	P01023_A2M	P01023	A2M	Secreted	Yes	Yes	No	No	Yes	No	-	-	-	-	-	-	-	-	-	-	-	-	-	-	-	-	-
DB00102	Becaplermin	biotech	approved	approved;investigational	BE0000910	P01023_A2M	P01023	A2M	Secreted	Yes	Yes	No	No	Yes	No	-	-	-	-	-	-	-	-	-	-	-	-	-	-	-	-	-
DB08888	Ocriplasmin	biotech	approved		BE0000910	P01023_A2M	P01023	A2M	Secreted	Yes	Yes	No	No	Yes	No	-	-	-	-	-	-	-	-	-	-	-	-	-	-	-	-	-
DB00160	Alanine	small molecule	nutraceutical		BE0002318	Q5JTZ9_AARS2	Q5JTZ9	AARS2	Others	No	Yes	No	No	Yes	No	Yes	-	-	-	-	-	-	-	-	-	-	-	-	-	-	-	-
DB00171	ATP	small molecule	investigational	investigational;nutraceutical	BE0001032	P08183_ABCB1	P08183	ABCB1	Membrane	No	Yes	No	No	Yes	No	Yes	-	-	-	-	-	-	-	-	-	-	-	-	-	-	-	-
DB00603	Medroxyprogesterone acetate	small molecule	approved	approved;investigational	BE0001032	P08183_ABCB1	P08183	ABCB1	Membrane	No	Yes	No	No	Yes	No	Yes	-	-	-	-	-	-	-	-	-	-	-	-	-	-	-	-
DB00813	Fentanyl	small molecule	approved	approved;illicit;investigational;vet_approved	BE0001032	P08183_ABCB1	P08183	ABCB1	Membrane	No	Yes	No	No	Yes	No	Yes	-	-	-	-	-	-	-	-	-	-	-	-	-	-	-	-
DB04881	Elacridar	small molecule	investigational		BE0001032	P08183_ABCB1	P08183	ABCB1	Membrane	No	Yes	No	No	Yes	No	Yes	-	-	-	-	-	-	-	-	-	-	-	-	-	-	-	-
DB04905	Tesmilifene	small molecule	investigational		BE0001032	P08183_ABCB1	P08183	ABCB1	Membrane	No	Yes	No	No	Yes	No	Yes	-	-	-	-	-	-	-	-	-	-	-	-	-	-	-	-
DB11635	Tocofersolan	small molecule	approved		BE0001032	P08183_ABCB1	P08183	ABCB1	Membrane	No	Yes	No	No	Yes	No	Yes	-	-	-	-	-	-	-	-	-	-	-	-	-	-	-	-
DB00171	ATP	small molecule	investigational	investigational;nutraceutical	BE0000785	P33527_ABCC1	P33527	ABCC1	Membrane	Yes	Yes	No	No	Yes	Yes	-	-	-	-	-	-	-	-	-	-	-	-	-	-	-	-	-
DB01138	Sulfinpyrazone	small molecule	approved		BE0000785	P33527_ABCC1	P33527	ABCC1	Membrane	Yes	Yes	No	No	Yes	Yes	-	-	-	-	-	-	-	-	-	-	-	-	-	-	-	-	-
DB04851	Biricodar	small molecule	investigational		BE0000785	P33527_ABCC1	P33527	ABCC1	Membrane	Yes	Yes	No	No	Yes	Yes	-	-	-	-	-	-	-	-	-	-	-	-	-	-	-	-	-
DB00171	ATP	small molecule	investigational	investigational;nutraceutical	BE0001069	Q92887_ABCC2	Q92887	ABCC2	Membrane	No	Yes	No	No	Yes	Yes	-	-	-	-	-	-	-	-	-	-	-	-	-	-	-	-	-
DB01138	Sulfinpyrazone	small molecule	approved		BE0001069	Q92887_ABCC2	Q92887	ABCC2	Membrane	No	Yes	No	No	Yes	Yes	-	-	-	-	-	-	-	-	-	-	-	-	-	-	-	-	-
DB00171	ATP	small molecule	investigational	investigational;nutraceutical	BE0003640	O95255_ABCC6	O95255	ABCC6	Membrane	No	Yes	No	No	Yes	No	Yes	-	-	-	-	-	-	-	-	-	-	-	-	-	-	-	-
DB00171	ATP	small molecule	investigational	investigational;nutraceutical	BE0000014	P00519_ABL1	P00519	ABL1	Cytoplasm	Yes	Yes	No	Yes	Yes	Yes	-	-	-	-	-	-	-	-	-	-	-	-	-	-	-	-	-
DB00619	Imatinib	small molecule	approved		BE0000014	P00519_ABL1	P00519	ABL1	Cytoplasm	Yes	Yes	No	Yes	Yes	Yes	-	-	-	-	-	-	-	-	-	-	-	-	-	-	-	-	-
DB01254	Dasatinib	small molecule	approved	approved;investigational	BE0000014	P00519_ABL1	P00519	ABL1	Cytoplasm	Yes	Yes	No	Yes	Yes	Yes	-	-	-	-	-	-	-	-	-	-	-	-	-	-	-	-	-
DB04868	Nilotinib	small molecule	approved	approved;investigational	BE0000014	P00519_ABL1	P00519	ABL1	Cytoplasm	Yes	Yes	No	Yes	Yes	Yes	-	-	-	-	-	-	-	-	-	-	-	-	-	-	-	-	-
DB06616	Bosutinib	small molecule	approved		BE0000014	P00519_ABL1	P00519	ABL1	Cytoplasm	Yes	Yes	No	Yes	Yes	Yes	-	-	-	-	-	-	-	-	-	-	-	-	-	-	-	-	-
DB08896	Regorafenib	small molecule	approved		BE0000014	P00519_ABL1	P00519	ABL1	Cytoplasm	Yes	Yes	No	Yes	Yes	Yes	-	-	-	-	-	-	-	-	-	-	-	-	-	-	-	-	-
DB08901	Ponatinib	small molecule	approved	approved;investigational	BE0000014	P00519_ABL1	P00519	ABL1	Cytoplasm	Yes	Yes	No	Yes	Yes	Yes	-	-	-	-	-	-	-	-	-	-	-	-	-	-	-	-	-
DB12267	Brigatinib	small molecule	approved	approved;investigational	BE0000014	P00519_ABL1	P00519	ABL1	Cytoplasm	Yes	Yes	No	Yes	Yes	Yes	-	-	-	-	-	-	-	-	-	-	-	-	-	-	-	-	-
DB12323	Radotinib	small molecule	investigational		BE0000014	P00519_ABL1	P00519	ABL1	Cytoplasm	Yes	Yes	No	Yes	Yes	Yes	-	-	-	-	-	-	-	-	-	-	-	-	-	-	-	-	-
DB06688	Sipuleucel-T	biotech	approved	approved;investigational	BE0001102	P15309_ACPP	P15309	ACPP	Secreted	No	Yes	No	No	Yes	No	Yes	-	-	-	-	-	-	-	-	-	-	-	-	-	-	-	-
DB00159	Icosapent	small molecule	approved	approved;nutraceutical	BE0001093	O95573_ACSL3	O95573	ACSL3	Membrane	Yes	Yes	No	No	Yes	No	-	-	-	-	-	-	-	-	-	-	-	-	-	-	-	-	-
DB04991	XL784	small molecule	investigational		BE0002404	O14672_ADAM10	O14672	ADAM10	Membrane	No	Yes	No	No	Yes	No	Yes	-	-	-	-	-	-	-	-	-	-	-	-	-	-	-	-
DB02709	Resveratrol	small molecule	approved	approved;experimental;investigational	BE0003721	P35869_AHR	P35869	AHR	Cytoplasm	Yes	Yes	Yes	No	Yes	No	Yes	-	-	-	-	-	-	-	-	-	-	-	-	-	-	-	-
DB01076	Atorvastatin	small molecule	approved		BE0003721	P35869_AHR	P35869	AHR	Cytoplasm	Yes	Yes	Yes	No	Yes	No	Yes	-	-	-	-	-	-	-	-	-	-	-	-	-	-	-	-
DB00338	Omeprazole	small molecule	approved	approved;investigational;vet_approved	BE0003721	P35869_AHR	P35869	AHR	Cytoplasm	Yes	Yes	Yes	No	Yes	No	Yes	-	-	-	-	-	-	-	-	-	-	-	-	-	-	-	-
DB00379	Mexiletine	small molecule	approved	approved;investigational	BE0003721	P35869_AHR	P35869	AHR	Cytoplasm	Yes	Yes	Yes	No	Yes	No	Yes	-	-	-	-	-	-	-	-	-	-	-	-	-	-	-	-
DB00393	Nimodipine	small molecule	approved	approved;investigational	BE0003721	P35869_AHR	P35869	AHR	Cytoplasm	Yes	Yes	Yes	No	Yes	No	Yes	-	-	-	-	-	-	-	-	-	-	-	-	-	-	-	-
DB00499	Flutamide	small molecule	approved	approved;investigational	BE0003721	P35869_AHR	P35869	AHR	Cytoplasm	Yes	Yes	Yes	No	Yes	No	Yes	-	-	-	-	-	-	-	-	-	-	-	-	-	-	-	-
DB01097	Leflunomide	small molecule	approved	approved;investigational	BE0003721	P35869_AHR	P35869	AHR	Cytoplasm	Yes	Yes	Yes	No	Yes	No	Yes	-	-	-	-	-	-	-	-	-	-	-	-	-	-	-	-
DB11577	Indigotindisulfonic acid	small molecule	approved		BE0003721	P35869_AHR	P35869	AHR	Cytoplasm	Yes	Yes	Yes	No	Yes	No	Yes	-	-	-	-	-	-	-	-	-	-	-	-	-	-	-	-
DB12328	Cantharidin	small molecule	approved	approved;investigational	BE0003721	P35869_AHR	P35869	AHR	Cytoplasm	Yes	Yes	Yes	No	Yes	No	Yes	-	-	-	-	-	-	-	-	-	-	-	-	-	-	-	-
DB01593	Zinc	small molecule	approved	approved;investigational	BE0009048	P02765_AHSG	P02765	AHSG	Secreted	No	Yes	No	No	Yes	No	-	-	-	-	-	-	-	-	-	-	-	-	-	-	-	-	-
DB00157	NADH	small molecule	approved	approved;nutraceutical	BE0000747	P15121_AKR1B1	P15121	AKR1B1	Cytoplasm	No	Yes	No	No	Yes	No	-	-	-	-	-	-	-	-	-	-	-	-	-	-	-	-	-
DB00143	Glutathione	small molecule	approved	approved;investigational;nutraceutical	BE0000747	P15121_AKR1B1	P15121	AKR1B1	Cytoplasm	No	Yes	No	No	Yes	No	-	-	-	-	-	-	-	-	-	-	-	-	-	-	-	-	-
DB04272	Citric acid	small molecule	approved	approved;nutraceutical;vet_approved	BE0000747	P15121_AKR1B1	P15121	AKR1B1	Cytoplasm	No	Yes	No	No	Yes	No	-	-	-	-	-	-	-	-	-	-	-	-	-	-	-	-	-
DB00605	Sulindac	small molecule	approved	approved;investigational	BE0000747	P15121_AKR1B1	P15121	AKR1B1	Cytoplasm	No	Yes	No	No	Yes	No	-	-	-	-	-	-	-	-	-	-	-	-	-	-	-	-	-
DB02383	Tolrestat	small molecule	withdrawn		BE0000747	P15121_AKR1B1	P15121	AKR1B1	Cytoplasm	No	Yes	No	No	Yes	No	-	-	-	-	-	-	-	-	-	-	-	-	-	-	-	-	-
DB00171	ATP	small molecule	investigational	investigational;nutraceutical	BE0000428	P31749_AKT1	P31749	AKT1	Cytoplasm	No	Yes	No	Yes	Yes	No	Yes	Yes	Yes	Yes	Yes	Yes	Yes	Yes	Yes	Yes	Yes	Yes	Yes	Yes	Yes	Yes	Yes
DB01169	Arsenic trioxide	small molecule	approved	approved;investigational	BE0000428	P31749_AKT1	P31749	AKT1	Cytoplasm	No	Yes	No	Yes	Yes	No	Yes	Yes	Yes	Yes	Yes	Yes	Yes	Yes	Yes	Yes	Yes	Yes	Yes	Yes	Yes	Yes	Yes
DB01645	Genistein	small molecule	investigational		BE0000428	P31749_AKT1	P31749	AKT1	Cytoplasm	No	Yes	No	Yes	Yes	No	Yes	Yes	Yes	Yes	Yes	Yes	Yes	Yes	Yes	Yes	Yes	Yes	Yes	Yes	Yes	Yes	Yes
DB02709	Resveratrol	small molecule	approved	approved;experimental;investigational	BE0000428	P31749_AKT1	P31749	AKT1	Cytoplasm	No	Yes	No	Yes	Yes	No	Yes	Yes	Yes	Yes	Yes	Yes	Yes	Yes	Yes	Yes	Yes	Yes	Yes	Yes	Yes	Yes	Yes
DB00276	Amsacrine	small molecule	approved	approved;investigational	BE0000530	P02768_ALB	P02768	ALB	Secreted	No	Yes	No	No	Yes	No	-	-	-	-	-	-	-	-	-	-	-	-	-	-	-	-	-
DB00545	Pyridostigmine	small molecule	approved	approved;investigational	BE0000530	P02768_ALB	P02768	ALB	Secreted	No	Yes	No	No	Yes	No	-	-	-	-	-	-	-	-	-	-	-	-	-	-	-	-	-
DB03255	Phenol	small molecule	approved	approved;experimental	BE0000530	P02768_ALB	P02768	ALB	Secreted	No	Yes	No	No	Yes	No	-	-	-	-	-	-	-	-	-	-	-	-	-	-	-	-	-
DB13967	Patent Blue	small molecule	approved		BE0000530	P02768_ALB	P02768	ALB	Secreted	No	Yes	No	No	Yes	No	-	-	-	-	-	-	-	-	-	-	-	-	-	-	-	-	-
DB01593	Zinc	small molecule	approved	approved;investigational	BE0001683	P04075_ALDOA	P04075	ALDOA	Cytoplasm	Yes	Yes	No	No	Yes	No	Yes	-	-	-	-	-	-	-	-	-	-	-	-	-	-	-	-
DB01373	Calcium	small molecule	approved	approved;nutraceutical	BE0004314	P05187_ALPP	P05187	ALPP	Membrane	Yes	Yes	No	No	Yes	No	-	-	-	-	-	-	-	-	-	-	-	-	-	-	-	-	-
DB04272	Citric acid	small molecule	approved	approved;nutraceutical;vet_approved	BE0001181	P03950_ANG	P03950	ANG	Cytoplasm	No	Yes	No	No	Yes	No	-	-	-	-	-	-	-	-	-	-	-	-	-	-	-	-	-
DB03088	Pidolic acid	small molecule	approved	approved;investigational	BE0001181	P03950_ANG	P03950	ANG	Cytoplasm	No	Yes	No	No	Yes	No	-	-	-	-	-	-	-	-	-	-	-	-	-	-	-	-	-
DB00288	Amcinonide	small molecule	approved		BE0000422	P04083_ANXA1	P04083	ANXA1	Nucleus	Yes	Yes	No	No	Yes	Yes	-	-	-	-	-	-	-	-	-	-	-	-	-	-	-	-	-
DB00591	Fluocinolone acetonide	small molecule	approved	approved;investigational;vet_approved	BE0000422	P04083_ANXA1	P04083	ANXA1	Nucleus	Yes	Yes	No	No	Yes	Yes	-	-	-	-	-	-	-	-	-	-	-	-	-	-	-	-	-
DB00741	Hydrocortisone	small molecule	approved	approved;vet_approved	BE0000422	P04083_ANXA1	P04083	ANXA1	Nucleus	Yes	Yes	No	No	Yes	Yes	-	-	-	-	-	-	-	-	-	-	-	-	-	-	-	-	-
DB00959	Methylprednisolone	small molecule	approved	approved;vet_approved	BE0000422	P04083_ANXA1	P04083	ANXA1	Nucleus	Yes	Yes	No	No	Yes	Yes	-	-	-	-	-	-	-	-	-	-	-	-	-	-	-	-	-
DB01222	Budesonide	small molecule	approved		BE0000422	P04083_ANXA1	P04083	ANXA1	Nucleus	Yes	Yes	No	No	Yes	Yes	-	-	-	-	-	-	-	-	-	-	-	-	-	-	-	-	-
DB01234	Dexamethasone	small molecule	approved	approved;investigational;vet_approved	BE0000422	P04083_ANXA1	P04083	ANXA1	Nucleus	Yes	Yes	No	No	Yes	Yes	-	-	-	-	-	-	-	-	-	-	-	-	-	-	-	-	-
DB00031	Tenecteplase	biotech	approved		BE0001170	P07355_ANXA2	P07355	ANXA2	Secreted	Yes	Yes	No	No	Yes	No	-	-	-	-	-	-	-	-	-	-	-	-	-	-	-	-	-
DB00591	Fluocinolone acetonide	small molecule	approved	approved;investigational;vet_approved	BE0001170	P07355_ANXA2	P07355	ANXA2	Secreted	Yes	Yes	No	No	Yes	No	-	-	-	-	-	-	-	-	-	-	-	-	-	-	-	-	-
DB00591	Fluocinolone acetonide	small molecule	approved	approved;investigational;vet_approved	BE0008969	P09525_ANXA4	P09525	ANXA4	Unknown	Yes	Yes	No	No	Yes	No	-	-	-	-	-	-	-	-	-	-	-	-	-	-	-	-	-
DB01275	Hydralazine	small molecule	approved		BE0001002	Q16853_AOC3	Q16853	AOC3	Membrane	No	Yes	No	No	Yes	Yes	-	-	-	-	-	-	-	-	-	-	-	-	-	-	-	-	-
DB00780	Phenelzine	small molecule	approved		BE0001002	Q16853_AOC3	Q16853	AOC3	Membrane	No	Yes	No	No	Yes	Yes	-	-	-	-	-	-	-	-	-	-	-	-	-	-	-	-	-
DB00171	ATP	small molecule	investigational	investigational;nutraceutical	BE0000310	O14727_APAF1	O14727	APAF1	Cytoplasm	No	Yes	No	No	Yes	No	-	-	-	-	-	-	-	-	-	-	-	-	-	-	-	-	-
DB04967	Lucanthone	small molecule	investigational		BE0002414	P27695_APEX1	P27695	APEX1	Nucleus	No	Yes	No	No	Yes	Yes	-	-	-	-	-	-	-	-	-	-	-	-	-	-	-	-	-
DB01593	Zinc	small molecule	approved	approved;investigational	BE0003449	P02647_APOA1	P02647	APOA1	Secreted	No	Yes	No	No	Yes	No	-	-	-	-	-	-	-	-	-	-	-	-	-	-	-	-	-
DB01593	Zinc	small molecule	approved	approved;investigational	BE0000922	P02652_APOA2	P02652	APOA2	Secreted	No	Yes	No	No	Yes	No	-	-	-	-	-	-	-	-	-	-	-	-	-	-	-	-	-
DB00162	Vitamin A	small molecule	approved	approved;nutraceutical;vet_approved	BE0005056	P05090_APOD	P05090	APOD	Secreted	No	Yes	No	No	Yes	No	-	-	-	-	-	-	-	-	-	-	-	-	-	-	-	-	-
DB01593	Zinc	small molecule	approved	approved;investigational	BE0001119	P02649_APOE	P02649	APOE	Secreted	No	Yes	No	No	Yes	No	-	-	-	-	-	-	-	-	-	-	-	-	-	-	-	-	-
DB01708	Prasterone	small molecule	approved	approved;investigational;nutraceutical	BE0000132	P10275_AR	P10275	AR	Nucleus	Yes	Yes	Yes	No	Yes	Yes	-	Yes	Yes	Yes	Yes	Yes	Yes	Yes	Yes	Yes	Yes	Yes	Yes	Yes	Yes	Yes	Yes
DB00396	Progesterone	small molecule	approved	approved;vet_approved	BE0000132	P10275_AR	P10275	AR	Nucleus	Yes	Yes	Yes	No	Yes	Yes	-	Yes	Yes	Yes	Yes	Yes	Yes	Yes	Yes	Yes	Yes	Yes	Yes	Yes	Yes	Yes	Yes
DB00367	Levonorgestrel	small molecule	approved	approved;investigational	BE0000132	P10275_AR	P10275	AR	Nucleus	Yes	Yes	Yes	No	Yes	Yes	-	Yes	Yes	Yes	Yes	Yes	Yes	Yes	Yes	Yes	Yes	Yes	Yes	Yes	Yes	Yes	Yes
DB00421	Spironolactone	small molecule	approved		BE0000132	P10275_AR	P10275	AR	Nucleus	Yes	Yes	Yes	No	Yes	Yes	-	Yes	Yes	Yes	Yes	Yes	Yes	Yes	Yes	Yes	Yes	Yes	Yes	Yes	Yes	Yes	Yes
DB00717	Norethisterone	small molecule	approved		BE0000132	P10275_AR	P10275	AR	Nucleus	Yes	Yes	Yes	No	Yes	Yes	-	Yes	Yes	Yes	Yes	Yes	Yes	Yes	Yes	Yes	Yes	Yes	Yes	Yes	Yes	Yes	Yes
DB01185	Fluoxymesterone	small molecule	approved	approved;illicit	BE0000132	P10275_AR	P10275	AR	Nucleus	Yes	Yes	Yes	No	Yes	Yes	-	Yes	Yes	Yes	Yes	Yes	Yes	Yes	Yes	Yes	Yes	Yes	Yes	Yes	Yes	Yes	Yes
DB01395	Drospirenone	small molecule	approved		BE0000132	P10275_AR	P10275	AR	Nucleus	Yes	Yes	Yes	No	Yes	Yes	-	Yes	Yes	Yes	Yes	Yes	Yes	Yes	Yes	Yes	Yes	Yes	Yes	Yes	Yes	Yes	Yes
DB08867	Ulipristal	small molecule	approved		BE0000132	P10275_AR	P10275	AR	Nucleus	Yes	Yes	Yes	No	Yes	Yes	-	Yes	Yes	Yes	Yes	Yes	Yes	Yes	Yes	Yes	Yes	Yes	Yes	Yes	Yes	Yes	Yes
DB11619	Gestrinone	small molecule	approved		BE0000132	P10275_AR	P10275	AR	Nucleus	Yes	Yes	Yes	No	Yes	Yes	-	Yes	Yes	Yes	Yes	Yes	Yes	Yes	Yes	Yes	Yes	Yes	Yes	Yes	Yes	Yes	Yes
DB00255	Diethylstilbestrol	small molecule	approved	approved;investigational	BE0000132	P10275_AR	P10275	AR	Nucleus	Yes	Yes	Yes	No	Yes	Yes	-	Yes	Yes	Yes	Yes	Yes	Yes	Yes	Yes	Yes	Yes	Yes	Yes	Yes	Yes	Yes	Yes
DB00655	Estrone	small molecule	approved		BE0000132	P10275_AR	P10275	AR	Nucleus	Yes	Yes	Yes	No	Yes	Yes	-	Yes	Yes	Yes	Yes	Yes	Yes	Yes	Yes	Yes	Yes	Yes	Yes	Yes	Yes	Yes	Yes
DB00675	Tamoxifen	small molecule	approved		BE0000132	P10275_AR	P10275	AR	Nucleus	Yes	Yes	Yes	No	Yes	Yes	-	Yes	Yes	Yes	Yes	Yes	Yes	Yes	Yes	Yes	Yes	Yes	Yes	Yes	Yes	Yes	Yes
DB04839	Cyproterone acetate	small molecule	approved	approved;investigational	BE0000132	P10275_AR	P10275	AR	Nucleus	Yes	Yes	Yes	No	Yes	Yes	-	Yes	Yes	Yes	Yes	Yes	Yes	Yes	Yes	Yes	Yes	Yes	Yes	Yes	Yes	Yes	Yes
DB00623	Fluphenazine	small molecule	approved		BE0000132	P10275_AR	P10275	AR	Nucleus	Yes	Yes	Yes	No	Yes	Yes	-	Yes	Yes	Yes	Yes	Yes	Yes	Yes	Yes	Yes	Yes	Yes	Yes	Yes	Yes	Yes	Yes
DB00648	Mitotane	small molecule	approved		BE0000132	P10275_AR	P10275	AR	Nucleus	Yes	Yes	Yes	No	Yes	Yes	-	Yes	Yes	Yes	Yes	Yes	Yes	Yes	Yes	Yes	Yes	Yes	Yes	Yes	Yes	Yes	Yes
DB00499	Flutamide	small molecule	approved	approved;investigational	BE0000132	P10275_AR	P10275	AR	Nucleus	Yes	Yes	Yes	No	Yes	Yes	-	Yes	Yes	Yes	Yes	Yes	Yes	Yes	Yes	Yes	Yes	Yes	Yes	Yes	Yes	Yes	Yes
DB11901	Apalutamide	small molecule	approved	approved;investigational	BE0000132	P10275_AR	P10275	AR	Nucleus	Yes	Yes	Yes	No	Yes	Yes	-	Yes	Yes	Yes	Yes	Yes	Yes	Yes	Yes	Yes	Yes	Yes	Yes	Yes	Yes	Yes	Yes
DB00957	Norgestimate	small molecule	approved	approved;investigational	BE0000132	P10275_AR	P10275	AR	Nucleus	Yes	Yes	Yes	No	Yes	Yes	-	Yes	Yes	Yes	Yes	Yes	Yes	Yes	Yes	Yes	Yes	Yes	Yes	Yes	Yes	Yes	Yes
DB01406	Danazol	small molecule	approved		BE0000132	P10275_AR	P10275	AR	Nucleus	Yes	Yes	Yes	No	Yes	Yes	-	Yes	Yes	Yes	Yes	Yes	Yes	Yes	Yes	Yes	Yes	Yes	Yes	Yes	Yes	Yes	Yes
DB01428	Oxybenzone	small molecule	approved	approved;investigational	BE0000132	P10275_AR	P10275	AR	Nucleus	Yes	Yes	Yes	No	Yes	Yes	-	Yes	Yes	Yes	Yes	Yes	Yes	Yes	Yes	Yes	Yes	Yes	Yes	Yes	Yes	Yes	Yes
DB02998	Metribolone	small molecule	experimental		BE0000132	P10275_AR	P10275	AR	Nucleus	Yes	Yes	Yes	No	Yes	Yes	-	Yes	Yes	Yes	Yes	Yes	Yes	Yes	Yes	Yes	Yes	Yes	Yes	Yes	Yes	Yes	Yes
DB00621	Oxandrolone	small molecule	approved	approved;investigational	BE0000132	P10275_AR	P10275	AR	Nucleus	Yes	Yes	Yes	No	Yes	Yes	-	Yes	Yes	Yes	Yes	Yes	Yes	Yes	Yes	Yes	Yes	Yes	Yes	Yes	Yes	Yes	Yes
DB00624	Testosterone	small molecule	approved	approved;investigational	BE0000132	P10275_AR	P10275	AR	Nucleus	Yes	Yes	Yes	No	Yes	Yes	-	Yes	Yes	Yes	Yes	Yes	Yes	Yes	Yes	Yes	Yes	Yes	Yes	Yes	Yes	Yes	Yes
DB00665	Nilutamide	small molecule	approved	approved;investigational	BE0000132	P10275_AR	P10275	AR	Nucleus	Yes	Yes	Yes	No	Yes	Yes	-	Yes	Yes	Yes	Yes	Yes	Yes	Yes	Yes	Yes	Yes	Yes	Yes	Yes	Yes	Yes	Yes
DB00858	Drostanolone	small molecule	illicit		BE0000132	P10275_AR	P10275	AR	Nucleus	Yes	Yes	Yes	No	Yes	Yes	-	Yes	Yes	Yes	Yes	Yes	Yes	Yes	Yes	Yes	Yes	Yes	Yes	Yes	Yes	Yes	Yes
DB00984	Nandrolone phenpropionate	small molecule	approved	approved;illicit;investigational	BE0000132	P10275_AR	P10275	AR	Nucleus	Yes	Yes	Yes	No	Yes	Yes	-	Yes	Yes	Yes	Yes	Yes	Yes	Yes	Yes	Yes	Yes	Yes	Yes	Yes	Yes	Yes	Yes
DB01063	Acetophenazine	small molecule	approved		BE0000132	P10275_AR	P10275	AR	Nucleus	Yes	Yes	Yes	No	Yes	Yes	-	Yes	Yes	Yes	Yes	Yes	Yes	Yes	Yes	Yes	Yes	Yes	Yes	Yes	Yes	Yes	Yes
DB01128	Bicalutamide	small molecule	approved		BE0000132	P10275_AR	P10275	AR	Nucleus	Yes	Yes	Yes	No	Yes	Yes	-	Yes	Yes	Yes	Yes	Yes	Yes	Yes	Yes	Yes	Yes	Yes	Yes	Yes	Yes	Yes	Yes
DB01420	Testosterone propionate	small molecule	withdrawn	approved;investigational;vet_approved;withdrawn	BE0000132	P10275_AR	P10275	AR	Nucleus	Yes	Yes	Yes	No	Yes	Yes	-	Yes	Yes	Yes	Yes	Yes	Yes	Yes	Yes	Yes	Yes	Yes	Yes	Yes	Yes	Yes	Yes
DB01481	1-Testosterone	small molecule	experimental	experimental;illicit;investigational	BE0000132	P10275_AR	P10275	AR	Nucleus	Yes	Yes	Yes	No	Yes	Yes	-	Yes	Yes	Yes	Yes	Yes	Yes	Yes	Yes	Yes	Yes	Yes	Yes	Yes	Yes	Yes	Yes
DB01541	Boldenone	small molecule	illicit	illicit;vet_approved	BE0000132	P10275_AR	P10275	AR	Nucleus	Yes	Yes	Yes	No	Yes	Yes	-	Yes	Yes	Yes	Yes	Yes	Yes	Yes	Yes	Yes	Yes	Yes	Yes	Yes	Yes	Yes	Yes
DB01564	Calusterone	small molecule	experimental	experimental;illicit	BE0000132	P10275_AR	P10275	AR	Nucleus	Yes	Yes	Yes	No	Yes	Yes	-	Yes	Yes	Yes	Yes	Yes	Yes	Yes	Yes	Yes	Yes	Yes	Yes	Yes	Yes	Yes	Yes
DB01608	Periciazine	small molecule	approved	approved;investigational	BE0000132	P10275_AR	P10275	AR	Nucleus	Yes	Yes	Yes	No	Yes	Yes	-	Yes	Yes	Yes	Yes	Yes	Yes	Yes	Yes	Yes	Yes	Yes	Yes	Yes	Yes	Yes	Yes
DB02901	Stanolone	small molecule	illicit	illicit;investigational	BE0000132	P10275_AR	P10275	AR	Nucleus	Yes	Yes	Yes	No	Yes	Yes	-	Yes	Yes	Yes	Yes	Yes	Yes	Yes	Yes	Yes	Yes	Yes	Yes	Yes	Yes	Yes	Yes
DB05234	LGD2941	small molecule	investigational		BE0000132	P10275_AR	P10275	AR	Nucleus	Yes	Yes	Yes	No	Yes	Yes	-	Yes	Yes	Yes	Yes	Yes	Yes	Yes	Yes	Yes	Yes	Yes	Yes	Yes	Yes	Yes	Yes
DB06412	Oxymetholone	small molecule	approved	approved;illicit	BE0000132	P10275_AR	P10275	AR	Nucleus	Yes	Yes	Yes	No	Yes	Yes	-	Yes	Yes	Yes	Yes	Yes	Yes	Yes	Yes	Yes	Yes	Yes	Yes	Yes	Yes	Yes	Yes
DB06718	Stanozolol	small molecule	approved	approved;vet_approved	BE0000132	P10275_AR	P10275	AR	Nucleus	Yes	Yes	Yes	No	Yes	Yes	-	Yes	Yes	Yes	Yes	Yes	Yes	Yes	Yes	Yes	Yes	Yes	Yes	Yes	Yes	Yes	Yes
DB08804	Nandrolone decanoate	small molecule	approved	approved;illicit	BE0000132	P10275_AR	P10275	AR	Nucleus	Yes	Yes	Yes	No	Yes	Yes	-	Yes	Yes	Yes	Yes	Yes	Yes	Yes	Yes	Yes	Yes	Yes	Yes	Yes	Yes	Yes	Yes
DB08899	Enzalutamide	small molecule	approved		BE0000132	P10275_AR	P10275	AR	Nucleus	Yes	Yes	Yes	No	Yes	Yes	-	Yes	Yes	Yes	Yes	Yes	Yes	Yes	Yes	Yes	Yes	Yes	Yes	Yes	Yes	Yes	Yes
DB13943	Testosterone cypionate	small molecule	approved		BE0000132	P10275_AR	P10275	AR	Nucleus	Yes	Yes	Yes	No	Yes	Yes	-	Yes	Yes	Yes	Yes	Yes	Yes	Yes	Yes	Yes	Yes	Yes	Yes	Yes	Yes	Yes	Yes
DB13944	Testosterone enanthate	small molecule	approved		BE0000132	P10275_AR	P10275	AR	Nucleus	Yes	Yes	Yes	No	Yes	Yes	-	Yes	Yes	Yes	Yes	Yes	Yes	Yes	Yes	Yes	Yes	Yes	Yes	Yes	Yes	Yes	Yes
DB13946	Testosterone undecanoate	small molecule	approved	approved;investigational	BE0000132	P10275_AR	P10275	AR	Nucleus	Yes	Yes	Yes	No	Yes	Yes	-	Yes	Yes	Yes	Yes	Yes	Yes	Yes	Yes	Yes	Yes	Yes	Yes	Yes	Yes	Yes	Yes
DB00129	Ornithine	small molecule	approved	approved;nutraceutical	BE0000758	P78540_ARG2	P78540	ARG2	Others	No	Yes	No	No	Yes	No	Yes	-	-	-	-	-	-	-	-	-	-	-	-	-	-	-	-
DB00125	Arginine	small molecule	investigational	investigational;nutraceutical	BE0000758	P78540_ARG2	P78540	ARG2	Others	No	Yes	No	No	Yes	No	Yes	-	-	-	-	-	-	-	-	-	-	-	-	-	-	-	-
DB00139	Succinic acid	small molecule	approved	approved;nutraceutical	BE0000528	Q12797_ASPH	Q12797	ASPH	Membrane	No	Yes	No	No	Yes	No	Yes	-	-	-	-	-	-	-	-	-	-	-	-	-	-	-	-
DB00128	Aspartic acid	small molecule	approved	approved;nutraceutical	BE0000528	Q12797_ASPH	Q12797	ASPH	Membrane	No	Yes	No	No	Yes	No	Yes	-	-	-	-	-	-	-	-	-	-	-	-	-	-	-	-
DB00116	Tetrahydrofolic acid	small molecule	nutraceutical		BE0001240	P31939_ATIC	P31939	ATIC	Cytoplasm	No	Yes	No	No	Yes	Yes	-	-	-	-	-	-	-	-	-	-	-	-	-	-	-	-	-
DB00642	Pemetrexed	small molecule	approved	approved;investigational	BE0001240	P31939_ATIC	P31939	ATIC	Cytoplasm	No	Yes	No	No	Yes	Yes	-	-	-	-	-	-	-	-	-	-	-	-	-	-	-	-	-
DB00563	Methotrexate	small molecule	approved		BE0001240	P31939_ATIC	P31939	ATIC	Cytoplasm	No	Yes	No	No	Yes	Yes	-	-	-	-	-	-	-	-	-	-	-	-	-	-	-	-	-
DB00201	Caffeine	small molecule	approved		BE0004874	Q13315_ATM	Q13315	ATM	Nucleus	Yes	Yes	No	Yes	Yes	No	Yes	Yes	Yes	Yes	Yes	Yes	Yes	Yes	Yes	Yes	Yes	Yes	Yes	Yes	Yes	Yes	Yes
DB00774	Hydroflumethiazide	small molecule	approved	approved;investigational	BE0000732	P05023_ATP1A1	P05023	ATP1A1	Membrane	No	Yes	No	No	Yes	Yes	-	-	-	-	-	-	-	-	-	-	-	-	-	-	-	-	-
DB01021	Trichlormethiazide	small molecule	approved	approved;vet_approved	BE0000732	P05023_ATP1A1	P05023	ATP1A1	Membrane	No	Yes	No	No	Yes	Yes	-	-	-	-	-	-	-	-	-	-	-	-	-	-	-	-	-
DB01119	Diazoxide	small molecule	approved		BE0000732	P05023_ATP1A1	P05023	ATP1A1	Membrane	No	Yes	No	No	Yes	Yes	-	-	-	-	-	-	-	-	-	-	-	-	-	-	-	-	-
DB00390	Digoxin	small molecule	approved		BE0000732	P05023_ATP1A1	P05023	ATP1A1	Membrane	No	Yes	No	No	Yes	Yes	-	-	-	-	-	-	-	-	-	-	-	-	-	-	-	-	-
DB00511	Acetyldigitoxin	small molecule	approved		BE0000732	P05023_ATP1A1	P05023	ATP1A1	Membrane	No	Yes	No	No	Yes	Yes	-	-	-	-	-	-	-	-	-	-	-	-	-	-	-	-	-
DB00903	Etacrynic acid	small molecule	approved	approved;investigational	BE0000732	P05023_ATP1A1	P05023	ATP1A1	Membrane	No	Yes	No	No	Yes	Yes	-	-	-	-	-	-	-	-	-	-	-	-	-	-	-	-	-
DB01078	Deslanoside	small molecule	approved		BE0000732	P05023_ATP1A1	P05023	ATP1A1	Membrane	No	Yes	No	No	Yes	Yes	-	-	-	-	-	-	-	-	-	-	-	-	-	-	-	-	-
DB01092	Ouabain	small molecule	approved		BE0000732	P05023_ATP1A1	P05023	ATP1A1	Membrane	No	Yes	No	No	Yes	Yes	-	-	-	-	-	-	-	-	-	-	-	-	-	-	-	-	-
DB01158	Bretylium	small molecule	approved		BE0000732	P05023_ATP1A1	P05023	ATP1A1	Membrane	No	Yes	No	No	Yes	Yes	-	-	-	-	-	-	-	-	-	-	-	-	-	-	-	-	-
DB01188	Ciclopirox	small molecule	approved	approved;investigational	BE0000732	P05023_ATP1A1	P05023	ATP1A1	Membrane	No	Yes	No	No	Yes	Yes	-	-	-	-	-	-	-	-	-	-	-	-	-	-	-	-	-
DB01244	Bepridil	small molecule	withdrawn	approved;withdrawn	BE0000732	P05023_ATP1A1	P05023	ATP1A1	Membrane	No	Yes	No	No	Yes	Yes	-	-	-	-	-	-	-	-	-	-	-	-	-	-	-	-	-
DB01396	Digitoxin	small molecule	approved	approved;investigational	BE0000732	P05023_ATP1A1	P05023	ATP1A1	Membrane	No	Yes	No	No	Yes	Yes	-	-	-	-	-	-	-	-	-	-	-	-	-	-	-	-	-
DB01430	Almitrine	small molecule	approved		BE0000732	P05023_ATP1A1	P05023	ATP1A1	Membrane	No	Yes	No	No	Yes	Yes	-	-	-	-	-	-	-	-	-	-	-	-	-	-	-	-	-
DB09213	Dexibuprofen	small molecule	approved	approved;investigational	BE0000246	P10415_BCL2	P10415	BCL2	Membrane	Yes	Yes	No	No	Yes	Yes	-	Yes	Yes	Yes	Yes	Yes	Yes	Yes	Yes	Yes	Yes	Yes	Yes	Yes	Yes	Yes	Yes
DB01050	Ibuprofen	small molecule	approved		BE0000246	P10415_BCL2	P10415	BCL2	Membrane	Yes	Yes	No	No	Yes	Yes	-	Yes	Yes	Yes	Yes	Yes	Yes	Yes	Yes	Yes	Yes	Yes	Yes	Yes	Yes	Yes	Yes
DB01229	Paclitaxel	small molecule	approved	approved;vet_approved	BE0000246	P10415_BCL2	P10415	BCL2	Membrane	Yes	Yes	No	No	Yes	Yes	-	Yes	Yes	Yes	Yes	Yes	Yes	Yes	Yes	Yes	Yes	Yes	Yes	Yes	Yes	Yes	Yes
DB01248	Docetaxel	small molecule	approved	approved;investigational	BE0000246	P10415_BCL2	P10415	BCL2	Membrane	Yes	Yes	No	No	Yes	Yes	-	Yes	Yes	Yes	Yes	Yes	Yes	Yes	Yes	Yes	Yes	Yes	Yes	Yes	Yes	Yes	Yes
DB01367	Rasagiline	small molecule	approved		BE0000246	P10415_BCL2	P10415	BCL2	Membrane	Yes	Yes	No	No	Yes	Yes	-	Yes	Yes	Yes	Yes	Yes	Yes	Yes	Yes	Yes	Yes	Yes	Yes	Yes	Yes	Yes	Yes
DB06756	Glycine betaine	small molecule	approved	approved;nutraceutical	BE0000246	P10415_BCL2	P10415	BCL2	Membrane	Yes	Yes	No	No	Yes	Yes	-	Yes	Yes	Yes	Yes	Yes	Yes	Yes	Yes	Yes	Yes	Yes	Yes	Yes	Yes	Yes	Yes
DB11581	Venetoclax	small molecule	approved	approved;investigational	BE0000246	P10415_BCL2	P10415	BCL2	Membrane	Yes	Yes	No	No	Yes	Yes	-	Yes	Yes	Yes	Yes	Yes	Yes	Yes	Yes	Yes	Yes	Yes	Yes	Yes	Yes	Yes	Yes
DB00619	Imatinib	small molecule	approved		BE0004743	P11274_BCR	P11274	BCR	Others	Yes	Yes	No	Yes	Yes	Yes	-	-	-	-	-	-	-	-	-	-	-	-	-	-	-	-	-
DB01254	Dasatinib	small molecule	approved	approved;investigational	BE0004743	P11274_BCR	P11274	BCR	Others	Yes	Yes	No	Yes	Yes	Yes	-	-	-	-	-	-	-	-	-	-	-	-	-	-	-	-	-
DB06616	Bosutinib	small molecule	approved		BE0004743	P11274_BCR	P11274	BCR	Others	Yes	Yes	No	Yes	Yes	Yes	-	-	-	-	-	-	-	-	-	-	-	-	-	-	-	-	-
DB08901	Ponatinib	small molecule	approved	approved;investigational	BE0004743	P11274_BCR	P11274	BCR	Others	Yes	Yes	No	Yes	Yes	Yes	-	-	-	-	-	-	-	-	-	-	-	-	-	-	-	-	-
DB00134	Methionine	small molecule	approved	approved;nutraceutical	BE0002249	Q9H2M3_BHMT2	Q9H2M3	BHMT2	Unknown	No	Yes	No	No	Yes	No	-	-	-	-	-	-	-	-	-	-	-	-	-	-	-	-	-
DB08896	Regorafenib	small molecule	approved		BE0000634	P15056_BRAF	P15056	BRAF	Nucleus	Yes	Yes	No	Yes	Yes	Yes	-	Yes	Yes	Yes	Yes	Yes	Yes	Yes	Yes	Yes	Yes	Yes	Yes	Yes	Yes	Yes	Yes
DB00398	Sorafenib	small molecule	approved	approved;investigational	BE0000634	P15056_BRAF	P15056	BRAF	Nucleus	Yes	Yes	No	Yes	Yes	Yes	-	Yes	Yes	Yes	Yes	Yes	Yes	Yes	Yes	Yes	Yes	Yes	Yes	Yes	Yes	Yes	Yes
DB08912	Dabrafenib	small molecule	approved	approved;investigational	BE0000634	P15056_BRAF	P15056	BRAF	Nucleus	Yes	Yes	No	Yes	Yes	Yes	-	Yes	Yes	Yes	Yes	Yes	Yes	Yes	Yes	Yes	Yes	Yes	Yes	Yes	Yes	Yes	Yes
DB08881	Vemurafenib	small molecule	approved		BE0000634	P15056_BRAF	P15056	BRAF	Nucleus	Yes	Yes	No	Yes	Yes	Yes	-	Yes	Yes	Yes	Yes	Yes	Yes	Yes	Yes	Yes	Yes	Yes	Yes	Yes	Yes	Yes	Yes
DB11718	Encorafenib	small molecule	approved	approved;investigational	BE0000634	P15056_BRAF	P15056	BRAF	Nucleus	Yes	Yes	No	Yes	Yes	Yes	-	Yes	Yes	Yes	Yes	Yes	Yes	Yes	Yes	Yes	Yes	Yes	Yes	Yes	Yes	Yes	Yes
DB08818	Hyaluronic acid	small molecule	approved	approved;vet_approved	BE0004930	Q07021_C1QBP	Q07021	C1QBP	Others	No	Yes	No	No	Yes	No	Yes	-	-	-	-	-	-	-	-	-	-	-	-	-	-	-	-
DB00909	Zonisamide	small molecule	approved	approved;investigational	BE0003630	P35219_CA8	P35219	CA8	Unknown	No	Yes	No	No	Yes	No	-	-	-	-	-	-	-	-	-	-	-	-	-	-	-	-	-
DB00128	Aspartic acid	small molecule	approved	approved;nutraceutical	BE0002227	P27708_CAD	P27708	CAD	Cytoplasm	Yes	Yes	No	No	Yes	No	Yes	-	-	-	-	-	-	-	-	-	-	-	-	-	-	-	-
DB11093	Calcium Citrate	small molecule	approved	approved;investigational	BE0002109	P27797_CALR	P27797	CALR	Others	No	Yes	No	No	Yes	No	-	-	-	-	-	-	-	-	-	-	-	-	-	-	-	-	-
DB11348	Calcium Phosphate	small molecule	approved		BE0002109	P27797_CALR	P27797	CALR	Others	No	Yes	No	No	Yes	No	-	-	-	-	-	-	-	-	-	-	-	-	-	-	-	-	-
DB00025	Antihemophilic factor, human recombinant	biotech	approved	approved;investigational	BE0002109	P27797_CALR	P27797	CALR	Others	No	Yes	No	No	Yes	No	-	-	-	-	-	-	-	-	-	-	-	-	-	-	-	-	-
DB00031	Tenecteplase	biotech	approved		BE0002109	P27797_CALR	P27797	CALR	Others	No	Yes	No	No	Yes	No	-	-	-	-	-	-	-	-	-	-	-	-	-	-	-	-	-
DB01065	Melatonin	small molecule	approved	approved;nutraceutical;vet_approved	BE0002109	P27797_CALR	P27797	CALR	Others	No	Yes	No	No	Yes	No	-	-	-	-	-	-	-	-	-	-	-	-	-	-	-	-	-
DB11093	Calcium Citrate	small molecule	approved	approved;investigational	BE0001011	P27824_CANX	P27824	CANX	Membrane	No	Yes	No	No	Yes	No	-	-	-	-	-	-	-	-	-	-	-	-	-	-	-	-	-
DB11348	Calcium Phosphate	small molecule	approved		BE0001011	P27824_CANX	P27824	CANX	Membrane	No	Yes	No	No	Yes	No	-	-	-	-	-	-	-	-	-	-	-	-	-	-	-	-	-
DB00025	Antihemophilic factor, human recombinant	biotech	approved	approved;investigational	BE0001011	P27824_CANX	P27824	CANX	Membrane	No	Yes	No	No	Yes	No	-	-	-	-	-	-	-	-	-	-	-	-	-	-	-	-	-
DB00031	Tenecteplase	biotech	approved		BE0001011	P27824_CANX	P27824	CANX	Membrane	No	Yes	No	No	Yes	No	-	-	-	-	-	-	-	-	-	-	-	-	-	-	-	-	-
DB00151	Cysteine	small molecule	approved	approved;nutraceutical	BE0000701	P49589_CARS	P49589	CARS	Cytoplasm	Yes	Yes	No	No	Yes	No	Yes	-	-	-	-	-	-	-	-	-	-	-	-	-	-	-	-
DB00945	Acetylsalicylic acid	small molecule	approved	approved;vet_approved	BE0000444	P29466_CASP1	P29466	CASP1	Cytoplasm	No	Yes	No	No	Yes	No	-	-	-	-	-	-	-	-	-	-	-	-	-	-	-	-	-
DB04875	Pralnacasan	small molecule	investigational		BE0000444	P29466_CASP1	P29466	CASP1	Cytoplasm	No	Yes	No	No	Yes	No	-	-	-	-	-	-	-	-	-	-	-	-	-	-	-	-	-
DB00945	Acetylsalicylic acid	small molecule	approved	approved;vet_approved	BE0001162	P42574_CASP3	P42574	CASP3	Cytoplasm	Yes	Yes	No	No	Yes	No	Yes	-	-	-	-	-	-	-	-	-	-	-	-	-	-	-	-
DB13751	Glycyrrhizic acid	small molecule	approved	approved;experimental	BE0001162	P42574_CASP3	P42574	CASP3	Cytoplasm	Yes	Yes	No	No	Yes	No	Yes	-	-	-	-	-	-	-	-	-	-	-	-	-	-	-	-
DB01373	Calcium	small molecule	approved	approved;nutraceutical	BE0000904	P20810_CAST	P20810	CAST	Unknown	No	Yes	No	No	Yes	No	-	-	-	-	-	-	-	-	-	-	-	-	-	-	-	-	-
DB09061	Cannabidiol	small molecule	approved	approved;investigational	BE0001207	P04040_CAT	P04040	CAT	Others	No	Yes	No	No	Yes	Yes	-	-	-	-	-	-	-	-	-	-	-	-	-	-	-	-	-
DB01213	Fomepizole	small molecule	approved	approved;vet_approved	BE0001207	P04040_CAT	P04040	CAT	Others	No	Yes	No	No	Yes	Yes	-	-	-	-	-	-	-	-	-	-	-	-	-	-	-	-	-
DB11714	Durvalumab	biotech	approved	approved;investigational	BE0003441	Q9NZQ7_CD274	Q9NZQ7	CD274	Membrane	No	Yes	Yes	No	Yes	Yes	-	-	-	-	-	-	-	-	-	-	-	-	-	-	-	-	-
DB11945	Avelumab	biotech	approved	approved;investigational	BE0003441	Q9NZQ7_CD274	Q9NZQ7	CD274	Membrane	No	Yes	Yes	No	Yes	Yes	-	-	-	-	-	-	-	-	-	-	-	-	-	-	-	-	-
DB09331	Daratumumab	biotech	approved		BE0005459	P28907_CD38	P28907	CD38	Membrane	Yes	Yes	Yes	No	Yes	No	-	-	-	-	-	-	-	-	-	-	-	-	-	-	-	-	-
DB08818	Hyaluronic acid	small molecule	approved	approved;vet_approved	BE0001113	P16070_CD44	P16070	CD44	Membrane	No	Yes	Yes	No	Yes	Yes	-	-	-	-	-	-	-	-	-	-	-	-	-	-	-	-	-
DB00480	Lenalidomide	small molecule	approved		BE0003403	P33151_CDH5	P33151	CDH5	Others	Yes	Yes	No	No	Yes	No	-	-	-	-	-	-	-	-	-	-	-	-	-	-	-	-	-
DB05685	FX06	biotech	investigational		BE0003403	P33151_CDH5	P33151	CDH5	Others	Yes	Yes	No	No	Yes	No	-	-	-	-	-	-	-	-	-	-	-	-	-	-	-	-	-
DB06195	Seliciclib	small molecule	investigational		BE0001082	P06493_CDK1	P06493	CDK1	Nucleus	No	Yes	Yes	Yes	Yes	No	Yes	Yes	Yes	Yes	Yes	Yes	Yes	Yes	Yes	Yes	Yes	Yes	Yes	Yes	Yes	Yes	Yes
DB06616	Bosutinib	small molecule	approved		BE0001072	P24941_CDK2	P24941	CDK2	Cytoplasm	Yes	Yes	No	Yes	Yes	No	Yes	Yes	Yes	Yes	Yes	Yes	Yes	Yes	Yes	Yes	Yes	Yes	Yes	Yes	Yes	Yes	Yes
DB06195	Seliciclib	small molecule	investigational		BE0001072	P24941_CDK2	P24941	CDK2	Cytoplasm	Yes	Yes	No	Yes	Yes	No	Yes	Yes	Yes	Yes	Yes	Yes	Yes	Yes	Yes	Yes	Yes	Yes	Yes	Yes	Yes	Yes	Yes
DB09073	Palbociclib	small molecule	approved	approved;investigational	BE0002216	P11802_CDK4	P11802	CDK4	Cytoplasm	Yes	Yes	No	Yes	Yes	Yes	-	Yes	Yes	Yes	Yes	Yes	Yes	Yes	Yes	Yes	Yes	Yes	Yes	Yes	Yes	Yes	Yes
DB11730	Ribociclib	small molecule	approved	approved;investigational	BE0002216	P11802_CDK4	P11802	CDK4	Cytoplasm	Yes	Yes	No	Yes	Yes	Yes	-	Yes	Yes	Yes	Yes	Yes	Yes	Yes	Yes	Yes	Yes	Yes	Yes	Yes	Yes	Yes	Yes
DB12001	Abemaciclib	small molecule	approved	approved;investigational	BE0002216	P11802_CDK4	P11802	CDK4	Cytoplasm	Yes	Yes	No	Yes	Yes	Yes	-	Yes	Yes	Yes	Yes	Yes	Yes	Yes	Yes	Yes	Yes	Yes	Yes	Yes	Yes	Yes	Yes
DB09073	Palbociclib	small molecule	approved	approved;investigational	BE0002212	Q00534_CDK6	Q00534	CDK6	Cytoplasm	No	Yes	No	Yes	Yes	Yes	-	Yes	Yes	Yes	Yes	Yes	Yes	Yes	Yes	Yes	Yes	Yes	Yes	Yes	Yes	Yes	Yes
DB11730	Ribociclib	small molecule	approved	approved;investigational	BE0002212	Q00534_CDK6	Q00534	CDK6	Cytoplasm	No	Yes	No	Yes	Yes	Yes	-	Yes	Yes	Yes	Yes	Yes	Yes	Yes	Yes	Yes	Yes	Yes	Yes	Yes	Yes	Yes	Yes
DB12001	Abemaciclib	small molecule	approved	approved;investigational	BE0002212	Q00534_CDK6	Q00534	CDK6	Cytoplasm	No	Yes	No	Yes	Yes	Yes	-	Yes	Yes	Yes	Yes	Yes	Yes	Yes	Yes	Yes	Yes	Yes	Yes	Yes	Yes	Yes	Yes
DB06195	Seliciclib	small molecule	investigational		BE0001913	P50613_CDK7	P50613	CDK7	Nucleus	No	Yes	No	Yes	Yes	No	Yes	Yes	Yes	Yes	Yes	Yes	Yes	Yes	Yes	Yes	Yes	Yes	Yes	Yes	Yes	Yes	Yes
DB01593	Zinc	small molecule	approved	approved;investigational	BE0009053	P08603_CFH	P08603	CFH	Secreted	Yes	Yes	No	No	Yes	No	-	-	-	-	-	-	-	-	-	-	-	-	-	-	-	-	-
DB00148	Creatine	small molecule	approved	approved;investigational;nutraceutical	BE0000082	P12277_CKB	P12277	CKB	Cytoplasm	No	Yes	No	No	Yes	Yes	-	-	-	-	-	-	-	-	-	-	-	-	-	-	-	-	-
DB00472	Fluoxetine	small molecule	approved	approved;vet_approved	BE0004552	P61024_CKS1B	P61024	CKS1B	Unknown	Yes	Yes	No	No	Yes	No	-	-	-	-	-	-	-	-	-	-	-	-	-	-	-	-	-
DB00031	Tenecteplase	biotech	approved		BE0002104	P05452_CLEC3B	P05452	CLEC3B	Secreted	No	Yes	No	No	Yes	No	-	-	-	-	-	-	-	-	-	-	-	-	-	-	-	-	-
DB01593	Zinc	small molecule	approved	approved;investigational	BE0009055	P10909_CLU	P10909	CLU	Secreted	No	Yes	No	No	Yes	No	Yes	-	-	-	-	-	-	-	-	-	-	-	-	-	-	-	-
DB00048	Collagenase clostridium histolyticum	biotech	approved	approved;investigational	BE0000025	P02452_COL1A1	P02452	COL1A1	Secreted	No	Yes	No	No	Yes	Yes	-	-	-	-	-	-	-	-	-	-	-	-	-	-	-	-	-
DB04866	Halofuginone	small molecule	investigational	investigational;vet_approved	BE0000025	P02452_COL1A1	P02452	COL1A1	Secreted	No	Yes	No	No	Yes	Yes	-	-	-	-	-	-	-	-	-	-	-	-	-	-	-	-	-
DB11338	Clove oil	biotech	approved	approved;nutraceutical	BE0000025	P02452_COL1A1	P02452	COL1A1	Secreted	No	Yes	No	No	Yes	Yes	-	-	-	-	-	-	-	-	-	-	-	-	-	-	-	-	-
DB12872	Vonicog Alfa	biotech	approved	approved;investigational	BE0000025	P02452_COL1A1	P02452	COL1A1	Secreted	No	Yes	No	No	Yes	Yes	-	-	-	-	-	-	-	-	-	-	-	-	-	-	-	-	-
DB13133	Von Willebrand Factor Human	biotech	approved	approved;investigational	BE0000025	P02452_COL1A1	P02452	COL1A1	Secreted	No	Yes	No	No	Yes	Yes	-	-	-	-	-	-	-	-	-	-	-	-	-	-	-	-	-
DB00048	Collagenase clostridium histolyticum	biotech	approved	approved;investigational	BE0002141	P08123_COL1A2	P08123	COL1A2	Secreted	No	Yes	No	No	Yes	No	-	-	-	-	-	-	-	-	-	-	-	-	-	-	-	-	-
DB00048	Collagenase clostridium histolyticum	biotech	approved	approved;investigational	BE0002140	P02458_COL2A1	P02458	COL2A1	Secreted	No	Yes	No	No	Yes	No	-	-	-	-	-	-	-	-	-	-	-	-	-	-	-	-	-
DB01593	Zinc	small molecule	approved	approved;investigational	BE0001140	P00450_CP	P00450	CP	Secreted	Yes	Yes	No	No	Yes	No	Yes	-	-	-	-	-	-	-	-	-	-	-	-	-	-	-	-
DB01373	Calcium	small molecule	approved	approved;nutraceutical	BE0001140	P00450_CP	P00450	CP	Secreted	Yes	Yes	No	No	Yes	No	Yes	-	-	-	-	-	-	-	-	-	-	-	-	-	-	-	-
DB00055	Drotrecogin alfa	biotech	withdrawn	approved;investigational;withdrawn	BE0001140	P00450_CP	P00450	CP	Secreted	Yes	Yes	No	No	Yes	No	Yes	-	-	-	-	-	-	-	-	-	-	-	-	-	-	-	-
DB01592	Iron	small molecule	approved		BE0001140	P00450_CP	P00450	CP	Secreted	Yes	Yes	No	No	Yes	No	Yes	-	-	-	-	-	-	-	-	-	-	-	-	-	-	-	-
DB00131	Adenosine phosphate	small molecule	approved	approved;investigational;nutraceutical	BE0000958	P16220_CREB1	P16220	CREB1	Nucleus	Yes	Yes	No	No	Yes	No	-	-	-	-	-	-	-	-	-	-	-	-	-	-	-	-	-
DB01183	Naloxone	small molecule	approved	approved;vet_approved	BE0000958	P16220_CREB1	P16220	CREB1	Nucleus	Yes	Yes	No	No	Yes	No	-	-	-	-	-	-	-	-	-	-	-	-	-	-	-	-	-
DB00171	ATP	small molecule	investigational	investigational;nutraceutical	BE0005435	P67870_CSNK2B	P67870	CSNK2B	Unknown	No	Yes	No	Yes	Yes	No	-	-	-	-	-	-	-	-	-	-	-	-	-	-	-	-	-
DB09131	Cupric Chloride	small molecule	approved	approved;investigational	BE0008992	P04080_CSTB	P04080	CSTB	Cytoplasm	No	Yes	No	No	Yes	No	Yes	-	-	-	-	-	-	-	-	-	-	-	-	-	-	-	-
DB00071	Insulin pork	biotech	approved		BE0000941	P07339_CTSD	P07339	CTSD	Others	No	Yes	No	No	Yes	No	Yes	-	-	-	-	-	-	-	-	-	-	-	-	-	-	-	-
DB06809	Plerixafor	small molecule	approved		BE0000919	P61073_CXCR4	P61073	CXCR4	Membrane	Yes	Yes	Yes	No	Yes	Yes	-	-	-	-	-	-	-	-	-	-	-	-	-	-	-	-	-
DB00157	NADH	small molecule	approved	approved;nutraceutical	BE0000160	P00387_CYB5R3	P00387	CYB5R3	Membrane	No	Yes	No	No	Yes	No	Yes	-	-	-	-	-	-	-	-	-	-	-	-	-	-	-	-
DB03147	Flavin adenine dinucleotide	small molecule	approved		BE0000160	P00387_CYB5R3	P00387	CYB5R3	Membrane	No	Yes	No	No	Yes	No	Yes	-	-	-	-	-	-	-	-	-	-	-	-	-	-	-	-
DB09061	Cannabidiol	small molecule	approved	approved;investigational	BE0002433	P05177_CYP1A2	P05177	CYP1A2	Membrane	No	Yes	No	No	Yes	No	-	-	-	-	-	-	-	-	-	-	-	-	-	-	-	-	-
DB00143	Glutathione	small molecule	approved	approved;investigational;nutraceutical	BE0002638	P08684_CYP3A4	P08684	CYP3A4	Membrane	Yes	Yes	No	No	Yes	No	Yes	-	-	-	-	-	-	-	-	-	-	-	-	-	-	-	-
DB09061	Cannabidiol	small molecule	approved	approved;investigational	BE0002362	P20815_CYP3A5	P20815	CYP3A5	Membrane	No	Yes	No	No	Yes	No	-	-	-	-	-	-	-	-	-	-	-	-	-	-	-	-	-
DB00157	NADH	small molecule	approved	approved;nutraceutical	BE0000330	P00374_DHFR	P00374	DHFR	Unknown	Yes	Yes	No	No	Yes	Yes	-	-	-	-	-	-	-	-	-	-	-	-	-	-	-	-	-
DB00642	Pemetrexed	small molecule	approved	approved;investigational	BE0000330	P00374_DHFR	P00374	DHFR	Unknown	Yes	Yes	No	No	Yes	Yes	-	-	-	-	-	-	-	-	-	-	-	-	-	-	-	-	-
DB00563	Methotrexate	small molecule	approved		BE0000330	P00374_DHFR	P00374	DHFR	Unknown	Yes	Yes	No	No	Yes	Yes	-	-	-	-	-	-	-	-	-	-	-	-	-	-	-	-	-
DB06813	Pralatrexate	small molecule	approved	approved;investigational	BE0000330	P00374_DHFR	P00374	DHFR	Unknown	Yes	Yes	No	No	Yes	Yes	-	-	-	-	-	-	-	-	-	-	-	-	-	-	-	-	-
DB01157	Trimetrexate	small molecule	approved	approved;investigational	BE0000330	P00374_DHFR	P00374	DHFR	Unknown	Yes	Yes	No	No	Yes	Yes	-	-	-	-	-	-	-	-	-	-	-	-	-	-	-	-	-
DB01593	Zinc	small molecule	approved	approved;investigational	BE0004528	P68104_EEF1A1	P68104	EEF1A1	Cytoplasm	Yes	Yes	No	No	Yes	No	-	-	-	-	-	-	-	-	-	-	-	-	-	-	-	-	-
DB12688	Moxetumomab Pasudotox	biotech	approved	approved;investigational	BE0004281	P13639_EEF2	P13639	EEF2	Cytoplasm	Yes	Yes	No	No	Yes	No	-	-	-	-	-	-	-	-	-	-	-	-	-	-	-	-	-
DB12267	Brigatinib	small molecule	approved	approved;investigational	BE0000767	P00533_EGFR	P00533	EGFR	Membrane	Yes	Yes	Yes	Yes	Yes	Yes	-	Yes	Yes	Yes	Yes	Yes	Yes	Yes	Yes	Yes	Yes	Yes	Yes	Yes	Yes	Yes	Yes
DB00002	Cetuximab	biotech	approved		BE0000767	P00533_EGFR	P00533	EGFR	Membrane	Yes	Yes	Yes	Yes	Yes	Yes	-	Yes	Yes	Yes	Yes	Yes	Yes	Yes	Yes	Yes	Yes	Yes	Yes	Yes	Yes	Yes	Yes
DB00072	Trastuzumab	biotech	approved	approved;investigational	BE0000767	P00533_EGFR	P00533	EGFR	Membrane	Yes	Yes	Yes	Yes	Yes	Yes	-	Yes	Yes	Yes	Yes	Yes	Yes	Yes	Yes	Yes	Yes	Yes	Yes	Yes	Yes	Yes	Yes
DB00281	Lidocaine	small molecule	approved	approved;vet_approved	BE0000767	P00533_EGFR	P00533	EGFR	Membrane	Yes	Yes	Yes	Yes	Yes	Yes	-	Yes	Yes	Yes	Yes	Yes	Yes	Yes	Yes	Yes	Yes	Yes	Yes	Yes	Yes	Yes	Yes
DB00317	Gefitinib	small molecule	approved	approved;investigational	BE0000767	P00533_EGFR	P00533	EGFR	Membrane	Yes	Yes	Yes	Yes	Yes	Yes	-	Yes	Yes	Yes	Yes	Yes	Yes	Yes	Yes	Yes	Yes	Yes	Yes	Yes	Yes	Yes	Yes
DB00530	Erlotinib	small molecule	approved	approved;investigational	BE0000767	P00533_EGFR	P00533	EGFR	Membrane	Yes	Yes	Yes	Yes	Yes	Yes	-	Yes	Yes	Yes	Yes	Yes	Yes	Yes	Yes	Yes	Yes	Yes	Yes	Yes	Yes	Yes	Yes
DB01259	Lapatinib	small molecule	approved	approved;investigational	BE0000767	P00533_EGFR	P00533	EGFR	Membrane	Yes	Yes	Yes	Yes	Yes	Yes	-	Yes	Yes	Yes	Yes	Yes	Yes	Yes	Yes	Yes	Yes	Yes	Yes	Yes	Yes	Yes	Yes
DB01269	Panitumumab	biotech	approved	approved;investigational	BE0000767	P00533_EGFR	P00533	EGFR	Membrane	Yes	Yes	Yes	Yes	Yes	Yes	-	Yes	Yes	Yes	Yes	Yes	Yes	Yes	Yes	Yes	Yes	Yes	Yes	Yes	Yes	Yes	Yes
DB04988	IGN311	biotech	investigational		BE0000767	P00533_EGFR	P00533	EGFR	Membrane	Yes	Yes	Yes	Yes	Yes	Yes	-	Yes	Yes	Yes	Yes	Yes	Yes	Yes	Yes	Yes	Yes	Yes	Yes	Yes	Yes	Yes	Yes
DB05294	Vandetanib	small molecule	approved		BE0000767	P00533_EGFR	P00533	EGFR	Membrane	Yes	Yes	Yes	Yes	Yes	Yes	-	Yes	Yes	Yes	Yes	Yes	Yes	Yes	Yes	Yes	Yes	Yes	Yes	Yes	Yes	Yes	Yes
DB05524	Pelitinib	small molecule	investigational		BE0000767	P00533_EGFR	P00533	EGFR	Membrane	Yes	Yes	Yes	Yes	Yes	Yes	-	Yes	Yes	Yes	Yes	Yes	Yes	Yes	Yes	Yes	Yes	Yes	Yes	Yes	Yes	Yes	Yes
DB08916	Afatinib	small molecule	approved		BE0000767	P00533_EGFR	P00533	EGFR	Membrane	Yes	Yes	Yes	Yes	Yes	Yes	-	Yes	Yes	Yes	Yes	Yes	Yes	Yes	Yes	Yes	Yes	Yes	Yes	Yes	Yes	Yes	Yes
DB10772	Foreskin keratinocyte (neonatal)	biotech	approved		BE0000767	P00533_EGFR	P00533	EGFR	Membrane	Yes	Yes	Yes	Yes	Yes	Yes	-	Yes	Yes	Yes	Yes	Yes	Yes	Yes	Yes	Yes	Yes	Yes	Yes	Yes	Yes	Yes	Yes
DB11737	Icotinib	small molecule	experimental	experimental;investigational	BE0000767	P00533_EGFR	P00533	EGFR	Membrane	Yes	Yes	Yes	Yes	Yes	Yes	-	Yes	Yes	Yes	Yes	Yes	Yes	Yes	Yes	Yes	Yes	Yes	Yes	Yes	Yes	Yes	Yes
DB11828	Neratinib	small molecule	approved	approved;investigational	BE0000767	P00533_EGFR	P00533	EGFR	Membrane	Yes	Yes	Yes	Yes	Yes	Yes	-	Yes	Yes	Yes	Yes	Yes	Yes	Yes	Yes	Yes	Yes	Yes	Yes	Yes	Yes	Yes	Yes
DB11963	Dacomitinib	small molecule	approved	approved;investigational	BE0000767	P00533_EGFR	P00533	EGFR	Membrane	Yes	Yes	Yes	Yes	Yes	Yes	-	Yes	Yes	Yes	Yes	Yes	Yes	Yes	Yes	Yes	Yes	Yes	Yes	Yes	Yes	Yes	Yes
DB15035	Zanubrutinib	small molecule	approved	approved;investigational	BE0000767	P00533_EGFR	P00533	EGFR	Membrane	Yes	Yes	Yes	Yes	Yes	Yes	-	Yes	Yes	Yes	Yes	Yes	Yes	Yes	Yes	Yes	Yes	Yes	Yes	Yes	Yes	Yes	Yes
DB00058	Alpha-1-proteinase inhibitor	biotech	approved		BE0000394	P08246_ELANE	P08246	ELANE	Cytoplasm	No	Yes	No	No	Yes	Yes	-	-	-	-	-	-	-	-	-	-	-	-	-	-	-	-	-
DB00099	Filgrastim	biotech	approved		BE0000394	P08246_ELANE	P08246	ELANE	Cytoplasm	No	Yes	No	No	Yes	Yes	-	-	-	-	-	-	-	-	-	-	-	-	-	-	-	-	-
DB01593	Zinc	small molecule	approved	approved;investigational	BE0005807	P06733_ENO1	P06733	ENO1	Cytoplasm	No	Yes	No	No	Yes	No	-	-	-	-	-	-	-	-	-	-	-	-	-	-	-	-	-
DB06607	Catumaxomab	biotech	withdrawn	approved;investigational;withdrawn	BE0002446	P16422_EPCAM	P16422	EPCAM	Membrane	No	Yes	No	No	Yes	Yes	-	-	-	-	-	-	-	-	-	-	-	-	-	-	-	-	-
DB09336	Technetium Tc-99m nofetumomab merpentan	small molecule	withdrawn	approved;withdrawn	BE0002446	P16422_EPCAM	P16422	EPCAM	Membrane	No	Yes	No	No	Yes	Yes	-	-	-	-	-	-	-	-	-	-	-	-	-	-	-	-	-
DB01254	Dasatinib	small molecule	approved	approved;investigational	BE0000841	P29317_EPHA2	P29317	EPHA2	Membrane	No	Yes	Yes	Yes	Yes	Yes	-	-	-	-	-	-	-	-	-	-	-	-	-	-	-	-	-
DB08896	Regorafenib	small molecule	approved		BE0000841	P29317_EPHA2	P29317	EPHA2	Membrane	No	Yes	Yes	Yes	Yes	Yes	-	-	-	-	-	-	-	-	-	-	-	-	-	-	-	-	-
DB01254	Dasatinib	small molecule	approved	approved;investigational	BE0002453	P54760_EPHB4	P54760	EPHB4	Membrane	Yes	Yes	Yes	No	Yes	No	Yes	Yes	Yes	Yes	Yes	Yes	Yes	Yes	Yes	Yes	Yes	Yes	Yes	Yes	Yes	Yes	Yes
DB12267	Brigatinib	small molecule	approved	approved;investigational	BE0000511	P04626_ERBB2	P04626	ERBB2	Membrane	Yes	Yes	Yes	Yes	Yes	Yes	-	Yes	Yes	Yes	Yes	Yes	Yes	Yes	Yes	Yes	Yes	Yes	Yes	Yes	Yes	Yes	Yes
DB00072	Trastuzumab	biotech	approved	approved;investigational	BE0000511	P04626_ERBB2	P04626	ERBB2	Membrane	Yes	Yes	Yes	Yes	Yes	Yes	-	Yes	Yes	Yes	Yes	Yes	Yes	Yes	Yes	Yes	Yes	Yes	Yes	Yes	Yes	Yes	Yes
DB01259	Lapatinib	small molecule	approved	approved;investigational	BE0000511	P04626_ERBB2	P04626	ERBB2	Membrane	Yes	Yes	Yes	Yes	Yes	Yes	-	Yes	Yes	Yes	Yes	Yes	Yes	Yes	Yes	Yes	Yes	Yes	Yes	Yes	Yes	Yes	Yes
DB04988	IGN311	biotech	investigational		BE0000511	P04626_ERBB2	P04626	ERBB2	Membrane	Yes	Yes	Yes	Yes	Yes	Yes	-	Yes	Yes	Yes	Yes	Yes	Yes	Yes	Yes	Yes	Yes	Yes	Yes	Yes	Yes	Yes	Yes
DB08916	Afatinib	small molecule	approved		BE0000511	P04626_ERBB2	P04626	ERBB2	Membrane	Yes	Yes	Yes	Yes	Yes	Yes	-	Yes	Yes	Yes	Yes	Yes	Yes	Yes	Yes	Yes	Yes	Yes	Yes	Yes	Yes	Yes	Yes
DB15035	Zanubrutinib	small molecule	approved	approved;investigational	BE0000511	P04626_ERBB2	P04626	ERBB2	Membrane	Yes	Yes	Yes	Yes	Yes	Yes	-	Yes	Yes	Yes	Yes	Yes	Yes	Yes	Yes	Yes	Yes	Yes	Yes	Yes	Yes	Yes	Yes
DB05773	Trastuzumab emtansine	biotech	approved	approved;investigational	BE0000511	P04626_ERBB2	P04626	ERBB2	Membrane	Yes	Yes	Yes	Yes	Yes	Yes	-	Yes	Yes	Yes	Yes	Yes	Yes	Yes	Yes	Yes	Yes	Yes	Yes	Yes	Yes	Yes	Yes
DB06366	Pertuzumab	biotech	approved		BE0000511	P04626_ERBB2	P04626	ERBB2	Membrane	Yes	Yes	Yes	Yes	Yes	Yes	-	Yes	Yes	Yes	Yes	Yes	Yes	Yes	Yes	Yes	Yes	Yes	Yes	Yes	Yes	Yes	Yes
DB01708	Prasterone	small molecule	approved	approved;investigational;nutraceutical	BE0000123	P03372_ESR1	P03372	ESR1	Nucleus	No	Yes	Yes	No	Yes	Yes	-	Yes	Yes	Yes	Yes	Yes	Yes	Yes	-	Yes	Yes	Yes	Yes	Yes	Yes	Yes	Yes
DB01593	Zinc	small molecule	approved	approved;investigational	BE0000123	P03372_ESR1	P03372	ESR1	Nucleus	No	Yes	Yes	No	Yes	Yes	-	Yes	Yes	Yes	Yes	Yes	Yes	Yes	-	Yes	Yes	Yes	Yes	Yes	Yes	Yes	Yes
DB00783	Estradiol	small molecule	approved	approved;investigational;vet_approved	BE0000123	P03372_ESR1	P03372	ESR1	Nucleus	No	Yes	Yes	No	Yes	Yes	-	Yes	Yes	Yes	Yes	Yes	Yes	Yes	-	Yes	Yes	Yes	Yes	Yes	Yes	Yes	Yes
DB00396	Progesterone	small molecule	approved	approved;vet_approved	BE0000123	P03372_ESR1	P03372	ESR1	Nucleus	No	Yes	Yes	No	Yes	Yes	-	Yes	Yes	Yes	Yes	Yes	Yes	Yes	-	Yes	Yes	Yes	Yes	Yes	Yes	Yes	Yes
DB00367	Levonorgestrel	small molecule	approved	approved;investigational	BE0000123	P03372_ESR1	P03372	ESR1	Nucleus	No	Yes	Yes	No	Yes	Yes	-	Yes	Yes	Yes	Yes	Yes	Yes	Yes	-	Yes	Yes	Yes	Yes	Yes	Yes	Yes	Yes
DB01185	Fluoxymesterone	small molecule	approved	approved;illicit	BE0000123	P03372_ESR1	P03372	ESR1	Nucleus	No	Yes	Yes	No	Yes	Yes	-	Yes	Yes	Yes	Yes	Yes	Yes	Yes	-	Yes	Yes	Yes	Yes	Yes	Yes	Yes	Yes
DB11619	Gestrinone	small molecule	approved		BE0000123	P03372_ESR1	P03372	ESR1	Nucleus	No	Yes	Yes	No	Yes	Yes	-	Yes	Yes	Yes	Yes	Yes	Yes	Yes	-	Yes	Yes	Yes	Yes	Yes	Yes	Yes	Yes
DB00255	Diethylstilbestrol	small molecule	approved	approved;investigational	BE0000123	P03372_ESR1	P03372	ESR1	Nucleus	No	Yes	Yes	No	Yes	Yes	-	Yes	Yes	Yes	Yes	Yes	Yes	Yes	-	Yes	Yes	Yes	Yes	Yes	Yes	Yes	Yes
DB00539	Toremifene	small molecule	approved	approved;investigational	BE0000123	P03372_ESR1	P03372	ESR1	Nucleus	No	Yes	Yes	No	Yes	Yes	-	Yes	Yes	Yes	Yes	Yes	Yes	Yes	-	Yes	Yes	Yes	Yes	Yes	Yes	Yes	Yes
DB00655	Estrone	small molecule	approved		BE0000123	P03372_ESR1	P03372	ESR1	Nucleus	No	Yes	Yes	No	Yes	Yes	-	Yes	Yes	Yes	Yes	Yes	Yes	Yes	-	Yes	Yes	Yes	Yes	Yes	Yes	Yes	Yes
DB00675	Tamoxifen	small molecule	approved		BE0000123	P03372_ESR1	P03372	ESR1	Nucleus	No	Yes	Yes	No	Yes	Yes	-	Yes	Yes	Yes	Yes	Yes	Yes	Yes	-	Yes	Yes	Yes	Yes	Yes	Yes	Yes	Yes
DB00882	Clomifene	small molecule	approved	approved;investigational	BE0000123	P03372_ESR1	P03372	ESR1	Nucleus	No	Yes	Yes	No	Yes	Yes	-	Yes	Yes	Yes	Yes	Yes	Yes	Yes	-	Yes	Yes	Yes	Yes	Yes	Yes	Yes	Yes
DB00890	Dienestrol	small molecule	approved	approved;investigational	BE0000123	P03372_ESR1	P03372	ESR1	Nucleus	No	Yes	Yes	No	Yes	Yes	-	Yes	Yes	Yes	Yes	Yes	Yes	Yes	-	Yes	Yes	Yes	Yes	Yes	Yes	Yes	Yes
DB00977	Ethinylestradiol	small molecule	approved		BE0000123	P03372_ESR1	P03372	ESR1	Nucleus	No	Yes	Yes	No	Yes	Yes	-	Yes	Yes	Yes	Yes	Yes	Yes	Yes	-	Yes	Yes	Yes	Yes	Yes	Yes	Yes	Yes
DB01645	Genistein	small molecule	investigational		BE0000123	P03372_ESR1	P03372	ESR1	Nucleus	No	Yes	Yes	No	Yes	Yes	-	Yes	Yes	Yes	Yes	Yes	Yes	Yes	-	Yes	Yes	Yes	Yes	Yes	Yes	Yes	Yes
DB04468	Afimoxifene	small molecule	investigational		BE0000123	P03372_ESR1	P03372	ESR1	Nucleus	No	Yes	Yes	No	Yes	Yes	-	Yes	Yes	Yes	Yes	Yes	Yes	Yes	-	Yes	Yes	Yes	Yes	Yes	Yes	Yes	Yes
DB04573	Estriol	small molecule	approved	approved;investigational;vet_approved	BE0000123	P03372_ESR1	P03372	ESR1	Nucleus	No	Yes	Yes	No	Yes	Yes	-	Yes	Yes	Yes	Yes	Yes	Yes	Yes	-	Yes	Yes	Yes	Yes	Yes	Yes	Yes	Yes
DB04824	Phenolphthalein	small molecule	withdrawn	approved;withdrawn	BE0000123	P03372_ESR1	P03372	ESR1	Nucleus	No	Yes	Yes	No	Yes	Yes	-	Yes	Yes	Yes	Yes	Yes	Yes	Yes	-	Yes	Yes	Yes	Yes	Yes	Yes	Yes	Yes
DB02709	Resveratrol	small molecule	approved	approved;experimental;investigational	BE0000123	P03372_ESR1	P03372	ESR1	Nucleus	No	Yes	Yes	No	Yes	Yes	-	Yes	Yes	Yes	Yes	Yes	Yes	Yes	-	Yes	Yes	Yes	Yes	Yes	Yes	Yes	Yes
DB01065	Melatonin	small molecule	approved	approved;nutraceutical;vet_approved	BE0000123	P03372_ESR1	P03372	ESR1	Nucleus	No	Yes	Yes	No	Yes	Yes	-	Yes	Yes	Yes	Yes	Yes	Yes	Yes	-	Yes	Yes	Yes	Yes	Yes	Yes	Yes	Yes
DB00603	Medroxyprogesterone acetate	small molecule	approved	approved;investigational	BE0000123	P03372_ESR1	P03372	ESR1	Nucleus	No	Yes	Yes	No	Yes	Yes	-	Yes	Yes	Yes	Yes	Yes	Yes	Yes	-	Yes	Yes	Yes	Yes	Yes	Yes	Yes	Yes
DB00648	Mitotane	small molecule	approved		BE0000123	P03372_ESR1	P03372	ESR1	Nucleus	No	Yes	Yes	No	Yes	Yes	-	Yes	Yes	Yes	Yes	Yes	Yes	Yes	-	Yes	Yes	Yes	Yes	Yes	Yes	Yes	Yes
DB01196	Estramustine	small molecule	approved	approved;investigational	BE0000123	P03372_ESR1	P03372	ESR1	Nucleus	No	Yes	Yes	No	Yes	Yes	-	Yes	Yes	Yes	Yes	Yes	Yes	Yes	-	Yes	Yes	Yes	Yes	Yes	Yes	Yes	Yes
DB01183	Naloxone	small molecule	approved	approved;vet_approved	BE0000123	P03372_ESR1	P03372	ESR1	Nucleus	No	Yes	Yes	No	Yes	Yes	-	Yes	Yes	Yes	Yes	Yes	Yes	Yes	-	Yes	Yes	Yes	Yes	Yes	Yes	Yes	Yes
DB00481	Raloxifene	small molecule	approved	approved;investigational	BE0000123	P03372_ESR1	P03372	ESR1	Nucleus	No	Yes	Yes	No	Yes	Yes	-	Yes	Yes	Yes	Yes	Yes	Yes	Yes	-	Yes	Yes	Yes	Yes	Yes	Yes	Yes	Yes
DB00294	Etonogestrel	small molecule	approved	approved;investigational	BE0000123	P03372_ESR1	P03372	ESR1	Nucleus	No	Yes	Yes	No	Yes	Yes	-	Yes	Yes	Yes	Yes	Yes	Yes	Yes	-	Yes	Yes	Yes	Yes	Yes	Yes	Yes	Yes
DB00304	Desogestrel	small molecule	approved		BE0000123	P03372_ESR1	P03372	ESR1	Nucleus	No	Yes	Yes	No	Yes	Yes	-	Yes	Yes	Yes	Yes	Yes	Yes	Yes	-	Yes	Yes	Yes	Yes	Yes	Yes	Yes	Yes
DB00823	Ethynodiol diacetate	small molecule	approved		BE0000123	P03372_ESR1	P03372	ESR1	Nucleus	No	Yes	Yes	No	Yes	Yes	-	Yes	Yes	Yes	Yes	Yes	Yes	Yes	-	Yes	Yes	Yes	Yes	Yes	Yes	Yes	Yes
DB00957	Norgestimate	small molecule	approved	approved;investigational	BE0000123	P03372_ESR1	P03372	ESR1	Nucleus	No	Yes	Yes	No	Yes	Yes	-	Yes	Yes	Yes	Yes	Yes	Yes	Yes	-	Yes	Yes	Yes	Yes	Yes	Yes	Yes	Yes
DB01406	Danazol	small molecule	approved		BE0000123	P03372_ESR1	P03372	ESR1	Nucleus	No	Yes	Yes	No	Yes	Yes	-	Yes	Yes	Yes	Yes	Yes	Yes	Yes	-	Yes	Yes	Yes	Yes	Yes	Yes	Yes	Yes
DB01428	Oxybenzone	small molecule	approved	approved;investigational	BE0000123	P03372_ESR1	P03372	ESR1	Nucleus	No	Yes	Yes	No	Yes	Yes	-	Yes	Yes	Yes	Yes	Yes	Yes	Yes	-	Yes	Yes	Yes	Yes	Yes	Yes	Yes	Yes
DB00624	Testosterone	small molecule	approved	approved;investigational	BE0000123	P03372_ESR1	P03372	ESR1	Nucleus	No	Yes	Yes	No	Yes	Yes	-	Yes	Yes	Yes	Yes	Yes	Yes	Yes	-	Yes	Yes	Yes	Yes	Yes	Yes	Yes	Yes
DB02901	Stanolone	small molecule	illicit	illicit;investigational	BE0000123	P03372_ESR1	P03372	ESR1	Nucleus	No	Yes	Yes	No	Yes	Yes	-	Yes	Yes	Yes	Yes	Yes	Yes	Yes	-	Yes	Yes	Yes	Yes	Yes	Yes	Yes	Yes
DB13943	Testosterone cypionate	small molecule	approved		BE0000123	P03372_ESR1	P03372	ESR1	Nucleus	No	Yes	Yes	No	Yes	Yes	-	Yes	Yes	Yes	Yes	Yes	Yes	Yes	-	Yes	Yes	Yes	Yes	Yes	Yes	Yes	Yes
DB13944	Testosterone enanthate	small molecule	approved		BE0000123	P03372_ESR1	P03372	ESR1	Nucleus	No	Yes	Yes	No	Yes	Yes	-	Yes	Yes	Yes	Yes	Yes	Yes	Yes	-	Yes	Yes	Yes	Yes	Yes	Yes	Yes	Yes
DB13946	Testosterone undecanoate	small molecule	approved	approved;investigational	BE0000123	P03372_ESR1	P03372	ESR1	Nucleus	No	Yes	Yes	No	Yes	Yes	-	Yes	Yes	Yes	Yes	Yes	Yes	Yes	-	Yes	Yes	Yes	Yes	Yes	Yes	Yes	Yes
DB00269	Chlorotrianisene	small molecule	withdrawn	investigational;withdrawn	BE0000123	P03372_ESR1	P03372	ESR1	Nucleus	No	Yes	Yes	No	Yes	Yes	-	Yes	Yes	Yes	Yes	Yes	Yes	Yes	-	Yes	Yes	Yes	Yes	Yes	Yes	Yes	Yes
DB00286	Conjugated estrogens	small molecule	approved		BE0000123	P03372_ESR1	P03372	ESR1	Nucleus	No	Yes	Yes	No	Yes	Yes	-	Yes	Yes	Yes	Yes	Yes	Yes	Yes	-	Yes	Yes	Yes	Yes	Yes	Yes	Yes	Yes
DB00841	Dobutamine	small molecule	approved		BE0000123	P03372_ESR1	P03372	ESR1	Nucleus	No	Yes	Yes	No	Yes	Yes	-	Yes	Yes	Yes	Yes	Yes	Yes	Yes	-	Yes	Yes	Yes	Yes	Yes	Yes	Yes	Yes
DB00947	Fulvestrant	small molecule	approved	approved;investigational	BE0000123	P03372_ESR1	P03372	ESR1	Nucleus	No	Yes	Yes	No	Yes	Yes	-	Yes	Yes	Yes	Yes	Yes	Yes	Yes	-	Yes	Yes	Yes	Yes	Yes	Yes	Yes	Yes
DB01108	Trilostane	small molecule	withdrawn	approved;investigational;vet_approved;withdrawn	BE0000123	P03372_ESR1	P03372	ESR1	Nucleus	No	Yes	Yes	No	Yes	Yes	-	Yes	Yes	Yes	Yes	Yes	Yes	Yes	-	Yes	Yes	Yes	Yes	Yes	Yes	Yes	Yes
DB02187	Equilin	small molecule	experimental		BE0000123	P03372_ESR1	P03372	ESR1	Nucleus	No	Yes	Yes	No	Yes	Yes	-	Yes	Yes	Yes	Yes	Yes	Yes	Yes	-	Yes	Yes	Yes	Yes	Yes	Yes	Yes	Yes
DB04574	Estrone sulfate	small molecule	approved		BE0000123	P03372_ESR1	P03372	ESR1	Nucleus	No	Yes	Yes	No	Yes	Yes	-	Yes	Yes	Yes	Yes	Yes	Yes	Yes	-	Yes	Yes	Yes	Yes	Yes	Yes	Yes	Yes
DB04575	Quinestrol	small molecule	approved		BE0000123	P03372_ESR1	P03372	ESR1	Nucleus	No	Yes	Yes	No	Yes	Yes	-	Yes	Yes	Yes	Yes	Yes	Yes	Yes	-	Yes	Yes	Yes	Yes	Yes	Yes	Yes	Yes
DB04938	Ospemifene	small molecule	approved	approved;investigational	BE0000123	P03372_ESR1	P03372	ESR1	Nucleus	No	Yes	Yes	No	Yes	Yes	-	Yes	Yes	Yes	Yes	Yes	Yes	Yes	-	Yes	Yes	Yes	Yes	Yes	Yes	Yes	Yes
DB05233	AP1081	small molecule	investigational		BE0000123	P03372_ESR1	P03372	ESR1	Nucleus	No	Yes	Yes	No	Yes	Yes	-	Yes	Yes	Yes	Yes	Yes	Yes	Yes	-	Yes	Yes	Yes	Yes	Yes	Yes	Yes	Yes
DB05662	NP-50301	small molecule	investigational		BE0000123	P03372_ESR1	P03372	ESR1	Nucleus	No	Yes	Yes	No	Yes	Yes	-	Yes	Yes	Yes	Yes	Yes	Yes	Yes	-	Yes	Yes	Yes	Yes	Yes	Yes	Yes	Yes
DB06202	Lasofoxifene	small molecule	approved	approved;investigational	BE0000123	P03372_ESR1	P03372	ESR1	Nucleus	No	Yes	Yes	No	Yes	Yes	-	Yes	Yes	Yes	Yes	Yes	Yes	Yes	-	Yes	Yes	Yes	Yes	Yes	Yes	Yes	Yes
DB06401	Bazedoxifene	small molecule	approved	approved;investigational	BE0000123	P03372_ESR1	P03372	ESR1	Nucleus	No	Yes	Yes	No	Yes	Yes	-	Yes	Yes	Yes	Yes	Yes	Yes	Yes	-	Yes	Yes	Yes	Yes	Yes	Yes	Yes	Yes
DB09535	Octocrylene	small molecule	approved	approved;investigational	BE0000123	P03372_ESR1	P03372	ESR1	Nucleus	No	Yes	Yes	No	Yes	Yes	-	Yes	Yes	Yes	Yes	Yes	Yes	Yes	-	Yes	Yes	Yes	Yes	Yes	Yes	Yes	Yes
DB11300	Thrombin	biotech	approved	approved;investigational	BE0000004	P00488_F13A1	P00488	F13A1	Cytoplasm	No	Yes	No	No	Yes	Yes	-	-	-	-	-	-	-	-	-	-	-	-	-	-	-	-	-
DB11311	Prothrombin	biotech	approved		BE0000004	P00488_F13A1	P00488	F13A1	Cytoplasm	No	Yes	No	No	Yes	Yes	-	-	-	-	-	-	-	-	-	-	-	-	-	-	-	-	-
DB11571	Human Thrombin	biotech	approved		BE0000004	P00488_F13A1	P00488	F13A1	Cytoplasm	No	Yes	No	No	Yes	Yes	-	-	-	-	-	-	-	-	-	-	-	-	-	-	-	-	-
DB11572	Thrombin alfa	biotech	approved		BE0000004	P00488_F13A1	P00488	F13A1	Cytoplasm	No	Yes	No	No	Yes	Yes	-	-	-	-	-	-	-	-	-	-	-	-	-	-	-	-	-
DB13151	Anti-inhibitor coagulant complex	biotech	approved	approved;investigational	BE0000004	P00488_F13A1	P00488	F13A1	Cytoplasm	No	Yes	No	No	Yes	Yes	-	-	-	-	-	-	-	-	-	-	-	-	-	-	-	-	-
DB01593	Zinc	small molecule	approved	approved;investigational	BE0009075	P05160_F13B	P05160	F13B	Secreted	Yes	Yes	No	No	Yes	No	-	-	-	-	-	-	-	-	-	-	-	-	-	-	-	-	-
DB11300	Thrombin	biotech	approved	approved;investigational	BE0009075	P05160_F13B	P05160	F13B	Secreted	Yes	Yes	No	No	Yes	No	-	-	-	-	-	-	-	-	-	-	-	-	-	-	-	-	-
DB11571	Human Thrombin	biotech	approved		BE0009075	P05160_F13B	P05160	F13B	Secreted	Yes	Yes	No	No	Yes	No	-	-	-	-	-	-	-	-	-	-	-	-	-	-	-	-	-
DB11572	Thrombin alfa	biotech	approved		BE0009075	P05160_F13B	P05160	F13B	Secreted	Yes	Yes	No	No	Yes	No	-	-	-	-	-	-	-	-	-	-	-	-	-	-	-	-	-
DB01593	Zinc	small molecule	approved	approved;investigational	BE0000048	P00734_F2	P00734	F2	Secreted	Yes	Yes	No	No	Yes	Yes	-	-	-	-	-	-	-	-	-	-	-	-	-	-	-	-	-
DB00055	Drotrecogin alfa	biotech	withdrawn	approved;investigational;withdrawn	BE0000048	P00734_F2	P00734	F2	Secreted	Yes	Yes	No	No	Yes	Yes	-	-	-	-	-	-	-	-	-	-	-	-	-	-	-	-	-
DB13151	Anti-inhibitor coagulant complex	biotech	approved	approved;investigational	BE0000048	P00734_F2	P00734	F2	Secreted	Yes	Yes	No	No	Yes	Yes	-	-	-	-	-	-	-	-	-	-	-	-	-	-	-	-	-
DB00001	Lepirudin	biotech	approved		BE0000048	P00734_F2	P00734	F2	Secreted	Yes	Yes	No	No	Yes	Yes	-	-	-	-	-	-	-	-	-	-	-	-	-	-	-	-	-
DB00006	Bivalirudin	small molecule	approved	approved;investigational	BE0000048	P00734_F2	P00734	F2	Secreted	Yes	Yes	No	No	Yes	Yes	-	-	-	-	-	-	-	-	-	-	-	-	-	-	-	-	-
DB00100	Coagulation Factor IX (Recombinant)	biotech	approved	approved;investigational	BE0000048	P00734_F2	P00734	F2	Secreted	Yes	Yes	No	No	Yes	Yes	-	-	-	-	-	-	-	-	-	-	-	-	-	-	-	-	-
DB00170	Menadione	small molecule	approved	approved;nutraceutical	BE0000048	P00734_F2	P00734	F2	Secreted	Yes	Yes	No	No	Yes	Yes	-	-	-	-	-	-	-	-	-	-	-	-	-	-	-	-	-
DB00278	Argatroban	small molecule	approved	approved;investigational	BE0000048	P00734_F2	P00734	F2	Secreted	Yes	Yes	No	No	Yes	Yes	-	-	-	-	-	-	-	-	-	-	-	-	-	-	-	-	-
DB04898	Ximelagatran	small molecule	withdrawn	approved;investigational;withdrawn	BE0000048	P00734_F2	P00734	F2	Secreted	Yes	Yes	No	No	Yes	Yes	-	-	-	-	-	-	-	-	-	-	-	-	-	-	-	-	-
DB06404	Human C1-esterase inhibitor	biotech	approved		BE0000048	P00734_F2	P00734	F2	Secreted	Yes	Yes	No	No	Yes	Yes	-	-	-	-	-	-	-	-	-	-	-	-	-	-	-	-	-
DB06695	Dabigatran etexilate	small molecule	approved		BE0000048	P00734_F2	P00734	F2	Secreted	Yes	Yes	No	No	Yes	Yes	-	-	-	-	-	-	-	-	-	-	-	-	-	-	-	-	-
DB09109	Turoctocog alfa	biotech	approved	approved;investigational	BE0000048	P00734_F2	P00734	F2	Secreted	Yes	Yes	No	No	Yes	Yes	-	-	-	-	-	-	-	-	-	-	-	-	-	-	-	-	-
DB14738	Turoctocog alfa pegol	biotech	approved		BE0000048	P00734_F2	P00734	F2	Secreted	Yes	Yes	No	No	Yes	Yes	-	-	-	-	-	-	-	-	-	-	-	-	-	-	-	-	-
DB00036	Coagulation factor VIIa Recombinant Human	biotech	approved		BE0001178	P13726_F3	P13726	F3	Membrane	Yes	Yes	No	No	Yes	Yes	-	-	-	-	-	-	-	-	-	-	-	-	-	-	-	-	-
DB01034	Cerulenin	small molecule	experimental		BE0000959	P49327_FASN	P49327	FASN	Cytoplasm	Yes	Yes	No	No	Yes	Yes	-	-	-	-	-	-	-	-	-	-	-	-	-	-	-	-	-
DB01083	Orlistat	small molecule	approved	approved;investigational	BE0000959	P49327_FASN	P49327	FASN	Cytoplasm	Yes	Yes	No	No	Yes	Yes	-	-	-	-	-	-	-	-	-	-	-	-	-	-	-	-	-
DB11093	Calcium Citrate	small molecule	approved	approved;investigational	BE0008694	P35556_FBN2	P35556	FBN2	Secreted	No	Yes	No	No	Yes	No	-	-	-	-	-	-	-	-	-	-	-	-	-	-	-	-	-
DB11348	Calcium Phosphate	small molecule	approved		BE0008694	P35556_FBN2	P35556	FBN2	Secreted	No	Yes	No	No	Yes	No	-	-	-	-	-	-	-	-	-	-	-	-	-	-	-	-	-
DB01592	Iron	small molecule	approved		BE0009013	P39748_FEN1	P39748	FEN1	Nucleus	Yes	Yes	No	No	Yes	No	-	Yes	Yes	Yes	Yes	Yes	Yes	Yes	Yes	Yes	Yes	Yes	Yes	Yes	-	Yes	Yes
DB01593	Zinc	small molecule	approved	approved;investigational	BE0000538	P02671_FGA	P02671	FGA	Secreted	No	Yes	No	No	Yes	Yes	-	-	-	-	-	-	-	-	-	-	-	-	-	-	-	-	-
DB11300	Thrombin	biotech	approved	approved;investigational	BE0000538	P02671_FGA	P02671	FGA	Secreted	No	Yes	No	No	Yes	Yes	-	-	-	-	-	-	-	-	-	-	-	-	-	-	-	-	-
DB11311	Prothrombin	biotech	approved		BE0000538	P02671_FGA	P02671	FGA	Secreted	No	Yes	No	No	Yes	Yes	-	-	-	-	-	-	-	-	-	-	-	-	-	-	-	-	-
DB11571	Human Thrombin	biotech	approved		BE0000538	P02671_FGA	P02671	FGA	Secreted	No	Yes	No	No	Yes	Yes	-	-	-	-	-	-	-	-	-	-	-	-	-	-	-	-	-
DB11572	Thrombin alfa	biotech	approved		BE0000538	P02671_FGA	P02671	FGA	Secreted	No	Yes	No	No	Yes	Yes	-	-	-	-	-	-	-	-	-	-	-	-	-	-	-	-	-
DB13151	Anti-inhibitor coagulant complex	biotech	approved	approved;investigational	BE0000538	P02671_FGA	P02671	FGA	Secreted	No	Yes	No	No	Yes	Yes	-	-	-	-	-	-	-	-	-	-	-	-	-	-	-	-	-
DB00009	Alteplase	biotech	approved		BE0000538	P02671_FGA	P02671	FGA	Secreted	No	Yes	No	No	Yes	Yes	-	-	-	-	-	-	-	-	-	-	-	-	-	-	-	-	-
DB00015	Reteplase	biotech	approved	approved;investigational	BE0000538	P02671_FGA	P02671	FGA	Secreted	No	Yes	No	No	Yes	Yes	-	-	-	-	-	-	-	-	-	-	-	-	-	-	-	-	-
DB00029	Anistreplase	biotech	approved		BE0000538	P02671_FGA	P02671	FGA	Secreted	No	Yes	No	No	Yes	Yes	-	-	-	-	-	-	-	-	-	-	-	-	-	-	-	-	-
DB00031	Tenecteplase	biotech	approved		BE0000538	P02671_FGA	P02671	FGA	Secreted	No	Yes	No	No	Yes	Yes	-	-	-	-	-	-	-	-	-	-	-	-	-	-	-	-	-
DB00364	Sucralfate	small molecule	approved		BE0009672	P02671_FGA	P02671	FGA	Secreted	No	Yes	No	No	Yes	Yes	-	-	-	-	-	-	-	-	-	-	-	-	-	-	-	-	-
DB04919	Alfimeprase	biotech	investigational		BE0000538	P02671_FGA	P02671	FGA	Secreted	No	Yes	No	No	Yes	Yes	-	-	-	-	-	-	-	-	-	-	-	-	-	-	-	-	-
DB05675	EP-2104R	biotech	investigational		BE0000538	P02671_FGA	P02671	FGA	Secreted	No	Yes	No	No	Yes	Yes	-	-	-	-	-	-	-	-	-	-	-	-	-	-	-	-	-
DB11300	Thrombin	biotech	approved	approved;investigational	BE0002091	P02675_FGB	P02675	FGB	Secreted	No	Yes	No	No	Yes	Yes	-	-	-	-	-	-	-	-	-	-	-	-	-	-	-	-	-
DB11311	Prothrombin	biotech	approved		BE0002091	P02675_FGB	P02675	FGB	Secreted	No	Yes	No	No	Yes	Yes	-	-	-	-	-	-	-	-	-	-	-	-	-	-	-	-	-
DB11571	Human Thrombin	biotech	approved		BE0002091	P02675_FGB	P02675	FGB	Secreted	No	Yes	No	No	Yes	Yes	-	-	-	-	-	-	-	-	-	-	-	-	-	-	-	-	-
DB11572	Thrombin alfa	biotech	approved		BE0002091	P02675_FGB	P02675	FGB	Secreted	No	Yes	No	No	Yes	Yes	-	-	-	-	-	-	-	-	-	-	-	-	-	-	-	-	-
DB13151	Anti-inhibitor coagulant complex	biotech	approved	approved;investigational	BE0002091	P02675_FGB	P02675	FGB	Secreted	No	Yes	No	No	Yes	Yes	-	-	-	-	-	-	-	-	-	-	-	-	-	-	-	-	-
DB04919	Alfimeprase	biotech	investigational		BE0002091	P02675_FGB	P02675	FGB	Secreted	No	Yes	No	No	Yes	Yes	-	-	-	-	-	-	-	-	-	-	-	-	-	-	-	-	-
DB10772	Foreskin keratinocyte (neonatal)	biotech	approved		BE0000689	P05230_FGF1	P05230	FGF1	Secreted	No	Yes	No	No	Yes	Yes	-	-	-	-	-	-	-	-	-	-	-	-	-	-	-	-	-
DB01109	Heparin	small molecule	approved	approved;investigational	BE0000689	P05230_FGF1	P05230	FGF1	Secreted	No	Yes	No	No	Yes	Yes	-	-	-	-	-	-	-	-	-	-	-	-	-	-	-	-	-
DB10770	Foreskin fibroblast (neonatal)	biotech	approved		BE0000689	P05230_FGF1	P05230	FGF1	Secreted	No	Yes	No	No	Yes	Yes	-	-	-	-	-	-	-	-	-	-	-	-	-	-	-	-	-
DB00686	Pentosan polysulfate	small molecule	approved		BE0000689	P05230_FGF1	P05230	FGF1	Secreted	No	Yes	No	No	Yes	Yes	-	-	-	-	-	-	-	-	-	-	-	-	-	-	-	-	-
DB06589	Pazopanib	small molecule	approved		BE0000689	P05230_FGF1	P05230	FGF1	Secreted	No	Yes	No	No	Yes	Yes	-	-	-	-	-	-	-	-	-	-	-	-	-	-	-	-	-
DB01025	Amlexanox	small molecule	withdrawn	approved;investigational;withdrawn	BE0000689	P05230_FGF1	P05230	FGF1	Secreted	No	Yes	No	No	Yes	Yes	-	-	-	-	-	-	-	-	-	-	-	-	-	-	-	-	-
DB01109	Heparin	small molecule	approved	approved;investigational	BE0001015	P09038_FGF2	P09038	FGF2	Secreted	No	Yes	No	No	Yes	Yes	-	-	-	-	-	-	-	-	-	-	-	-	-	-	-	-	-
DB00364	Sucralfate	small molecule	approved		BE0001015	P09038_FGF2	P09038	FGF2	Secreted	No	Yes	No	No	Yes	Yes	-	-	-	-	-	-	-	-	-	-	-	-	-	-	-	-	-
DB00686	Pentosan polysulfate	small molecule	approved		BE0001015	P09038_FGF2	P09038	FGF2	Secreted	No	Yes	No	No	Yes	Yes	-	-	-	-	-	-	-	-	-	-	-	-	-	-	-	-	-
DB00877	Sirolimus	small molecule	approved	approved;investigational	BE0001015	P09038_FGF2	P09038	FGF2	Secreted	No	Yes	No	No	Yes	Yes	-	-	-	-	-	-	-	-	-	-	-	-	-	-	-	-	-
DB11300	Thrombin	biotech	approved	approved;investigational	BE0002092	P02679_FGG	P02679	FGG	Secreted	No	Yes	No	No	Yes	No	-	-	-	-	-	-	-	-	-	-	-	-	-	-	-	-	-
DB11571	Human Thrombin	biotech	approved		BE0002092	P02679_FGG	P02679	FGG	Secreted	No	Yes	No	No	Yes	No	-	-	-	-	-	-	-	-	-	-	-	-	-	-	-	-	-
DB11572	Thrombin alfa	biotech	approved		BE0002092	P02679_FGG	P02679	FGG	Secreted	No	Yes	No	No	Yes	No	-	-	-	-	-	-	-	-	-	-	-	-	-	-	-	-	-
DB08896	Regorafenib	small molecule	approved		BE0000029	P17948_FLT1	P17948	FLT1	Membrane	Yes	Yes	Yes	Yes	Yes	Yes	-	Yes	Yes	Yes	Yes	Yes	Yes	Yes	Yes	Yes	Yes	Yes	Yes	Yes	Yes	Yes	Yes
DB10770	Foreskin fibroblast (neonatal)	biotech	approved		BE0000029	P17948_FLT1	P17948	FLT1	Membrane	Yes	Yes	Yes	Yes	Yes	Yes	-	Yes	Yes	Yes	Yes	Yes	Yes	Yes	Yes	Yes	Yes	Yes	Yes	Yes	Yes	Yes	Yes
DB00398	Sorafenib	small molecule	approved	approved;investigational	BE0000029	P17948_FLT1	P17948	FLT1	Membrane	Yes	Yes	Yes	Yes	Yes	Yes	-	Yes	Yes	Yes	Yes	Yes	Yes	Yes	Yes	Yes	Yes	Yes	Yes	Yes	Yes	Yes	Yes
DB09079	Nintedanib	small molecule	approved		BE0000029	P17948_FLT1	P17948	FLT1	Membrane	Yes	Yes	Yes	Yes	Yes	Yes	-	Yes	Yes	Yes	Yes	Yes	Yes	Yes	Yes	Yes	Yes	Yes	Yes	Yes	Yes	Yes	Yes
DB01268	Sunitinib	small molecule	approved	approved;investigational	BE0000029	P17948_FLT1	P17948	FLT1	Membrane	Yes	Yes	Yes	Yes	Yes	Yes	-	Yes	Yes	Yes	Yes	Yes	Yes	Yes	Yes	Yes	Yes	Yes	Yes	Yes	Yes	Yes	Yes
DB06589	Pazopanib	small molecule	approved		BE0000029	P17948_FLT1	P17948	FLT1	Membrane	Yes	Yes	Yes	Yes	Yes	Yes	-	Yes	Yes	Yes	Yes	Yes	Yes	Yes	Yes	Yes	Yes	Yes	Yes	Yes	Yes	Yes	Yes
DB04879	Vatalanib	small molecule	investigational		BE0000029	P17948_FLT1	P17948	FLT1	Membrane	Yes	Yes	Yes	Yes	Yes	Yes	-	Yes	Yes	Yes	Yes	Yes	Yes	Yes	Yes	Yes	Yes	Yes	Yes	Yes	Yes	Yes	Yes
DB06626	Axitinib	small molecule	approved	approved;investigational	BE0000029	P17948_FLT1	P17948	FLT1	Membrane	Yes	Yes	Yes	Yes	Yes	Yes	-	Yes	Yes	Yes	Yes	Yes	Yes	Yes	Yes	Yes	Yes	Yes	Yes	Yes	Yes	Yes	Yes
DB01593	Zinc	small molecule	approved	approved;investigational	BE0001180	P02751_FN1	P02751	FN1	Secreted	Yes	Yes	No	No	Yes	Yes	-	-	-	-	-	-	-	-	-	-	-	-	-	-	-	-	-
DB08888	Ocriplasmin	biotech	approved		BE0001180	P02751_FN1	P02751	FN1	Secreted	Yes	Yes	No	No	Yes	Yes	-	-	-	-	-	-	-	-	-	-	-	-	-	-	-	-	-
DB00142	Glutamic acid	small molecule	approved	approved;nutraceutical	BE0000568	Q04609_FOLH1	Q04609	FOLH1	Membrane	No	Yes	No	No	Yes	Yes	-	-	-	-	-	-	-	-	-	-	-	-	-	-	-	-	-
DB00089	Capromab pendetide	biotech	approved		BE0000568	Q04609_FOLH1	Q04609	FOLH1	Membrane	No	Yes	No	No	Yes	Yes	-	-	-	-	-	-	-	-	-	-	-	-	-	-	-	-	-
DB08835	Spaglumic Acid	small molecule	experimental		BE0000568	Q04609_FOLH1	Q04609	FOLH1	Membrane	No	Yes	No	No	Yes	Yes	-	-	-	-	-	-	-	-	-	-	-	-	-	-	-	-	-
DB01592	Iron	small molecule	approved		BE0000399	P02794_FTH1	P02794	FTH1	Unknown	No	Yes	No	No	Yes	Yes	-	-	-	-	-	-	-	-	-	-	-	-	-	-	-	-	-
DB00893	Iron Dextran	small molecule	approved	approved;vet_approved	BE0000399	P02794_FTH1	P02794	FTH1	Unknown	No	Yes	No	No	Yes	Yes	-	-	-	-	-	-	-	-	-	-	-	-	-	-	-	-	-
DB13995	Ferric pyrophosphate citrate	small molecule	approved	approved;investigational	BE0000399	P02794_FTH1	P02794	FTH1	Unknown	No	Yes	No	No	Yes	Yes	-	-	-	-	-	-	-	-	-	-	-	-	-	-	-	-	-
DB00893	Iron Dextran	small molecule	approved	approved;vet_approved	BE0000085	P02792_FTL	P02792	FTL	Unknown	No	Yes	No	No	Yes	Yes	-	-	-	-	-	-	-	-	-	-	-	-	-	-	-	-	-
DB09147	Ferric pyrophosphate	small molecule	experimental		BE0000085	P02792_FTL	P02792	FTL	Unknown	No	Yes	No	No	Yes	Yes	-	-	-	-	-	-	-	-	-	-	-	-	-	-	-	-	-
DB13995	Ferric pyrophosphate citrate	small molecule	approved	approved;investigational	BE0000085	P02792_FTL	P02792	FTL	Unknown	No	Yes	No	No	Yes	Yes	-	-	-	-	-	-	-	-	-	-	-	-	-	-	-	-	-
DB00142	Glutamic acid	small molecule	approved	approved;nutraceutical	BE0000606	P48507_GCLM	P48507	GCLM	Unknown	No	Yes	No	No	Yes	No	-	-	-	-	-	-	-	-	-	-	-	-	-	-	-	-	-
DB00151	Cysteine	small molecule	approved	approved;nutraceutical	BE0000606	P48507_GCLM	P48507	GCLM	Unknown	No	Yes	No	No	Yes	No	-	-	-	-	-	-	-	-	-	-	-	-	-	-	-	-	-
DB01136	Carvedilol	small molecule	approved	approved;investigational	BE0001095	P17302_GJA1	P17302	GJA1	Membrane	Yes	Yes	No	No	Yes	No	-	-	-	-	-	-	-	-	-	-	-	-	-	-	-	-	-
DB00143	Glutathione	small molecule	approved	approved;investigational;nutraceutical	BE0000962	Q04760_GLO1	Q04760	GLO1	Unknown	No	Yes	No	No	Yes	No	-	-	-	-	-	-	-	-	-	-	-	-	-	-	-	-	-
DB00328	Indomethacin	small molecule	approved	approved;investigational	BE0000962	Q04760_GLO1	Q04760	GLO1	Unknown	No	Yes	No	No	Yes	No	-	-	-	-	-	-	-	-	-	-	-	-	-	-	-	-	-
DB00142	Glutamic acid	small molecule	approved	approved;nutraceutical	BE0000529	P17174_GOT1	P17174	GOT1	Cytoplasm	No	Yes	No	No	Yes	No	-	-	-	-	-	-	-	-	-	-	-	-	-	-	-	-	-
DB00114	Pyridoxal phosphate	small molecule	approved	approved;investigational;nutraceutical	BE0000529	P17174_GOT1	P17174	GOT1	Cytoplasm	No	Yes	No	No	Yes	No	-	-	-	-	-	-	-	-	-	-	-	-	-	-	-	-	-
DB00128	Aspartic acid	small molecule	approved	approved;nutraceutical	BE0000529	P17174_GOT1	P17174	GOT1	Cytoplasm	No	Yes	No	No	Yes	No	-	-	-	-	-	-	-	-	-	-	-	-	-	-	-	-	-
DB00151	Cysteine	small molecule	approved	approved;nutraceutical	BE0000529	P17174_GOT1	P17174	GOT1	Cytoplasm	No	Yes	No	No	Yes	No	-	-	-	-	-	-	-	-	-	-	-	-	-	-	-	-	-
DB00142	Glutamic acid	small molecule	approved	approved;nutraceutical	BE0000383	P00505_GOT2	P00505	GOT2	Others	No	Yes	No	No	Yes	No	-	-	-	-	-	-	-	-	-	-	-	-	-	-	-	-	-
DB00114	Pyridoxal phosphate	small molecule	approved	approved;investigational;nutraceutical	BE0000383	P00505_GOT2	P00505	GOT2	Others	No	Yes	No	No	Yes	No	-	-	-	-	-	-	-	-	-	-	-	-	-	-	-	-	-
DB00128	Aspartic acid	small molecule	approved	approved;nutraceutical	BE0000383	P00505_GOT2	P00505	GOT2	Others	No	Yes	No	No	Yes	No	-	-	-	-	-	-	-	-	-	-	-	-	-	-	-	-	-
DB03766	Propanoic acid	small molecule	approved	approved;vet_approved	BE0002652	Q9NQX3_GPHN	Q9NQX3	GPHN	Others	Yes	Yes	No	No	Yes	No	Yes	-	-	-	-	-	-	-	-	-	-	-	-	-	-	-	-
DB00143	Glutathione	small molecule	approved	approved;investigational;nutraceutical	BE0000817	P18283_GPX2	P18283	GPX2	Cytoplasm	No	Yes	No	No	Yes	No	-	-	-	-	-	-	-	-	-	-	-	-	-	-	-	-	-
DB00061	Pegademase	biotech	approved		BE0000917	P62993_GRB2	P62993	GRB2	Nucleus	Yes	Yes	No	No	Yes	No	Yes	-	-	-	-	-	-	-	-	-	-	-	-	-	-	-	-
DB01593	Zinc	small molecule	approved	approved;investigational	BE0004161	P06396_GSN	P06396	GSN	Cytoplasm	No	Yes	No	No	Yes	No	-	-	-	-	-	-	-	-	-	-	-	-	-	-	-	-	-
DB00157	NADH	small molecule	approved	approved;nutraceutical	BE0000648	P00390_GSR	P00390	GSR	Others	No	Yes	No	No	Yes	Yes	-	-	-	-	-	-	-	-	-	-	-	-	-	-	-	-	-
DB00143	Glutathione	small molecule	approved	approved;investigational;nutraceutical	BE0000648	P00390_GSR	P00390	GSR	Others	No	Yes	No	No	Yes	Yes	-	-	-	-	-	-	-	-	-	-	-	-	-	-	-	-	-
DB09061	Cannabidiol	small molecule	approved	approved;investigational	BE0000648	P00390_GSR	P00390	GSR	Others	No	Yes	No	No	Yes	Yes	-	-	-	-	-	-	-	-	-	-	-	-	-	-	-	-	-
DB03147	Flavin adenine dinucleotide	small molecule	approved		BE0000648	P00390_GSR	P00390	GSR	Others	No	Yes	No	No	Yes	Yes	-	-	-	-	-	-	-	-	-	-	-	-	-	-	-	-	-
DB00262	Carmustine	small molecule	approved	approved;investigational	BE0000648	P00390_GSR	P00390	GSR	Others	No	Yes	No	No	Yes	Yes	-	-	-	-	-	-	-	-	-	-	-	-	-	-	-	-	-
DB00143	Glutathione	small molecule	approved	approved;investigational;nutraceutical	BE0000807	P09488_GSTM1	P09488	GSTM1	Cytoplasm	No	Yes	No	No	Yes	No	-	-	-	-	-	-	-	-	-	-	-	-	-	-	-	-	-
DB00143	Glutathione	small molecule	approved	approved;investigational;nutraceutical	BE0000810	P21266_GSTM3	P21266	GSTM3	Cytoplasm	No	Yes	No	No	Yes	No	-	-	-	-	-	-	-	-	-	-	-	-	-	-	-	-	-
DB00143	Glutathione	small molecule	approved	approved;investigational;nutraceutical	BE0000814	P09211_GSTP1	P09211	GSTP1	Cytoplasm	No	Yes	No	No	Yes	No	Yes	-	-	-	-	-	-	-	-	-	-	-	-	-	-	-	-
DB00197	Troglitazone	small molecule	withdrawn	approved;investigational;withdrawn	BE0000814	P09211_GSTP1	P09211	GSTP1	Cytoplasm	No	Yes	No	No	Yes	No	Yes	-	-	-	-	-	-	-	-	-	-	-	-	-	-	-	-
DB00903	Etacrynic acid	small molecule	approved	approved;investigational	BE0000814	P09211_GSTP1	P09211	GSTP1	Cytoplasm	No	Yes	No	No	Yes	No	Yes	-	-	-	-	-	-	-	-	-	-	-	-	-	-	-	-
DB00363	Clozapine	small molecule	approved		BE0000814	P09211_GSTP1	P09211	GSTP1	Cytoplasm	No	Yes	No	No	Yes	No	Yes	-	-	-	-	-	-	-	-	-	-	-	-	-	-	-	-
DB01242	Clomipramine	small molecule	approved	approved;investigational;vet_approved	BE0000814	P09211_GSTP1	P09211	GSTP1	Cytoplasm	No	Yes	No	No	Yes	No	Yes	-	-	-	-	-	-	-	-	-	-	-	-	-	-	-	-
DB03619	Deoxycholic acid	small molecule	approved		BE0000814	P09211_GSTP1	P09211	GSTP1	Cytoplasm	No	Yes	No	No	Yes	No	Yes	-	-	-	-	-	-	-	-	-	-	-	-	-	-	-	-
DB04339	Carbocisteine	small molecule	approved	approved;investigational	BE0000814	P09211_GSTP1	P09211	GSTP1	Cytoplasm	No	Yes	No	No	Yes	No	Yes	-	-	-	-	-	-	-	-	-	-	-	-	-	-	-	-
DB04972	Canfosfamide	small molecule	investigational		BE0000814	P09211_GSTP1	P09211	GSTP1	Cytoplasm	No	Yes	No	No	Yes	No	Yes	-	-	-	-	-	-	-	-	-	-	-	-	-	-	-	-
DB02546	Vorinostat	small molecule	approved	approved;investigational	BE0002366	Q92769_HDAC2	Q92769	HDAC2	Nucleus	No	Yes	No	No	Yes	Yes	-	Yes	Yes	Yes	Yes	Yes	Yes	Yes	Yes	Yes	Yes	Yes	Yes	Yes	Yes	Yes	-
DB05223	Pracinostat	small molecule	investigational		BE0002366	Q92769_HDAC2	Q92769	HDAC2	Nucleus	No	Yes	No	No	Yes	Yes	-	Yes	Yes	Yes	Yes	Yes	Yes	Yes	Yes	Yes	Yes	Yes	Yes	Yes	Yes	Yes	-
DB00277	Theophylline	small molecule	approved		BE0002366	Q92769_HDAC2	Q92769	HDAC2	Nucleus	No	Yes	No	No	Yes	Yes	-	Yes	Yes	Yes	Yes	Yes	Yes	Yes	Yes	Yes	Yes	Yes	Yes	Yes	Yes	Yes	-
DB09091	Tixocortol	small molecule	withdrawn	approved;withdrawn	BE0002366	Q92769_HDAC2	Q92769	HDAC2	Nucleus	No	Yes	No	No	Yes	Yes	-	Yes	Yes	Yes	Yes	Yes	Yes	Yes	Yes	Yes	Yes	Yes	Yes	Yes	Yes	Yes	-
DB00227	Lovastatin	small molecule	approved	approved;investigational	BE0002366	Q92769_HDAC2	Q92769	HDAC2	Nucleus	No	Yes	No	No	Yes	Yes	-	Yes	Yes	Yes	Yes	Yes	Yes	Yes	Yes	Yes	Yes	Yes	Yes	Yes	Yes	Yes	-
DB00641	Simvastatin	small molecule	approved		BE0002366	Q92769_HDAC2	Q92769	HDAC2	Nucleus	No	Yes	No	No	Yes	Yes	-	Yes	Yes	Yes	Yes	Yes	Yes	Yes	Yes	Yes	Yes	Yes	Yes	Yes	Yes	Yes	-
DB01076	Atorvastatin	small molecule	approved		BE0002366	Q92769_HDAC2	Q92769	HDAC2	Nucleus	No	Yes	No	No	Yes	Yes	-	Yes	Yes	Yes	Yes	Yes	Yes	Yes	Yes	Yes	Yes	Yes	Yes	Yes	Yes	Yes	-
DB00313	Valproic acid	small molecule	approved	approved;investigational	BE0002366	Q92769_HDAC2	Q92769	HDAC2	Nucleus	No	Yes	No	No	Yes	Yes	-	Yes	Yes	Yes	Yes	Yes	Yes	Yes	Yes	Yes	Yes	Yes	Yes	Yes	Yes	Yes	-
DB00175	Pravastatin	small molecule	approved		BE0002366	Q92769_HDAC2	Q92769	HDAC2	Nucleus	No	Yes	No	No	Yes	Yes	-	Yes	Yes	Yes	Yes	Yes	Yes	Yes	Yes	Yes	Yes	Yes	Yes	Yes	Yes	Yes	-
DB01095	Fluvastatin	small molecule	approved		BE0002366	Q92769_HDAC2	Q92769	HDAC2	Nucleus	No	Yes	No	No	Yes	Yes	-	Yes	Yes	Yes	Yes	Yes	Yes	Yes	Yes	Yes	Yes	Yes	Yes	Yes	Yes	Yes	-
DB01223	Aminophylline	small molecule	approved		BE0002366	Q92769_HDAC2	Q92769	HDAC2	Nucleus	No	Yes	No	No	Yes	Yes	-	Yes	Yes	Yes	Yes	Yes	Yes	Yes	Yes	Yes	Yes	Yes	Yes	Yes	Yes	Yes	-
DB01303	Oxtriphylline	small molecule	approved		BE0002366	Q92769_HDAC2	Q92769	HDAC2	Nucleus	No	Yes	No	No	Yes	Yes	-	Yes	Yes	Yes	Yes	Yes	Yes	Yes	Yes	Yes	Yes	Yes	Yes	Yes	Yes	Yes	-
DB06266	Lonidamine	small molecule	investigational		BE0001108	P19367_HK1	P19367	HK1	Membrane	No	Yes	No	No	Yes	No	Yes	-	-	-	-	-	-	-	-	-	-	-	-	-	-	-	-
DB00157	NADH	small molecule	approved	approved;nutraceutical	BE0000735	P09601_HMOX1	P09601	HMOX1	Others	Yes	Yes	No	No	Yes	No	Yes	-	-	-	-	-	-	-	-	-	-	-	-	-	-	-	-
DB04912	Stannsoporfin	small molecule	investigational		BE0000735	P09601_HMOX1	P09601	HMOX1	Others	Yes	Yes	No	No	Yes	No	Yes	-	-	-	-	-	-	-	-	-	-	-	-	-	-	-	-
DB00157	NADH	small molecule	approved	approved;nutraceutical	BE0000552	P15428_HPGD	P15428	HPGD	Cytoplasm	Yes	Yes	No	No	Yes	No	Yes	-	-	-	-	-	-	-	-	-	-	-	-	-	-	-	-
DB06258	Bimoclomol	small molecule	investigational		BE0003514	Q00613_HSF1	Q00613	HSF1	Cytoplasm	No	Yes	No	No	Yes	No	-	-	-	-	-	-	-	-	-	-	-	-	-	-	-	-	-
DB00716	Nedocromil	small molecule	approved	approved;investigational	BE0001120	P07900_HSP90AA1	P07900	HSP90AA1	Cytoplasm	Yes	Yes	No	No	Yes	No	Yes	-	-	-	-	-	-	-	-	-	-	-	-	-	-	-	-
DB12442	Alvespimycin	small molecule	investigational		BE0001120	P07900_HSP90AA1	P07900	HSP90AA1	Cytoplasm	Yes	Yes	No	No	Yes	No	Yes	-	-	-	-	-	-	-	-	-	-	-	-	-	-	-	-
DB01254	Dasatinib	small molecule	approved	approved;investigational	BE0003775	P11142_HSPA8	P11142	HSPA8	Cytoplasm	No	Yes	No	No	Yes	No	-	-	-	-	-	-	-	-	-	-	-	-	-	-	-	-	-
DB08818	Hyaluronic acid	small molecule	approved	approved;vet_approved	BE0001085	P05362_ICAM1	P05362	ICAM1	Membrane	Yes	Yes	Yes	No	Yes	Yes	-	-	-	-	-	-	-	-	-	-	-	-	-	-	-	-	-
DB00108	Natalizumab	biotech	approved	approved;investigational	BE0001085	P05362_ICAM1	P05362	ICAM1	Membrane	Yes	Yes	Yes	No	Yes	Yes	-	-	-	-	-	-	-	-	-	-	-	-	-	-	-	-	-
DB09061	Cannabidiol	small molecule	approved	approved;investigational	BE0000693	P14902_IDO1	P14902	IDO1	Cytoplasm	No	Yes	No	No	Yes	No	Yes	-	-	-	-	-	-	-	-	-	-	-	-	-	-	-	-
DB00435	Nitric Oxide	small molecule	approved		BE0000693	P14902_IDO1	P14902	IDO1	Cytoplasm	No	Yes	No	No	Yes	No	Yes	-	-	-	-	-	-	-	-	-	-	-	-	-	-	-	-
DB01277	Mecasermin	biotech	approved	approved;investigational	BE0003623	P11717_IGF2R	P11717	IGF2R	Membrane	Yes	Yes	Yes	No	Yes	No	Yes	-	-	-	-	-	-	-	-	-	-	-	-	-	-	-	-
DB14751	Mecasermin rinfabate	biotech	approved		BE0003623	P11717_IGF2R	P11717	IGF2R	Membrane	Yes	Yes	Yes	No	Yes	No	Yes	-	-	-	-	-	-	-	-	-	-	-	-	-	-	-	-
DB13173	Cerliponase alfa	biotech	approved	approved;investigational	BE0003623	P11717_IGF2R	P11717	IGF2R	Membrane	Yes	Yes	Yes	No	Yes	No	Yes	-	-	-	-	-	-	-	-	-	-	-	-	-	-	-	-
DB01277	Mecasermin	biotech	approved	approved;investigational	BE0000970	P17936_IGFBP3	P17936	IGFBP3	Secreted	Yes	Yes	No	No	Yes	No	-	-	-	-	-	-	-	-	-	-	-	-	-	-	-	-	-
DB00523	Alitretinoin	small molecule	approved	approved;investigational	BE0000970	P17936_IGFBP3	P17936	IGFBP3	Secreted	Yes	Yes	No	No	Yes	No	-	-	-	-	-	-	-	-	-	-	-	-	-	-	-	-	-
DB00244	Mesalazine	small molecule	approved		BE0001154	O14920_IKBKB	O14920	IKBKB	Cytoplasm	Yes	Yes	No	Yes	Yes	Yes	-	-	-	-	-	-	-	-	-	-	-	-	-	-	-	-	-
DB00795	Sulfasalazine	small molecule	approved		BE0001154	O14920_IKBKB	O14920	IKBKB	Cytoplasm	Yes	Yes	No	Yes	Yes	Yes	-	-	-	-	-	-	-	-	-	-	-	-	-	-	-	-	-
DB00945	Acetylsalicylic acid	small molecule	approved	approved;vet_approved	BE0001154	O14920_IKBKB	O14920	IKBKB	Cytoplasm	Yes	Yes	No	Yes	Yes	Yes	-	-	-	-	-	-	-	-	-	-	-	-	-	-	-	-	-
DB00995	Auranofin	small molecule	approved	approved;investigational	BE0001154	O14920_IKBKB	O14920	IKBKB	Cytoplasm	Yes	Yes	No	Yes	Yes	Yes	-	-	-	-	-	-	-	-	-	-	-	-	-	-	-	-	-
DB01169	Arsenic trioxide	small molecule	approved	approved;investigational	BE0001154	O14920_IKBKB	O14920	IKBKB	Cytoplasm	Yes	Yes	No	Yes	Yes	Yes	-	-	-	-	-	-	-	-	-	-	-	-	-	-	-	-	-
DB06151	Acetylcysteine	small molecule	approved	approved;investigational	BE0001154	O14920_IKBKB	O14920	IKBKB	Cytoplasm	Yes	Yes	No	Yes	Yes	Yes	-	-	-	-	-	-	-	-	-	-	-	-	-	-	-	-	-
DB06372	Rilonacept	biotech	approved	approved;investigational	BE0004735	P18510_IL1RN	P18510	IL1RN	Secreted	Yes	Yes	No	No	Yes	No	-	-	-	-	-	-	-	-	-	-	-	-	-	-	-	-	-
DB01593	Zinc	small molecule	approved	approved;investigational	BE0003491	P01308_INS	P01308	INS	Secreted	No	Yes	No	No	Yes	No	-	-	-	-	-	-	-	-	-	-	-	-	-	-	-	-	-
DB00054	Abciximab	biotech	approved		BE0000439	P08514_ITGA2B	P08514	ITGA2B	Membrane	Yes	Yes	Yes	No	Yes	Yes	-	-	-	-	-	-	-	-	-	-	-	-	-	-	-	-	-
DB00775	Tirofiban	small molecule	approved		BE0000439	P08514_ITGA2B	P08514	ITGA2B	Membrane	Yes	Yes	Yes	No	Yes	Yes	-	-	-	-	-	-	-	-	-	-	-	-	-	-	-	-	-
DB04863	Lefradafiban	small molecule	investigational		BE0000439	P08514_ITGA2B	P08514	ITGA2B	Membrane	Yes	Yes	Yes	No	Yes	Yes	-	-	-	-	-	-	-	-	-	-	-	-	-	-	-	-	-
DB02709	Resveratrol	small molecule	approved	approved;experimental;investigational	BE0008988	P08648_ITGA5	P08648	ITGA5	Membrane	Yes	Yes	Yes	No	Yes	No	-	-	-	-	-	-	-	-	-	-	-	-	-	-	-	-	-
DB00098	Antithymocyte immunoglobulin (rabbit)	biotech	approved		BE0003576	P06756_ITGAV	P06756	ITGAV	Membrane	Yes	Yes	Yes	No	Yes	Yes	-	-	-	-	-	-	-	-	-	-	-	-	-	-	-	-	-
DB00451	Levothyroxine	small molecule	approved		BE0003576	P06756_ITGAV	P06756	ITGAV	Membrane	Yes	Yes	Yes	No	Yes	Yes	-	-	-	-	-	-	-	-	-	-	-	-	-	-	-	-	-
DB00098	Antithymocyte immunoglobulin (rabbit)	biotech	approved		BE0003575	P05556_ITGB1	P05556	ITGB1	Membrane	No	Yes	Yes	No	Yes	Yes	-	-	-	-	-	-	-	-	-	-	-	-	-	-	-	-	-
DB00054	Abciximab	biotech	approved		BE0001155	P05106_ITGB3	P05106	ITGB3	Membrane	No	Yes	Yes	No	Yes	Yes	-	-	-	-	-	-	-	-	-	-	-	-	-	-	-	-	-
DB00098	Antithymocyte immunoglobulin (rabbit)	biotech	approved		BE0001155	P05106_ITGB3	P05106	ITGB3	Membrane	No	Yes	Yes	No	Yes	Yes	-	-	-	-	-	-	-	-	-	-	-	-	-	-	-	-	-
DB02709	Resveratrol	small molecule	approved	approved;experimental;investigational	BE0001155	P05106_ITGB3	P05106	ITGB3	Membrane	No	Yes	Yes	No	Yes	Yes	-	-	-	-	-	-	-	-	-	-	-	-	-	-	-	-	-
DB00063	Eptifibatide	biotech	approved	approved;investigational	BE0001155	P05106_ITGB3	P05106	ITGB3	Membrane	No	Yes	Yes	No	Yes	Yes	-	-	-	-	-	-	-	-	-	-	-	-	-	-	-	-	-
DB00451	Levothyroxine	small molecule	approved		BE0001155	P05106_ITGB3	P05106	ITGB3	Membrane	No	Yes	Yes	No	Yes	Yes	-	-	-	-	-	-	-	-	-	-	-	-	-	-	-	-	-
DB00775	Tirofiban	small molecule	approved		BE0001155	P05106_ITGB3	P05106	ITGB3	Membrane	No	Yes	Yes	No	Yes	Yes	-	-	-	-	-	-	-	-	-	-	-	-	-	-	-	-	-
DB04863	Lefradafiban	small molecule	investigational		BE0001155	P05106_ITGB3	P05106	ITGB3	Membrane	No	Yes	Yes	No	Yes	Yes	-	-	-	-	-	-	-	-	-	-	-	-	-	-	-	-	-
DB01593	Zinc	small molecule	approved	approved;investigational	BE0009082	Q14624_ITIH4	Q14624	ITIH4	Secreted	Yes	Yes	No	No	Yes	No	-	-	-	-	-	-	-	-	-	-	-	-	-	-	-	-	-
DB08877	Ruxolitinib	small molecule	approved		BE0004145	P23458_JAK1	P23458	JAK1	Membrane	Yes	Yes	No	Yes	Yes	Yes	-	Yes	Yes	Yes	Yes	Yes	Yes	Yes	Yes	Yes	Yes	Yes	Yes	Yes	Yes	Yes	Yes
DB08895	Tofacitinib	small molecule	approved	approved;investigational	BE0004145	P23458_JAK1	P23458	JAK1	Membrane	Yes	Yes	No	Yes	Yes	Yes	-	Yes	Yes	Yes	Yes	Yes	Yes	Yes	Yes	Yes	Yes	Yes	Yes	Yes	Yes	Yes	Yes
DB15091	Upadacitinib	small molecule	approved	approved;investigational	BE0004145	P23458_JAK1	P23458	JAK1	Membrane	Yes	Yes	No	Yes	Yes	Yes	-	Yes	Yes	Yes	Yes	Yes	Yes	Yes	Yes	Yes	Yes	Yes	Yes	Yes	Yes	Yes	Yes
DB15035	Zanubrutinib	small molecule	approved	approved;investigational	BE0003493	P52333_JAK3	P52333	JAK3	Membrane	Yes	Yes	No	Yes	Yes	Yes	-	Yes	Yes	Yes	Yes	Yes	Yes	Yes	Yes	Yes	Yes	Yes	Yes	Yes	Yes	Yes	Yes
DB08895	Tofacitinib	small molecule	approved	approved;investigational	BE0003493	P52333_JAK3	P52333	JAK3	Membrane	Yes	Yes	No	Yes	Yes	Yes	-	Yes	Yes	Yes	Yes	Yes	Yes	Yes	Yes	Yes	Yes	Yes	Yes	Yes	Yes	Yes	Yes
DB01593	Zinc	small molecule	approved	approved;investigational	BE0009084	P14923_JUP	P14923	JUP	Others	Yes	Yes	No	No	Yes	No	-	-	-	-	-	-	-	-	-	-	-	-	-	-	-	-	-
DB08908	Dimethyl fumarate	small molecule	approved	approved;investigational	BE0004756	Q14145_KEAP1	Q14145	KEAP1	Cytoplasm	Yes	Yes	No	No	Yes	Yes	-	-	-	-	-	-	-	-	-	-	-	-	-	-	-	-	-
DB00619	Imatinib	small molecule	approved		BE0000453	P10721_KIT	P10721	KIT	Membrane	No	Yes	Yes	Yes	Yes	Yes	-	Yes	Yes	Yes	Yes	Yes	Yes	Yes	Yes	Yes	Yes	Yes	Yes	Yes	Yes	Yes	Yes
DB01254	Dasatinib	small molecule	approved	approved;investigational	BE0000453	P10721_KIT	P10721	KIT	Membrane	No	Yes	Yes	Yes	Yes	Yes	-	Yes	Yes	Yes	Yes	Yes	Yes	Yes	Yes	Yes	Yes	Yes	Yes	Yes	Yes	Yes	Yes
DB04868	Nilotinib	small molecule	approved	approved;investigational	BE0000453	P10721_KIT	P10721	KIT	Membrane	No	Yes	Yes	Yes	Yes	Yes	-	Yes	Yes	Yes	Yes	Yes	Yes	Yes	Yes	Yes	Yes	Yes	Yes	Yes	Yes	Yes	Yes
DB08896	Regorafenib	small molecule	approved		BE0000453	P10721_KIT	P10721	KIT	Membrane	No	Yes	Yes	Yes	Yes	Yes	-	Yes	Yes	Yes	Yes	Yes	Yes	Yes	Yes	Yes	Yes	Yes	Yes	Yes	Yes	Yes	Yes
DB08901	Ponatinib	small molecule	approved	approved;investigational	BE0000453	P10721_KIT	P10721	KIT	Membrane	No	Yes	Yes	Yes	Yes	Yes	-	Yes	Yes	Yes	Yes	Yes	Yes	Yes	Yes	Yes	Yes	Yes	Yes	Yes	Yes	Yes	Yes
DB00398	Sorafenib	small molecule	approved	approved;investigational	BE0000453	P10721_KIT	P10721	KIT	Membrane	No	Yes	Yes	Yes	Yes	Yes	-	Yes	Yes	Yes	Yes	Yes	Yes	Yes	Yes	Yes	Yes	Yes	Yes	Yes	Yes	Yes	Yes
DB01268	Sunitinib	small molecule	approved	approved;investigational	BE0000453	P10721_KIT	P10721	KIT	Membrane	No	Yes	Yes	Yes	Yes	Yes	-	Yes	Yes	Yes	Yes	Yes	Yes	Yes	Yes	Yes	Yes	Yes	Yes	Yes	Yes	Yes	Yes
DB06589	Pazopanib	small molecule	approved		BE0000453	P10721_KIT	P10721	KIT	Membrane	No	Yes	Yes	Yes	Yes	Yes	-	Yes	Yes	Yes	Yes	Yes	Yes	Yes	Yes	Yes	Yes	Yes	Yes	Yes	Yes	Yes	Yes
DB06595	Midostaurin	small molecule	approved	approved;investigational	BE0000453	P10721_KIT	P10721	KIT	Membrane	No	Yes	Yes	Yes	Yes	Yes	-	Yes	Yes	Yes	Yes	Yes	Yes	Yes	Yes	Yes	Yes	Yes	Yes	Yes	Yes	Yes	Yes
DB12147	Erdafitinib	small molecule	approved	approved;investigational	BE0000453	P10721_KIT	P10721	KIT	Membrane	No	Yes	Yes	Yes	Yes	Yes	-	Yes	Yes	Yes	Yes	Yes	Yes	Yes	Yes	Yes	Yes	Yes	Yes	Yes	Yes	Yes	Yes
DB12978	Pexidartinib	small molecule	approved	approved;investigational	BE0000453	P10721_KIT	P10721	KIT	Membrane	No	Yes	Yes	Yes	Yes	Yes	-	Yes	Yes	Yes	Yes	Yes	Yes	Yes	Yes	Yes	Yes	Yes	Yes	Yes	Yes	Yes	Yes
DB09103	Ancestim	biotech	withdrawn	approved;investigational;withdrawn	BE0000453	P10721_KIT	P10721	KIT	Membrane	No	Yes	Yes	Yes	Yes	Yes	-	Yes	Yes	Yes	Yes	Yes	Yes	Yes	Yes	Yes	Yes	Yes	Yes	Yes	Yes	Yes	Yes
DB00834	Mifepristone	small molecule	approved	approved;investigational	BE0008983	P07288_KLK3	P07288	KLK3	Secreted	Yes	Yes	No	No	Yes	No	Yes	-	-	-	-	-	-	-	-	-	-	-	-	-	-	-	-
DB04839	Cyproterone acetate	small molecule	approved	approved;investigational	BE0008983	P07288_KLK3	P07288	KLK3	Secreted	Yes	Yes	No	No	Yes	No	Yes	-	-	-	-	-	-	-	-	-	-	-	-	-	-	-	-
DB01593	Zinc	small molecule	approved	approved;investigational	BE0009085	P02533_KRT14	P02533	KRT14	Cytoplasm	Yes	Yes	No	No	Yes	No	-	-	-	-	-	-	-	-	-	-	-	-	-	-	-	-	-
DB00031	Tenecteplase	biotech	approved		BE0002105	P05787_KRT8	P05787	KRT8	Cytoplasm	Yes	Yes	No	No	Yes	No	-	-	-	-	-	-	-	-	-	-	-	-	-	-	-	-	-
DB01254	Dasatinib	small molecule	approved	approved;investigational	BE0000842	P06239_LCK	P06239	LCK	Cytoplasm	Yes	Yes	No	Yes	Yes	Yes	-	Yes	Yes	Yes	Yes	Yes	Yes	Yes	Yes	Yes	Yes	-	Yes	Yes	-	Yes	Yes
DB08901	Ponatinib	small molecule	approved	approved;investigational	BE0000842	P06239_LCK	P06239	LCK	Cytoplasm	Yes	Yes	No	Yes	Yes	Yes	-	Yes	Yes	Yes	Yes	Yes	Yes	Yes	Yes	Yes	Yes	-	Yes	Yes	-	Yes	Yes
DB15035	Zanubrutinib	small molecule	approved	approved;investigational	BE0000842	P06239_LCK	P06239	LCK	Cytoplasm	Yes	Yes	No	Yes	Yes	Yes	-	Yes	Yes	Yes	Yes	Yes	Yes	Yes	Yes	Yes	Yes	-	Yes	Yes	-	Yes	Yes
DB09079	Nintedanib	small molecule	approved		BE0000842	P06239_LCK	P06239	LCK	Cytoplasm	Yes	Yes	No	Yes	Yes	Yes	-	Yes	Yes	Yes	Yes	Yes	Yes	Yes	Yes	Yes	Yes	-	Yes	Yes	-	Yes	Yes
DB00157	NADH	small molecule	approved	approved;nutraceutical	BE0000425	P00338_LDHA	P00338	LDHA	Cytoplasm	Yes	Yes	No	No	Yes	Yes	-	-	-	-	-	-	-	-	-	-	-	-	-	-	-	-	-
DB01197	Captopril	small molecule	approved		BE0001680	P09960_LTA4H	P09960	LTA4H	Cytoplasm	No	Yes	No	No	Yes	No	-	-	-	-	-	-	-	-	-	-	-	-	-	-	-	-	-
DB03424	Ubenimex	small molecule	investigational		BE0001680	P09960_LTA4H	P09960	LTA4H	Cytoplasm	No	Yes	No	No	Yes	No	-	-	-	-	-	-	-	-	-	-	-	-	-	-	-	-	-
DB04743	Nimesulide	small molecule	withdrawn	approved;investigational;withdrawn	BE0000994	P02788_LTF	P02788	LTF	Secreted	Yes	Yes	No	No	Yes	No	-	-	-	-	-	-	-	-	-	-	-	-	-	-	-	-	-
DB08439	Parecoxib	small molecule	approved		BE0000994	P02788_LTF	P02788	LTF	Secreted	Yes	Yes	No	No	Yes	No	-	-	-	-	-	-	-	-	-	-	-	-	-	-	-	-	-
DB01254	Dasatinib	small molecule	approved	approved;investigational	BE0004315	P07948_LYN	P07948	LYN	Membrane	Yes	Yes	No	Yes	Yes	No	Yes	-	-	-	-	-	-	-	-	-	-	-	-	-	-	-	-
DB06616	Bosutinib	small molecule	approved		BE0004315	P07948_LYN	P07948	LYN	Membrane	Yes	Yes	No	Yes	Yes	No	Yes	-	-	-	-	-	-	-	-	-	-	-	-	-	-	-	-
DB08901	Ponatinib	small molecule	approved	approved;investigational	BE0004315	P07948_LYN	P07948	LYN	Membrane	Yes	Yes	No	Yes	Yes	No	Yes	-	-	-	-	-	-	-	-	-	-	-	-	-	-	-	-
DB09079	Nintedanib	small molecule	approved		BE0004315	P07948_LYN	P07948	LYN	Membrane	Yes	Yes	No	Yes	Yes	No	Yes	-	-	-	-	-	-	-	-	-	-	-	-	-	-	-	-
DB06616	Bosutinib	small molecule	approved		BE0000870	Q02750_MAP2K1	Q02750	MAP2K1	Cytoplasm	No	Yes	No	Yes	Yes	Yes	-	-	-	-	-	-	-	-	-	-	-	-	-	-	-	-	-
DB08911	Trametinib	small molecule	approved		BE0000870	Q02750_MAP2K1	Q02750	MAP2K1	Cytoplasm	No	Yes	No	Yes	Yes	Yes	-	-	-	-	-	-	-	-	-	-	-	-	-	-	-	-	-
DB05239	Cobimetinib	small molecule	approved	approved;investigational	BE0000870	Q02750_MAP2K1	Q02750	MAP2K1	Cytoplasm	No	Yes	No	Yes	Yes	Yes	-	-	-	-	-	-	-	-	-	-	-	-	-	-	-	-	-
DB06616	Bosutinib	small molecule	approved		BE0004744	P36507_MAP2K2	P36507	MAP2K2	Cytoplasm	Yes	Yes	No	Yes	Yes	Yes	-	-	-	-	-	-	-	-	-	-	-	-	-	-	-	-	-
DB08911	Trametinib	small molecule	approved		BE0004744	P36507_MAP2K2	P36507	MAP2K2	Cytoplasm	Yes	Yes	No	Yes	Yes	Yes	-	-	-	-	-	-	-	-	-	-	-	-	-	-	-	-	-
DB11967	Binimetinib	small molecule	approved	approved;investigational	BE0004744	P36507_MAP2K2	P36507	MAP2K2	Cytoplasm	Yes	Yes	No	Yes	Yes	Yes	-	-	-	-	-	-	-	-	-	-	-	-	-	-	-	-	-
DB00945	Acetylsalicylic acid	small molecule	approved	approved;vet_approved	BE0009668	P28482_MAPK1	P28482	MAPK1	Cytoplasm	Yes	Yes	No	Yes	Yes	Yes	-	-	-	-	-	-	-	-	-	-	-	-	-	-	-	-	-
DB01169	Arsenic trioxide	small molecule	approved	approved;investigational	BE0000923	P28482_MAPK1	P28482	MAPK1	Cytoplasm	Yes	Yes	No	Yes	Yes	Yes	-	-	-	-	-	-	-	-	-	-	-	-	-	-	-	-	-
DB01064	Isoprenaline	small molecule	approved	approved;investigational	BE0000923	P28482_MAPK1	P28482	MAPK1	Cytoplasm	Yes	Yes	No	Yes	Yes	Yes	-	-	-	-	-	-	-	-	-	-	-	-	-	-	-	-	-
DB06195	Seliciclib	small molecule	investigational		BE0000923	P28482_MAPK1	P28482	MAPK1	Cytoplasm	Yes	Yes	No	Yes	Yes	Yes	-	-	-	-	-	-	-	-	-	-	-	-	-	-	-	-	-
DB01254	Dasatinib	small molecule	approved	approved;investigational	BE0001019	Q16539_MAPK14	Q16539	MAPK14	Cytoplasm	Yes	Yes	No	Yes	Yes	No	Yes	-	-	-	-	-	-	-	-	-	-	-	-	-	-	-	-
DB01169	Arsenic trioxide	small molecule	approved	approved;investigational	BE0001062	P27361_MAPK3	P27361	MAPK3	Cytoplasm	No	Yes	No	Yes	Yes	Yes	-	-	-	-	-	-	-	-	-	-	-	-	-	-	-	-	-
DB00605	Sulindac	small molecule	approved	approved;investigational	BE0001062	P27361_MAPK3	P27361	MAPK3	Cytoplasm	No	Yes	No	Yes	Yes	Yes	-	-	-	-	-	-	-	-	-	-	-	-	-	-	-	-	-
DB06195	Seliciclib	small molecule	investigational		BE0001062	P27361_MAPK3	P27361	MAPK3	Cytoplasm	No	Yes	No	Yes	Yes	Yes	-	-	-	-	-	-	-	-	-	-	-	-	-	-	-	-	-
DB00157	NADH	small molecule	approved	approved;nutraceutical	BE0000589	P40925_MDH1	P40925	MDH1	Cytoplasm	No	Yes	No	No	Yes	No	-	-	-	-	-	-	-	-	-	-	-	-	-	-	-	-	-
DB04891	Becocalcidiol	small molecule	investigational		BE0004382	Q15648_MED1	Q15648	MED1	Nucleus	No	Yes	No	No	Yes	No	-	-	-	-	-	-	-	-	-	-	-	-	-	-	-	-	-
DB12267	Brigatinib	small molecule	approved	approved;investigational	BE0000915	P08581_MET	P08581	MET	Membrane	Yes	Yes	Yes	Yes	Yes	Yes	-	Yes	Yes	Yes	Yes	Yes	Yes	Yes	Yes	Yes	Yes	Yes	Yes	Yes	Yes	Yes	Yes
DB08865	Crizotinib	small molecule	approved		BE0000915	P08581_MET	P08581	MET	Membrane	Yes	Yes	Yes	Yes	Yes	Yes	-	Yes	Yes	Yes	Yes	Yes	Yes	Yes	Yes	Yes	Yes	Yes	Yes	Yes	Yes	Yes	Yes
DB08875	Cabozantinib	small molecule	approved	approved;investigational	BE0000915	P08581_MET	P08581	MET	Membrane	Yes	Yes	Yes	Yes	Yes	Yes	-	Yes	Yes	Yes	Yes	Yes	Yes	Yes	Yes	Yes	Yes	Yes	Yes	Yes	Yes	Yes	Yes
DB01593	Zinc	small molecule	approved	approved;investigational	BE0001145	P16455_MGMT	P16455	MGMT	Nucleus	Yes	Yes	No	No	Yes	No	Yes	-	-	-	-	-	-	-	-	-	-	-	-	-	-	-	-
DB00151	Cysteine	small molecule	approved	approved;nutraceutical	BE0001145	P16455_MGMT	P16455	MGMT	Nucleus	Yes	Yes	No	No	Yes	No	Yes	-	-	-	-	-	-	-	-	-	-	-	-	-	-	-	-
DB04272	Citric acid	small molecule	approved	approved;nutraceutical;vet_approved	BE0001855	P14174_MIF	P14174	MIF	Secreted	No	Yes	No	No	Yes	No	-	-	-	-	-	-	-	-	-	-	-	-	-	-	-	-	-
DB00616	Candoxatril	small molecule	experimental		BE0000266	P08473_MME	P08473	MME	Membrane	No	Yes	No	No	Yes	Yes	-	-	-	-	-	-	-	-	-	-	-	-	-	-	-	-	-
DB00886	Omapatrilat	small molecule	investigational		BE0000266	P08473_MME	P08473	MME	Membrane	No	Yes	No	No	Yes	Yes	-	-	-	-	-	-	-	-	-	-	-	-	-	-	-	-	-
DB00786	Marimastat	small molecule	investigational		BE0000920	P03956_MMP1	P03956	MMP1	Secreted	No	Yes	No	No	Yes	Yes	-	-	-	-	-	-	-	-	-	-	-	-	-	-	-	-	-
DB00786	Marimastat	small molecule	investigational		BE0003689	P09238_MMP10	P09238	MMP10	Secreted	No	Yes	No	No	Yes	Yes	-	-	-	-	-	-	-	-	-	-	-	-	-	-	-	-	-
DB00786	Marimastat	small molecule	investigational		BE0001198	P39900_MMP12	P39900	MMP12	Secreted	No	Yes	No	No	Yes	Yes	-	-	-	-	-	-	-	-	-	-	-	-	-	-	-	-	-
DB03880	Batimastat	small molecule	experimental		BE0001198	P39900_MMP12	P39900	MMP12	Secreted	No	Yes	No	No	Yes	Yes	-	-	-	-	-	-	-	-	-	-	-	-	-	-	-	-	-
DB00786	Marimastat	small molecule	investigational		BE0003692	P50281_MMP14	P50281	MMP14	Membrane	No	Yes	No	No	Yes	Yes	-	-	-	-	-	-	-	-	-	-	-	-	-	-	-	-	-
DB04866	Halofuginone	small molecule	investigational	investigational;vet_approved	BE0000642	P08253_MMP2	P08253	MMP2	Secreted	No	Yes	No	No	Yes	Yes	-	-	-	-	-	-	-	-	-	-	-	-	-	-	-	-	-
DB00786	Marimastat	small molecule	investigational		BE0000642	P08253_MMP2	P08253	MMP2	Secreted	No	Yes	No	No	Yes	Yes	-	-	-	-	-	-	-	-	-	-	-	-	-	-	-	-	-
DB01197	Captopril	small molecule	approved		BE0000642	P08253_MMP2	P08253	MMP2	Secreted	No	Yes	No	No	Yes	Yes	-	-	-	-	-	-	-	-	-	-	-	-	-	-	-	-	-
DB00786	Marimastat	small molecule	investigational		BE0003690	P09237_MMP7	P09237	MMP7	Secreted	No	Yes	No	No	Yes	Yes	-	-	-	-	-	-	-	-	-	-	-	-	-	-	-	-	-
DB00786	Marimastat	small molecule	investigational		BE0001182	P22894_MMP8	P22894	MMP8	Cytoplasm	No	Yes	No	No	Yes	Yes	-	-	-	-	-	-	-	-	-	-	-	-	-	-	-	-	-
DB03880	Batimastat	small molecule	experimental		BE0001182	P22894_MMP8	P22894	MMP8	Cytoplasm	No	Yes	No	No	Yes	Yes	-	-	-	-	-	-	-	-	-	-	-	-	-	-	-	-	-
DB01593	Zinc	small molecule	approved	approved;investigational	BE0000058	P14780_MMP9	P14780	MMP9	Secreted	Yes	Yes	No	No	Yes	Yes	-	-	-	-	-	-	-	-	-	-	-	-	-	-	-	-	-
DB00143	Glutathione	small molecule	approved	approved;investigational;nutraceutical	BE0000058	P14780_MMP9	P14780	MMP9	Secreted	Yes	Yes	No	No	Yes	Yes	-	-	-	-	-	-	-	-	-	-	-	-	-	-	-	-	-
DB00786	Marimastat	small molecule	investigational		BE0000058	P14780_MMP9	P14780	MMP9	Secreted	Yes	Yes	No	No	Yes	Yes	-	-	-	-	-	-	-	-	-	-	-	-	-	-	-	-	-
DB01197	Captopril	small molecule	approved		BE0000058	P14780_MMP9	P14780	MMP9	Secreted	Yes	Yes	No	No	Yes	Yes	-	-	-	-	-	-	-	-	-	-	-	-	-	-	-	-	-
DB01296	Glucosamine	small molecule	approved	approved;investigational	BE0000058	P14780_MMP9	P14780	MMP9	Secreted	Yes	Yes	No	No	Yes	Yes	-	-	-	-	-	-	-	-	-	-	-	-	-	-	-	-	-
DB00244	Mesalazine	small molecule	approved		BE0001075	P05164_MPO	P05164	MPO	Others	No	Yes	No	No	Yes	No	Yes	-	-	-	-	-	-	-	-	-	-	-	-	-	-	-	-
DB00583	Levocarnitine	small molecule	approved	approved;investigational	BE0001075	P05164_MPO	P05164	MPO	Others	No	Yes	No	No	Yes	No	Yes	-	-	-	-	-	-	-	-	-	-	-	-	-	-	-	-
DB00535	Cefdinir	small molecule	approved		BE0001075	P05164_MPO	P05164	MPO	Others	No	Yes	No	No	Yes	No	Yes	-	-	-	-	-	-	-	-	-	-	-	-	-	-	-	-
DB01065	Melatonin	small molecule	approved	approved;nutraceutical;vet_approved	BE0001075	P05164_MPO	P05164	MPO	Others	No	Yes	No	No	Yes	No	Yes	-	-	-	-	-	-	-	-	-	-	-	-	-	-	-	-
DB04821	Nomifensine	small molecule	withdrawn	approved;withdrawn	BE0001075	P05164_MPO	P05164	MPO	Others	No	Yes	No	No	Yes	No	Yes	-	-	-	-	-	-	-	-	-	-	-	-	-	-	-	-
DB00877	Sirolimus	small molecule	approved	approved;investigational	BE0002386	P42345_MTOR	P42345	MTOR	Membrane	Yes	Yes	No	Yes	Yes	Yes	-	Yes	Yes	Yes	Yes	Yes	Yes	Yes	Yes	Yes	Yes	Yes	Yes	Yes	Yes	Yes	Yes
DB05210	SF1126	small molecule	investigational		BE0002386	P42345_MTOR	P42345	MTOR	Membrane	Yes	Yes	No	Yes	Yes	Yes	-	Yes	Yes	Yes	Yes	Yes	Yes	Yes	Yes	Yes	Yes	Yes	Yes	Yes	Yes	Yes	Yes
DB00337	Pimecrolimus	small molecule	approved	approved;investigational	BE0002386	P42345_MTOR	P42345	MTOR	Membrane	Yes	Yes	No	Yes	Yes	Yes	-	Yes	Yes	Yes	Yes	Yes	Yes	Yes	Yes	Yes	Yes	Yes	Yes	Yes	Yes	Yes	Yes
DB01590	Everolimus	small molecule	approved		BE0002386	P42345_MTOR	P42345	MTOR	Membrane	Yes	Yes	No	Yes	Yes	Yes	-	Yes	Yes	Yes	Yes	Yes	Yes	Yes	Yes	Yes	Yes	Yes	Yes	Yes	Yes	Yes	Yes
DB05241	XL765	small molecule	investigational		BE0002386	P42345_MTOR	P42345	MTOR	Membrane	Yes	Yes	No	Yes	Yes	Yes	-	Yes	Yes	Yes	Yes	Yes	Yes	Yes	Yes	Yes	Yes	Yes	Yes	Yes	Yes	Yes	Yes
DB06287	Temsirolimus	small molecule	approved		BE0002386	P42345_MTOR	P42345	MTOR	Membrane	Yes	Yes	No	Yes	Yes	Yes	-	Yes	Yes	Yes	Yes	Yes	Yes	Yes	Yes	Yes	Yes	Yes	Yes	Yes	Yes	Yes	Yes
DB05217	GMX1777	small molecule	investigational		BE0002413	P43490_NAMPT	P43490	NAMPT	Nucleus	No	Yes	No	No	Yes	No	Yes	Yes	Yes	Yes	Yes	Yes	Yes	Yes	Yes	Yes	Yes	Yes	Yes	Yes	-	Yes	Yes
DB01041	Thalidomide	small molecule	withdrawn	approved;investigational;withdrawn	BE0001086	P19838_NFKB1	P19838	NFKB1	Nucleus	No	Yes	No	No	Yes	Yes	-	-	-	-	-	-	-	-	-	-	-	-	-	-	-	-	-
DB01411	Pranlukast	small molecule	investigational		BE0001086	P19838_NFKB1	P19838	NFKB1	Nucleus	No	Yes	No	No	Yes	Yes	-	-	-	-	-	-	-	-	-	-	-	-	-	-	-	-	-
DB00852	Pseudoephedrine	small molecule	approved		BE0001086	P19838_NFKB1	P19838	NFKB1	Nucleus	No	Yes	No	No	Yes	Yes	-	-	-	-	-	-	-	-	-	-	-	-	-	-	-	-	-
DB05212	HE3286	small molecule	investigational		BE0001086	P19838_NFKB1	P19838	NFKB1	Nucleus	No	Yes	No	No	Yes	Yes	-	-	-	-	-	-	-	-	-	-	-	-	-	-	-	-	-
DB08814	Triflusal	small molecule	approved	approved;investigational	BE0001086	P19838_NFKB1	P19838	NFKB1	Nucleus	No	Yes	No	No	Yes	Yes	-	-	-	-	-	-	-	-	-	-	-	-	-	-	-	-	-
DB00843	Donepezil	small molecule	approved		BE0004903	Q00653_NFKB2	Q00653	NFKB2	Nucleus	Yes	Yes	No	No	Yes	No	-	-	-	-	-	-	-	-	-	-	-	-	-	-	-	-	-
DB01296	Glucosamine	small molecule	approved	approved;investigational	BE0002387	Q00653_NFKB2	Q00653	NFKB2	Nucleus	Yes	Yes	No	No	Yes	No	-	-	-	-	-	-	-	-	-	-	-	-	-	-	-	-	-
DB05212	HE3286	small molecule	investigational		BE0002387	Q00653_NFKB2	Q00653	NFKB2	Nucleus	Yes	Yes	No	No	Yes	No	-	-	-	-	-	-	-	-	-	-	-	-	-	-	-	-	-
DB13751	Glycyrrhizic acid	small molecule	approved	approved;experimental	BE0004903	Q00653_NFKB2	Q00653	NFKB2	Nucleus	Yes	Yes	No	No	Yes	No	-	-	-	-	-	-	-	-	-	-	-	-	-	-	-	-	-
DB13961	Fish oil	biotech	approved	approved;nutraceutical	BE0004903	Q00653_NFKB2	Q00653	NFKB2	Nucleus	Yes	Yes	No	No	Yes	No	-	-	-	-	-	-	-	-	-	-	-	-	-	-	-	-	-
DB00945	Acetylsalicylic acid	small molecule	approved	approved;vet_approved	BE0003469	P25963_NFKBIA	P25963	NFKBIA	Cytoplasm	Yes	Yes	No	No	Yes	No	-	-	-	-	-	-	-	-	-	-	-	-	-	-	-	-	-
DB01593	Zinc	small molecule	approved	approved;investigational	BE0003106	P15531_NME1	P15531	NME1	Cytoplasm	Yes	Yes	No	Yes	Yes	No	-	-	-	-	-	-	-	-	-	-	-	-	-	-	-	-	-
DB00155	Citrulline	small molecule	approved	approved;investigational;nutraceutical	BE0000263	P29474_NOS3	P29474	NOS3	Membrane	Yes	Yes	No	No	Yes	Yes	-	-	-	-	-	-	-	-	-	-	-	-	-	-	-	-	-
DB00125	Arginine	small molecule	investigational	investigational;nutraceutical	BE0000263	P29474_NOS3	P29474	NOS3	Membrane	Yes	Yes	No	No	Yes	Yes	-	-	-	-	-	-	-	-	-	-	-	-	-	-	-	-	-
DB00360	Sapropterin	small molecule	approved	approved;investigational	BE0000263	P29474_NOS3	P29474	NOS3	Membrane	Yes	Yes	No	No	Yes	Yes	-	-	-	-	-	-	-	-	-	-	-	-	-	-	-	-	-
DB01686	N,N-dimethylarginine	small molecule	experimental		BE0000263	P29474_NOS3	P29474	NOS3	Membrane	Yes	Yes	No	No	Yes	Yes	-	-	-	-	-	-	-	-	-	-	-	-	-	-	-	-	-
DB09237	Levamlodipine	small molecule	approved	approved;investigational	BE0000263	P29474_NOS3	P29474	NOS3	Membrane	Yes	Yes	No	No	Yes	Yes	-	-	-	-	-	-	-	-	-	-	-	-	-	-	-	-	-
DB09061	Cannabidiol	small molecule	approved	approved;investigational	BE0001184	P15559_NQO1	P15559	NQO1	Cytoplasm	No	Yes	No	No	Yes	No	Yes	-	-	-	-	-	-	-	-	-	-	-	-	-	-	-	-
DB03147	Flavin adenine dinucleotide	small molecule	approved		BE0001184	P15559_NQO1	P15559	NQO1	Cytoplasm	No	Yes	No	No	Yes	No	Yes	-	-	-	-	-	-	-	-	-	-	-	-	-	-	-	-
DB00170	Menadione	small molecule	approved	approved;nutraceutical	BE0001184	P15559_NQO1	P15559	NQO1	Cytoplasm	No	Yes	No	No	Yes	No	Yes	-	-	-	-	-	-	-	-	-	-	-	-	-	-	-	-
DB00266	Dicoumarol	small molecule	approved		BE0001184	P15559_NQO1	P15559	NQO1	Cytoplasm	No	Yes	No	No	Yes	No	Yes	-	-	-	-	-	-	-	-	-	-	-	-	-	-	-	-
DB00039	Palifermin	biotech	approved		BE0002129	O14786_NRP1	O14786	NRP1	Membrane	No	Yes	Yes	No	Yes	No	Yes	-	-	-	-	-	-	-	-	-	-	-	-	-	-	-	-
DB04895	Pegaptanib	biotech	approved	approved;investigational	BE0002129	O14786_NRP1	O14786	NRP1	Membrane	No	Yes	Yes	No	Yes	No	Yes	-	-	-	-	-	-	-	-	-	-	-	-	-	-	-	-
DB00171	ATP	small molecule	investigational	investigational;nutraceutical	BE0000261	P49902_NT5C2	P49902	NT5C2	Cytoplasm	No	Yes	No	No	Yes	No	Yes	-	-	-	-	-	-	-	-	-	-	-	-	-	-	-	-
DB00321	Amitriptyline	small molecule	approved		BE0003605	Q16620_NTRK2	Q16620	NTRK2	Membrane	No	Yes	Yes	Yes	Yes	No	Yes	Yes	Yes	Yes	Yes	Yes	Yes	Yes	Yes	Yes	Yes	Yes	Yes	Yes	Yes	Yes	Yes
DB14723	Larotrectinib	small molecule	approved	approved;investigational	BE0003605	Q16620_NTRK2	Q16620	NTRK2	Membrane	No	Yes	Yes	Yes	Yes	No	Yes	Yes	Yes	Yes	Yes	Yes	Yes	Yes	Yes	Yes	Yes	Yes	Yes	Yes	Yes	Yes	Yes
DB00975	Dipyridamole	small molecule	approved		BE0000925	P02763_ORM1	P02763	ORM1	Secreted	No	Yes	No	No	Yes	No	-	-	-	-	-	-	-	-	-	-	-	-	-	-	-	-	-
DB00281	Lidocaine	small molecule	approved	approved;vet_approved	BE0000925	P02763_ORM1	P02763	ORM1	Secreted	No	Yes	No	No	Yes	No	-	-	-	-	-	-	-	-	-	-	-	-	-	-	-	-	-
DB00276	Amsacrine	small molecule	approved	approved;investigational	BE0000925	P02763_ORM1	P02763	ORM1	Secreted	No	Yes	No	No	Yes	No	-	-	-	-	-	-	-	-	-	-	-	-	-	-	-	-	-
DB00396	Progesterone	small molecule	approved	approved;vet_approved	BE0000925	P02763_ORM1	P02763	ORM1	Secreted	No	Yes	No	No	Yes	No	-	-	-	-	-	-	-	-	-	-	-	-	-	-	-	-	-
DB00477	Chlorpromazine	small molecule	approved	approved;investigational;vet_approved	BE0004879	P02763_ORM1	P02763	ORM1	Secreted	No	Yes	No	No	Yes	No	-	-	-	-	-	-	-	-	-	-	-	-	-	-	-	-	-
DB01041	Thalidomide	small molecule	withdrawn	approved;investigational;withdrawn	BE0004879	P02763_ORM1	P02763	ORM1	Secreted	No	Yes	No	No	Yes	No	-	-	-	-	-	-	-	-	-	-	-	-	-	-	-	-	-
DB01593	Zinc	small molecule	approved	approved;investigational	BE0001717	P09874_PARP1	P09874	PARP1	Nucleus	Yes	Yes	No	No	Yes	Yes	-	Yes	Yes	Yes	Yes	Yes	Yes	Yes	Yes	Yes	Yes	Yes	Yes	Yes	Yes	Yes	Yes
DB00277	Theophylline	small molecule	approved		BE0001717	P09874_PARP1	P09874	PARP1	Nucleus	Yes	Yes	No	No	Yes	Yes	-	Yes	Yes	Yes	Yes	Yes	Yes	Yes	Yes	Yes	Yes	Yes	Yes	Yes	Yes	Yes	Yes
DB09074	Olaparib	small molecule	approved		BE0001717	P09874_PARP1	P09874	PARP1	Nucleus	Yes	Yes	No	No	Yes	Yes	-	Yes	Yes	Yes	Yes	Yes	Yes	Yes	Yes	Yes	Yes	Yes	Yes	Yes	Yes	Yes	Yes
DB11793	Niraparib	small molecule	approved	approved;investigational	BE0001717	P09874_PARP1	P09874	PARP1	Nucleus	Yes	Yes	No	No	Yes	Yes	-	Yes	Yes	Yes	Yes	Yes	Yes	Yes	Yes	Yes	Yes	Yes	Yes	Yes	Yes	Yes	Yes
DB12332	Rucaparib	small molecule	approved	approved;investigational	BE0001717	P09874_PARP1	P09874	PARP1	Nucleus	Yes	Yes	No	No	Yes	Yes	-	Yes	Yes	Yes	Yes	Yes	Yes	Yes	Yes	Yes	Yes	Yes	Yes	Yes	Yes	Yes	Yes
DB00945	Acetylsalicylic acid	small molecule	approved	approved;vet_approved	BE0009045	P12004_PCNA	P12004	PCNA	Nucleus	Yes	Yes	No	No	Yes	No	-	-	-	-	-	-	-	-	-	-	-	-	-	-	-	-	-
DB00279	Liothyronine	small molecule	approved	approved;vet_approved	BE0009045	P12004_PCNA	P12004	PCNA	Nucleus	Yes	Yes	No	No	Yes	No	-	-	-	-	-	-	-	-	-	-	-	-	-	-	-	-	-
DB00619	Imatinib	small molecule	approved		BE0000205	P09619_PDGFRB	P09619	PDGFRB	Membrane	Yes	Yes	Yes	Yes	Yes	Yes	-	Yes	Yes	Yes	Yes	Yes	Yes	Yes	Yes	Yes	Yes	Yes	Yes	Yes	-	Yes	Yes
DB01254	Dasatinib	small molecule	approved	approved;investigational	BE0000205	P09619_PDGFRB	P09619	PDGFRB	Membrane	Yes	Yes	Yes	Yes	Yes	Yes	-	Yes	Yes	Yes	Yes	Yes	Yes	Yes	Yes	Yes	Yes	Yes	Yes	Yes	-	Yes	Yes
DB08896	Regorafenib	small molecule	approved		BE0000205	P09619_PDGFRB	P09619	PDGFRB	Membrane	Yes	Yes	Yes	Yes	Yes	Yes	-	Yes	Yes	Yes	Yes	Yes	Yes	Yes	Yes	Yes	Yes	Yes	Yes	Yes	-	Yes	Yes
DB00102	Becaplermin	biotech	approved	approved;investigational	BE0000205	P09619_PDGFRB	P09619	PDGFRB	Membrane	Yes	Yes	Yes	Yes	Yes	Yes	-	Yes	Yes	Yes	Yes	Yes	Yes	Yes	Yes	Yes	Yes	Yes	Yes	Yes	-	Yes	Yes
DB10770	Foreskin fibroblast (neonatal)	biotech	approved		BE0000205	P09619_PDGFRB	P09619	PDGFRB	Membrane	Yes	Yes	Yes	Yes	Yes	Yes	-	Yes	Yes	Yes	Yes	Yes	Yes	Yes	Yes	Yes	Yes	Yes	Yes	Yes	-	Yes	Yes
DB00398	Sorafenib	small molecule	approved	approved;investigational	BE0000205	P09619_PDGFRB	P09619	PDGFRB	Membrane	Yes	Yes	Yes	Yes	Yes	Yes	-	Yes	Yes	Yes	Yes	Yes	Yes	Yes	Yes	Yes	Yes	Yes	Yes	Yes	-	Yes	Yes
DB09079	Nintedanib	small molecule	approved		BE0000205	P09619_PDGFRB	P09619	PDGFRB	Membrane	Yes	Yes	Yes	Yes	Yes	Yes	-	Yes	Yes	Yes	Yes	Yes	Yes	Yes	Yes	Yes	Yes	Yes	Yes	Yes	-	Yes	Yes
DB01268	Sunitinib	small molecule	approved	approved;investigational	BE0000205	P09619_PDGFRB	P09619	PDGFRB	Membrane	Yes	Yes	Yes	Yes	Yes	Yes	-	Yes	Yes	Yes	Yes	Yes	Yes	Yes	Yes	Yes	Yes	Yes	Yes	Yes	-	Yes	Yes
DB05014	XL999	small molecule	investigational		BE0000205	P09619_PDGFRB	P09619	PDGFRB	Membrane	Yes	Yes	Yes	Yes	Yes	Yes	-	Yes	Yes	Yes	Yes	Yes	Yes	Yes	Yes	Yes	Yes	Yes	Yes	Yes	-	Yes	Yes
DB06589	Pazopanib	small molecule	approved		BE0000205	P09619_PDGFRB	P09619	PDGFRB	Membrane	Yes	Yes	Yes	Yes	Yes	Yes	-	Yes	Yes	Yes	Yes	Yes	Yes	Yes	Yes	Yes	Yes	Yes	Yes	Yes	-	Yes	Yes
DB06595	Midostaurin	small molecule	approved	approved;investigational	BE0000205	P09619_PDGFRB	P09619	PDGFRB	Membrane	Yes	Yes	Yes	Yes	Yes	Yes	-	Yes	Yes	Yes	Yes	Yes	Yes	Yes	Yes	Yes	Yes	Yes	Yes	Yes	-	Yes	Yes
DB09283	Trapidil	small molecule	experimental		BE0000205	P09619_PDGFRB	P09619	PDGFRB	Membrane	Yes	Yes	Yes	Yes	Yes	Yes	-	Yes	Yes	Yes	Yes	Yes	Yes	Yes	Yes	Yes	Yes	Yes	Yes	Yes	-	Yes	Yes
DB12147	Erdafitinib	small molecule	approved	approved;investigational	BE0000205	P09619_PDGFRB	P09619	PDGFRB	Membrane	Yes	Yes	Yes	Yes	Yes	Yes	-	Yes	Yes	Yes	Yes	Yes	Yes	Yes	Yes	Yes	Yes	Yes	Yes	Yes	-	Yes	Yes
DB12978	Pexidartinib	small molecule	approved	approved;investigational	BE0000205	P09619_PDGFRB	P09619	PDGFRB	Membrane	Yes	Yes	Yes	Yes	Yes	Yes	-	Yes	Yes	Yes	Yes	Yes	Yes	Yes	Yes	Yes	Yes	Yes	Yes	Yes	-	Yes	Yes
DB00055	Drotrecogin alfa	biotech	withdrawn	approved;investigational;withdrawn	BE0001129	P02776_PF4	P02776	PF4	Secreted	No	Yes	No	No	Yes	No	-	-	-	-	-	-	-	-	-	-	-	-	-	-	-	-	-
DB01109	Heparin	small molecule	approved	approved;investigational	BE0001129	P02776_PF4	P02776	PF4	Secreted	No	Yes	No	No	Yes	No	-	-	-	-	-	-	-	-	-	-	-	-	-	-	-	-	-
DB00396	Progesterone	small molecule	approved	approved;vet_approved	BE0000557	P06401_PGR	P06401	PGR	Nucleus	No	Yes	Yes	No	Yes	Yes	-	-	-	-	-	-	-	-	-	-	-	-	-	-	-	-	-
DB00351	Megestrol acetate	small molecule	approved	approved;investigational;vet_approved	BE0000557	P06401_PGR	P06401	PGR	Nucleus	No	Yes	Yes	No	Yes	Yes	-	-	-	-	-	-	-	-	-	-	-	-	-	-	-	-	-
DB00367	Levonorgestrel	small molecule	approved	approved;investigational	BE0000557	P06401_PGR	P06401	PGR	Nucleus	No	Yes	Yes	No	Yes	Yes	-	-	-	-	-	-	-	-	-	-	-	-	-	-	-	-	-
DB00421	Spironolactone	small molecule	approved		BE0000557	P06401_PGR	P06401	PGR	Nucleus	No	Yes	Yes	No	Yes	Yes	-	-	-	-	-	-	-	-	-	-	-	-	-	-	-	-	-
DB00588	Fluticasone propionate	small molecule	approved		BE0000557	P06401_PGR	P06401	PGR	Nucleus	No	Yes	Yes	No	Yes	Yes	-	-	-	-	-	-	-	-	-	-	-	-	-	-	-	-	-
DB00717	Norethisterone	small molecule	approved		BE0000557	P06401_PGR	P06401	PGR	Nucleus	No	Yes	Yes	No	Yes	Yes	-	-	-	-	-	-	-	-	-	-	-	-	-	-	-	-	-
DB00764	Mometasone	small molecule	approved	approved;vet_approved	BE0000557	P06401_PGR	P06401	PGR	Nucleus	No	Yes	Yes	No	Yes	Yes	-	-	-	-	-	-	-	-	-	-	-	-	-	-	-	-	-
DB00834	Mifepristone	small molecule	approved	approved;investigational	BE0000557	P06401_PGR	P06401	PGR	Nucleus	No	Yes	Yes	No	Yes	Yes	-	-	-	-	-	-	-	-	-	-	-	-	-	-	-	-	-
DB01395	Drospirenone	small molecule	approved		BE0000557	P06401_PGR	P06401	PGR	Nucleus	No	Yes	Yes	No	Yes	Yes	-	-	-	-	-	-	-	-	-	-	-	-	-	-	-	-	-
DB08867	Ulipristal	small molecule	approved		BE0000557	P06401_PGR	P06401	PGR	Nucleus	No	Yes	Yes	No	Yes	Yes	-	-	-	-	-	-	-	-	-	-	-	-	-	-	-	-	-
DB08906	Fluticasone furoate	small molecule	approved		BE0000557	P06401_PGR	P06401	PGR	Nucleus	No	Yes	Yes	No	Yes	Yes	-	-	-	-	-	-	-	-	-	-	-	-	-	-	-	-	-
DB11619	Gestrinone	small molecule	approved		BE0000557	P06401_PGR	P06401	PGR	Nucleus	No	Yes	Yes	No	Yes	Yes	-	-	-	-	-	-	-	-	-	-	-	-	-	-	-	-	-
DB13867	Fluticasone	small molecule	approved	approved;experimental	BE0000557	P06401_PGR	P06401	PGR	Nucleus	No	Yes	Yes	No	Yes	Yes	-	-	-	-	-	-	-	-	-	-	-	-	-	-	-	-	-
DB14512	Mometasone furoate	small molecule	approved	approved;investigational;vet_approved	BE0000557	P06401_PGR	P06401	PGR	Nucleus	No	Yes	Yes	No	Yes	Yes	-	-	-	-	-	-	-	-	-	-	-	-	-	-	-	-	-
DB00603	Medroxyprogesterone acetate	small molecule	approved	approved;investigational	BE0000557	P06401_PGR	P06401	PGR	Nucleus	No	Yes	Yes	No	Yes	Yes	-	-	-	-	-	-	-	-	-	-	-	-	-	-	-	-	-
DB00648	Mitotane	small molecule	approved		BE0000557	P06401_PGR	P06401	PGR	Nucleus	No	Yes	Yes	No	Yes	Yes	-	-	-	-	-	-	-	-	-	-	-	-	-	-	-	-	-
DB00294	Etonogestrel	small molecule	approved	approved;investigational	BE0000557	P06401_PGR	P06401	PGR	Nucleus	No	Yes	Yes	No	Yes	Yes	-	-	-	-	-	-	-	-	-	-	-	-	-	-	-	-	-
DB00304	Desogestrel	small molecule	approved		BE0000557	P06401_PGR	P06401	PGR	Nucleus	No	Yes	Yes	No	Yes	Yes	-	-	-	-	-	-	-	-	-	-	-	-	-	-	-	-	-
DB00378	Dydrogesterone	small molecule	withdrawn	approved;investigational;withdrawn	BE0000557	P06401_PGR	P06401	PGR	Nucleus	No	Yes	Yes	No	Yes	Yes	-	-	-	-	-	-	-	-	-	-	-	-	-	-	-	-	-
DB00823	Ethynodiol diacetate	small molecule	approved		BE0000557	P06401_PGR	P06401	PGR	Nucleus	No	Yes	Yes	No	Yes	Yes	-	-	-	-	-	-	-	-	-	-	-	-	-	-	-	-	-
DB00957	Norgestimate	small molecule	approved	approved;investigational	BE0000557	P06401_PGR	P06401	PGR	Nucleus	No	Yes	Yes	No	Yes	Yes	-	-	-	-	-	-	-	-	-	-	-	-	-	-	-	-	-
DB01406	Danazol	small molecule	approved		BE0000557	P06401_PGR	P06401	PGR	Nucleus	No	Yes	Yes	No	Yes	Yes	-	-	-	-	-	-	-	-	-	-	-	-	-	-	-	-	-
DB01428	Oxybenzone	small molecule	approved	approved;investigational	BE0000557	P06401_PGR	P06401	PGR	Nucleus	No	Yes	Yes	No	Yes	Yes	-	-	-	-	-	-	-	-	-	-	-	-	-	-	-	-	-
DB02998	Metribolone	small molecule	experimental		BE0000557	P06401_PGR	P06401	PGR	Nucleus	No	Yes	Yes	No	Yes	Yes	-	-	-	-	-	-	-	-	-	-	-	-	-	-	-	-	-
DB05253	Telapristone acetate	small molecule	investigational		BE0000557	P06401_PGR	P06401	PGR	Nucleus	No	Yes	Yes	No	Yes	Yes	-	-	-	-	-	-	-	-	-	-	-	-	-	-	-	-	-
DB06789	Hydroxyprogesterone caproate	small molecule	approved	approved;investigational	BE0000557	P06401_PGR	P06401	PGR	Nucleus	No	Yes	Yes	No	Yes	Yes	-	-	-	-	-	-	-	-	-	-	-	-	-	-	-	-	-
DB09124	Medrogestone	small molecule	approved		BE0000557	P06401_PGR	P06401	PGR	Nucleus	No	Yes	Yes	No	Yes	Yes	-	-	-	-	-	-	-	-	-	-	-	-	-	-	-	-	-
DB00171	ATP	small molecule	investigational	investigational;nutraceutical	BE0002379	P42336_PIK3CA	P42336	PIK3CA	Unknown	No	Yes	No	Yes	Yes	Yes	-	-	-	-	-	-	-	-	-	-	-	-	-	-	-	-	-
DB05241	XL765	small molecule	investigational		BE0002379	P42336_PIK3CA	P42336	PIK3CA	Unknown	No	Yes	No	Yes	Yes	Yes	-	-	-	-	-	-	-	-	-	-	-	-	-	-	-	-	-
DB00201	Caffeine	small molecule	approved		BE0002379	P42336_PIK3CA	P42336	PIK3CA	Unknown	No	Yes	No	Yes	Yes	Yes	-	-	-	-	-	-	-	-	-	-	-	-	-	-	-	-	-
DB01064	Isoprenaline	small molecule	approved	approved;investigational	BE0000955	P27986_PIK3R1	P27986	PIK3R1	Cytoplasm	Yes	Yes	No	Yes	Yes	No	-	-	-	-	-	-	-	-	-	-	-	-	-	-	-	-	-
DB05210	SF1126	small molecule	investigational		BE0000955	P27986_PIK3R1	P27986	PIK3R1	Cytoplasm	Yes	Yes	No	Yes	Yes	No	-	-	-	-	-	-	-	-	-	-	-	-	-	-	-	-	-
DB00119	Pyruvic acid	small molecule	approved	approved;investigational;nutraceutical	BE0000088	P14618_PKM	P14618	PKM	Cytoplasm	Yes	Yes	No	Yes	Yes	No	-	-	-	-	-	-	-	-	-	-	-	-	-	-	-	-	-
DB06404	Human C1-esterase inhibitor	biotech	approved		BE0001088	P00750_PLAT	P00750	PLAT	Secreted	No	Yes	No	No	Yes	Yes	-	-	-	-	-	-	-	-	-	-	-	-	-	-	-	-	-
DB00013	Urokinase	biotech	withdrawn	approved;investigational;withdrawn	BE0001088	P00750_PLAT	P00750	PLAT	Secreted	No	Yes	No	No	Yes	Yes	-	-	-	-	-	-	-	-	-	-	-	-	-	-	-	-	-
DB00513	Aminocaproic acid	small molecule	approved	approved;investigational	BE0001088	P00750_PLAT	P00750	PLAT	Secreted	No	Yes	No	No	Yes	Yes	-	-	-	-	-	-	-	-	-	-	-	-	-	-	-	-	-
DB01088	Iloprost	small molecule	approved	approved;investigational	BE0001088	P00750_PLAT	P00750	PLAT	Secreted	No	Yes	No	No	Yes	Yes	-	-	-	-	-	-	-	-	-	-	-	-	-	-	-	-	-
DB09213	Dexibuprofen	small molecule	approved	approved;investigational	BE0001088	P00750_PLAT	P00750	PLAT	Secreted	No	Yes	No	No	Yes	Yes	-	-	-	-	-	-	-	-	-	-	-	-	-	-	-	-	-
DB00013	Urokinase	biotech	withdrawn	approved;investigational;withdrawn	BE0000895	P00749_PLAU	P00749	PLAU	Secreted	Yes	Yes	No	No	Yes	Yes	-	-	-	-	-	-	-	-	-	-	-	-	-	-	-	-	-
DB00594	Amiloride	small molecule	approved		BE0000895	P00749_PLAU	P00749	PLAU	Secreted	Yes	Yes	No	No	Yes	Yes	-	-	-	-	-	-	-	-	-	-	-	-	-	-	-	-	-
DB05254	Fibrinolysin	biotech	investigational		BE0000895	P00749_PLAU	P00749	PLAU	Secreted	Yes	Yes	No	No	Yes	Yes	-	-	-	-	-	-	-	-	-	-	-	-	-	-	-	-	-
DB00009	Alteplase	biotech	approved		BE0000717	Q03405_PLAUR	Q03405	PLAUR	Membrane	Yes	Yes	Yes	No	Yes	Yes	-	-	-	-	-	-	-	-	-	-	-	-	-	-	-	-	-
DB00013	Urokinase	biotech	withdrawn	approved;investigational;withdrawn	BE0000717	Q03405_PLAUR	Q03405	PLAUR	Membrane	Yes	Yes	Yes	No	Yes	Yes	-	-	-	-	-	-	-	-	-	-	-	-	-	-	-	-	-
DB00015	Reteplase	biotech	approved	approved;investigational	BE0000717	Q03405_PLAUR	Q03405	PLAUR	Membrane	Yes	Yes	Yes	No	Yes	Yes	-	-	-	-	-	-	-	-	-	-	-	-	-	-	-	-	-
DB00029	Anistreplase	biotech	approved		BE0000717	Q03405_PLAUR	Q03405	PLAUR	Membrane	Yes	Yes	Yes	No	Yes	Yes	-	-	-	-	-	-	-	-	-	-	-	-	-	-	-	-	-
DB00031	Tenecteplase	biotech	approved		BE0000717	Q03405_PLAUR	Q03405	PLAUR	Membrane	Yes	Yes	Yes	No	Yes	Yes	-	-	-	-	-	-	-	-	-	-	-	-	-	-	-	-	-
DB00009	Alteplase	biotech	approved		BE0000211	P00747_PLG	P00747	PLG	Secreted	No	Yes	No	No	Yes	Yes	-	-	-	-	-	-	-	-	-	-	-	-	-	-	-	-	-
DB00013	Urokinase	biotech	withdrawn	approved;investigational;withdrawn	BE0000211	P00747_PLG	P00747	PLG	Secreted	No	Yes	No	No	Yes	Yes	-	-	-	-	-	-	-	-	-	-	-	-	-	-	-	-	-
DB00015	Reteplase	biotech	approved	approved;investigational	BE0000211	P00747_PLG	P00747	PLG	Secreted	No	Yes	No	No	Yes	Yes	-	-	-	-	-	-	-	-	-	-	-	-	-	-	-	-	-
DB00029	Anistreplase	biotech	approved		BE0000211	P00747_PLG	P00747	PLG	Secreted	No	Yes	No	No	Yes	Yes	-	-	-	-	-	-	-	-	-	-	-	-	-	-	-	-	-
DB00031	Tenecteplase	biotech	approved		BE0000211	P00747_PLG	P00747	PLG	Secreted	No	Yes	No	No	Yes	Yes	-	-	-	-	-	-	-	-	-	-	-	-	-	-	-	-	-
DB00086	Streptokinase	biotech	approved	approved;investigational	BE0000211	P00747_PLG	P00747	PLG	Secreted	No	Yes	No	No	Yes	Yes	-	-	-	-	-	-	-	-	-	-	-	-	-	-	-	-	-
DB00302	Tranexamic acid	small molecule	approved		BE0000211	P00747_PLG	P00747	PLG	Secreted	No	Yes	No	No	Yes	Yes	-	-	-	-	-	-	-	-	-	-	-	-	-	-	-	-	-
DB00513	Aminocaproic acid	small molecule	approved	approved;investigational	BE0000211	P00747_PLG	P00747	PLG	Secreted	No	Yes	No	No	Yes	Yes	-	-	-	-	-	-	-	-	-	-	-	-	-	-	-	-	-
DB04925	Desmoteplase	biotech	investigational		BE0000211	P00747_PLG	P00747	PLG	Secreted	No	Yes	No	No	Yes	Yes	-	-	-	-	-	-	-	-	-	-	-	-	-	-	-	-	-
DB06692	Aprotinin	biotech	withdrawn	approved;investigational;withdrawn	BE0000211	P00747_PLG	P00747	PLG	Secreted	No	Yes	No	No	Yes	Yes	-	-	-	-	-	-	-	-	-	-	-	-	-	-	-	-	-
DB01169	Arsenic trioxide	small molecule	approved	approved;investigational	BE0005808	P29590_PML	P29590	PML	Nucleus	Yes	Yes	No	No	Yes	No	-	-	-	-	-	-	-	-	-	-	-	-	-	-	-	-	-
DB01593	Zinc	small molecule	approved	approved;investigational	BE0000930	P27169_PON1	P27169	PON1	Secreted	No	Yes	No	No	Yes	No	Yes	-	-	-	-	-	-	-	-	-	-	-	-	-	-	-	-
DB08846	Ellagic acid	small molecule	investigational		BE0003761	P17612_PRKACA	P17612	PRKACA	Cytoplasm	No	Yes	No	Yes	Yes	No	Yes	-	-	-	-	-	-	-	-	-	-	-	-	-	-	-	-
DB02527	Cyclic adenosine monophosphate	small molecule	experimental		BE0003425	P10644_PRKAR1A	P10644	PRKAR1A	Membrane	No	Yes	No	No	Yes	No	-	-	-	-	-	-	-	-	-	-	-	-	-	-	-	-	-
DB08846	Ellagic acid	small molecule	investigational		BE0001132	P17252_PRKCA	P17252	PRKCA	Cytoplasm	No	Yes	No	Yes	Yes	Yes	-	-	-	-	-	-	-	-	-	-	-	-	-	-	-	-	-
DB00163	Vitamin E	small molecule	approved	approved;nutraceutical;vet_approved	BE0001132	P17252_PRKCA	P17252	PRKCA	Cytoplasm	No	Yes	No	Yes	Yes	Yes	-	-	-	-	-	-	-	-	-	-	-	-	-	-	-	-	-
DB14001	alpha-Tocopherol succinate	small molecule	approved	approved;nutraceutical;vet_approved	BE0001132	P17252_PRKCA	P17252	PRKCA	Cytoplasm	No	Yes	No	Yes	Yes	Yes	-	-	-	-	-	-	-	-	-	-	-	-	-	-	-	-	-
DB14002	D-alpha-Tocopherol acetate	small molecule	approved	approved;nutraceutical;vet_approved	BE0001132	P17252_PRKCA	P17252	PRKCA	Cytoplasm	No	Yes	No	Yes	Yes	Yes	-	-	-	-	-	-	-	-	-	-	-	-	-	-	-	-	-
DB00675	Tamoxifen	small molecule	approved		BE0004895	P17252_PRKCA	P17252	PRKCA	Cytoplasm	No	Yes	No	Yes	Yes	Yes	-	-	-	-	-	-	-	-	-	-	-	-	-	-	-	-	-
DB06595	Midostaurin	small molecule	approved	approved;investigational	BE0001132	P17252_PRKCA	P17252	PRKCA	Cytoplasm	No	Yes	No	Yes	Yes	Yes	-	-	-	-	-	-	-	-	-	-	-	-	-	-	-	-	-
DB00144	Phosphatidyl serine	small molecule	approved	approved;investigational;nutraceutical	BE0001132	P17252_PRKCA	P17252	PRKCA	Cytoplasm	No	Yes	No	Yes	Yes	Yes	-	-	-	-	-	-	-	-	-	-	-	-	-	-	-	-	-
DB05013	Ingenol mebutate	small molecule	approved		BE0001132	P17252_PRKCA	P17252	PRKCA	Cytoplasm	No	Yes	No	Yes	Yes	Yes	-	-	-	-	-	-	-	-	-	-	-	-	-	-	-	-	-
DB08846	Ellagic acid	small molecule	investigational		BE0000872	P05771_PRKCB	P05771	PRKCB	Cytoplasm	No	Yes	No	Yes	Yes	No	Yes	-	-	-	-	-	-	-	-	-	-	-	-	-	-	-	-
DB00163	Vitamin E	small molecule	approved	approved;nutraceutical;vet_approved	BE0000872	P05771_PRKCB	P05771	PRKCB	Cytoplasm	No	Yes	No	Yes	Yes	No	Yes	-	-	-	-	-	-	-	-	-	-	-	-	-	-	-	-
DB14001	alpha-Tocopherol succinate	small molecule	approved	approved;nutraceutical;vet_approved	BE0000872	P05771_PRKCB	P05771	PRKCB	Cytoplasm	No	Yes	No	Yes	Yes	No	Yes	-	-	-	-	-	-	-	-	-	-	-	-	-	-	-	-
DB14002	D-alpha-Tocopherol acetate	small molecule	approved	approved;nutraceutical;vet_approved	BE0000872	P05771_PRKCB	P05771	PRKCB	Cytoplasm	No	Yes	No	Yes	Yes	No	Yes	-	-	-	-	-	-	-	-	-	-	-	-	-	-	-	-
DB05013	Ingenol mebutate	small molecule	approved		BE0002417	Q05655_PRKCD	Q05655	PRKCD	Cytoplasm	Yes	Yes	No	Yes	Yes	No	Yes	Yes	Yes	Yes	Yes	Yes	Yes	Yes	Yes	Yes	Yes	Yes	Yes	Yes	-	Yes	-
DB05210	SF1126	small molecule	investigational		BE0002385	P78527_PRKDC	P78527	PRKDC	Nucleus	Yes	Yes	No	Yes	Yes	No	Yes	-	-	-	-	-	-	-	-	-	-	-	-	-	-	-	-
DB00201	Caffeine	small molecule	approved		BE0002385	P78527_PRKDC	P78527	PRKDC	Nucleus	Yes	Yes	No	Yes	Yes	No	Yes	-	-	-	-	-	-	-	-	-	-	-	-	-	-	-	-
DB00170	Menadione	small molecule	approved	approved;nutraceutical	BE0000380	P04070_PROC	P04070	PROC	Secreted	No	Yes	No	No	Yes	Yes	-	-	-	-	-	-	-	-	-	-	-	-	-	-	-	-	-
DB13149	Protein S human	biotech	approved		BE0000380	P04070_PROC	P04070	PROC	Secreted	No	Yes	No	No	Yes	Yes	-	-	-	-	-	-	-	-	-	-	-	-	-	-	-	-	-
DB00464	Sodium tetradecyl sulfate	small molecule	approved	approved;investigational	BE0000380	P04070_PROC	P04070	PROC	Secreted	No	Yes	No	No	Yes	Yes	-	-	-	-	-	-	-	-	-	-	-	-	-	-	-	-	-
DB09131	Cupric Chloride	small molecule	approved	approved;investigational	BE0000380	P04070_PROC	P04070	PROC	Secreted	No	Yes	No	No	Yes	Yes	-	-	-	-	-	-	-	-	-	-	-	-	-	-	-	-	-
DB06692	Aprotinin	biotech	withdrawn	approved;investigational;withdrawn	BE0001739	P07477_PRSS1	P07477	PRSS1	Secreted	No	Yes	No	No	Yes	Yes	-	-	-	-	-	-	-	-	-	-	-	-	-	-	-	-	-
DB01665	2H-Benzimidazol-2-amine	small molecule	experimental		BE0001739	P07477_PRSS1	P07477	PRSS1	Secreted	No	Yes	No	No	Yes	Yes	-	-	-	-	-	-	-	-	-	-	-	-	-	-	-	-	-
DB00244	Mesalazine	small molecule	approved		BE0000017	P23219_PTGS1	P23219	PTGS1	Membrane	Yes	Yes	No	No	Yes	Yes	-	-	-	-	-	-	-	-	-	-	-	-	-	-	-	-	-
DB00795	Sulfasalazine	small molecule	approved		BE0000017	P23219_PTGS1	P23219	PTGS1	Membrane	Yes	Yes	No	No	Yes	Yes	-	-	-	-	-	-	-	-	-	-	-	-	-	-	-	-	-
DB00945	Acetylsalicylic acid	small molecule	approved	approved;vet_approved	BE0000017	P23219_PTGS1	P23219	PTGS1	Membrane	Yes	Yes	No	No	Yes	Yes	-	-	-	-	-	-	-	-	-	-	-	-	-	-	-	-	-
DB09061	Cannabidiol	small molecule	approved	approved;investigational	BE0000017	P23219_PTGS1	P23219	PTGS1	Membrane	Yes	Yes	No	No	Yes	Yes	-	-	-	-	-	-	-	-	-	-	-	-	-	-	-	-	-
DB00939	Meclofenamic acid	small molecule	approved	approved;vet_approved	BE0000017	P23219_PTGS1	P23219	PTGS1	Membrane	Yes	Yes	No	No	Yes	Yes	-	-	-	-	-	-	-	-	-	-	-	-	-	-	-	-	-
DB00605	Sulindac	small molecule	approved	approved;investigational	BE0000017	P23219_PTGS1	P23219	PTGS1	Membrane	Yes	Yes	No	No	Yes	Yes	-	-	-	-	-	-	-	-	-	-	-	-	-	-	-	-	-
DB00159	Icosapent	small molecule	approved	approved;nutraceutical	BE0000017	P23219_PTGS1	P23219	PTGS1	Membrane	Yes	Yes	No	No	Yes	Yes	-	-	-	-	-	-	-	-	-	-	-	-	-	-	-	-	-
DB09213	Dexibuprofen	small molecule	approved	approved;investigational	BE0000017	P23219_PTGS1	P23219	PTGS1	Membrane	Yes	Yes	No	No	Yes	Yes	-	-	-	-	-	-	-	-	-	-	-	-	-	-	-	-	-
DB02709	Resveratrol	small molecule	approved	approved;experimental;investigational	BE0000017	P23219_PTGS1	P23219	PTGS1	Membrane	Yes	Yes	No	No	Yes	Yes	-	-	-	-	-	-	-	-	-	-	-	-	-	-	-	-	-
DB01050	Ibuprofen	small molecule	approved		BE0000017	P23219_PTGS1	P23219	PTGS1	Membrane	Yes	Yes	No	No	Yes	Yes	-	-	-	-	-	-	-	-	-	-	-	-	-	-	-	-	-
DB00711	Diethylcarbamazine	small molecule	approved	approved;investigational;vet_approved	BE0000017	P23219_PTGS1	P23219	PTGS1	Membrane	Yes	Yes	No	No	Yes	Yes	-	-	-	-	-	-	-	-	-	-	-	-	-	-	-	-	-
DB01014	Balsalazide	small molecule	approved	approved;investigational	BE0000017	P23219_PTGS1	P23219	PTGS1	Membrane	Yes	Yes	No	No	Yes	Yes	-	-	-	-	-	-	-	-	-	-	-	-	-	-	-	-	-
DB00328	Indomethacin	small molecule	approved	approved;investigational	BE0000017	P23219_PTGS1	P23219	PTGS1	Membrane	Yes	Yes	No	No	Yes	Yes	-	-	-	-	-	-	-	-	-	-	-	-	-	-	-	-	-
DB00749	Etodolac	small molecule	approved	approved;investigational;vet_approved	BE0000017	P23219_PTGS1	P23219	PTGS1	Membrane	Yes	Yes	No	No	Yes	Yes	-	-	-	-	-	-	-	-	-	-	-	-	-	-	-	-	-
DB08814	Triflusal	small molecule	approved	approved;investigational	BE0000017	P23219_PTGS1	P23219	PTGS1	Membrane	Yes	Yes	No	No	Yes	Yes	-	-	-	-	-	-	-	-	-	-	-	-	-	-	-	-	-
DB00154	Dihomo-gamma-linolenic acid	small molecule	investigational	investigational;nutraceutical	BE0000017	P23219_PTGS1	P23219	PTGS1	Membrane	Yes	Yes	No	No	Yes	Yes	-	-	-	-	-	-	-	-	-	-	-	-	-	-	-	-	-
DB00316	Acetaminophen	small molecule	approved		BE0000017	P23219_PTGS1	P23219	PTGS1	Membrane	Yes	Yes	No	No	Yes	Yes	-	-	-	-	-	-	-	-	-	-	-	-	-	-	-	-	-
DB00350	Minoxidil	small molecule	approved	approved;investigational	BE0000017	P23219_PTGS1	P23219	PTGS1	Membrane	Yes	Yes	No	No	Yes	Yes	-	-	-	-	-	-	-	-	-	-	-	-	-	-	-	-	-
DB00461	Nabumetone	small molecule	approved		BE0000017	P23219_PTGS1	P23219	PTGS1	Membrane	Yes	Yes	No	No	Yes	Yes	-	-	-	-	-	-	-	-	-	-	-	-	-	-	-	-	-
DB00465	Ketorolac	small molecule	approved		BE0000017	P23219_PTGS1	P23219	PTGS1	Membrane	Yes	Yes	No	No	Yes	Yes	-	-	-	-	-	-	-	-	-	-	-	-	-	-	-	-	-
DB00469	Tenoxicam	small molecule	approved		BE0000017	P23219_PTGS1	P23219	PTGS1	Membrane	Yes	Yes	No	No	Yes	Yes	-	-	-	-	-	-	-	-	-	-	-	-	-	-	-	-	-
DB00500	Tolmetin	small molecule	approved		BE0000017	P23219_PTGS1	P23219	PTGS1	Membrane	Yes	Yes	No	No	Yes	Yes	-	-	-	-	-	-	-	-	-	-	-	-	-	-	-	-	-
DB00554	Piroxicam	small molecule	approved	approved;investigational	BE0000017	P23219_PTGS1	P23219	PTGS1	Membrane	Yes	Yes	No	No	Yes	Yes	-	-	-	-	-	-	-	-	-	-	-	-	-	-	-	-	-
DB00573	Fenoprofen	small molecule	approved		BE0000017	P23219_PTGS1	P23219	PTGS1	Membrane	Yes	Yes	No	No	Yes	Yes	-	-	-	-	-	-	-	-	-	-	-	-	-	-	-	-	-
DB00586	Diclofenac	small molecule	approved	approved;vet_approved	BE0000017	P23219_PTGS1	P23219	PTGS1	Membrane	Yes	Yes	No	No	Yes	Yes	-	-	-	-	-	-	-	-	-	-	-	-	-	-	-	-	-
DB00712	Flurbiprofen	small molecule	approved	approved;investigational	BE0000017	P23219_PTGS1	P23219	PTGS1	Membrane	Yes	Yes	No	No	Yes	Yes	-	-	-	-	-	-	-	-	-	-	-	-	-	-	-	-	-
DB00784	Mefenamic acid	small molecule	approved		BE0000017	P23219_PTGS1	P23219	PTGS1	Membrane	Yes	Yes	No	No	Yes	Yes	-	-	-	-	-	-	-	-	-	-	-	-	-	-	-	-	-
DB00788	Naproxen	small molecule	approved	approved;vet_approved	BE0000017	P23219_PTGS1	P23219	PTGS1	Membrane	Yes	Yes	No	No	Yes	Yes	-	-	-	-	-	-	-	-	-	-	-	-	-	-	-	-	-
DB00812	Phenylbutazone	small molecule	approved	approved;vet_approved	BE0000017	P23219_PTGS1	P23219	PTGS1	Membrane	Yes	Yes	No	No	Yes	Yes	-	-	-	-	-	-	-	-	-	-	-	-	-	-	-	-	-
DB00814	Meloxicam	small molecule	approved	approved;vet_approved	BE0000017	P23219_PTGS1	P23219	PTGS1	Membrane	Yes	Yes	No	No	Yes	Yes	-	-	-	-	-	-	-	-	-	-	-	-	-	-	-	-	-
DB00821	Carprofen	small molecule	withdrawn	approved;vet_approved;withdrawn	BE0000017	P23219_PTGS1	P23219	PTGS1	Membrane	Yes	Yes	No	No	Yes	Yes	-	-	-	-	-	-	-	-	-	-	-	-	-	-	-	-	-
DB00861	Diflunisal	small molecule	approved	approved;investigational	BE0000017	P23219_PTGS1	P23219	PTGS1	Membrane	Yes	Yes	No	No	Yes	Yes	-	-	-	-	-	-	-	-	-	-	-	-	-	-	-	-	-
DB00870	Suprofen	small molecule	withdrawn	approved;withdrawn	BE0000017	P23219_PTGS1	P23219	PTGS1	Membrane	Yes	Yes	No	No	Yes	Yes	-	-	-	-	-	-	-	-	-	-	-	-	-	-	-	-	-
DB00936	Salicylic acid	small molecule	approved	approved;investigational;vet_approved	BE0000017	P23219_PTGS1	P23219	PTGS1	Membrane	Yes	Yes	No	No	Yes	Yes	-	-	-	-	-	-	-	-	-	-	-	-	-	-	-	-	-
DB00963	Bromfenac	small molecule	approved		BE0000017	P23219_PTGS1	P23219	PTGS1	Membrane	Yes	Yes	No	No	Yes	Yes	-	-	-	-	-	-	-	-	-	-	-	-	-	-	-	-	-
DB00991	Oxaprozin	small molecule	approved		BE0000017	P23219_PTGS1	P23219	PTGS1	Membrane	Yes	Yes	No	No	Yes	Yes	-	-	-	-	-	-	-	-	-	-	-	-	-	-	-	-	-
DB01009	Ketoprofen	small molecule	approved	approved;vet_approved	BE0000017	P23219_PTGS1	P23219	PTGS1	Membrane	Yes	Yes	No	No	Yes	Yes	-	-	-	-	-	-	-	-	-	-	-	-	-	-	-	-	-
DB01283	Lumiracoxib	small molecule	approved	approved;investigational	BE0000017	P23219_PTGS1	P23219	PTGS1	Membrane	Yes	Yes	No	No	Yes	Yes	-	-	-	-	-	-	-	-	-	-	-	-	-	-	-	-	-
DB01399	Salsalate	small molecule	approved		BE0000017	P23219_PTGS1	P23219	PTGS1	Membrane	Yes	Yes	No	No	Yes	Yes	-	-	-	-	-	-	-	-	-	-	-	-	-	-	-	-	-
DB01435	Antipyrine	small molecule	approved	approved;investigational	BE0000017	P23219_PTGS1	P23219	PTGS1	Membrane	Yes	Yes	No	No	Yes	Yes	-	-	-	-	-	-	-	-	-	-	-	-	-	-	-	-	-
DB01600	Tiaprofenic acid	small molecule	approved		BE0000017	P23219_PTGS1	P23219	PTGS1	Membrane	Yes	Yes	No	No	Yes	Yes	-	-	-	-	-	-	-	-	-	-	-	-	-	-	-	-	-
DB03783	Phenacetin	small molecule	withdrawn		BE0000017	P23219_PTGS1	P23219	PTGS1	Membrane	Yes	Yes	No	No	Yes	Yes	-	-	-	-	-	-	-	-	-	-	-	-	-	-	-	-	-
DB04552	Niflumic acid	small molecule	experimental		BE0000017	P23219_PTGS1	P23219	PTGS1	Membrane	Yes	Yes	No	No	Yes	Yes	-	-	-	-	-	-	-	-	-	-	-	-	-	-	-	-	-
DB04817	Metamizole	small molecule	withdrawn	approved;investigational;withdrawn	BE0000017	P23219_PTGS1	P23219	PTGS1	Membrane	Yes	Yes	No	No	Yes	Yes	-	-	-	-	-	-	-	-	-	-	-	-	-	-	-	-	-
DB06725	Lornoxicam	small molecule	approved	approved;investigational	BE0000017	P23219_PTGS1	P23219	PTGS1	Membrane	Yes	Yes	No	No	Yes	Yes	-	-	-	-	-	-	-	-	-	-	-	-	-	-	-	-	-
DB09216	Tolfenamic acid	small molecule	approved	approved;investigational	BE0000017	P23219_PTGS1	P23219	PTGS1	Membrane	Yes	Yes	No	No	Yes	Yes	-	-	-	-	-	-	-	-	-	-	-	-	-	-	-	-	-
DB09288	Propacetamol	small molecule	experimental		BE0000017	P23219_PTGS1	P23219	PTGS1	Membrane	Yes	Yes	No	No	Yes	Yes	-	-	-	-	-	-	-	-	-	-	-	-	-	-	-	-	-
DB11071	Phenyl salicylate	small molecule	approved		BE0000017	P23219_PTGS1	P23219	PTGS1	Membrane	Yes	Yes	No	No	Yes	Yes	-	-	-	-	-	-	-	-	-	-	-	-	-	-	-	-	-
DB11201	Menthyl salicylate	small molecule	approved		BE0000017	P23219_PTGS1	P23219	PTGS1	Membrane	Yes	Yes	No	No	Yes	Yes	-	-	-	-	-	-	-	-	-	-	-	-	-	-	-	-	-
DB11323	Glycol salicylate	small molecule	approved		BE0000017	P23219_PTGS1	P23219	PTGS1	Membrane	Yes	Yes	No	No	Yes	Yes	-	-	-	-	-	-	-	-	-	-	-	-	-	-	-	-	-
DB13501	Bendazac	small molecule	withdrawn	approved;withdrawn	BE0000017	P23219_PTGS1	P23219	PTGS1	Membrane	Yes	Yes	No	No	Yes	Yes	-	-	-	-	-	-	-	-	-	-	-	-	-	-	-	-	-
DB13783	Acemetacin	small molecule	approved	approved;investigational	BE0000017	P23219_PTGS1	P23219	PTGS1	Membrane	Yes	Yes	No	No	Yes	Yes	-	-	-	-	-	-	-	-	-	-	-	-	-	-	-	-	-
DB01593	Zinc	small molecule	approved	approved;investigational	BE0009089	P20742_PZP	P20742	PZP	Secreted	No	Yes	No	No	Yes	No	-	-	-	-	-	-	-	-	-	-	-	-	-	-	-	-	-
DB00993	Azathioprine	small molecule	approved		BE0001109	P63000_RAC1	P63000	RAC1	Membrane	No	Yes	No	No	Yes	No	-	Yes	Yes	Yes	Yes	Yes	Yes	Yes	Yes	Yes	Yes	Yes	Yes	Yes	Yes	Yes	-
DB08896	Regorafenib	small molecule	approved		BE0000036	P04049_RAF1	P04049	RAF1	Cytoplasm	No	Yes	No	Yes	Yes	Yes	-	-	-	-	-	-	-	-	-	-	-	-	-	-	-	-	-
DB00398	Sorafenib	small molecule	approved	approved;investigational	BE0000036	P04049_RAF1	P04049	RAF1	Cytoplasm	No	Yes	No	Yes	Yes	Yes	-	-	-	-	-	-	-	-	-	-	-	-	-	-	-	-	-
DB04973	LErafAON	biotech	investigational		BE0000036	P04049_RAF1	P04049	RAF1	Cytoplasm	No	Yes	No	Yes	Yes	Yes	-	-	-	-	-	-	-	-	-	-	-	-	-	-	-	-	-
DB08912	Dabrafenib	small molecule	approved	approved;investigational	BE0000036	P04049_RAF1	P04049	RAF1	Cytoplasm	No	Yes	No	Yes	Yes	Yes	-	-	-	-	-	-	-	-	-	-	-	-	-	-	-	-	-
DB00755	Tretinoin	small molecule	approved	approved;investigational;nutraceutical	BE0000314	P02753_RBP4	P02753	RBP4	Secreted	No	Yes	No	No	Yes	No	-	-	-	-	-	-	-	-	-	-	-	-	-	-	-	-	-
DB08908	Dimethyl fumarate	small molecule	approved	approved;investigational	BE0005551	Q04206_RELA	Q04206	RELA	Nucleus	No	Yes	No	No	Yes	No	-	-	-	-	-	-	-	-	-	-	-	-	-	-	-	-	-
DB00083	Botulinum toxin type A	biotech	approved	approved;investigational	BE0003572	P62745_RHOB	P62745	RHOB	Membrane	Yes	Yes	No	No	Yes	No	-	-	-	-	-	-	-	-	-	-	-	-	-	-	-	-	-
DB00945	Acetylsalicylic acid	small molecule	approved	approved;vet_approved	BE0004876	P51812_RPS6KA3	P51812	RPS6KA3	Nucleus	Yes	Yes	No	Yes	Yes	No	Yes	-	-	-	-	-	-	-	-	-	-	-	-	-	-	-	-
DB00412	Rosiglitazone	small molecule	approved	approved;investigational	BE0000412	P19793_RXRA	P19793	RXRA	Nucleus	Yes	Yes	Yes	No	Yes	Yes	-	-	-	-	-	-	-	-	-	-	-	-	-	-	-	-	-
DB00755	Tretinoin	small molecule	approved	approved;investigational;nutraceutical	BE0000412	P19793_RXRA	P19793	RXRA	Nucleus	Yes	Yes	Yes	No	Yes	Yes	-	-	-	-	-	-	-	-	-	-	-	-	-	-	-	-	-
DB00459	Acitretin	small molecule	approved		BE0000412	P19793_RXRA	P19793	RXRA	Nucleus	Yes	Yes	Yes	No	Yes	Yes	-	-	-	-	-	-	-	-	-	-	-	-	-	-	-	-	-
DB00523	Alitretinoin	small molecule	approved	approved;investigational	BE0000412	P19793_RXRA	P19793	RXRA	Nucleus	Yes	Yes	Yes	No	Yes	Yes	-	-	-	-	-	-	-	-	-	-	-	-	-	-	-	-	-
DB00132	alpha-Linolenic acid	small molecule	approved	approved;investigational;nutraceutical	BE0000412	P19793_RXRA	P19793	RXRA	Nucleus	Yes	Yes	Yes	No	Yes	Yes	-	-	-	-	-	-	-	-	-	-	-	-	-	-	-	-	-
DB00210	Adapalene	small molecule	approved		BE0000412	P19793_RXRA	P19793	RXRA	Nucleus	Yes	Yes	Yes	No	Yes	Yes	-	-	-	-	-	-	-	-	-	-	-	-	-	-	-	-	-
DB00307	Bexarotene	small molecule	approved	approved;investigational	BE0000412	P19793_RXRA	P19793	RXRA	Nucleus	Yes	Yes	Yes	No	Yes	Yes	-	-	-	-	-	-	-	-	-	-	-	-	-	-	-	-	-
DB00749	Etodolac	small molecule	approved	approved;investigational;vet_approved	BE0000412	P19793_RXRA	P19793	RXRA	Nucleus	Yes	Yes	Yes	No	Yes	Yes	-	-	-	-	-	-	-	-	-	-	-	-	-	-	-	-	-
DB00926	Etretinate	small molecule	withdrawn		BE0000412	P19793_RXRA	P19793	RXRA	Nucleus	Yes	Yes	Yes	No	Yes	Yes	-	-	-	-	-	-	-	-	-	-	-	-	-	-	-	-	-
DB01393	Bezafibrate	small molecule	approved	approved;investigational	BE0000412	P19793_RXRA	P19793	RXRA	Nucleus	Yes	Yes	Yes	No	Yes	Yes	-	-	-	-	-	-	-	-	-	-	-	-	-	-	-	-	-
DB01436	Alfacalcidol	small molecule	approved	approved;nutraceutical	BE0000412	P19793_RXRA	P19793	RXRA	Nucleus	Yes	Yes	Yes	No	Yes	Yes	-	-	-	-	-	-	-	-	-	-	-	-	-	-	-	-	-
DB00412	Rosiglitazone	small molecule	approved	approved;investigational	BE0000078	P28702_RXRB	P28702	RXRB	Nucleus	Yes	Yes	Yes	No	Yes	Yes	-	-	-	-	-	-	-	-	-	-	-	-	-	-	-	-	-
DB00755	Tretinoin	small molecule	approved	approved;investigational;nutraceutical	BE0000078	P28702_RXRB	P28702	RXRB	Nucleus	Yes	Yes	Yes	No	Yes	Yes	-	-	-	-	-	-	-	-	-	-	-	-	-	-	-	-	-
DB00459	Acitretin	small molecule	approved		BE0000078	P28702_RXRB	P28702	RXRB	Nucleus	Yes	Yes	Yes	No	Yes	Yes	-	-	-	-	-	-	-	-	-	-	-	-	-	-	-	-	-
DB00523	Alitretinoin	small molecule	approved	approved;investigational	BE0000078	P28702_RXRB	P28702	RXRB	Nucleus	Yes	Yes	Yes	No	Yes	Yes	-	-	-	-	-	-	-	-	-	-	-	-	-	-	-	-	-
DB00210	Adapalene	small molecule	approved		BE0000078	P28702_RXRB	P28702	RXRB	Nucleus	Yes	Yes	Yes	No	Yes	Yes	-	-	-	-	-	-	-	-	-	-	-	-	-	-	-	-	-
DB00307	Bexarotene	small molecule	approved	approved;investigational	BE0000078	P28702_RXRB	P28702	RXRB	Nucleus	Yes	Yes	Yes	No	Yes	Yes	-	-	-	-	-	-	-	-	-	-	-	-	-	-	-	-	-
DB00926	Etretinate	small molecule	withdrawn		BE0000078	P28702_RXRB	P28702	RXRB	Nucleus	Yes	Yes	Yes	No	Yes	Yes	-	-	-	-	-	-	-	-	-	-	-	-	-	-	-	-	-
DB01393	Bezafibrate	small molecule	approved	approved;investigational	BE0000078	P28702_RXRB	P28702	RXRB	Nucleus	Yes	Yes	Yes	No	Yes	Yes	-	-	-	-	-	-	-	-	-	-	-	-	-	-	-	-	-
DB00799	Tazarotene	small molecule	approved	approved;investigational	BE0000078	P28702_RXRB	P28702	RXRB	Nucleus	Yes	Yes	Yes	No	Yes	Yes	-	-	-	-	-	-	-	-	-	-	-	-	-	-	-	-	-
DB00768	Olopatadine	small molecule	approved		BE0001090	P23297_S100A1	P23297	S100A1	Cytoplasm	No	Yes	No	No	Yes	No	-	-	-	-	-	-	-	-	-	-	-	-	-	-	-	-	-
DB01593	Zinc	small molecule	approved	approved;investigational	BE0003602	P29034_S100A2	P29034	S100A2	Unknown	Yes	Yes	No	No	Yes	No	-	-	-	-	-	-	-	-	-	-	-	-	-	-	-	-	-
DB01373	Calcium	small molecule	approved	approved;nutraceutical	BE0003602	P29034_S100A2	P29034	S100A2	Unknown	Yes	Yes	No	No	Yes	No	-	-	-	-	-	-	-	-	-	-	-	-	-	-	-	-	-
DB00768	Olopatadine	small molecule	approved		BE0003602	P29034_S100A2	P29034	S100A2	Unknown	Yes	Yes	No	No	Yes	No	-	-	-	-	-	-	-	-	-	-	-	-	-	-	-	-	-
DB00831	Trifluoperazine	small molecule	approved	approved;investigational	BE0004350	P26447_S100A4	P26447	S100A4	Unknown	Yes	Yes	No	No	Yes	No	-	-	-	-	-	-	-	-	-	-	-	-	-	-	-	-	-
DB11093	Calcium Citrate	small molecule	approved	approved;investigational	BE0002950	P06703_S100A6	P06703	S100A6	Nucleus	No	Yes	No	No	Yes	No	-	-	-	-	-	-	-	-	-	-	-	-	-	-	-	-	-
DB11348	Calcium Phosphate	small molecule	approved		BE0002950	P06703_S100A6	P06703	S100A6	Nucleus	No	Yes	No	No	Yes	No	-	-	-	-	-	-	-	-	-	-	-	-	-	-	-	-	-
DB01593	Zinc	small molecule	approved	approved;investigational	BE0003756	P31151_S100A7	P31151	S100A7	Cytoplasm	Yes	Yes	No	No	Yes	No	-	-	-	-	-	-	-	-	-	-	-	-	-	-	-	-	-
DB09213	Dexibuprofen	small molecule	approved	approved;investigational	BE0003756	P31151_S100A7	P31151	S100A7	Cytoplasm	Yes	Yes	No	No	Yes	No	-	-	-	-	-	-	-	-	-	-	-	-	-	-	-	-	-
DB01050	Ibuprofen	small molecule	approved		BE0003756	P31151_S100A7	P31151	S100A7	Cytoplasm	Yes	Yes	No	No	Yes	No	-	-	-	-	-	-	-	-	-	-	-	-	-	-	-	-	-
DB01593	Zinc	small molecule	approved	approved;investigational	BE0008955	P05109_S100A8	P05109	S100A8	Secreted	No	Yes	No	No	Yes	No	-	-	-	-	-	-	-	-	-	-	-	-	-	-	-	-	-
DB01373	Calcium	small molecule	approved	approved;nutraceutical	BE0008955	P05109_S100A8	P05109	S100A8	Secreted	No	Yes	No	No	Yes	No	-	-	-	-	-	-	-	-	-	-	-	-	-	-	-	-	-
DB01593	Zinc	small molecule	approved	approved;investigational	BE0008993	P06702_S100A9	P06702	S100A9	Secreted	Yes	Yes	No	No	Yes	No	Yes	-	-	-	-	-	-	-	-	-	-	-	-	-	-	-	-
DB01373	Calcium	small molecule	approved	approved;nutraceutical	BE0008993	P06702_S100A9	P06702	S100A9	Secreted	Yes	Yes	No	No	Yes	No	Yes	-	-	-	-	-	-	-	-	-	-	-	-	-	-	-	-
DB11093	Calcium Citrate	small molecule	approved	approved;investigational	BE0001177	P04271_S100B	P04271	S100B	Cytoplasm	Yes	Yes	No	No	Yes	No	-	-	-	-	-	-	-	-	-	-	-	-	-	-	-	-	-
DB11348	Calcium Phosphate	small molecule	approved		BE0001177	P04271_S100B	P04271	S100B	Cytoplasm	Yes	Yes	No	No	Yes	No	-	-	-	-	-	-	-	-	-	-	-	-	-	-	-	-	-
DB01373	Calcium	small molecule	approved	approved;nutraceutical	BE0001177	P04271_S100B	P04271	S100B	Cytoplasm	Yes	Yes	No	No	Yes	No	-	-	-	-	-	-	-	-	-	-	-	-	-	-	-	-	-
DB00768	Olopatadine	small molecule	approved		BE0001177	P04271_S100B	P04271	S100B	Cytoplasm	Yes	Yes	No	No	Yes	No	-	-	-	-	-	-	-	-	-	-	-	-	-	-	-	-	-
DB00139	Succinic acid	small molecule	approved	approved;nutraceutical	BE0000176	P31040_SDHA	P31040	SDHA	Membrane	No	Yes	No	No	Yes	Yes	-	-	-	-	-	-	-	-	-	-	-	-	-	-	-	-	-
DB04795	Thenoyltrifluoroacetone	small molecule	experimental		BE0000176	P31040_SDHA	P31040	SDHA	Membrane	No	Yes	No	No	Yes	Yes	-	-	-	-	-	-	-	-	-	-	-	-	-	-	-	-	-
DB09270	Ubidecarenone	small molecule	approved	approved;investigational;nutraceutical	BE0000176	P31040_SDHA	P31040	SDHA	Membrane	No	Yes	No	No	Yes	Yes	-	-	-	-	-	-	-	-	-	-	-	-	-	-	-	-	-
DB00139	Succinic acid	small molecule	approved	approved;nutraceutical	BE0002254	P21912_SDHB	P21912	SDHB	Membrane	No	Yes	No	No	Yes	No	Yes	-	-	-	-	-	-	-	-	-	-	-	-	-	-	-	-
DB00139	Succinic acid	small molecule	approved	approved;nutraceutical	BE0002257	Q99643_SDHC	Q99643	SDHC	Membrane	No	Yes	No	No	Yes	No	-	-	-	-	-	-	-	-	-	-	-	-	-	-	-	-	-
DB01109	Heparin	small molecule	approved	approved;investigational	BE0001159	P16109_SELP	P16109	SELP	Membrane	No	Yes	No	No	Yes	No	-	-	-	-	-	-	-	-	-	-	-	-	-	-	-	-	-
DB15271	Crizanlizumab	biotech	approved	approved;investigational	BE0001159	P16109_SELP	P16109	SELP	Membrane	No	Yes	No	No	Yes	No	-	-	-	-	-	-	-	-	-	-	-	-	-	-	-	-	-
DB01593	Zinc	small molecule	approved	approved;investigational	BE0000952	P01009_SERPINA1	P01009	SERPINA1	Secreted	No	Yes	No	No	Yes	No	-	-	-	-	-	-	-	-	-	-	-	-	-	-	-	-	-
DB01593	Zinc	small molecule	approved	approved;investigational	BE0009090	P01011_SERPINA3	P01011	SERPINA3	Secreted	No	Yes	No	No	Yes	No	-	-	-	-	-	-	-	-	-	-	-	-	-	-	-	-	-
DB00055	Drotrecogin alfa	biotech	withdrawn	approved;investigational;withdrawn	BE0002112	P05154_SERPINA5	P05154	SERPINA5	Secreted	No	Yes	No	No	Yes	No	-	-	-	-	-	-	-	-	-	-	-	-	-	-	-	-	-
DB00013	Urokinase	biotech	withdrawn	approved;investigational;withdrawn	BE0002112	P05154_SERPINA5	P05154	SERPINA5	Secreted	No	Yes	No	No	Yes	No	-	-	-	-	-	-	-	-	-	-	-	-	-	-	-	-	-
DB00013	Urokinase	biotech	withdrawn	approved;investigational;withdrawn	BE0000969	P05120_SERPINB2	P05120	SERPINB2	Cytoplasm	Yes	Yes	No	No	Yes	Yes	-	-	-	-	-	-	-	-	-	-	-	-	-	-	-	-	-
DB00031	Tenecteplase	biotech	approved		BE0000969	P05120_SERPINB2	P05120	SERPINB2	Cytoplasm	Yes	Yes	No	No	Yes	Yes	-	-	-	-	-	-	-	-	-	-	-	-	-	-	-	-	-
DB00197	Troglitazone	small molecule	withdrawn	approved;investigational;withdrawn	BE0000240	P05121_SERPINE1	P05121	SERPINE1	Secreted	Yes	Yes	No	No	Yes	Yes	-	-	-	-	-	-	-	-	-	-	-	-	-	-	-	-	-
DB00055	Drotrecogin alfa	biotech	withdrawn	approved;investigational;withdrawn	BE0000240	P05121_SERPINE1	P05121	SERPINE1	Secreted	Yes	Yes	No	No	Yes	Yes	-	-	-	-	-	-	-	-	-	-	-	-	-	-	-	-	-
DB00009	Alteplase	biotech	approved		BE0000240	P05121_SERPINE1	P05121	SERPINE1	Secreted	Yes	Yes	No	No	Yes	Yes	-	-	-	-	-	-	-	-	-	-	-	-	-	-	-	-	-
DB00013	Urokinase	biotech	withdrawn	approved;investigational;withdrawn	BE0000240	P05121_SERPINE1	P05121	SERPINE1	Secreted	Yes	Yes	No	No	Yes	Yes	-	-	-	-	-	-	-	-	-	-	-	-	-	-	-	-	-
DB00015	Reteplase	biotech	approved	approved;investigational	BE0000240	P05121_SERPINE1	P05121	SERPINE1	Secreted	Yes	Yes	No	No	Yes	Yes	-	-	-	-	-	-	-	-	-	-	-	-	-	-	-	-	-
DB00029	Anistreplase	biotech	approved		BE0000240	P05121_SERPINE1	P05121	SERPINE1	Secreted	Yes	Yes	No	No	Yes	Yes	-	-	-	-	-	-	-	-	-	-	-	-	-	-	-	-	-
DB00031	Tenecteplase	biotech	approved		BE0000240	P05121_SERPINE1	P05121	SERPINE1	Secreted	Yes	Yes	No	No	Yes	Yes	-	-	-	-	-	-	-	-	-	-	-	-	-	-	-	-	-
DB05254	Fibrinolysin	biotech	investigational		BE0000240	P05121_SERPINE1	P05121	SERPINE1	Secreted	Yes	Yes	No	No	Yes	Yes	-	-	-	-	-	-	-	-	-	-	-	-	-	-	-	-	-
DB00606	Cyclothiazide	small molecule	approved		BE0009094	Q6FHJ7_SFRP4	Q6FHJ7	SFRP4	Secreted	Yes	Yes	No	No	Yes	No	-	-	-	-	-	-	-	-	-	-	-	-	-	-	-	-	-
DB00790	Perindopril	small molecule	approved		BE0009094	Q6FHJ7_SFRP4	Q6FHJ7	SFRP4	Secreted	Yes	Yes	No	No	Yes	No	-	-	-	-	-	-	-	-	-	-	-	-	-	-	-	-	-
DB01593	Zinc	small molecule	approved	approved;investigational	BE0000685	P04278_SHBG	P04278	SHBG	Secreted	No	Yes	No	No	Yes	No	-	-	-	-	-	-	-	-	-	-	-	-	-	-	-	-	-
DB00396	Progesterone	small molecule	approved	approved;vet_approved	BE0000685	P04278_SHBG	P04278	SHBG	Secreted	No	Yes	No	No	Yes	No	-	-	-	-	-	-	-	-	-	-	-	-	-	-	-	-	-
DB00367	Levonorgestrel	small molecule	approved	approved;investigational	BE0000685	P04278_SHBG	P04278	SHBG	Secreted	No	Yes	No	No	Yes	No	-	-	-	-	-	-	-	-	-	-	-	-	-	-	-	-	-
DB00421	Spironolactone	small molecule	approved		BE0000685	P04278_SHBG	P04278	SHBG	Secreted	No	Yes	No	No	Yes	No	-	-	-	-	-	-	-	-	-	-	-	-	-	-	-	-	-
DB11619	Gestrinone	small molecule	approved		BE0000685	P04278_SHBG	P04278	SHBG	Secreted	No	Yes	No	No	Yes	No	-	-	-	-	-	-	-	-	-	-	-	-	-	-	-	-	-
DB00179	Masoprocol	small molecule	approved	approved;investigational	BE0000685	P04278_SHBG	P04278	SHBG	Secreted	No	Yes	No	No	Yes	No	-	-	-	-	-	-	-	-	-	-	-	-	-	-	-	-	-
DB00255	Diethylstilbestrol	small molecule	approved	approved;investigational	BE0000685	P04278_SHBG	P04278	SHBG	Secreted	No	Yes	No	No	Yes	No	-	-	-	-	-	-	-	-	-	-	-	-	-	-	-	-	-
DB00539	Toremifene	small molecule	approved	approved;investigational	BE0000685	P04278_SHBG	P04278	SHBG	Secreted	No	Yes	No	No	Yes	No	-	-	-	-	-	-	-	-	-	-	-	-	-	-	-	-	-
DB00655	Estrone	small molecule	approved		BE0000685	P04278_SHBG	P04278	SHBG	Secreted	No	Yes	No	No	Yes	No	-	-	-	-	-	-	-	-	-	-	-	-	-	-	-	-	-
DB00675	Tamoxifen	small molecule	approved		BE0000685	P04278_SHBG	P04278	SHBG	Secreted	No	Yes	No	No	Yes	No	-	-	-	-	-	-	-	-	-	-	-	-	-	-	-	-	-
DB00882	Clomifene	small molecule	approved	approved;investigational	BE0000685	P04278_SHBG	P04278	SHBG	Secreted	No	Yes	No	No	Yes	No	-	-	-	-	-	-	-	-	-	-	-	-	-	-	-	-	-
DB00890	Dienestrol	small molecule	approved	approved;investigational	BE0000685	P04278_SHBG	P04278	SHBG	Secreted	No	Yes	No	No	Yes	No	-	-	-	-	-	-	-	-	-	-	-	-	-	-	-	-	-
DB00977	Ethinylestradiol	small molecule	approved		BE0000685	P04278_SHBG	P04278	SHBG	Secreted	No	Yes	No	No	Yes	No	-	-	-	-	-	-	-	-	-	-	-	-	-	-	-	-	-
DB01094	Hesperetin	small molecule	experimental		BE0000685	P04278_SHBG	P04278	SHBG	Secreted	No	Yes	No	No	Yes	No	-	-	-	-	-	-	-	-	-	-	-	-	-	-	-	-	-
DB01645	Genistein	small molecule	investigational		BE0000685	P04278_SHBG	P04278	SHBG	Secreted	No	Yes	No	No	Yes	No	-	-	-	-	-	-	-	-	-	-	-	-	-	-	-	-	-
DB04468	Afimoxifene	small molecule	investigational		BE0000685	P04278_SHBG	P04278	SHBG	Secreted	No	Yes	No	No	Yes	No	-	-	-	-	-	-	-	-	-	-	-	-	-	-	-	-	-
DB04573	Estriol	small molecule	approved	approved;investigational;vet_approved	BE0000685	P04278_SHBG	P04278	SHBG	Secreted	No	Yes	No	No	Yes	No	-	-	-	-	-	-	-	-	-	-	-	-	-	-	-	-	-
DB04824	Phenolphthalein	small molecule	withdrawn	approved;withdrawn	BE0000685	P04278_SHBG	P04278	SHBG	Secreted	No	Yes	No	No	Yes	No	-	-	-	-	-	-	-	-	-	-	-	-	-	-	-	-	-
DB00142	Glutamic acid	small molecule	approved	approved;nutraceutical	BE0001115	P43003_SLC1A3	P43003	SLC1A3	Membrane	Yes	Yes	No	No	Yes	No	Yes	-	-	-	-	-	-	-	-	-	-	-	-	-	-	-	-
DB02709	Resveratrol	small molecule	approved	approved;experimental;investigational	BE0001057	P11166_SLC2A1	P11166	SLC2A1	Membrane	No	Yes	No	No	Yes	No	Yes	-	-	-	-	-	-	-	-	-	-	-	-	-	-	-	-
DB01593	Zinc	small molecule	approved	approved;investigational	BE0002390	P00441_SOD1	P00441	SOD1	Cytoplasm	No	Yes	No	No	Yes	No	Yes	-	-	-	-	-	-	-	-	-	-	-	-	-	-	-	-
DB09061	Cannabidiol	small molecule	approved	approved;investigational	BE0002390	P00441_SOD1	P00441	SOD1	Cytoplasm	No	Yes	No	No	Yes	No	Yes	-	-	-	-	-	-	-	-	-	-	-	-	-	-	-	-
DB00988	Dopamine	small molecule	approved		BE0002390	P00441_SOD1	P00441	SOD1	Cytoplasm	No	Yes	No	No	Yes	No	Yes	-	-	-	-	-	-	-	-	-	-	-	-	-	-	-	-
DB01064	Isoprenaline	small molecule	approved	approved;investigational	BE0002390	P00441_SOD1	P00441	SOD1	Cytoplasm	No	Yes	No	No	Yes	No	Yes	-	-	-	-	-	-	-	-	-	-	-	-	-	-	-	-
DB11093	Calcium Citrate	small molecule	approved	approved;investigational	BE0002145	P09486_SPARC	P09486	SPARC	Secreted	Yes	Yes	No	No	Yes	No	-	-	-	-	-	-	-	-	-	-	-	-	-	-	-	-	-
DB11348	Calcium Phosphate	small molecule	approved		BE0002145	P09486_SPARC	P09486	SPARC	Secreted	Yes	Yes	No	No	Yes	No	-	-	-	-	-	-	-	-	-	-	-	-	-	-	-	-	-
DB04272	Citric acid	small molecule	approved	approved;nutraceutical;vet_approved	BE0000838	P12931_SRC	P12931	SRC	Membrane	Yes	Yes	No	Yes	Yes	Yes	-	Yes	Yes	Yes	Yes	Yes	Yes	Yes	Yes	Yes	Yes	Yes	Yes	Yes	Yes	Yes	Yes
DB01254	Dasatinib	small molecule	approved	approved;investigational	BE0000838	P12931_SRC	P12931	SRC	Membrane	Yes	Yes	No	Yes	Yes	Yes	-	Yes	Yes	Yes	Yes	Yes	Yes	Yes	Yes	Yes	Yes	Yes	Yes	Yes	Yes	Yes	Yes
DB06616	Bosutinib	small molecule	approved		BE0000838	P12931_SRC	P12931	SRC	Membrane	Yes	Yes	No	Yes	Yes	Yes	-	Yes	Yes	Yes	Yes	Yes	Yes	Yes	Yes	Yes	Yes	Yes	Yes	Yes	Yes	Yes	Yes
DB08901	Ponatinib	small molecule	approved	approved;investigational	BE0000838	P12931_SRC	P12931	SRC	Membrane	Yes	Yes	No	Yes	Yes	Yes	-	Yes	Yes	Yes	Yes	Yes	Yes	Yes	Yes	Yes	Yes	Yes	Yes	Yes	Yes	Yes	Yes
DB09079	Nintedanib	small molecule	approved		BE0000838	P12931_SRC	P12931	SRC	Membrane	Yes	Yes	No	Yes	Yes	Yes	-	Yes	Yes	Yes	Yes	Yes	Yes	Yes	Yes	Yes	Yes	Yes	Yes	Yes	Yes	Yes	Yes
DB01678	RU84687	small molecule	experimental		BE0000838	P12931_SRC	P12931	SRC	Membrane	Yes	Yes	No	Yes	Yes	Yes	-	Yes	Yes	Yes	Yes	Yes	Yes	Yes	Yes	Yes	Yes	Yes	Yes	Yes	Yes	Yes	Yes
DB00013	Urokinase	biotech	withdrawn	approved;investigational;withdrawn	BE0001656	Q9Y5Y6_ST14	Q9Y5Y6	ST14	Membrane	No	Yes	No	No	Yes	No	Yes	-	-	-	-	-	-	-	-	-	-	-	-	-	-	-	-
DB01254	Dasatinib	small molecule	approved	approved;investigational	BE0000891	P51692_STAT5B	P51692	STAT5B	Cytoplasm	Yes	Yes	No	No	Yes	No	-	-	-	-	-	-	-	-	-	-	-	-	-	-	-	-	-
DB01176	Cyclizine	small molecule	approved		BE0000951	P49888_SULT1E1	P49888	SULT1E1	Cytoplasm	No	Yes	No	No	Yes	No	-	-	-	-	-	-	-	-	-	-	-	-	-	-	-	-	-
DB08846	Ellagic acid	small molecule	investigational		BE0001316	P43405_SYK	P43405	SYK	Membrane	No	Yes	No	Yes	Yes	No	-	Yes	Yes	Yes	Yes	Yes	Yes	Yes	Yes	Yes	Yes	Yes	Yes	Yes	Yes	Yes	Yes
DB00515	Cisplatin	small molecule	approved		BE0000510	P02787_TF	P02787	TF	Secreted	No	Yes	No	No	Yes	No	Yes	-	-	-	-	-	-	-	-	-	-	-	-	-	-	-	-
DB01593	Zinc	small molecule	approved	approved;investigational	BE0000510	P02787_TF	P02787	TF	Secreted	No	Yes	No	No	Yes	No	Yes	-	-	-	-	-	-	-	-	-	-	-	-	-	-	-	-
DB01592	Iron	small molecule	approved		BE0000510	P02787_TF	P02787	TF	Secreted	No	Yes	No	No	Yes	No	Yes	-	-	-	-	-	-	-	-	-	-	-	-	-	-	-	-
DB00677	Isoflurophate	small molecule	withdrawn	approved;investigational;withdrawn	BE0000510	P02787_TF	P02787	TF	Secreted	No	Yes	No	No	Yes	No	Yes	-	-	-	-	-	-	-	-	-	-	-	-	-	-	-	-
DB06757	Manganese	small molecule	approved	approved;nutraceutical	BE0000510	P02787_TF	P02787	TF	Secreted	No	Yes	No	No	Yes	No	Yes	-	-	-	-	-	-	-	-	-	-	-	-	-	-	-	-
DB04468	Afimoxifene	small molecule	investigational		BE0008981	P04155_TFF1	P04155	TFF1	Secreted	No	Yes	No	No	Yes	No	-	-	-	-	-	-	-	-	-	-	-	-	-	-	-	-	-
DB00481	Raloxifene	small molecule	approved	approved;investigational	BE0008981	P04155_TFF1	P04155	TFF1	Secreted	No	Yes	No	No	Yes	No	-	-	-	-	-	-	-	-	-	-	-	-	-	-	-	-	-
DB03088	Pidolic acid	small molecule	approved	approved;investigational	BE0004464	Q03403_TFF2	Q03403	TFF2	Secreted	No	Yes	No	No	Yes	No	-	-	-	-	-	-	-	-	-	-	-	-	-	-	-	-	-
DB01592	Iron	small molecule	approved		BE0008725	P02786_TFRC	P02786	TFRC	Membrane	Yes	Yes	Yes	No	Yes	No	Yes	-	-	-	-	-	-	-	-	-	-	-	-	-	-	-	-
DB10772	Foreskin keratinocyte (neonatal)	biotech	approved		BE0000984	P01137_TGFB1	P01137	TGFB1	Secreted	Yes	Yes	No	No	Yes	No	Yes	Yes	Yes	Yes	Yes	Yes	Yes	Yes	Yes	Yes	Yes	-	Yes	Yes	Yes	Yes	Yes
DB00070	Hyaluronidase (ovine)	biotech	approved	approved;investigational	BE0000984	P01137_TGFB1	P01137	TGFB1	Secreted	Yes	Yes	No	No	Yes	No	Yes	Yes	Yes	Yes	Yes	Yes	Yes	Yes	Yes	Yes	Yes	-	Yes	Yes	Yes	Yes	Yes
DB01162	Terazosin	small molecule	approved		BE0000984	P01137_TGFB1	P01137	TGFB1	Secreted	Yes	Yes	No	No	Yes	No	Yes	Yes	Yes	Yes	Yes	Yes	Yes	Yes	Yes	Yes	Yes	-	Yes	Yes	Yes	Yes	Yes
DB06205	Vorhyaluronidase alfa	biotech	approved	approved;investigational	BE0000984	P01137_TGFB1	P01137	TGFB1	Secreted	Yes	Yes	No	No	Yes	No	Yes	Yes	Yes	Yes	Yes	Yes	Yes	Yes	Yes	Yes	Yes	-	Yes	Yes	Yes	Yes	Yes
DB10770	Foreskin fibroblast (neonatal)	biotech	approved		BE0000984	P01137_TGFB1	P01137	TGFB1	Secreted	Yes	Yes	No	No	Yes	No	Yes	Yes	Yes	Yes	Yes	Yes	Yes	Yes	Yes	Yes	Yes	-	Yes	Yes	Yes	Yes	Yes
DB00762	Irinotecan	small molecule	approved	approved;investigational	BE0000971	P11387_TOP1	P11387	TOP1	Nucleus	Yes	Yes	No	No	Yes	Yes	-	Yes	Yes	Yes	Yes	Yes	Yes	Yes	Yes	Yes	Yes	Yes	Yes	Yes	Yes	Yes	Yes
DB01030	Topotecan	small molecule	approved	approved;investigational	BE0000971	P11387_TOP1	P11387	TOP1	Nucleus	Yes	Yes	No	No	Yes	Yes	-	Yes	Yes	Yes	Yes	Yes	Yes	Yes	Yes	Yes	Yes	Yes	Yes	Yes	Yes	Yes	Yes
DB04690	Camptothecin	small molecule	experimental		BE0000971	P11387_TOP1	P11387	TOP1	Nucleus	Yes	Yes	No	No	Yes	Yes	-	Yes	Yes	Yes	Yes	Yes	Yes	Yes	Yes	Yes	Yes	Yes	Yes	Yes	Yes	Yes	Yes
DB04882	Edotecarin	small molecule	investigational		BE0000971	P11387_TOP1	P11387	TOP1	Nucleus	Yes	Yes	No	No	Yes	Yes	-	Yes	Yes	Yes	Yes	Yes	Yes	Yes	Yes	Yes	Yes	Yes	Yes	Yes	Yes	Yes	Yes
DB04967	Lucanthone	small molecule	investigational		BE0000971	P11387_TOP1	P11387	TOP1	Nucleus	Yes	Yes	No	No	Yes	Yes	-	Yes	Yes	Yes	Yes	Yes	Yes	Yes	Yes	Yes	Yes	Yes	Yes	Yes	Yes	Yes	Yes
DB05129	Elsamitrucin	small molecule	investigational		BE0000971	P11387_TOP1	P11387	TOP1	Nucleus	Yes	Yes	No	No	Yes	Yes	-	Yes	Yes	Yes	Yes	Yes	Yes	Yes	Yes	Yes	Yes	Yes	Yes	Yes	Yes	Yes	Yes
DB05630	Sodium stibogluconate	small molecule	approved	approved;investigational	BE0000971	P11387_TOP1	P11387	TOP1	Nucleus	Yes	Yes	No	No	Yes	Yes	-	Yes	Yes	Yes	Yes	Yes	Yes	Yes	Yes	Yes	Yes	Yes	Yes	Yes	Yes	Yes	Yes
DB11254	Hexylresorcinol	small molecule	approved		BE0000971	P11387_TOP1	P11387	TOP1	Nucleus	Yes	Yes	No	No	Yes	Yes	-	Yes	Yes	Yes	Yes	Yes	Yes	Yes	Yes	Yes	Yes	Yes	Yes	Yes	Yes	Yes	Yes
DB14962	Trastuzumab deruxtecan	biotech	approved	approved;investigational	BE0000971	P11387_TOP1	P11387	TOP1	Nucleus	Yes	Yes	No	No	Yes	Yes	-	Yes	Yes	Yes	Yes	Yes	Yes	Yes	Yes	Yes	Yes	Yes	Yes	Yes	Yes	Yes	Yes
DB00445	Epirubicin	small molecule	approved		BE0000742	P11388_TOP2A	P11388	TOP2A	Cytoplasm	No	Yes	No	No	Yes	Yes	-	-	-	-	-	-	-	-	-	-	-	-	-	-	-	-	-
DB00276	Amsacrine	small molecule	approved	approved;investigational	BE0000742	P11388_TOP2A	P11388	TOP2A	Cytoplasm	No	Yes	No	No	Yes	Yes	-	-	-	-	-	-	-	-	-	-	-	-	-	-	-	-	-
DB01645	Genistein	small molecule	investigational		BE0000742	P11388_TOP2A	P11388	TOP2A	Cytoplasm	No	Yes	No	No	Yes	Yes	-	-	-	-	-	-	-	-	-	-	-	-	-	-	-	-	-
DB04967	Lucanthone	small molecule	investigational		BE0000742	P11388_TOP2A	P11388	TOP2A	Cytoplasm	No	Yes	No	No	Yes	Yes	-	-	-	-	-	-	-	-	-	-	-	-	-	-	-	-	-
DB05129	Elsamitrucin	small molecule	investigational		BE0000742	P11388_TOP2A	P11388	TOP2A	Cytoplasm	No	Yes	No	No	Yes	Yes	-	-	-	-	-	-	-	-	-	-	-	-	-	-	-	-	-
DB00380	Dexrazoxane	small molecule	withdrawn	approved;withdrawn	BE0000742	P11388_TOP2A	P11388	TOP2A	Cytoplasm	No	Yes	No	No	Yes	Yes	-	-	-	-	-	-	-	-	-	-	-	-	-	-	-	-	-
DB00385	Valrubicin	small molecule	approved		BE0000742	P11388_TOP2A	P11388	TOP2A	Cytoplasm	No	Yes	No	No	Yes	Yes	-	-	-	-	-	-	-	-	-	-	-	-	-	-	-	-	-
DB00444	Teniposide	small molecule	approved		BE0000742	P11388_TOP2A	P11388	TOP2A	Cytoplasm	No	Yes	No	No	Yes	Yes	-	-	-	-	-	-	-	-	-	-	-	-	-	-	-	-	-
DB00694	Daunorubicin	small molecule	approved		BE0000742	P11388_TOP2A	P11388	TOP2A	Cytoplasm	No	Yes	No	No	Yes	Yes	-	-	-	-	-	-	-	-	-	-	-	-	-	-	-	-	-
DB00773	Etoposide	small molecule	approved		BE0000742	P11388_TOP2A	P11388	TOP2A	Cytoplasm	No	Yes	No	No	Yes	Yes	-	-	-	-	-	-	-	-	-	-	-	-	-	-	-	-	-
DB00970	Dactinomycin	small molecule	approved	approved;investigational	BE0004951	P11388_TOP2A	P11388	TOP2A	Cytoplasm	No	Yes	No	No	Yes	Yes	-	-	-	-	-	-	-	-	-	-	-	-	-	-	-	-	-
DB00997	Doxorubicin	small molecule	approved	approved;investigational	BE0000742	P11388_TOP2A	P11388	TOP2A	Cytoplasm	No	Yes	No	No	Yes	Yes	-	-	-	-	-	-	-	-	-	-	-	-	-	-	-	-	-
DB01177	Idarubicin	small molecule	approved		BE0000742	P11388_TOP2A	P11388	TOP2A	Cytoplasm	No	Yes	No	No	Yes	Yes	-	-	-	-	-	-	-	-	-	-	-	-	-	-	-	-	-
DB01204	Mitoxantrone	small molecule	approved	approved;investigational	BE0000742	P11388_TOP2A	P11388	TOP2A	Cytoplasm	No	Yes	No	No	Yes	Yes	-	-	-	-	-	-	-	-	-	-	-	-	-	-	-	-	-
DB04975	Banoxantrone	small molecule	investigational		BE0000742	P11388_TOP2A	P11388	TOP2A	Cytoplasm	No	Yes	No	No	Yes	Yes	-	-	-	-	-	-	-	-	-	-	-	-	-	-	-	-	-
DB04978	SP1049C	small molecule	investigational		BE0000742	P11388_TOP2A	P11388	TOP2A	Cytoplasm	No	Yes	No	No	Yes	Yes	-	-	-	-	-	-	-	-	-	-	-	-	-	-	-	-	-
DB06263	Amrubicin	small molecule	investigational		BE0000742	P11388_TOP2A	P11388	TOP2A	Cytoplasm	No	Yes	No	No	Yes	Yes	-	-	-	-	-	-	-	-	-	-	-	-	-	-	-	-	-
DB01593	Zinc	small molecule	approved	approved;investigational	BE0003844	P60174_TPI1	P60174	TPI1	Unknown	No	Yes	No	No	Yes	No	Yes	-	-	-	-	-	-	-	-	-	-	-	-	-	-	-	-
DB01593	Zinc	small molecule	approved	approved;investigational	BE0000337	P02766_TTR	P02766	TTR	Secreted	No	Yes	No	No	Yes	No	-	-	-	-	-	-	-	-	-	-	-	-	-	-	-	-	-
DB11644	Tafamidis	small molecule	approved	approved;investigational	BE0000337	P02766_TTR	P02766	TTR	Secreted	No	Yes	No	No	Yes	No	-	-	-	-	-	-	-	-	-	-	-	-	-	-	-	-	-
DB01169	Arsenic trioxide	small molecule	approved	approved;investigational	BE0001979	Q16881_TXNRD1	Q16881	TXNRD1	Cytoplasm	No	Yes	No	No	Yes	Yes	-	-	-	-	-	-	-	-	-	-	-	-	-	-	-	-	-
DB03147	Flavin adenine dinucleotide	small molecule	approved		BE0001979	Q16881_TXNRD1	Q16881	TXNRD1	Cytoplasm	No	Yes	No	No	Yes	Yes	-	-	-	-	-	-	-	-	-	-	-	-	-	-	-	-	-
DB09343	Tipiracil	small molecule	approved	approved;investigational	BE0002193	P19971_TYMP	P19971	TYMP	Unknown	Yes	Yes	No	No	Yes	Yes	-	-	-	-	-	-	-	-	-	-	-	-	-	-	-	-	-
DB00642	Pemetrexed	small molecule	approved	approved;investigational	BE0000324	P04818_TYMS	P04818	TYMS	Nucleus	Yes	Yes	No	No	Yes	Yes	-	Yes	Yes	Yes	Yes	Yes	Yes	Yes	Yes	Yes	Yes	Yes	Yes	Yes	-	Yes	-
DB00441	Gemcitabine	small molecule	approved		BE0000324	P04818_TYMS	P04818	TYMS	Nucleus	Yes	Yes	No	No	Yes	Yes	-	Yes	Yes	Yes	Yes	Yes	Yes	Yes	Yes	Yes	Yes	Yes	Yes	Yes	-	Yes	-
DB00563	Methotrexate	small molecule	approved		BE0000324	P04818_TYMS	P04818	TYMS	Nucleus	Yes	Yes	No	No	Yes	Yes	-	Yes	Yes	Yes	Yes	Yes	Yes	Yes	Yes	Yes	Yes	Yes	Yes	Yes	-	Yes	-
DB09327	Tegafur-uracil	small molecule	approved	approved;investigational	BE0000324	P04818_TYMS	P04818	TYMS	Nucleus	Yes	Yes	No	No	Yes	Yes	-	Yes	Yes	Yes	Yes	Yes	Yes	Yes	Yes	Yes	Yes	Yes	Yes	Yes	-	Yes	-
DB00293	Raltitrexed	small molecule	approved	approved;investigational	BE0000324	P04818_TYMS	P04818	TYMS	Nucleus	Yes	Yes	No	No	Yes	Yes	-	Yes	Yes	Yes	Yes	Yes	Yes	Yes	Yes	Yes	Yes	Yes	Yes	Yes	-	Yes	-
DB00322	Floxuridine	small molecule	approved		BE0000324	P04818_TYMS	P04818	TYMS	Nucleus	Yes	Yes	No	No	Yes	Yes	-	Yes	Yes	Yes	Yes	Yes	Yes	Yes	Yes	Yes	Yes	Yes	Yes	Yes	-	Yes	-
DB00544	Fluorouracil	small molecule	approved		BE0000324	P04818_TYMS	P04818	TYMS	Nucleus	Yes	Yes	No	No	Yes	Yes	-	Yes	Yes	Yes	Yes	Yes	Yes	Yes	Yes	Yes	Yes	Yes	Yes	Yes	-	Yes	-
DB01101	Capecitabine	small molecule	approved	approved;investigational	BE0000324	P04818_TYMS	P04818	TYMS	Nucleus	Yes	Yes	No	No	Yes	Yes	-	Yes	Yes	Yes	Yes	Yes	Yes	Yes	Yes	Yes	Yes	Yes	Yes	Yes	-	Yes	-
DB05308	ANX-510	small molecule	investigational		BE0000324	P04818_TYMS	P04818	TYMS	Nucleus	Yes	Yes	No	No	Yes	Yes	-	Yes	Yes	Yes	Yes	Yes	Yes	Yes	Yes	Yes	Yes	Yes	Yes	Yes	-	Yes	-
DB06813	Pralatrexate	small molecule	approved	approved;investigational	BE0000324	P04818_TYMS	P04818	TYMS	Nucleus	Yes	Yes	No	No	Yes	Yes	-	Yes	Yes	Yes	Yes	Yes	Yes	Yes	Yes	Yes	Yes	Yes	Yes	Yes	-	Yes	-
DB09256	Tegafur	small molecule	approved	approved;investigational	BE0000324	P04818_TYMS	P04818	TYMS	Nucleus	Yes	Yes	No	No	Yes	Yes	-	Yes	Yes	Yes	Yes	Yes	Yes	Yes	Yes	Yes	Yes	Yes	Yes	Yes	-	Yes	-
DB04824	Phenolphthalein	small molecule	withdrawn	approved;withdrawn	BE0003538	O60656_UGT1A9	O60656	UGT1A9	Others	No	Yes	No	No	Yes	No	-	-	-	-	-	-	-	-	-	-	-	-	-	-	-	-	-
DB04552	Niflumic acid	small molecule	experimental		BE0003538	O60656_UGT1A9	O60656	UGT1A9	Others	No	Yes	No	No	Yes	No	-	-	-	-	-	-	-	-	-	-	-	-	-	-	-	-	-
DB01136	Carvedilol	small molecule	approved	approved;investigational	BE0001114	P19320_VCAM1	P19320	VCAM1	Membrane	Yes	Yes	No	No	Yes	No	-	-	-	-	-	-	-	-	-	-	-	-	-	-	-	-	-
DB11338	Clove oil	biotech	approved	approved;nutraceutical	BE0001114	P19320_VCAM1	P19320	VCAM1	Membrane	Yes	Yes	No	No	Yes	No	-	-	-	-	-	-	-	-	-	-	-	-	-	-	-	-	-
DB00898	Ethanol	small molecule	approved		BE0001114	P19320_VCAM1	P19320	VCAM1	Membrane	Yes	Yes	No	No	Yes	No	-	-	-	-	-	-	-	-	-	-	-	-	-	-	-	-	-
DB01593	Zinc	small molecule	approved	approved;investigational	BE0001068	P04004_VTN	P04004	VTN	Secreted	No	Yes	No	No	Yes	No	-	-	-	-	-	-	-	-	-	-	-	-	-	-	-	-	-
DB00054	Abciximab	biotech	approved		BE0001068	P04004_VTN	P04004	VTN	Secreted	No	Yes	No	No	Yes	No	-	-	-	-	-	-	-	-	-	-	-	-	-	-	-	-	-
DB00025	Antihemophilic factor, human recombinant	biotech	approved	approved;investigational	BE0001043	P04275_VWF	P04275	VWF	Secreted	No	Yes	No	No	Yes	Yes	-	-	-	-	-	-	-	-	-	-	-	-	-	-	-	-	-
DB06081	Caplacizumab	biotech	approved	approved;investigational	BE0001043	P04275_VWF	P04275	VWF	Secreted	No	Yes	No	No	Yes	Yes	-	-	-	-	-	-	-	-	-	-	-	-	-	-	-	-	-
DB09329	Antihemophilic Factor (Recombinant), PEGylated	biotech	approved	approved;investigational	BE0001043	P04275_VWF	P04275	VWF	Secreted	No	Yes	No	No	Yes	Yes	-	-	-	-	-	-	-	-	-	-	-	-	-	-	-	-	-
DB00160	Alanine	small molecule	nutraceutical		BE0000294	P49588_AARS	P49588	AARS	Cytoplasm	No	Unknown	No	No	No	No	Yes	-	-	-	-	-	-	-	-	-	-	-	-	-	-	-	-
DB00157	NADH	small molecule	approved	approved;nutraceutical	BE0000073	Q9UDR5_AASS	Q9UDR5	AASS	Others	No	Unknown	No	No	No	No	Yes	-	-	-	-	-	-	-	-	-	-	-	-	-	-	-	-
DB00142	Glutamic acid	small molecule	approved	approved;nutraceutical	BE0000073	Q9UDR5_AASS	Q9UDR5	AASS	Others	No	Unknown	No	No	No	No	Yes	-	-	-	-	-	-	-	-	-	-	-	-	-	-	-	-
DB00171	ATP	small molecule	investigational	investigational;nutraceutical	BE0000703	O95342_ABCB11	O95342	ABCB11	Membrane	Yes	Unknown	No	No	No	No	Yes	-	-	-	-	-	-	-	-	-	-	-	-	-	-	-	-
DB01016	Glyburide	small molecule	approved		BE0000703	O95342_ABCB11	O95342	ABCB11	Membrane	Yes	Unknown	No	No	No	No	Yes	-	-	-	-	-	-	-	-	-	-	-	-	-	-	-	-
DB00121	Biotin	small molecule	approved	approved;investigational;nutraceutical	BE0000626	Q13085_ACACA	Q13085	ACACA	Cytoplasm	No	Unknown	No	No	No	No	Yes	-	-	-	-	-	-	-	-	-	-	-	-	-	-	-	-
DB03147	Flavin adenine dinucleotide	small molecule	approved		BE0001745	P11310_ACADM	P11310	ACADM	Others	Yes	Unknown	No	No	No	No	Yes	-	-	-	-	-	-	-	-	-	-	-	-	-	-	-	-
DB00157	NADH	small molecule	approved	approved;nutraceutical	BE0000762	P16219_ACADS	P16219	ACADS	Others	No	Unknown	No	No	No	No	Yes	-	-	-	-	-	-	-	-	-	-	-	-	-	-	-	-
DB03147	Flavin adenine dinucleotide	small molecule	approved		BE0000762	P16219_ACADS	P16219	ACADS	Others	No	Unknown	No	No	No	No	Yes	-	-	-	-	-	-	-	-	-	-	-	-	-	-	-	-
DB00167	Isoleucine	small molecule	investigational	investigational;nutraceutical	BE0000573	P45954_ACADSB	P45954	ACADSB	Others	Yes	Unknown	No	No	No	No	Yes	-	-	-	-	-	-	-	-	-	-	-	-	-	-	-	-
DB00313	Valproic acid	small molecule	approved	approved;investigational	BE0000573	P45954_ACADSB	P45954	ACADSB	Others	Yes	Unknown	No	No	No	No	Yes	-	-	-	-	-	-	-	-	-	-	-	-	-	-	-	-
DB00795	Sulfasalazine	small molecule	approved		BE0000069	P24752_ACAT1	P24752	ACAT1	Others	No	Unknown	No	No	No	No	Yes	-	-	-	-	-	-	-	-	-	-	-	-	-	-	-	-
DB09061	Cannabidiol	small molecule	approved	approved;investigational	BE0000069	P24752_ACAT1	P24752	ACAT1	Others	No	Unknown	No	No	No	No	Yes	-	-	-	-	-	-	-	-	-	-	-	-	-	-	-	-
DB03147	Flavin adenine dinucleotide	small molecule	approved		BE0004135	Q15067_ACOX1	Q15067	ACOX1	Others	Yes	Unknown	No	No	No	No	Yes	-	-	-	-	-	-	-	-	-	-	-	-	-	-	-	-
DB02325	Isopropyl alcohol	small molecule	approved	approved;investigational	BE0004487	P13686_ACP5	P13686	ACP5	Others	Yes	Unknown	No	No	No	No	Yes	-	-	-	-	-	-	-	-	-	-	-	-	-	-	-	-
DB00159	Icosapent	small molecule	approved	approved;nutraceutical	BE0000996	O60488_ACSL4	O60488	ACSL4	Membrane	Yes	Unknown	No	No	No	No	Yes	-	-	-	-	-	-	-	-	-	-	-	-	-	-	-	-
DB00197	Troglitazone	small molecule	withdrawn	approved;investigational;withdrawn	BE0000996	O60488_ACSL4	O60488	ACSL4	Membrane	Yes	Unknown	No	No	No	No	Yes	-	-	-	-	-	-	-	-	-	-	-	-	-	-	-	-
DB00412	Rosiglitazone	small molecule	approved	approved;investigational	BE0000996	O60488_ACSL4	O60488	ACSL4	Membrane	Yes	Unknown	No	No	No	No	Yes	-	-	-	-	-	-	-	-	-	-	-	-	-	-	-	-
DB06151	Acetylcysteine	small molecule	approved	approved;investigational	BE0000481	Q03154_ACY1	Q03154	ACY1	Cytoplasm	Yes	Unknown	No	No	No	No	Yes	-	-	-	-	-	-	-	-	-	-	-	-	-	-	-	-
DB00128	Aspartic acid	small molecule	approved	approved;nutraceutical	BE0000481	Q03154_ACY1	Q03154	ACY1	Cytoplasm	Yes	Unknown	No	No	No	No	Yes	-	-	-	-	-	-	-	-	-	-	-	-	-	-	-	-
DB00128	Aspartic acid	small molecule	approved	approved;nutraceutical	BE0002231	Q8N142_ADSSL1	Q8N142	ADSSL1	Cytoplasm	No	Unknown	No	No	No	No	Yes	-	-	-	-	-	-	-	-	-	-	-	-	-	-	-	-
DB00171	ATP	small molecule	investigational	investigational;nutraceutical	BE0000139	Q9Y4W6_AFG3L2	Q9Y4W6	AFG3L2	Membrane	No	Unknown	No	No	No	No	Yes	-	-	-	-	-	-	-	-	-	-	-	-	-	-	-	-
DB00114	Pyridoxal phosphate	small molecule	approved	approved;investigational;nutraceutical	BE0000316	P21549_AGXT	P21549	AGXT	Others	Yes	Unknown	No	No	No	No	Yes	-	-	-	-	-	-	-	-	-	-	-	-	-	-	-	-
DB00133	Serine	small molecule	investigational	investigational;nutraceutical	BE0000316	P21549_AGXT	P21549	AGXT	Others	Yes	Unknown	No	No	No	No	Yes	-	-	-	-	-	-	-	-	-	-	-	-	-	-	-	-
DB00145	Glycine	small molecule	approved	approved;nutraceutical;vet_approved	BE0000316	P21549_AGXT	P21549	AGXT	Others	Yes	Unknown	No	No	No	No	Yes	-	-	-	-	-	-	-	-	-	-	-	-	-	-	-	-
DB00160	Alanine	small molecule	nutraceutical		BE0000316	P21549_AGXT	P21549	AGXT	Others	Yes	Unknown	No	No	No	No	Yes	-	-	-	-	-	-	-	-	-	-	-	-	-	-	-	-
DB02325	Isopropyl alcohol	small molecule	approved	approved;investigational	BE0001684	P23526_AHCY	P23526	AHCY	Cytoplasm	Yes	Unknown	No	No	No	No	Yes	-	-	-	-	-	-	-	-	-	-	-	-	-	-	-	-
DB00157	NADH	small molecule	approved	approved;nutraceutical	BE0000592	P42330_AKR1C3	P42330	AKR1C3	Cytoplasm	No	Unknown	No	No	No	No	Yes	-	-	-	-	-	-	-	-	-	-	-	-	-	-	-	-
DB00328	Indomethacin	small molecule	approved	approved;investigational	BE0000592	P42330_AKR1C3	P42330	AKR1C3	Cytoplasm	No	Unknown	No	No	No	No	Yes	-	-	-	-	-	-	-	-	-	-	-	-	-	-	-	-
DB01698	Rutin	small molecule	approved	approved;experimental;investigational	BE0000592	P42330_AKR1C3	P42330	AKR1C3	Cytoplasm	No	Unknown	No	No	No	No	Yes	-	-	-	-	-	-	-	-	-	-	-	-	-	-	-	-
DB00157	NADH	small molecule	approved	approved;nutraceutical	BE0000438	P17516_AKR1C4	P17516	AKR1C4	Cytoplasm	No	Unknown	No	No	No	No	Yes	-	-	-	-	-	-	-	-	-	-	-	-	-	-	-	-
DB00142	Glutamic acid	small molecule	approved	approved;nutraceutical	BE0000823	P54886_ALDH18A1	P54886	ALDH18A1	Membrane	No	Unknown	No	No	No	No	Yes	-	-	-	-	-	-	-	-	-	-	-	-	-	-	-	-
DB00157	NADH	small molecule	approved	approved;nutraceutical	BE0000583	P47895_ALDH1A3	P47895	ALDH1A3	Cytoplasm	No	Unknown	No	No	No	No	Yes	-	-	-	-	-	-	-	-	-	-	-	-	-	-	-	-
DB00162	Vitamin A	small molecule	approved	approved;nutraceutical;vet_approved	BE0000583	P47895_ALDH1A3	P47895	ALDH1A3	Cytoplasm	No	Unknown	No	No	No	No	Yes	-	-	-	-	-	-	-	-	-	-	-	-	-	-	-	-
DB00157	NADH	small molecule	approved	approved;nutraceutical	BE0000600	P51648_ALDH3A2	P51648	ALDH3A2	Membrane	No	Unknown	No	No	No	No	Yes	-	-	-	-	-	-	-	-	-	-	-	-	-	-	-	-
DB00157	NADH	small molecule	approved	approved;nutraceutical	BE0000244	P30038_ALDH4A1	P30038	ALDH4A1	Others	No	Unknown	No	No	No	No	Yes	-	-	-	-	-	-	-	-	-	-	-	-	-	-	-	-
DB00157	NADH	small molecule	approved	approved;nutraceutical	BE0000152	P51649_ALDH5A1	P51649	ALDH5A1	Others	Yes	Unknown	No	No	No	No	Yes	-	-	-	-	-	-	-	-	-	-	-	-	-	-	-	-
DB00139	Succinic acid	small molecule	approved	approved;nutraceutical	BE0000152	P51649_ALDH5A1	P51649	ALDH5A1	Others	Yes	Unknown	No	No	No	No	Yes	-	-	-	-	-	-	-	-	-	-	-	-	-	-	-	-
DB00313	Valproic acid	small molecule	approved	approved;investigational	BE0000152	P51649_ALDH5A1	P51649	ALDH5A1	Others	Yes	Unknown	No	No	No	No	Yes	-	-	-	-	-	-	-	-	-	-	-	-	-	-	-	-
DB00534	Chlormerodrin	small molecule	withdrawn	approved;withdrawn	BE0000152	P51649_ALDH5A1	P51649	ALDH5A1	Others	Yes	Unknown	No	No	No	No	Yes	-	-	-	-	-	-	-	-	-	-	-	-	-	-	-	-
DB00157	NADH	small molecule	approved	approved;nutraceutical	BE0000231	Q02252_ALDH6A1	Q02252	ALDH6A1	Others	No	Unknown	No	No	No	No	Yes	-	-	-	-	-	-	-	-	-	-	-	-	-	-	-	-
DB00157	NADH	small molecule	approved	approved;nutraceutical	BE0000135	P49419_ALDH7A1	P49419	ALDH7A1	Cytoplasm	No	Unknown	No	No	No	No	Yes	-	-	-	-	-	-	-	-	-	-	-	-	-	-	-	-
DB02709	Resveratrol	small molecule	approved	approved;experimental;investigational	BE0000309	P16050_ALOX15	P16050	ALOX15	Cytoplasm	Yes	Unknown	No	No	No	No	Yes	-	-	-	-	-	-	-	-	-	-	-	-	-	-	-	-
DB00118	Ademetionine	small molecule	approved	approved;investigational;nutraceutical	BE0000101	P17707_AMD1	P17707	AMD1	Unknown	No	Unknown	No	No	No	No	Yes	-	-	-	-	-	-	-	-	-	-	-	-	-	-	-	-
DB00157	NADH	small molecule	approved	approved;nutraceutical	BE0000010	P48728_AMT	P48728	AMT	Others	No	Unknown	No	No	No	No	Yes	-	-	-	-	-	-	-	-	-	-	-	-	-	-	-	-
DB00116	Tetrahydrofolic acid	small molecule	nutraceutical		BE0000010	P48728_AMT	P48728	AMT	Others	No	Unknown	No	No	No	No	Yes	-	-	-	-	-	-	-	-	-	-	-	-	-	-	-	-
DB00591	Fluocinolone acetonide	small molecule	approved	approved;investigational;vet_approved	BE0004149	P08758_ANXA5	P08758	ANXA5	Unknown	No	Unknown	No	No	No	No	Yes	-	-	-	-	-	-	-	-	-	-	-	-	-	-	-	-
DB01593	Zinc	small molecule	approved	approved;investigational	BE0001213	P02743_APCS	P02743	APCS	Secreted	No	Unknown	No	No	No	No	Yes	-	-	-	-	-	-	-	-	-	-	-	-	-	-	-	-
DB00173	Adenine	small molecule	approved	approved;nutraceutical	BE0000115	P07741_APRT	P07741	APRT	Cytoplasm	No	Unknown	No	No	No	No	Yes	-	-	-	-	-	-	-	-	-	-	-	-	-	-	-	-
DB04272	Citric acid	small molecule	approved	approved;nutraceutical;vet_approved	BE0000115	P07741_APRT	P07741	APRT	Cytoplasm	No	Unknown	No	No	No	No	Yes	-	-	-	-	-	-	-	-	-	-	-	-	-	-	-	-
DB00171	ATP	small molecule	investigational	investigational;nutraceutical	BE0000434	P10398_ARAF	P10398	ARAF	Unknown	No	Unknown	No	Yes	No	No	Yes	Yes	Yes	Yes	Yes	Yes	Yes	Yes	Yes	Yes	Yes	Yes	Yes	Yes	Yes	Yes	Yes
DB00129	Ornithine	small molecule	approved	approved;nutraceutical	BE0000286	P05089_ARG1	P05089	ARG1	Cytoplasm	Yes	Unknown	No	No	No	No	Yes	-	-	-	-	-	-	-	-	-	-	-	-	-	-	-	-
DB06757	Manganese	small molecule	approved	approved;nutraceutical	BE0000286	P05089_ARG1	P05089	ARG1	Cytoplasm	Yes	Unknown	No	No	No	No	Yes	-	-	-	-	-	-	-	-	-	-	-	-	-	-	-	-
DB00125	Arginine	small molecule	investigational	investigational;nutraceutical	BE0000520	P04424_ASL	P04424	ASL	Unknown	No	Unknown	No	No	No	No	Yes	-	-	-	-	-	-	-	-	-	-	-	-	-	-	-	-
DB00171	ATP	small molecule	investigational	investigational;nutraceutical	BE0000219	P08243_ASNS	P08243	ASNS	Unknown	Yes	Unknown	No	No	No	No	Yes	-	-	-	-	-	-	-	-	-	-	-	-	-	-	-	-
DB00142	Glutamic acid	small molecule	approved	approved;nutraceutical	BE0000219	P08243_ASNS	P08243	ASNS	Unknown	Yes	Unknown	No	No	No	No	Yes	-	-	-	-	-	-	-	-	-	-	-	-	-	-	-	-
DB00174	Asparagine	small molecule	approved	approved;investigational;nutraceutical	BE0000219	P08243_ASNS	P08243	ASNS	Unknown	Yes	Unknown	No	No	No	No	Yes	-	-	-	-	-	-	-	-	-	-	-	-	-	-	-	-
DB00128	Aspartic acid	small molecule	approved	approved;nutraceutical	BE0000219	P08243_ASNS	P08243	ASNS	Unknown	Yes	Unknown	No	No	No	No	Yes	-	-	-	-	-	-	-	-	-	-	-	-	-	-	-	-
DB01593	Zinc	small molecule	approved	approved;investigational	BE0000187	P45381_ASPA	P45381	ASPA	Cytoplasm	No	Unknown	No	No	No	No	Yes	-	-	-	-	-	-	-	-	-	-	-	-	-	-	-	-
DB00128	Aspartic acid	small molecule	approved	approved;nutraceutical	BE0000187	P45381_ASPA	P45381	ASPA	Cytoplasm	No	Unknown	No	No	No	No	Yes	-	-	-	-	-	-	-	-	-	-	-	-	-	-	-	-
DB00171	ATP	small molecule	investigational	investigational;nutraceutical	BE0000671	P00966_ASS1	P00966	ASS1	Unknown	Yes	Unknown	No	No	No	No	Yes	-	-	-	-	-	-	-	-	-	-	-	-	-	-	-	-
DB00128	Aspartic acid	small molecule	approved	approved;nutraceutical	BE0000671	P00966_ASS1	P00966	ASS1	Unknown	Yes	Unknown	No	No	No	No	Yes	-	-	-	-	-	-	-	-	-	-	-	-	-	-	-	-
DB00155	Citrulline	small molecule	approved	approved;investigational;nutraceutical	BE0000671	P00966_ASS1	P00966	ASS1	Unknown	Yes	Unknown	No	No	No	No	Yes	-	-	-	-	-	-	-	-	-	-	-	-	-	-	-	-
DB00125	Arginine	small molecule	investigational	investigational;nutraceutical	BE0000671	P00966_ASS1	P00966	ASS1	Unknown	Yes	Unknown	No	No	No	No	Yes	-	-	-	-	-	-	-	-	-	-	-	-	-	-	-	-
DB01092	Ouabain	small molecule	approved		BE0005034	P50993_ATP1A2	P50993	ATP1A2	Membrane	Yes	Unknown	No	No	No	No	Yes	-	-	-	-	-	-	-	-	-	-	-	-	-	-	-	-
DB01092	Ouabain	small molecule	approved		BE0005047	P13637_ATP1A3	P13637	ATP1A3	Membrane	No	Unknown	No	No	No	No	Yes	-	-	-	-	-	-	-	-	-	-	-	-	-	-	-	-
DB12141	Gilteritinib	small molecule	approved	approved;investigational	BE0009412	P30530_AXL	P30530	AXL	Membrane	No	Unknown	Yes	Yes	No	No	Yes	Yes	Yes	Yes	Yes	Yes	Yes	Yes	Yes	Yes	Yes	Yes	Yes	Yes	-	Yes	Yes
DB00141	N-Acetylglucosamine	small molecule	approved	approved;investigational;nutraceutical	BE0000259	P15291_B4GALT1	P15291	B4GALT1	Others	Yes	Unknown	No	No	No	No	Yes	-	-	-	-	-	-	-	-	-	-	-	-	-	-	-	-
DB03501	Galactose-uridine-5'-diphosphate	small molecule	experimental		BE0000259	P15291_B4GALT1	P15291	B4GALT1	Others	Yes	Unknown	No	No	No	No	Yes	-	-	-	-	-	-	-	-	-	-	-	-	-	-	-	-
DB00145	Glycine	small molecule	approved	approved;nutraceutical;vet_approved	BE0002303	Q14032_BAAT	Q14032	BAAT	Cytoplasm	No	Unknown	No	No	No	No	Yes	-	-	-	-	-	-	-	-	-	-	-	-	-	-	-	-
DB00157	NADH	small molecule	approved	approved;nutraceutical	BE0000741	P53004_BLVRA	P53004	BLVRA	Cytoplasm	No	Unknown	No	Yes	No	No	Yes	-	-	-	-	-	-	-	-	-	-	-	-	-	-	-	-
DB01593	Zinc	small molecule	approved	approved;investigational	BE0009071	P46736_BRCC3	P46736	BRCC3	Nucleus	Yes	Unknown	No	No	No	No	Yes	-	-	-	-	-	-	-	-	-	-	-	-	-	-	-	-
DB01593	Zinc	small molecule	approved	approved;investigational	BE0009072	P07357_C8A	P07357	C8A	Secreted	No	Unknown	No	No	No	No	Yes	-	-	-	-	-	-	-	-	-	-	-	-	-	-	-	-
DB00909	Zonisamide	small molecule	approved	approved;investigational	BE0003626	P35218_CA5A	P35218	CA5A	Others	No	Unknown	No	No	No	No	Yes	-	-	-	-	-	-	-	-	-	-	-	-	-	-	-	-
DB08846	Ellagic acid	small molecule	investigational		BE0003626	P35218_CA5A	P35218	CA5A	Others	No	Unknown	No	No	No	No	Yes	-	-	-	-	-	-	-	-	-	-	-	-	-	-	-	-
DB01194	Brinzolamide	small molecule	approved		BE0003626	P35218_CA5A	P35218	CA5A	Others	No	Unknown	No	No	No	No	Yes	-	-	-	-	-	-	-	-	-	-	-	-	-	-	-	-
DB00909	Zonisamide	small molecule	approved	approved;investigational	BE0002437	Q16790_CA9	Q16790	CA9	Nucleus	Yes	Unknown	No	No	No	No	Yes	-	-	-	-	-	-	-	-	-	-	-	-	-	-	-	-
DB00562	Benzthiazide	small molecule	approved		BE0002437	Q16790_CA9	Q16790	CA9	Nucleus	Yes	Unknown	No	No	No	No	Yes	-	-	-	-	-	-	-	-	-	-	-	-	-	-	-	-
DB00774	Hydroflumethiazide	small molecule	approved	approved;investigational	BE0002437	Q16790_CA9	Q16790	CA9	Nucleus	Yes	Unknown	No	No	No	No	Yes	-	-	-	-	-	-	-	-	-	-	-	-	-	-	-	-
DB08846	Ellagic acid	small molecule	investigational		BE0002437	Q16790_CA9	Q16790	CA9	Nucleus	Yes	Unknown	No	No	No	No	Yes	-	-	-	-	-	-	-	-	-	-	-	-	-	-	-	-
DB00151	Cysteine	small molecule	approved	approved;nutraceutical	BE0002312	Q9HA77_CARS2	Q9HA77	CARS2	Others	Yes	Unknown	No	No	No	No	Yes	-	-	-	-	-	-	-	-	-	-	-	-	-	-	-	-
DB11093	Calcium Citrate	small molecule	approved	approved;investigational	BE0008699	P31415_CASQ1	P31415	CASQ1	Others	No	Unknown	No	No	No	No	Yes	-	-	-	-	-	-	-	-	-	-	-	-	-	-	-	-
DB11348	Calcium Phosphate	small molecule	approved		BE0008699	P31415_CASQ1	P31415	CASQ1	Others	No	Unknown	No	No	No	No	Yes	-	-	-	-	-	-	-	-	-	-	-	-	-	-	-	-
DB13800	Calcium levulinate	small molecule	approved	approved;experimental	BE0008699	P31415_CASQ1	P31415	CASQ1	Others	No	Unknown	No	No	No	No	Yes	-	-	-	-	-	-	-	-	-	-	-	-	-	-	-	-
DB06195	Seliciclib	small molecule	investigational		BE0002207	P50750_CDK9	P50750	CDK9	Nucleus	No	Unknown	No	Yes	No	No	Yes	Yes	Yes	Yes	Yes	Yes	Yes	Yes	Yes	Yes	Yes	Yes	Yes	Yes	Yes	Yes	Yes
DB01593	Zinc	small molecule	approved	approved;investigational	BE0001701	P00751_CFB	P00751	CFB	Secreted	No	Unknown	No	No	No	No	Yes	-	-	-	-	-	-	-	-	-	-	-	-	-	-	-	-
DB01593	Zinc	small molecule	approved	approved;investigational	BE0009054	P05156_CFI	P05156	CFI	Secreted	No	Unknown	No	No	No	No	Yes	-	-	-	-	-	-	-	-	-	-	-	-	-	-	-	-
DB00244	Mesalazine	small molecule	approved		BE0004655	O15111_CHUK	O15111	CHUK	Cytoplasm	No	Unknown	No	Yes	No	No	Yes	-	-	-	-	-	-	-	-	-	-	-	-	-	-	-	-
DB00795	Sulfasalazine	small molecule	approved		BE0004655	O15111_CHUK	O15111	CHUK	Cytoplasm	No	Unknown	No	Yes	No	No	Yes	-	-	-	-	-	-	-	-	-	-	-	-	-	-	-	-
DB06151	Acetylcysteine	small molecule	approved	approved;investigational	BE0004655	O15111_CHUK	O15111	CHUK	Cytoplasm	No	Unknown	No	Yes	No	No	Yes	-	-	-	-	-	-	-	-	-	-	-	-	-	-	-	-
DB01593	Zinc	small molecule	approved	approved;investigational	BE0003503	P15169_CPN1	P15169	CPN1	Secreted	No	Unknown	No	No	No	No	Yes	-	-	-	-	-	-	-	-	-	-	-	-	-	-	-	-
DB05235	NRP409	small molecule	investigational		BE0000104	Q14894_CRYM	Q14894	CRYM	Cytoplasm	No	Unknown	No	No	No	No	Yes	-	-	-	-	-	-	-	-	-	-	-	-	-	-	-	-
DB00171	ATP	small molecule	investigational	investigational;nutraceutical	BE0001209	P68400_CSNK2A1	P68400	CSNK2A1	Nucleus	Yes	Unknown	No	Yes	No	No	Yes	-	-	-	-	-	-	-	-	-	-	-	-	-	-	-	-
DB08846	Ellagic acid	small molecule	investigational		BE0001209	P68400_CSNK2A1	P68400	CSNK2A1	Nucleus	Yes	Unknown	No	Yes	No	No	Yes	-	-	-	-	-	-	-	-	-	-	-	-	-	-	-	-
DB02709	Resveratrol	small molecule	approved	approved;experimental;investigational	BE0001209	P68400_CSNK2A1	P68400	CSNK2A1	Nucleus	Yes	Unknown	No	Yes	No	No	Yes	-	-	-	-	-	-	-	-	-	-	-	-	-	-	-	-
DB00114	Pyridoxal phosphate	small molecule	approved	approved;investigational;nutraceutical	BE0000791	P32929_CTH	P32929	CTH	Cytoplasm	Yes	Unknown	No	No	No	No	Yes	-	-	-	-	-	-	-	-	-	-	-	-	-	-	-	-
DB00151	Cysteine	small molecule	approved	approved;nutraceutical	BE0000791	P32929_CTH	P32929	CTH	Cytoplasm	Yes	Unknown	No	No	No	No	Yes	-	-	-	-	-	-	-	-	-	-	-	-	-	-	-	-
DB00130	L-Glutamine	small molecule	approved	approved;investigational;nutraceutical	BE0000874	P17812_CTPS1	P17812	CTPS1	Unknown	Yes	Unknown	No	No	No	No	Yes	-	-	-	-	-	-	-	-	-	-	-	-	-	-	-	-
DB00514	Dextromethorphan	small molecule	approved		BE0004904	P04839_CYBB	P04839	CYBB	Membrane	Yes	Unknown	No	No	No	No	Yes	-	-	-	-	-	-	-	-	-	-	-	-	-	-	-	-
DB09061	Cannabidiol	small molecule	approved	approved;investigational	BE0001111	Q16678_CYP1B1	Q16678	CYP1B1	Membrane	Yes	Unknown	No	No	No	No	Yes	-	-	-	-	-	-	-	-	-	-	-	-	-	-	-	-
DB01645	Genistein	small molecule	investigational		BE0001111	Q16678_CYP1B1	Q16678	CYP1B1	Membrane	Yes	Unknown	No	No	No	No	Yes	-	-	-	-	-	-	-	-	-	-	-	-	-	-	-	-
DB02342	2-Methoxyestradiol	small molecule	investigational		BE0001111	Q16678_CYP1B1	Q16678	CYP1B1	Membrane	Yes	Unknown	No	No	No	No	Yes	-	-	-	-	-	-	-	-	-	-	-	-	-	-	-	-
DB03147	Flavin adenine dinucleotide	small molecule	approved		BE0004141	P14920_DAO	P14920	DAO	Others	No	Unknown	No	No	No	No	Yes	-	-	-	-	-	-	-	-	-	-	-	-	-	-	-	-
DB00128	Aspartic acid	small molecule	approved	approved;nutraceutical	BE0000725	P14868_DARS	P14868	DARS	Cytoplasm	Yes	Unknown	No	No	No	No	Yes	-	-	-	-	-	-	-	-	-	-	-	-	-	-	-	-
DB00128	Aspartic acid	small molecule	approved	approved;nutraceutical	BE0002229	Q6PI48_DARS2	Q6PI48	DARS2	Others	Yes	Unknown	No	No	No	No	Yes	-	-	-	-	-	-	-	-	-	-	-	-	-	-	-	-
DB02325	Isopropyl alcohol	small molecule	approved	approved;investigational	BE0000869	Q7Z4W1_DCXR	Q7Z4W1	DCXR	Membrane	No	Unknown	No	No	No	No	Yes	-	-	-	-	-	-	-	-	-	-	-	-	-	-	-	-
DB00157	NADH	small molecule	approved	approved;nutraceutical	BE0000031	Q9UBM7_DHCR7	Q9UBM7	DHCR7	Membrane	Yes	Unknown	No	No	No	No	Yes	-	-	-	-	-	-	-	-	-	-	-	-	-	-	-	-
DB00157	NADH	small molecule	approved	approved;nutraceutical	BE0000065	P10515_DLAT	P10515	DLAT	Others	No	Unknown	No	No	No	No	Yes	-	-	-	-	-	-	-	-	-	-	-	-	-	-	-	-
DB00157	NADH	small molecule	approved	approved;nutraceutical	BE0000737	P09622_DLD	P09622	DLD	Others	No	Unknown	No	No	No	No	Yes	-	-	-	-	-	-	-	-	-	-	-	-	-	-	-	-
DB03147	Flavin adenine dinucleotide	small molecule	approved		BE0000737	P09622_DLD	P09622	DLD	Others	No	Unknown	No	No	No	No	Yes	-	-	-	-	-	-	-	-	-	-	-	-	-	-	-	-
DB00142	Glutamic acid	small molecule	approved	approved;nutraceutical	BE0002272	Q5JPH6_EARS2	Q5JPH6	EARS2	Others	Yes	Unknown	No	No	No	No	Yes	-	-	-	-	-	-	-	-	-	-	-	-	-	-	-	-
DB00675	Tamoxifen	small molecule	approved		BE0004877	Q15125_EBP	Q15125	EBP	Membrane	Yes	Unknown	No	No	No	No	Yes	-	-	-	-	-	-	-	-	-	-	-	-	-	-	-	-
DB09568	Omega-3-carboxylic acids	small molecule	approved	approved;investigational	BE0004500	P30084_ECHS1	P30084	ECHS1	Others	No	Unknown	No	No	No	No	Yes	-	-	-	-	-	-	-	-	-	-	-	-	-	-	-	-
DB00126	Ascorbic acid	small molecule	approved	approved;nutraceutical	BE0002217	Q9GZT9_EGLN1	Q9GZT9	EGLN1	Cytoplasm	No	Unknown	No	No	No	No	Yes	Yes	Yes	Yes	Yes	Yes	Yes	Yes	Yes	Yes	Yes	-	Yes	Yes	-	Yes	Yes
DB01592	Iron	small molecule	approved		BE0002217	Q9GZT9_EGLN1	Q9GZT9	EGLN1	Cytoplasm	No	Unknown	No	No	No	No	Yes	Yes	Yes	Yes	Yes	Yes	Yes	Yes	Yes	Yes	Yes	-	Yes	Yes	-	Yes	Yes
DB04847	Roxadustat	small molecule	investigational		BE0002217	Q9GZT9_EGLN1	Q9GZT9	EGLN1	Cytoplasm	No	Unknown	No	No	No	No	Yes	Yes	Yes	Yes	Yes	Yes	Yes	Yes	Yes	Yes	Yes	-	Yes	Yes	-	Yes	Yes
DB00157	NADH	small molecule	approved	approved;nutraceutical	BE0000586	Q08426_EHHADH	Q08426	EHHADH	Others	Yes	Unknown	No	No	No	No	Yes	-	-	-	-	-	-	-	-	-	-	-	-	-	-	-	-
DB01143	Amifostine	small molecule	approved	approved;investigational	BE0000457	P22413_ENPP1	P22413	ENPP1	Membrane	Yes	Unknown	No	No	No	No	Yes	-	-	-	-	-	-	-	-	-	-	-	-	-	-	-	-
DB01065	Melatonin	small molecule	approved	approved;nutraceutical;vet_approved	BE0003555	P11678_EPX	P11678	EPX	Cytoplasm	No	Unknown	No	No	No	No	Yes	-	-	-	-	-	-	-	-	-	-	-	-	-	-	-	-
DB00331	Metformin	small molecule	approved		BE0003887	Q16134_ETFDH	Q16134	ETFDH	Membrane	Yes	Unknown	No	No	No	No	Yes	-	-	-	-	-	-	-	-	-	-	-	-	-	-	-	-
DB00120	Phenylalanine	small molecule	approved	approved;investigational;nutraceutical	BE0000028	O95363_FARS2	O95363	FARS2	Others	No	Unknown	No	No	No	No	Yes	-	-	-	-	-	-	-	-	-	-	-	-	-	-	-	-
DB00131	Adenosine phosphate	small molecule	approved	approved;investigational;nutraceutical	BE0002431	P09467_FBP1	P09467	FBP1	Cytoplasm	Yes	Unknown	No	No	No	No	Yes	-	-	-	-	-	-	-	-	-	-	-	-	-	-	-	-
DB05518	Managlinat dialanetil	small molecule	investigational		BE0002431	P09467_FBP1	P09467	FBP1	Cytoplasm	Yes	Unknown	No	No	No	No	Yes	-	-	-	-	-	-	-	-	-	-	-	-	-	-	-	-
DB03147	Flavin adenine dinucleotide	small molecule	approved		BE0004480	P22570_FDXR	P22570	FDXR	Others	No	Unknown	No	No	No	No	Yes	-	-	-	-	-	-	-	-	-	-	-	-	-	-	-	-
DB01254	Dasatinib	small molecule	approved	approved;investigational	BE0005539	P09769_FGR	P09769	FGR	Membrane	Yes	Unknown	No	Yes	No	No	Yes	-	-	-	-	-	-	-	-	-	-	-	-	-	-	-	-
DB15035	Zanubrutinib	small molecule	approved	approved;investigational	BE0005539	P09769_FGR	P09769	FGR	Membrane	Yes	Unknown	No	Yes	No	No	Yes	-	-	-	-	-	-	-	-	-	-	-	-	-	-	-	-
DB04893	AZD3409	small molecule	investigational		BE0002373	P49354_FNTA	P49354	FNTA	Unknown	No	Unknown	No	No	No	No	Yes	-	-	-	-	-	-	-	-	-	-	-	-	-	-	-	-
DB04893	AZD3409	small molecule	investigational		BE0002372	P49356_FNTB	P49356	FNTB	Unknown	No	Unknown	No	No	No	No	Yes	-	-	-	-	-	-	-	-	-	-	-	-	-	-	-	-
DB04960	Tipifarnib	small molecule	investigational		BE0002372	P49356_FNTB	P49356	FNTB	Unknown	No	Unknown	No	No	No	No	Yes	-	-	-	-	-	-	-	-	-	-	-	-	-	-	-	-
DB00158	Folic acid	small molecule	approved	approved;nutraceutical;vet_approved	BE0003405	P15328_FOLR1	P15328	FOLR1	Membrane	Yes	Unknown	Yes	No	No	No	Yes	-	-	-	-	-	-	-	-	-	-	-	-	-	-	-	-
DB00142	Glutamic acid	small molecule	approved	approved;nutraceutical	BE0000822	O95954_FTCD	O95954	FTCD	Cytoplasm	Yes	Unknown	No	No	No	No	Yes	-	-	-	-	-	-	-	-	-	-	-	-	-	-	-	-
DB00114	Pyridoxal phosphate	small molecule	approved	approved;investigational;nutraceutical	BE0000822	O95954_FTCD	O95954	FTCD	Cytoplasm	Yes	Unknown	No	No	No	No	Yes	-	-	-	-	-	-	-	-	-	-	-	-	-	-	-	-
DB00116	Tetrahydrofolic acid	small molecule	nutraceutical		BE0000822	O95954_FTCD	O95954	FTCD	Cytoplasm	Yes	Unknown	No	No	No	No	Yes	-	-	-	-	-	-	-	-	-	-	-	-	-	-	-	-
DB01592	Iron	small molecule	approved		BE0008991	Q16595_FXN	Q16595	FXN	Others	Yes	Unknown	No	No	No	No	Yes	-	-	-	-	-	-	-	-	-	-	-	-	-	-	-	-
DB03501	Galactose-uridine-5'-diphosphate	small molecule	experimental		BE0001521	Q14376_GALE	Q14376	GALE	Unknown	No	Unknown	No	No	No	No	Yes	-	-	-	-	-	-	-	-	-	-	-	-	-	-	-	-
DB00145	Glycine	small molecule	approved	approved;nutraceutical;vet_approved	BE0000998	P41250_GARS	P41250	GARS	Cytoplasm	Yes	Unknown	No	No	No	No	Yes	-	-	-	-	-	-	-	-	-	-	-	-	-	-	-	-
DB00145	Glycine	small molecule	approved	approved;nutraceutical;vet_approved	BE0000347	P50440_GATM	P50440	GATM	Membrane	Yes	Unknown	No	No	No	No	Yes	-	-	-	-	-	-	-	-	-	-	-	-	-	-	-	-
DB00129	Ornithine	small molecule	approved	approved;nutraceutical	BE0000347	P50440_GATM	P50440	GATM	Membrane	Yes	Unknown	No	No	No	No	Yes	-	-	-	-	-	-	-	-	-	-	-	-	-	-	-	-
DB03147	Flavin adenine dinucleotide	small molecule	approved		BE0001921	Q92947_GCDH	Q92947	GCDH	Others	No	Unknown	No	No	No	No	Yes	-	-	-	-	-	-	-	-	-	-	-	-	-	-	-	-
DB02325	Isopropyl alcohol	small molecule	approved	approved;investigational	BE0001055	P30793_GCH1	P30793	GCH1	Cytoplasm	Yes	Unknown	No	No	No	No	Yes	-	-	-	-	-	-	-	-	-	-	-	-	-	-	-	-
DB00142	Glutamic acid	small molecule	approved	approved;nutraceutical	BE0000166	P48506_GCLC	P48506	GCLC	Cytoplasm	Yes	Unknown	No	No	No	No	Yes	-	-	-	-	-	-	-	-	-	-	-	-	-	-	-	-
DB00151	Cysteine	small molecule	approved	approved;nutraceutical	BE0000166	P48506_GCLC	P48506	GCLC	Cytoplasm	Yes	Unknown	No	No	No	No	Yes	-	-	-	-	-	-	-	-	-	-	-	-	-	-	-	-
DB03147	Flavin adenine dinucleotide	small molecule	approved		BE0004580	P55789_GFER	P55789	GFER	Membrane	No	Unknown	No	No	No	No	Yes	-	-	-	-	-	-	-	-	-	-	-	-	-	-	-	-
DB00143	Glutathione	small molecule	approved	approved;investigational;nutraceutical	BE0000889	P19440_GGT1	P19440	GGT1	Membrane	No	Unknown	No	No	No	No	Yes	-	-	-	-	-	-	-	-	-	-	-	-	-	-	-	-
DB05018	Migalastat	small molecule	approved	approved;investigational	BE0002422	P06280_GLA	P06280	GLA	Others	Yes	Unknown	No	No	No	No	Yes	-	-	-	-	-	-	-	-	-	-	-	-	-	-	-	-
DB00114	Pyridoxal phosphate	small molecule	approved	approved;investigational;nutraceutical	BE0000618	P23378_GLDC	P23378	GLDC	Others	No	Unknown	No	No	No	No	Yes	-	-	-	-	-	-	-	-	-	-	-	-	-	-	-	-
DB00145	Glycine	small molecule	approved	approved;nutraceutical;vet_approved	BE0000618	P23378_GLDC	P23378	GLDC	Others	No	Unknown	No	No	No	No	Yes	-	-	-	-	-	-	-	-	-	-	-	-	-	-	-	-
DB00142	Glutamic acid	small molecule	approved	approved;nutraceutical	BE0000825	O94925_GLS	O94925	GLS	Cytoplasm	Yes	Unknown	No	No	No	No	Yes	Yes	Yes	Yes	Yes	Yes	Yes	Yes	Yes	Yes	Yes	Yes	Yes	Yes	-	Yes	Yes
DB00142	Glutamic acid	small molecule	approved	approved;nutraceutical	BE0000003	Q9UI32_GLS2	Q9UI32	GLS2	Others	No	Unknown	No	No	No	No	Yes	-	-	-	-	-	-	-	-	-	-	-	-	-	-	-	-
DB00157	NADH	small molecule	approved	approved;nutraceutical	BE0000180	P00367_GLUD1	P00367	GLUD1	Others	No	Unknown	No	No	No	No	Yes	-	-	-	-	-	-	-	-	-	-	-	-	-	-	-	-
DB00142	Glutamic acid	small molecule	approved	approved;nutraceutical	BE0000180	P00367_GLUD1	P00367	GLUD1	Others	No	Unknown	No	No	No	No	Yes	-	-	-	-	-	-	-	-	-	-	-	-	-	-	-	-
DB00142	Glutamic acid	small molecule	approved	approved;nutraceutical	BE0002240	P15104_GLUL	P15104	GLUL	Cytoplasm	No	Unknown	No	No	No	No	Yes	-	-	-	-	-	-	-	-	-	-	-	-	-	-	-	-
DB00130	L-Glutamine	small molecule	approved	approved;investigational;nutraceutical	BE0002240	P15104_GLUL	P15104	GLUL	Cytoplasm	No	Unknown	No	No	No	No	Yes	-	-	-	-	-	-	-	-	-	-	-	-	-	-	-	-
DB02325	Isopropyl alcohol	small molecule	approved	approved;investigational	BE0001432	P17900_GM2A	P17900	GM2A	Others	No	Unknown	No	No	No	No	Yes	-	-	-	-	-	-	-	-	-	-	-	-	-	-	-	-
DB04660	Choline alfoscerate	small molecule	experimental	experimental;investigational	BE0001432	P17900_GM2A	P17900	GM2A	Others	No	Unknown	No	No	No	No	Yes	-	-	-	-	-	-	-	-	-	-	-	-	-	-	-	-
DB00142	Glutamic acid	small molecule	approved	approved;nutraceutical	BE0000321	P49915_GMPS	P49915	GMPS	Cytoplasm	Yes	Unknown	No	No	No	No	Yes	-	-	-	-	-	-	-	-	-	-	-	-	-	-	-	-
DB04272	Citric acid	small molecule	approved	approved;nutraceutical;vet_approved	BE0000372	Q14749_GNMT	Q14749	GNMT	Cytoplasm	No	Unknown	No	No	No	No	Yes	-	-	-	-	-	-	-	-	-	-	-	-	-	-	-	-
DB00145	Glycine	small molecule	approved	approved;nutraceutical;vet_approved	BE0000372	Q14749_GNMT	Q14749	GNMT	Cytoplasm	No	Unknown	No	No	No	No	Yes	-	-	-	-	-	-	-	-	-	-	-	-	-	-	-	-
DB00118	Ademetionine	small molecule	approved	approved;investigational;nutraceutical	BE0000372	Q14749_GNMT	Q14749	GNMT	Cytoplasm	No	Unknown	No	No	No	No	Yes	-	-	-	-	-	-	-	-	-	-	-	-	-	-	-	-
DB00157	NADH	small molecule	approved	approved;nutraceutical	BE0000208	P21695_GPD1	P21695	GPD1	Cytoplasm	Yes	Unknown	No	No	No	No	Yes	-	-	-	-	-	-	-	-	-	-	-	-	-	-	-	-
DB00331	Metformin	small molecule	approved		BE0000208	P21695_GPD1	P21695	GPD1	Cytoplasm	Yes	Unknown	No	No	No	No	Yes	-	-	-	-	-	-	-	-	-	-	-	-	-	-	-	-
DB00142	Glutamic acid	small molecule	approved	approved;nutraceutical	BE0002166	Q8TD30_GPT2	Q8TD30	GPT2	Unknown	Yes	Unknown	No	No	No	No	Yes	-	-	-	-	-	-	-	-	-	-	-	-	-	-	-	-
DB00114	Pyridoxal phosphate	small molecule	approved	approved;investigational;nutraceutical	BE0002166	Q8TD30_GPT2	Q8TD30	GPT2	Unknown	Yes	Unknown	No	No	No	No	Yes	-	-	-	-	-	-	-	-	-	-	-	-	-	-	-	-
DB00780	Phenelzine	small molecule	approved		BE0002166	Q8TD30_GPT2	Q8TD30	GPT2	Unknown	Yes	Unknown	No	No	No	No	Yes	-	-	-	-	-	-	-	-	-	-	-	-	-	-	-	-
DB00160	Alanine	small molecule	nutraceutical		BE0002166	Q8TD30_GPT2	Q8TD30	GPT2	Unknown	Yes	Unknown	No	No	No	No	Yes	-	-	-	-	-	-	-	-	-	-	-	-	-	-	-	-
DB00143	Glutathione	small molecule	approved	approved;investigational;nutraceutical	BE0001135	P36969_GPX4	P36969	GPX4	Others	No	Unknown	No	No	No	No	Yes	-	-	-	-	-	-	-	-	-	-	-	-	-	-	-	-
DB00143	Glutathione	small molecule	approved	approved;investigational;nutraceutical	BE0002289	Q96SL4_GPX7	Q96SL4	GPX7	Secreted	Yes	Unknown	No	No	No	No	Yes	-	-	-	-	-	-	-	-	-	-	-	-	-	-	-	-
DB14509	Lithium carbonate	small molecule	approved		BE0000831	P42263_GRIA3	P42263	GRIA3	Membrane	No	Unknown	Yes	No	No	No	Yes	-	-	-	-	-	-	-	-	-	-	-	-	-	-	-	-
DB00142	Glutamic acid	small molecule	approved	approved;nutraceutical	BE0000831	P42263_GRIA3	P42263	GRIA3	Membrane	No	Unknown	Yes	No	No	No	Yes	-	-	-	-	-	-	-	-	-	-	-	-	-	-	-	-
DB00898	Ethanol	small molecule	approved		BE0000831	P42263_GRIA3	P42263	GRIA3	Membrane	No	Unknown	Yes	No	No	No	Yes	-	-	-	-	-	-	-	-	-	-	-	-	-	-	-	-
DB13146	Fluciclovine (18F)	small molecule	approved		BE0000831	P42263_GRIA3	P42263	GRIA3	Membrane	No	Unknown	Yes	No	No	No	Yes	-	-	-	-	-	-	-	-	-	-	-	-	-	-	-	-
DB04599	Aniracetam	small molecule	experimental		BE0000831	P42263_GRIA3	P42263	GRIA3	Membrane	No	Unknown	Yes	No	No	No	Yes	-	-	-	-	-	-	-	-	-	-	-	-	-	-	-	-
DB04982	Talampanel	small molecule	investigational		BE0000831	P42263_GRIA3	P42263	GRIA3	Membrane	No	Unknown	Yes	No	No	No	Yes	-	-	-	-	-	-	-	-	-	-	-	-	-	-	-	-
DB14509	Lithium carbonate	small molecule	approved		BE0001065	P49841_GSK3B	P49841	GSK3B	Cytoplasm	Yes	Unknown	No	Yes	No	No	Yes	Yes	Yes	Yes	Yes	Yes	Yes	Yes	Yes	Yes	Yes	Yes	Yes	Yes	Yes	Yes	Yes
DB12129	Tideglusib	small molecule	withdrawn	investigational;withdrawn	BE0001065	P49841_GSK3B	P49841	GSK3B	Cytoplasm	Yes	Unknown	No	Yes	No	No	Yes	Yes	Yes	Yes	Yes	Yes	Yes	Yes	Yes	Yes	Yes	Yes	Yes	Yes	Yes	Yes	Yes
DB00143	Glutathione	small molecule	approved	approved;investigational;nutraceutical	BE0000819	O43708_GSTZ1	O43708	GSTZ1	Cytoplasm	Yes	Unknown	No	No	No	No	Yes	-	-	-	-	-	-	-	-	-	-	-	-	-	-	-	-
DB00157	NADH	small molecule	approved	approved;nutraceutical	BE0000357	O95479_H6PD	O95479	H6PD	Others	No	Unknown	No	No	No	No	Yes	-	-	-	-	-	-	-	-	-	-	-	-	-	-	-	-
DB08818	Hyaluronic acid	small molecule	approved	approved;vet_approved	BE0004940	Q14520_HABP2	Q14520	HABP2	Secreted	No	Unknown	No	No	No	No	Yes	-	-	-	-	-	-	-	-	-	-	-	-	-	-	-	-
DB00157	NADH	small molecule	approved	approved;nutraceutical	BE0000377	Q16836_HADH	Q16836	HADH	Others	No	Unknown	No	No	No	No	Yes	-	-	-	-	-	-	-	-	-	-	-	-	-	-	-	-
DB09568	Omega-3-carboxylic acids	small molecule	approved	approved;investigational	BE0000377	Q16836_HADH	Q16836	HADH	Others	No	Unknown	No	No	No	No	Yes	-	-	-	-	-	-	-	-	-	-	-	-	-	-	-	-
DB00157	NADH	small molecule	approved	approved;nutraceutical	BE0000260	P40939_HADHA	P40939	HADHA	Others	No	Unknown	No	No	No	No	Yes	-	-	-	-	-	-	-	-	-	-	-	-	-	-	-	-
DB00117	Histidine	small molecule	investigational	investigational;nutraceutical	BE0000086	P42357_HAL	P42357	HAL	Unknown	No	Unknown	No	No	No	No	Yes	-	-	-	-	-	-	-	-	-	-	-	-	-	-	-	-
DB00117	Histidine	small molecule	investigational	investigational;nutraceutical	BE0000740	P12081_HARS	P12081	HARS	Cytoplasm	No	Unknown	No	No	No	No	Yes	-	-	-	-	-	-	-	-	-	-	-	-	-	-	-	-
DB06616	Bosutinib	small molecule	approved		BE0001424	P08631_HCK	P08631	HCK	Others	Yes	Unknown	No	Yes	No	No	Yes	-	-	-	-	-	-	-	-	-	-	-	-	-	-	-	-
DB05121	1D09C3	biotech	investigational		BE0004790	P01903_HLA-DRA	P01903	HLA-DRA	Membrane	No	Unknown	No	No	No	No	Yes	-	-	-	-	-	-	-	-	-	-	-	-	-	-	-	-
DB00121	Biotin	small molecule	approved	approved;investigational;nutraceutical	BE0000159	P50747_HLCS	P50747	HLCS	Cytoplasm	Yes	Unknown	No	No	No	No	Yes	-	-	-	-	-	-	-	-	-	-	-	-	-	-	-	-
DB00157	NADH	small molecule	approved	approved;nutraceutical	BE0000329	P28845_HSD11B1	P28845	HSD11B1	Membrane	No	Unknown	No	No	No	No	Yes	-	-	-	-	-	-	-	-	-	-	-	-	-	-	-	-
DB13751	Glycyrrhizic acid	small molecule	approved	approved;experimental	BE0000329	P28845_HSD11B1	P28845	HSD11B1	Membrane	No	Unknown	No	No	No	No	Yes	-	-	-	-	-	-	-	-	-	-	-	-	-	-	-	-
DB00157	NADH	small molecule	approved	approved;nutraceutical	BE0000317	Q99714_HSD17B10	Q99714	HSD17B10	Others	Yes	Unknown	No	No	No	No	Yes	-	-	-	-	-	-	-	-	-	-	-	-	-	-	-	-
DB09568	Omega-3-carboxylic acids	small molecule	approved	approved;investigational	BE0000317	Q99714_HSD17B10	Q99714	HSD17B10	Others	Yes	Unknown	No	No	No	No	Yes	-	-	-	-	-	-	-	-	-	-	-	-	-	-	-	-
DB00157	NADH	small molecule	approved	approved;nutraceutical	BE0000408	P51659_HSD17B4	P51659	HSD17B4	Others	Yes	Unknown	No	No	No	No	Yes	-	-	-	-	-	-	-	-	-	-	-	-	-	-	-	-
DB00945	Acetylsalicylic acid	small molecule	approved	approved;vet_approved	BE0001098	P11021_HSPA5	P11021	HSPA5	Others	Yes	Unknown	No	Yes	No	No	Yes	-	-	-	-	-	-	-	-	-	-	-	-	-	-	-	-
DB00025	Antihemophilic factor, human recombinant	biotech	approved	approved;investigational	BE0001098	P11021_HSPA5	P11021	HSPA5	Others	Yes	Unknown	No	Yes	No	No	Yes	-	-	-	-	-	-	-	-	-	-	-	-	-	-	-	-
DB00167	Isoleucine	small molecule	investigational	investigational;nutraceutical	BE0000491	P41252_IARS	P41252	IARS	Cytoplasm	No	Unknown	No	No	No	No	Yes	-	-	-	-	-	-	-	-	-	-	-	-	-	-	-	-
DB00167	Isoleucine	small molecule	investigational	investigational;nutraceutical	BE0002328	Q9NSE4_IARS2	Q9NSE4	IARS2	Others	No	Unknown	No	No	No	No	Yes	-	-	-	-	-	-	-	-	-	-	-	-	-	-	-	-
DB14509	Lithium carbonate	small molecule	approved		BE0001152	P29218_IMPA1	P29218	IMPA1	Cytoplasm	Yes	Unknown	No	No	No	No	Yes	-	-	-	-	-	-	-	-	-	-	-	-	-	-	-	-
DB04272	Citric acid	small molecule	approved	approved;nutraceutical;vet_approved	BE0004443	Q9BY32_ITPA	Q9BY32	ITPA	Cytoplasm	Yes	Unknown	No	No	No	No	Yes	-	-	-	-	-	-	-	-	-	-	-	-	-	-	-	-
DB00201	Caffeine	small molecule	approved		BE0004914	Q14643_ITPR1	Q14643	ITPR1	Membrane	No	Unknown	Yes	No	No	No	Yes	-	-	-	-	-	-	-	-	-	-	-	-	-	-	-	-
DB03147	Flavin adenine dinucleotide	small molecule	approved		BE0000397	P26440_IVD	P26440	IVD	Others	Yes	Unknown	No	No	No	No	Yes	-	-	-	-	-	-	-	-	-	-	-	-	-	-	-	-
DB00123	L-Lysine	small molecule	approved	approved;nutraceutical	BE0000198	Q15046_KARS	Q15046	KARS	Cytoplasm	No	Unknown	No	No	No	No	Yes	-	-	-	-	-	-	-	-	-	-	-	-	-	-	-	-
DB04953	Ezogabine	small molecule	approved	approved;investigational	BE0002400	Q9NR82_KCNQ5	Q9NR82	KCNQ5	Membrane	No	Unknown	No	No	No	No	Yes	-	-	-	-	-	-	-	-	-	-	-	-	-	-	-	-
DB00996	Gabapentin	small molecule	approved	approved;investigational	BE0002400	Q9NR82_KCNQ5	Q9NR82	KCNQ5	Membrane	No	Unknown	No	No	No	No	Yes	-	-	-	-	-	-	-	-	-	-	-	-	-	-	-	-
DB00114	Pyridoxal phosphate	small molecule	approved	approved;investigational;nutraceutical	BE0000392	Q16719_KYNU	Q16719	KYNU	Cytoplasm	Yes	Unknown	No	No	No	No	Yes	-	-	-	-	-	-	-	-	-	-	-	-	-	-	-	-
DB00160	Alanine	small molecule	nutraceutical		BE0000392	Q16719_KYNU	Q16719	KYNU	Cytoplasm	Yes	Unknown	No	No	No	No	Yes	-	-	-	-	-	-	-	-	-	-	-	-	-	-	-	-
DB00898	Ethanol	small molecule	approved		BE0008999	P32004_L1CAM	P32004	L1CAM	Membrane	No	Unknown	No	No	No	No	Yes	-	-	-	-	-	-	-	-	-	-	-	-	-	-	-	-
DB00149	Leucine	small molecule	investigational	investigational;nutraceutical	BE0000769	Q9P2J5_LARS	Q9P2J5	LARS	Cytoplasm	No	Unknown	No	No	No	No	Yes	-	-	-	-	-	-	-	-	-	-	-	-	-	-	-	-
DB00149	Leucine	small molecule	investigational	investigational;nutraceutical	BE0000204	Q15031_LARS2	Q15031	LARS2	Others	No	Unknown	No	No	No	No	Yes	-	-	-	-	-	-	-	-	-	-	-	-	-	-	-	-
DB00126	Ascorbic acid	small molecule	approved	approved;nutraceutical	BE0004338	P09848_LCT	P09848	LCT	Membrane	Yes	Unknown	No	No	No	No	Yes	-	-	-	-	-	-	-	-	-	-	-	-	-	-	-	-
DB00513	Aminocaproic acid	small molecule	approved	approved;investigational	BE0001283	P08519_LPA	P08519	LPA	Cytoplasm	No	Unknown	No	No	No	No	Yes	-	-	-	-	-	-	-	-	-	-	-	-	-	-	-	-
DB00013	Urokinase	biotech	withdrawn	approved;investigational;withdrawn	BE0000942	P98164_LRP2	P98164	LRP2	Membrane	No	Unknown	Yes	No	No	No	Yes	-	-	-	-	-	-	-	-	-	-	-	-	-	-	-	-
DB00071	Insulin pork	biotech	approved		BE0000942	P98164_LRP2	P98164	LRP2	Membrane	No	Unknown	Yes	No	No	No	Yes	-	-	-	-	-	-	-	-	-	-	-	-	-	-	-	-
DB00143	Glutathione	small molecule	approved	approved;investigational;nutraceutical	BE0001117	Q16873_LTC4S	Q16873	LTC4S	Membrane	No	Unknown	No	No	No	No	Yes	-	-	-	-	-	-	-	-	-	-	-	-	-	-	-	-
DB00972	Azelastine	small molecule	approved		BE0001117	Q16873_LTC4S	Q16873	LTC4S	Membrane	No	Unknown	No	No	No	No	Yes	-	-	-	-	-	-	-	-	-	-	-	-	-	-	-	-
DB00128	Aspartic acid	small molecule	approved	approved;nutraceutical	BE0003751	P61626_LYZ	P61626	LYZ	Secreted	No	Unknown	No	No	No	No	Yes	-	-	-	-	-	-	-	-	-	-	-	-	-	-	-	-
DB01254	Dasatinib	small molecule	approved	approved;investigational	BE0005595	Q9NYL2_MAP3K20	Q9NYL2	MAP3K20	Cytoplasm	No	Unknown	No	Yes	No	No	Yes	-	-	-	-	-	-	-	-	-	-	-	-	-	-	-	-
DB00118	Ademetionine	small molecule	approved	approved;investigational;nutraceutical	BE0000407	Q00266_MAT1A	Q00266	MAT1A	Unknown	No	Unknown	No	No	No	No	Yes	-	-	-	-	-	-	-	-	-	-	-	-	-	-	-	-
DB00118	Ademetionine	small molecule	approved	approved;investigational;nutraceutical	BE0000304	P31153_MAT2A	P31153	MAT2A	Unknown	No	Unknown	No	No	No	No	Yes	-	-	-	-	-	-	-	-	-	-	-	-	-	-	-	-
DB00121	Biotin	small molecule	approved	approved;investigational;nutraceutical	BE0000445	Q96RQ3_MCCC1	Q96RQ3	MCCC1	Others	Yes	Unknown	No	No	No	No	Yes	-	-	-	-	-	-	-	-	-	-	-	-	-	-	-	-
DB00121	Biotin	small molecule	approved	approved;investigational;nutraceutical	BE0000072	Q9HCC0_MCCC2	Q9HCC0	MCCC2	Others	Yes	Unknown	No	No	No	No	Yes	-	-	-	-	-	-	-	-	-	-	-	-	-	-	-	-
DB00200	Hydroxocobalamin	small molecule	approved		BE0000456	Q96EY8_MMAB	Q96EY8	MMAB	Others	No	Unknown	No	No	No	No	Yes	-	-	-	-	-	-	-	-	-	-	-	-	-	-	-	-
DB00114	Pyridoxal phosphate	small molecule	approved	approved;investigational;nutraceutical	BE0002167	Q96EN8_MOCOS	Q96EN8	MOCOS	Unknown	No	Unknown	No	No	No	No	Yes	-	-	-	-	-	-	-	-	-	-	-	-	-	-	-	-
DB00157	NADH	small molecule	approved	approved;nutraceutical	BE0000096	Q15800_MSMO1	Q15800	MSMO1	Membrane	Yes	Unknown	No	No	No	No	Yes	-	-	-	-	-	-	-	-	-	-	-	-	-	-	-	-
DB00173	Adenine	small molecule	approved	approved;nutraceutical	BE0001128	Q13126_MTAP	Q13126	MTAP	Cytoplasm	No	Unknown	No	No	No	No	Yes	-	-	-	-	-	-	-	-	-	-	-	-	-	-	-	-
DB09140	Oxygen	small molecule	approved	approved;vet_approved	BE0000335	P00395_MT-CO1	P00395	MT-CO1	Membrane	Yes	Unknown	No	No	No	No	Yes	-	-	-	-	-	-	-	-	-	-	-	-	-	-	-	-
DB00157	NADH	small molecule	approved	approved;nutraceutical	BE0000617	P11586_MTHFD1	P11586	MTHFD1	Cytoplasm	No	Unknown	No	No	No	No	Yes	-	-	-	-	-	-	-	-	-	-	-	-	-	-	-	-
DB00116	Tetrahydrofolic acid	small molecule	nutraceutical		BE0000617	P11586_MTHFD1	P11586	MTHFD1	Cytoplasm	No	Unknown	No	No	No	No	Yes	-	-	-	-	-	-	-	-	-	-	-	-	-	-	-	-
DB00157	NADH	small molecule	approved	approved;nutraceutical	BE0000503	P03886_MT-ND1	P03886	MT-ND1	Membrane	Yes	Unknown	No	No	No	No	Yes	-	-	-	-	-	-	-	-	-	-	-	-	-	-	-	-
DB01159	Halothane	small molecule	approved	approved;vet_approved	BE0000503	P03886_MT-ND1	P03886	MT-ND1	Membrane	Yes	Unknown	No	No	No	No	Yes	-	-	-	-	-	-	-	-	-	-	-	-	-	-	-	-
DB01028	Methoxyflurane	small molecule	approved	approved;investigational;vet_approved	BE0000503	P03886_MT-ND1	P03886	MT-ND1	Membrane	Yes	Unknown	No	No	No	No	Yes	-	-	-	-	-	-	-	-	-	-	-	-	-	-	-	-
DB01189	Desflurane	small molecule	approved		BE0000503	P03886_MT-ND1	P03886	MT-ND1	Membrane	Yes	Unknown	No	No	No	No	Yes	-	-	-	-	-	-	-	-	-	-	-	-	-	-	-	-
DB01236	Sevoflurane	small molecule	approved	approved;vet_approved	BE0000503	P03886_MT-ND1	P03886	MT-ND1	Membrane	Yes	Unknown	No	No	No	No	Yes	-	-	-	-	-	-	-	-	-	-	-	-	-	-	-	-
DB00157	NADH	small molecule	approved	approved;nutraceutical	BE0000655	P03891_MT-ND2	P03891	MT-ND2	Membrane	Yes	Unknown	No	No	No	No	Yes	-	-	-	-	-	-	-	-	-	-	-	-	-	-	-	-
DB00157	NADH	small molecule	approved	approved;nutraceutical	BE0000551	P03905_MT-ND4	P03905	MT-ND4	Membrane	No	Unknown	No	No	No	No	Yes	-	-	-	-	-	-	-	-	-	-	-	-	-	-	-	-
DB00157	NADH	small molecule	approved	approved;nutraceutical	BE0000580	P03915_MT-ND5	P03915	MT-ND5	Membrane	No	Unknown	No	No	No	No	Yes	-	-	-	-	-	-	-	-	-	-	-	-	-	-	-	-
DB04825	Prenylamine	small molecule	withdrawn	approved;withdrawn	BE0004946	Q9H1R3_MYLK2	Q9H1R3	MYLK2	Cytoplasm	No	Unknown	No	Yes	No	No	Yes	-	-	-	-	-	-	-	-	-	-	-	-	-	-	-	-
DB00171	ATP	small molecule	investigational	investigational;nutraceutical	BE0000202	Q13564_NAE1	Q13564	NAE1	Membrane	No	Unknown	No	No	No	No	Yes	-	-	-	-	-	-	-	-	-	-	-	-	-	-	-	-
DB00141	N-Acetylglucosamine	small molecule	approved	approved;investigational;nutraceutical	BE0000391	P54802_NAGLU	P54802	NAGLU	Others	No	Unknown	No	No	No	No	Yes	-	-	-	-	-	-	-	-	-	-	-	-	-	-	-	-
DB00142	Glutamic acid	small molecule	approved	approved;nutraceutical	BE0002274	Q8N159_NAGS	Q8N159	NAGS	Others	No	Unknown	No	No	No	No	Yes	-	-	-	-	-	-	-	-	-	-	-	-	-	-	-	-
DB00174	Asparagine	small molecule	approved	approved;investigational;nutraceutical	BE0002338	Q96I59_NARS2	Q96I59	NARS2	Others	Yes	Unknown	No	No	No	No	Yes	-	-	-	-	-	-	-	-	-	-	-	-	-	-	-	-
DB00157	NADH	small molecule	approved	approved;nutraceutical	BE0000493	P28331_NDUFS1	P28331	NDUFS1	Membrane	No	Unknown	No	No	No	No	Yes	-	-	-	-	-	-	-	-	-	-	-	-	-	-	-	-
DB00157	NADH	small molecule	approved	approved;nutraceutical	BE0000729	O75306_NDUFS2	O75306	NDUFS2	Membrane	No	Unknown	No	No	No	No	Yes	-	-	-	-	-	-	-	-	-	-	-	-	-	-	-	-
DB00157	NADH	small molecule	approved	approved;nutraceutical	BE0000307	O75251_NDUFS7	O75251	NDUFS7	Others	Yes	Unknown	No	No	No	No	Yes	-	-	-	-	-	-	-	-	-	-	-	-	-	-	-	-
DB00157	NADH	small molecule	approved	approved;nutraceutical	BE0000037	O00217_NDUFS8	O00217	NDUFS8	Others	No	Unknown	No	No	No	No	Yes	-	-	-	-	-	-	-	-	-	-	-	-	-	-	-	-
DB00157	NADH	small molecule	approved	approved;nutraceutical	BE0000485	P49821_NDUFV1	P49821	NDUFV1	Membrane	No	Unknown	No	No	No	No	Yes	-	-	-	-	-	-	-	-	-	-	-	-	-	-	-	-
DB13007	Enfortumab vedotin	biotech	approved	approved;investigational	BE0009798	Q96NY8_NECTIN4	Q96NY8	NECTIN4	Membrane	Yes	Unknown	Yes	No	No	No	Yes	-	-	-	-	-	-	-	-	-	-	-	-	-	-	-	-
DB00157	NADH	small molecule	approved	approved;nutraceutical	BE0000220	P16083_NQO2	P16083	NQO2	Cytoplasm	No	Unknown	No	No	No	No	Yes	-	-	-	-	-	-	-	-	-	-	-	-	-	-	-	-
DB03147	Flavin adenine dinucleotide	small molecule	approved		BE0000220	P16083_NQO2	P16083	NQO2	Cytoplasm	No	Unknown	No	No	No	No	Yes	-	-	-	-	-	-	-	-	-	-	-	-	-	-	-	-
DB00170	Menadione	small molecule	approved	approved;nutraceutical	BE0000220	P16083_NQO2	P16083	NQO2	Cytoplasm	No	Unknown	No	No	No	No	Yes	-	-	-	-	-	-	-	-	-	-	-	-	-	-	-	-
DB02709	Resveratrol	small molecule	approved	approved;experimental;investigational	BE0000220	P16083_NQO2	P16083	NQO2	Cytoplasm	No	Unknown	No	No	No	No	Yes	-	-	-	-	-	-	-	-	-	-	-	-	-	-	-	-
DB01065	Melatonin	small molecule	approved	approved;nutraceutical;vet_approved	BE0000220	P16083_NQO2	P16083	NQO2	Cytoplasm	No	Unknown	No	No	No	No	Yes	-	-	-	-	-	-	-	-	-	-	-	-	-	-	-	-
DB00157	NADH	small molecule	approved	approved;nutraceutical	BE0000044	Q15738_NSDHL	Q15738	NSDHL	Membrane	Yes	Unknown	No	No	No	No	Yes	-	-	-	-	-	-	-	-	-	-	-	-	-	-	-	-
DB00806	Pentoxifylline	small molecule	approved	approved;investigational	BE0001096	P21589_NT5E	P21589	NT5E	Membrane	No	Unknown	No	No	No	No	Yes	-	-	-	-	-	-	-	-	-	-	-	-	-	-	-	-
DB00114	Pyridoxal phosphate	small molecule	approved	approved;investigational;nutraceutical	BE0000424	P04181_OAT	P04181	OAT	Others	Yes	Unknown	No	No	No	No	Yes	-	-	-	-	-	-	-	-	-	-	-	-	-	-	-	-
DB00129	Ornithine	small molecule	approved	approved;nutraceutical	BE0000424	P04181_OAT	P04181	OAT	Others	Yes	Unknown	No	No	No	No	Yes	-	-	-	-	-	-	-	-	-	-	-	-	-	-	-	-
DB00142	Glutamic acid	small molecule	approved	approved;nutraceutical	BE0002268	O14841_OPLAH	O14841	OPLAH	Cytoplasm	Yes	Unknown	No	No	No	No	Yes	-	-	-	-	-	-	-	-	-	-	-	-	-	-	-	-
DB00155	Citrulline	small molecule	approved	approved;investigational;nutraceutical	BE0000306	P00480_OTC	P00480	OTC	Others	Yes	Unknown	No	No	No	No	Yes	-	-	-	-	-	-	-	-	-	-	-	-	-	-	-	-
DB00129	Ornithine	small molecule	approved	approved;nutraceutical	BE0000306	P00480_OTC	P00480	OTC	Others	Yes	Unknown	No	No	No	No	Yes	-	-	-	-	-	-	-	-	-	-	-	-	-	-	-	-
DB00139	Succinic acid	small molecule	approved	approved;nutraceutical	BE0002256	P55809_OXCT1	P55809	OXCT1	Others	Yes	Unknown	No	No	No	No	Yes	-	-	-	-	-	-	-	-	-	-	-	-	-	-	-	-
DB00126	Ascorbic acid	small molecule	approved	approved;nutraceutical	BE0002202	Q32P28_P3H1	Q32P28	P3H1	Others	Yes	Unknown	No	No	No	No	Yes	-	-	-	-	-	-	-	-	-	-	-	-	-	-	-	-
DB00139	Succinic acid	small molecule	approved	approved;nutraceutical	BE0002202	Q32P28_P3H1	Q32P28	P3H1	Others	Yes	Unknown	No	No	No	No	Yes	-	-	-	-	-	-	-	-	-	-	-	-	-	-	-	-
DB00172	Proline	small molecule	nutraceutical		BE0002202	Q32P28_P3H1	Q32P28	P3H1	Others	Yes	Unknown	No	No	No	No	Yes	-	-	-	-	-	-	-	-	-	-	-	-	-	-	-	-
DB00139	Succinic acid	small molecule	approved	approved;nutraceutical	BE0002253	O15460_P4HA2	O15460	P4HA2	Others	Yes	Unknown	No	No	No	No	Yes	-	-	-	-	-	-	-	-	-	-	-	-	-	-	-	-
DB00172	Proline	small molecule	nutraceutical		BE0002253	O15460_P4HA2	O15460	P4HA2	Others	Yes	Unknown	No	No	No	No	Yes	-	-	-	-	-	-	-	-	-	-	-	-	-	-	-	-
DB01593	Zinc	small molecule	approved	approved;investigational	BE0002467	P07237_P4HB	P07237	P4HB	Others	Yes	Unknown	No	No	No	No	Yes	-	-	-	-	-	-	-	-	-	-	-	-	-	-	-	-
DB03615	Ribostamycin	small molecule	approved	approved;experimental	BE0002467	P07237_P4HB	P07237	P4HB	Others	Yes	Unknown	No	No	No	No	Yes	-	-	-	-	-	-	-	-	-	-	-	-	-	-	-	-
DB00155	Citrulline	small molecule	approved	approved;investigational;nutraceutical	BE0002315	Q9ULW8_PADI3	Q9ULW8	PADI3	Cytoplasm	No	Unknown	No	No	No	No	Yes	-	-	-	-	-	-	-	-	-	-	-	-	-	-	-	-
DB00155	Citrulline	small molecule	approved	approved;investigational;nutraceutical	BE0001092	Q9UM07_PADI4	Q9UM07	PADI4	Cytoplasm	Yes	Unknown	No	No	No	No	Yes	-	-	-	-	-	-	-	-	-	-	-	-	-	-	-	-
DB00207	Azithromycin	small molecule	approved		BE0001092	Q9UM07_PADI4	Q9UM07	PADI4	Cytoplasm	Yes	Unknown	No	No	No	No	Yes	-	-	-	-	-	-	-	-	-	-	-	-	-	-	-	-
DB00121	Biotin	small molecule	approved	approved;investigational;nutraceutical	BE0000698	P11498_PC	P11498	PC	Others	No	Unknown	No	No	No	No	Yes	-	-	-	-	-	-	-	-	-	-	-	-	-	-	-	-
DB00119	Pyruvic acid	small molecule	approved	approved;investigational;nutraceutical	BE0000698	P11498_PC	P11498	PC	Others	No	Unknown	No	No	No	No	Yes	-	-	-	-	-	-	-	-	-	-	-	-	-	-	-	-
DB00121	Biotin	small molecule	approved	approved;investigational;nutraceutical	BE0000492	P05165_PCCA	P05165	PCCA	Others	No	Unknown	No	No	No	No	Yes	-	-	-	-	-	-	-	-	-	-	-	-	-	-	-	-
DB00121	Biotin	small molecule	approved	approved;investigational;nutraceutical	BE0000544	P05166_PCCB	P05166	PCCB	Others	Yes	Unknown	No	No	No	No	Yes	-	-	-	-	-	-	-	-	-	-	-	-	-	-	-	-
DB00161	Valine	small molecule	approved	approved;nutraceutical	BE0000544	P05166_PCCB	P05166	PCCB	Others	Yes	Unknown	No	No	No	No	Yes	-	-	-	-	-	-	-	-	-	-	-	-	-	-	-	-
DB00071	Insulin pork	biotech	approved		BE0002125	P29120_PCSK1	P29120	PCSK1	Cytoplasm	No	Unknown	No	No	No	No	Yes	-	-	-	-	-	-	-	-	-	-	-	-	-	-	-	-
DB00122	Choline	small molecule	approved	approved;nutraceutical	BE0000615	P49585_PCYT1A	P49585	PCYT1A	Cytoplasm	Yes	Unknown	No	No	No	No	Yes	-	-	-	-	-	-	-	-	-	-	-	-	-	-	-	-
DB14006	Choline salicylate	small molecule	approved	approved;nutraceutical	BE0000615	P49585_PCYT1A	P49585	PCYT1A	Cytoplasm	Yes	Unknown	No	No	No	No	Yes	-	-	-	-	-	-	-	-	-	-	-	-	-	-	-	-
DB00157	NADH	small molecule	approved	approved;nutraceutical	BE0000571	P08559_PDHA1	P08559	PDHA1	Others	No	Unknown	No	No	No	No	Yes	-	-	-	-	-	-	-	-	-	-	-	-	-	-	-	-
DB00157	NADH	small molecule	approved	approved;nutraceutical	BE0000098	P11177_PDHB	P11177	PDHB	Others	No	Unknown	No	No	No	No	Yes	-	-	-	-	-	-	-	-	-	-	-	-	-	-	-	-
DB00119	Pyruvic acid	small molecule	approved	approved;investigational;nutraceutical	BE0000098	P11177_PDHB	P11177	PDHB	Others	No	Unknown	No	No	No	No	Yes	-	-	-	-	-	-	-	-	-	-	-	-	-	-	-	-
DB00482	Celecoxib	small molecule	approved	approved;investigational	BE0001193	O15530_PDPK1	O15530	PDPK1	Cytoplasm	Yes	Unknown	No	Yes	No	No	Yes	-	-	-	-	-	-	-	-	-	-	-	-	-	-	-	-
DB00157	NADH	small molecule	approved	approved;nutraceutical	BE0000161	O43175_PHGDH	O43175	PHGDH	Unknown	No	Unknown	No	No	No	No	Yes	-	-	-	-	-	-	-	-	-	-	-	-	-	-	-	-
DB00126	Ascorbic acid	small molecule	approved	approved;nutraceutical	BE0002117	O14832_PHYH	O14832	PHYH	Others	No	Unknown	No	No	No	No	Yes	-	-	-	-	-	-	-	-	-	-	-	-	-	-	-	-
DB00025	Antihemophilic factor, human recombinant	biotech	approved	approved;investigational	BE0002117	O14832_PHYH	O14832	PHYH	Others	No	Unknown	No	No	No	No	Yes	-	-	-	-	-	-	-	-	-	-	-	-	-	-	-	-
DB00114	Pyridoxal phosphate	small molecule	approved	approved;investigational;nutraceutical	BE0002164	Q8IUZ5_PHYKPL	Q8IUZ5	PHYKPL	Others	No	Unknown	No	No	No	No	Yes	-	-	-	-	-	-	-	-	-	-	-	-	-	-	-	-
DB00160	Alanine	small molecule	nutraceutical		BE0002164	Q8IUZ5_PHYKPL	Q8IUZ5	PHYKPL	Others	No	Unknown	No	No	No	No	Yes	-	-	-	-	-	-	-	-	-	-	-	-	-	-	-	-
DB00119	Pyruvic acid	small molecule	approved	approved;investigational;nutraceutical	BE0000046	P30613_PKLR	P30613	PKLR	Unknown	Yes	Unknown	No	No	No	No	Yes	-	-	-	-	-	-	-	-	-	-	-	-	-	-	-	-
DB00122	Choline	small molecule	approved	approved;nutraceutical	BE0002181	Q13393_PLD1	Q13393	PLD1	Cytoplasm	Yes	Unknown	No	No	No	No	Yes	-	-	-	-	-	-	-	-	-	-	-	-	-	-	-	-
DB14006	Choline salicylate	small molecule	approved	approved;nutraceutical	BE0002181	Q13393_PLD1	Q13393	PLD1	Cytoplasm	Yes	Unknown	No	No	No	No	Yes	-	-	-	-	-	-	-	-	-	-	-	-	-	-	-	-
DB00126	Ascorbic acid	small molecule	approved	approved;nutraceutical	BE0000087	Q02809_PLOD1	Q02809	PLOD1	Membrane	Yes	Unknown	No	No	No	No	Yes	-	-	-	-	-	-	-	-	-	-	-	-	-	-	-	-
DB00139	Succinic acid	small molecule	approved	approved;nutraceutical	BE0000087	Q02809_PLOD1	Q02809	PLOD1	Membrane	Yes	Unknown	No	No	No	No	Yes	-	-	-	-	-	-	-	-	-	-	-	-	-	-	-	-
DB00126	Ascorbic acid	small molecule	approved	approved;nutraceutical	BE0002192	O00469_PLOD2	O00469	PLOD2	Membrane	Yes	Unknown	No	No	No	No	Yes	-	-	-	-	-	-	-	-	-	-	-	-	-	-	-	-
DB00126	Ascorbic acid	small molecule	approved	approved;nutraceutical	BE0002195	O60568_PLOD3	O60568	PLOD3	Membrane	Yes	Unknown	No	No	No	No	Yes	-	-	-	-	-	-	-	-	-	-	-	-	-	-	-	-
DB00139	Succinic acid	small molecule	approved	approved;nutraceutical	BE0002195	O60568_PLOD3	O60568	PLOD3	Membrane	Yes	Unknown	No	No	No	No	Yes	-	-	-	-	-	-	-	-	-	-	-	-	-	-	-	-
DB00114	Pyridoxal phosphate	small molecule	approved	approved;investigational;nutraceutical	BE0000181	Q9NVS9_PNPO	Q9NVS9	PNPO	Unknown	Yes	Unknown	No	No	No	No	Yes	-	-	-	-	-	-	-	-	-	-	-	-	-	-	-	-
DB03147	Flavin adenine dinucleotide	small molecule	approved		BE0002364	P16435_POR	P16435	POR	Membrane	No	Unknown	No	No	No	No	Yes	-	-	-	-	-	-	-	-	-	-	-	-	-	-	-	-
DB00172	Proline	small molecule	nutraceutical		BE0002332	P23284_PPIB	P23284	PPIB	Others	No	Unknown	No	No	No	No	Yes	-	-	-	-	-	-	-	-	-	-	-	-	-	-	-	-
DB00163	Vitamin E	small molecule	approved	approved;nutraceutical;vet_approved	BE0002326	P67775_PPP2CA	P67775	PPP2CA	Cytoplasm	No	Unknown	No	No	No	No	Yes	-	-	-	-	-	-	-	-	-	-	-	-	-	-	-	-
DB14001	alpha-Tocopherol succinate	small molecule	approved	approved;nutraceutical;vet_approved	BE0002326	P67775_PPP2CA	P67775	PPP2CA	Cytoplasm	No	Unknown	No	No	No	No	Yes	-	-	-	-	-	-	-	-	-	-	-	-	-	-	-	-
DB14002	D-alpha-Tocopherol acetate	small molecule	approved	approved;nutraceutical;vet_approved	BE0002326	P67775_PPP2CA	P67775	PPP2CA	Cytoplasm	No	Unknown	No	No	No	No	Yes	-	-	-	-	-	-	-	-	-	-	-	-	-	-	-	-
DB00172	Proline	small molecule	nutraceutical		BE0002330	O43272_PRODH	O43272	PRODH	Others	No	Unknown	No	No	No	No	Yes	-	-	-	-	-	-	-	-	-	-	-	-	-	-	-	-
DB00142	Glutamic acid	small molecule	approved	approved;nutraceutical	BE0000603	Q9Y617_PSAT1	Q9Y617	PSAT1	Unknown	Yes	Unknown	No	No	No	No	Yes	-	-	-	-	-	-	-	-	-	-	-	-	-	-	-	-
DB00114	Pyridoxal phosphate	small molecule	approved	approved;investigational;nutraceutical	BE0000603	Q9Y617_PSAT1	Q9Y617	PSAT1	Unknown	Yes	Unknown	No	No	No	No	Yes	-	-	-	-	-	-	-	-	-	-	-	-	-	-	-	-
DB01593	Zinc	small molecule	approved	approved;investigational	BE0004590	P78330_PSPH	P78330	PSPH	Unknown	Yes	Unknown	No	No	No	No	Yes	-	-	-	-	-	-	-	-	-	-	-	-	-	-	-	-
DB00144	Phosphatidyl serine	small molecule	approved	approved;investigational;nutraceutical	BE0001099	P48651_PTDSS1	P48651	PTDSS1	Membrane	Yes	Unknown	No	No	No	No	Yes	-	-	-	-	-	-	-	-	-	-	-	-	-	-	-	-
DB01133	Tiludronic acid	small molecule	approved	approved;investigational;vet_approved	BE0000623	P18031_PTPN1	P18031	PTPN1	Membrane	No	Unknown	No	No	No	No	Yes	-	-	-	-	-	-	-	-	-	-	-	-	-	-	-	-
DB00157	NADH	small molecule	approved	approved;nutraceutical	BE0000225	P32322_PYCR1	P32322	PYCR1	Others	Yes	Unknown	No	No	No	No	Yes	-	-	-	-	-	-	-	-	-	-	-	-	-	-	-	-
DB00172	Proline	small molecule	nutraceutical		BE0000225	P32322_PYCR1	P32322	PYCR1	Others	Yes	Unknown	No	No	No	No	Yes	-	-	-	-	-	-	-	-	-	-	-	-	-	-	-	-
DB00157	NADH	small molecule	approved	approved;nutraceutical	BE0000728	Q96C36_PYCR2	Q96C36	PYCR2	Cytoplasm	Yes	Unknown	No	No	No	No	Yes	-	-	-	-	-	-	-	-	-	-	-	-	-	-	-	-
DB00172	Proline	small molecule	nutraceutical		BE0000728	Q96C36_PYCR2	Q96C36	PYCR2	Cytoplasm	Yes	Unknown	No	No	No	No	Yes	-	-	-	-	-	-	-	-	-	-	-	-	-	-	-	-
DB00114	Pyridoxal phosphate	small molecule	approved	approved;investigational;nutraceutical	BE0000007	P06737_PYGL	P06737	PYGL	Unknown	No	Unknown	No	No	No	No	Yes	-	-	-	-	-	-	-	-	-	-	-	-	-	-	-	-
DB00131	Adenosine phosphate	small molecule	approved	approved;investigational;nutraceutical	BE0000007	P06737_PYGL	P06737	PYGL	Unknown	No	Unknown	No	No	No	No	Yes	-	-	-	-	-	-	-	-	-	-	-	-	-	-	-	-
DB08844	Uric acid	small molecule	investigational		BE0000007	P06737_PYGL	P06737	PYGL	Unknown	No	Unknown	No	No	No	No	Yes	-	-	-	-	-	-	-	-	-	-	-	-	-	-	-	-
DB00114	Pyridoxal phosphate	small molecule	approved	approved;investigational;nutraceutical	BE0000916	P11217_PYGM	P11217	PYGM	Unknown	Yes	Unknown	No	No	No	No	Yes	-	-	-	-	-	-	-	-	-	-	-	-	-	-	-	-
DB00157	NADH	small molecule	approved	approved;nutraceutical	BE0000540	P09417_QDPR	P09417	QDPR	Unknown	No	Unknown	No	No	No	No	Yes	-	-	-	-	-	-	-	-	-	-	-	-	-	-	-	-
DB00162	Vitamin A	small molecule	approved	approved;nutraceutical;vet_approved	BE0000255	P10745_RBP3	P10745	RBP3	Secreted	No	Unknown	No	No	No	No	Yes	-	-	-	-	-	-	-	-	-	-	-	-	-	-	-	-
DB00162	Vitamin A	small molecule	approved	approved;nutraceutical;vet_approved	BE0002321	Q8TC12_RDH11	Q8TC12	RDH11	Membrane	No	Unknown	No	No	No	No	Yes	-	-	-	-	-	-	-	-	-	-	-	-	-	-	-	-
DB00133	Serine	small molecule	investigational	investigational;nutraceutical	BE0000063	P49591_SARS	P49591	SARS	Cytoplasm	No	Unknown	No	No	No	No	Yes	-	-	-	-	-	-	-	-	-	-	-	-	-	-	-	-
DB00114	Pyridoxal phosphate	small molecule	approved	approved;investigational;nutraceutical	BE0002171	Q9HD40_SEPSECS	Q9HD40	SEPSECS	Cytoplasm	Yes	Unknown	No	No	No	No	Yes	-	-	-	-	-	-	-	-	-	-	-	-	-	-	-	-
DB00114	Pyridoxal phosphate	small molecule	approved	approved;investigational;nutraceutical	BE0000778	O95470_SGPL1	O95470	SGPL1	Membrane	Yes	Unknown	No	No	No	No	Yes	-	-	-	-	-	-	-	-	-	-	-	-	-	-	-	-
DB00119	Pyruvic acid	small molecule	approved	approved;investigational;nutraceutical	BE0000669	P53985_SLC16A1	P53985	SLC16A1	Membrane	Yes	Unknown	No	No	No	No	Yes	-	-	-	-	-	-	-	-	-	-	-	-	-	-	-	-
DB00119	Pyruvic acid	small molecule	approved	approved;investigational;nutraceutical	BE0000178	P36021_SLC16A2	P36021	SLC16A2	Membrane	No	Unknown	No	No	No	No	Yes	-	-	-	-	-	-	-	-	-	-	-	-	-	-	-	-
DB00151	Cysteine	small molecule	approved	approved;nutraceutical	BE0000963	Q9BZV2_SLC19A3	Q9BZV2	SLC19A3	Membrane	Yes	Unknown	No	No	No	No	Yes	-	-	-	-	-	-	-	-	-	-	-	-	-	-	-	-
DB00142	Glutamic acid	small molecule	approved	approved;nutraceutical	BE0000884	P43004_SLC1A2	P43004	SLC1A2	Membrane	No	Unknown	No	No	No	No	Yes	-	-	-	-	-	-	-	-	-	-	-	-	-	-	-	-
DB00160	Alanine	small molecule	nutraceutical		BE0000480	P43007_SLC1A4	P43007	SLC1A4	Membrane	No	Unknown	No	No	No	No	Yes	-	-	-	-	-	-	-	-	-	-	-	-	-	-	-	-
DB00128	Aspartic acid	small molecule	approved	approved;nutraceutical	BE0000235	O75746_SLC25A12	O75746	SLC25A12	Membrane	No	Unknown	No	No	No	No	Yes	-	-	-	-	-	-	-	-	-	-	-	-	-	-	-	-
DB00128	Aspartic acid	small molecule	approved	approved;nutraceutical	BE0000277	Q9UJS0_SLC25A13	Q9UJS0	SLC25A13	Membrane	Yes	Unknown	No	No	No	No	Yes	-	-	-	-	-	-	-	-	-	-	-	-	-	-	-	-
DB00129	Ornithine	small molecule	approved	approved;nutraceutical	BE0000201	Q9Y619_SLC25A15	Q9Y619	SLC25A15	Membrane	Yes	Unknown	No	No	No	No	Yes	-	-	-	-	-	-	-	-	-	-	-	-	-	-	-	-
DB00583	Levocarnitine	small molecule	approved	approved;investigational	BE0000579	O43772_SLC25A20	O43772	SLC25A20	Membrane	No	Unknown	No	No	No	No	Yes	-	-	-	-	-	-	-	-	-	-	-	-	-	-	-	-
DB00142	Glutamic acid	small molecule	approved	approved;nutraceutical	BE0002276	Q9H936_SLC25A22	Q9H936	SLC25A22	Membrane	Yes	Unknown	No	No	No	No	Yes	-	-	-	-	-	-	-	-	-	-	-	-	-	-	-	-
DB00428	Streptozocin	small molecule	approved	approved;investigational	BE0001045	P11168_SLC2A2	P11168	SLC2A2	Membrane	No	Unknown	No	No	No	No	Yes	-	-	-	-	-	-	-	-	-	-	-	-	-	-	-	-
DB00138	Cystine	small molecule	approved	approved;nutraceutical	BE0001130	Q07837_SLC3A1	Q07837	SLC3A1	Membrane	No	Unknown	No	No	No	No	Yes	-	-	-	-	-	-	-	-	-	-	-	-	-	-	-	-
DB00594	Amiloride	small molecule	approved		BE0000752	P19634_SLC9A1	P19634	SLC9A1	Membrane	Yes	Unknown	No	No	No	No	Yes	-	-	-	-	-	-	-	-	-	-	-	-	-	-	-	-
DB01241	Gemfibrozil	small molecule	approved		BE0001004	Q9Y6L6_SLCO1B1	Q9Y6L6	SLCO1B1	Membrane	No	Unknown	No	No	No	No	Yes	-	-	-	-	-	-	-	-	-	-	-	-	-	-	-	-
DB01241	Gemfibrozil	small molecule	approved		BE0003659	Q9NPD5_SLCO1B3	Q9NPD5	SLCO1B3	Membrane	No	Unknown	No	No	No	No	Yes	-	-	-	-	-	-	-	-	-	-	-	-	-	-	-	-
DB00381	Amlodipine	small molecule	approved		BE0000973	P17405_SMPD1	P17405	SMPD1	Others	Yes	Unknown	No	No	No	No	Yes	-	-	-	-	-	-	-	-	-	-	-	-	-	-	-	-
DB00477	Chlorpromazine	small molecule	approved	approved;investigational;vet_approved	BE0000973	P17405_SMPD1	P17405	SMPD1	Others	Yes	Unknown	No	No	No	No	Yes	-	-	-	-	-	-	-	-	-	-	-	-	-	-	-	-
DB01151	Desipramine	small molecule	approved	approved;investigational	BE0000973	P17405_SMPD1	P17405	SMPD1	Others	Yes	Unknown	No	No	No	No	Yes	-	-	-	-	-	-	-	-	-	-	-	-	-	-	-	-
DB02709	Resveratrol	small molecule	approved	approved;experimental;investigational	BE0000878	P37840_SNCA	P37840	SNCA	Cytoplasm	No	Unknown	No	No	No	No	Yes	-	-	-	-	-	-	-	-	-	-	-	-	-	-	-	-
DB01373	Calcium	small molecule	approved	approved;nutraceutical	BE0004593	Q01082_SPTBN1	Q01082	SPTBN1	Cytoplasm	No	Unknown	No	No	No	No	Yes	-	-	-	-	-	-	-	-	-	-	-	-	-	-	-	-
DB00114	Pyridoxal phosphate	small molecule	approved	approved;investigational;nutraceutical	BE0000441	O15269_SPTLC1	O15269	SPTLC1	Membrane	Yes	Unknown	No	No	No	No	Yes	-	-	-	-	-	-	-	-	-	-	-	-	-	-	-	-
DB00133	Serine	small molecule	investigational	investigational;nutraceutical	BE0000441	O15269_SPTLC1	O15269	SPTLC1	Membrane	Yes	Unknown	No	No	No	No	Yes	-	-	-	-	-	-	-	-	-	-	-	-	-	-	-	-
DB00114	Pyridoxal phosphate	small molecule	approved	approved;investigational;nutraceutical	BE0000660	O15270_SPTLC2	O15270	SPTLC2	Membrane	Yes	Unknown	No	No	No	No	Yes	-	-	-	-	-	-	-	-	-	-	-	-	-	-	-	-
DB00133	Serine	small molecule	investigational	investigational;nutraceutical	BE0000660	O15270_SPTLC2	O15270	SPTLC2	Membrane	Yes	Unknown	No	No	No	No	Yes	-	-	-	-	-	-	-	-	-	-	-	-	-	-	-	-
DB00139	Succinic acid	small molecule	approved	approved;nutraceutical	BE0002260	Q9P2R7_SUCLA2	Q9P2R7	SUCLA2	Others	No	Unknown	No	No	No	No	Yes	-	-	-	-	-	-	-	-	-	-	-	-	-	-	-	-
DB00139	Succinic acid	small molecule	approved	approved;nutraceutical	BE0002255	P53597_SUCLG1	P53597	SUCLG1	Others	No	Unknown	No	No	No	No	Yes	-	-	-	-	-	-	-	-	-	-	-	-	-	-	-	-
DB01708	Prasterone	small molecule	approved	approved;investigational;nutraceutical	BE0001264	O00204_SULT2B1	O00204	SULT2B1	Cytoplasm	Yes	Unknown	No	No	No	No	Yes	-	-	-	-	-	-	-	-	-	-	-	-	-	-	-	-
DB00156	Threonine	small molecule	approved	approved;nutraceutical	BE0002317	Q9BW92_TARS2	Q9BW92	TARS2	Others	Yes	Unknown	No	No	No	No	Yes	-	-	-	-	-	-	-	-	-	-	-	-	-	-	-	-
DB00142	Glutamic acid	small molecule	approved	approved;nutraceutical	BE0000692	P17735_TAT	P17735	TAT	Unknown	No	Unknown	No	No	No	No	Yes	-	-	-	-	-	-	-	-	-	-	-	-	-	-	-	-
DB00114	Pyridoxal phosphate	small molecule	approved	approved;investigational;nutraceutical	BE0000692	P17735_TAT	P17735	TAT	Unknown	No	Unknown	No	No	No	No	Yes	-	-	-	-	-	-	-	-	-	-	-	-	-	-	-	-
DB00120	Phenylalanine	small molecule	approved	approved;investigational;nutraceutical	BE0000692	P17735_TAT	P17735	TAT	Unknown	No	Unknown	No	No	No	No	Yes	-	-	-	-	-	-	-	-	-	-	-	-	-	-	-	-
DB00135	Tyrosine	small molecule	approved	approved;investigational;nutraceutical	BE0000692	P17735_TAT	P17735	TAT	Unknown	No	Unknown	No	No	No	No	Yes	-	-	-	-	-	-	-	-	-	-	-	-	-	-	-	-
DB00126	Ascorbic acid	small molecule	approved	approved;nutraceutical	BE0002221	Q9NVH6_TMLHE	Q9NVH6	TMLHE	Others	Yes	Unknown	No	No	No	No	Yes	-	-	-	-	-	-	-	-	-	-	-	-	-	-	-	-
DB00139	Succinic acid	small molecule	approved	approved;nutraceutical	BE0002221	Q9NVH6_TMLHE	Q9NVH6	TMLHE	Others	Yes	Unknown	No	No	No	No	Yes	-	-	-	-	-	-	-	-	-	-	-	-	-	-	-	-
DB01016	Glyburide	small molecule	approved		BE0009748	Q8TD43_TRPM4	Q8TD43	TRPM4	Membrane	Yes	Unknown	No	No	No	No	Yes	-	-	-	-	-	-	-	-	-	-	-	-	-	-	-	-
DB00186	Lorazepam	small molecule	approved		BE0000736	P30536_TSPO	P30536	TSPO	Membrane	No	Unknown	Yes	No	No	No	Yes	-	-	-	-	-	-	-	-	-	-	-	-	-	-	-	-
DB00231	Temazepam	small molecule	approved	approved;investigational	BE0000736	P30536_TSPO	P30536	TSPO	Membrane	No	Unknown	Yes	No	No	No	Yes	-	-	-	-	-	-	-	-	-	-	-	-	-	-	-	-
DB00404	Alprazolam	small molecule	approved	approved;illicit;investigational	BE0000736	P30536_TSPO	P30536	TSPO	Membrane	No	Unknown	Yes	No	No	No	Yes	-	-	-	-	-	-	-	-	-	-	-	-	-	-	-	-
DB00628	Clorazepic acid	small molecule	approved	approved;illicit	BE0000736	P30536_TSPO	P30536	TSPO	Membrane	No	Unknown	Yes	No	No	No	Yes	-	-	-	-	-	-	-	-	-	-	-	-	-	-	-	-
DB00829	Diazepam	small molecule	approved	approved;illicit;investigational;vet_approved	BE0000736	P30536_TSPO	P30536	TSPO	Membrane	No	Unknown	Yes	No	No	No	Yes	-	-	-	-	-	-	-	-	-	-	-	-	-	-	-	-
DB00897	Triazolam	small molecule	approved	approved;investigational	BE0000736	P30536_TSPO	P30536	TSPO	Membrane	No	Unknown	Yes	No	No	No	Yes	-	-	-	-	-	-	-	-	-	-	-	-	-	-	-	-
DB00962	Zaleplon	small molecule	approved	approved;illicit;investigational	BE0000736	P30536_TSPO	P30536	TSPO	Membrane	No	Unknown	Yes	No	No	No	Yes	-	-	-	-	-	-	-	-	-	-	-	-	-	-	-	-
DB01068	Clonazepam	small molecule	approved	approved;illicit	BE0000736	P30536_TSPO	P30536	TSPO	Membrane	No	Unknown	Yes	No	No	No	Yes	-	-	-	-	-	-	-	-	-	-	-	-	-	-	-	-
DB01178	Chlormezanone	small molecule	withdrawn	approved;investigational;withdrawn	BE0000736	P30536_TSPO	P30536	TSPO	Membrane	No	Unknown	Yes	No	No	No	Yes	-	-	-	-	-	-	-	-	-	-	-	-	-	-	-	-
DB01198	Zopiclone	small molecule	approved		BE0000736	P30536_TSPO	P30536	TSPO	Membrane	No	Unknown	Yes	No	No	No	Yes	-	-	-	-	-	-	-	-	-	-	-	-	-	-	-	-
DB01544	Flunitrazepam	small molecule	approved	approved;illicit	BE0000736	P30536_TSPO	P30536	TSPO	Membrane	No	Unknown	Yes	No	No	No	Yes	-	-	-	-	-	-	-	-	-	-	-	-	-	-	-	-
DB00150	Tryptophan	small molecule	withdrawn	approved;nutraceutical;withdrawn	BE0000228	P23381_WARS	P23381	WARS	Cytoplasm	No	Unknown	No	No	No	No	Yes	-	-	-	-	-	-	-	-	-	-	-	-	-	-	-	-
DB00150	Tryptophan	small molecule	withdrawn	approved;nutraceutical;withdrawn	BE0002311	Q9UGM6_WARS2	Q9UGM6	WARS2	Others	No	Unknown	No	No	No	No	Yes	-	-	-	-	-	-	-	-	-	-	-	-	-	-	-	-
DB02709	Resveratrol	small molecule	approved	approved;experimental;investigational	BE0000230	P54577_YARS	P54577	YARS	Cytoplasm	Yes	Unknown	No	No	No	No	Yes	-	-	-	-	-	-	-	-	-	-	-	-	-	-	-	-
DB00135	Tyrosine	small molecule	approved	approved;investigational;nutraceutical	BE0000230	P54577_YARS	P54577	YARS	Cytoplasm	Yes	Unknown	No	No	No	No	Yes	-	-	-	-	-	-	-	-	-	-	-	-	-	-	-	-
DB00135	Tyrosine	small molecule	approved	approved;investigational;nutraceutical	BE0000363	Q9Y2Z4_YARS2	Q9Y2Z4	YARS2	Others	Yes	Unknown	No	No	No	No	Yes	-	-	-	-	-	-	-	-	-	-	-	-	-	-	-	-
DB00599	Thiopental	small molecule	approved	approved;vet_approved	BE0002194	O00519_FAAH	O00519	FAAH	Membrane	Yes	Unknown	No	No	No	No	Unknown	-	-	-	-	-	-	-	-	-	-	-	-	-	-	-	-
DB08818	Hyaluronic acid	small molecule	approved	approved;vet_approved	BE0004512	O14594_NCAN	O14594	NCAN	Secreted	Yes	Unknown	No	No	No	No	Unknown	-	-	-	-	-	-	-	-	-	-	-	-	-	-	-	-
DB00445	Epirubicin	small molecule	approved		BE0000531	O14646_CHD1	O14646	CHD1	Nucleus	Yes	Unknown	No	No	No	Yes	-	-	-	-	-	-	-	-	-	-	-	-	-	-	-	-	-
DB14509	Lithium carbonate	small molecule	approved		BE0000983	O14732_IMPA2	O14732	IMPA2	Cytoplasm	Yes	Unknown	No	No	No	No	Unknown	-	-	-	-	-	-	-	-	-	-	-	-	-	-	-	-
DB01593	Zinc	small molecule	approved	approved;investigational	BE0009069	O14791_APOL1	O14791	APOL1	Secreted	Yes	Unknown	No	No	No	No	Unknown	-	-	-	-	-	-	-	-	-	-	-	-	-	-	-	-
DB00157	NADH	small molecule	approved	approved;nutraceutical	BE0000224	O15239_NDUFA1	O15239	NDUFA1	Membrane	Yes	Unknown	No	No	No	No	Unknown	-	-	-	-	-	-	-	-	-	-	-	-	-	-	-	-
DB02546	Vorinostat	small molecule	approved	approved;investigational	BE0002367	O15379_HDAC3	O15379	HDAC3	Nucleus	Yes	Unknown	No	No	No	Yes	-	Yes	Yes	Yes	Yes	Yes	Yes	Yes	Yes	Yes	Yes	Yes	Yes	-	-	Yes	Yes
DB05223	Pracinostat	small molecule	investigational		BE0002367	O15379_HDAC3	O15379	HDAC3	Nucleus	Yes	Unknown	No	No	No	Yes	-	Yes	Yes	Yes	Yes	Yes	Yes	Yes	Yes	Yes	Yes	Yes	Yes	-	-	Yes	Yes
DB00142	Glutamic acid	small molecule	approved	approved;nutraceutical	BE0000721	O15382_BCAT2	O15382	BCAT2	Others	Yes	Unknown	No	No	No	No	Unknown	-	-	-	-	-	-	-	-	-	-	-	-	-	-	-	-
DB00114	Pyridoxal phosphate	small molecule	approved	approved;investigational;nutraceutical	BE0000721	O15382_BCAT2	O15382	BCAT2	Others	Yes	Unknown	No	No	No	No	Unknown	-	-	-	-	-	-	-	-	-	-	-	-	-	-	-	-
DB00149	Leucine	small molecule	investigational	investigational;nutraceutical	BE0000721	O15382_BCAT2	O15382	BCAT2	Others	Yes	Unknown	No	No	No	No	Unknown	-	-	-	-	-	-	-	-	-	-	-	-	-	-	-	-
DB00167	Isoleucine	small molecule	investigational	investigational;nutraceutical	BE0000721	O15382_BCAT2	O15382	BCAT2	Others	Yes	Unknown	No	No	No	No	Unknown	-	-	-	-	-	-	-	-	-	-	-	-	-	-	-	-
DB00119	Pyruvic acid	small molecule	approved	approved;investigational;nutraceutical	BE0000449	O15427_SLC16A3	O15427	SLC16A3	Membrane	Yes	Unknown	No	No	No	No	Unknown	-	-	-	-	-	-	-	-	-	-	-	-	-	-	-	-
DB00228	Enflurane	small molecule	approved	approved;investigational;vet_approved	BE0000415	O15554_KCNN4	O15554	KCNN4	Membrane	Yes	Unknown	No	No	No	Yes	-	-	-	-	-	-	-	-	-	-	-	-	-	-	-	-	-
DB00468	Quinine	small molecule	approved		BE0000415	O15554_KCNN4	O15554	KCNN4	Membrane	Yes	Unknown	No	No	No	Yes	-	-	-	-	-	-	-	-	-	-	-	-	-	-	-	-	-
DB01159	Halothane	small molecule	approved	approved;vet_approved	BE0000415	O15554_KCNN4	O15554	KCNN4	Membrane	Yes	Unknown	No	No	No	Yes	-	-	-	-	-	-	-	-	-	-	-	-	-	-	-	-	-
DB00284	Acarbose	small molecule	approved	approved;investigational	BE0000837	O43451_MGAM	O43451	MGAM	Membrane	Yes	Unknown	No	No	No	Yes	-	-	-	-	-	-	-	-	-	-	-	-	-	-	-	-	-
DB00491	Miglitol	small molecule	approved		BE0000837	O43451_MGAM	O43451	MGAM	Membrane	Yes	Unknown	No	No	No	Yes	-	-	-	-	-	-	-	-	-	-	-	-	-	-	-	-	-
DB04878	Voglibose	small molecule	investigational		BE0000837	O43451_MGAM	O43451	MGAM	Membrane	Yes	Unknown	No	No	No	Yes	-	-	-	-	-	-	-	-	-	-	-	-	-	-	-	-	-
DB00321	Amitriptyline	small molecule	approved		BE0000897	O43526_KCNQ2	O43526	KCNQ2	Membrane	Yes	Unknown	No	No	No	Yes	-	-	-	-	-	-	-	-	-	-	-	-	-	-	-	-	-
DB00939	Meclofenamic acid	small molecule	approved	approved;vet_approved	BE0000897	O43526_KCNQ2	O43526	KCNQ2	Membrane	Yes	Unknown	No	No	No	Yes	-	-	-	-	-	-	-	-	-	-	-	-	-	-	-	-	-
DB04953	Ezogabine	small molecule	approved	approved;investigational	BE0000897	O43526_KCNQ2	O43526	KCNQ2	Membrane	Yes	Unknown	No	No	No	Yes	-	-	-	-	-	-	-	-	-	-	-	-	-	-	-	-	-
DB00909	Zonisamide	small molecule	approved	approved;investigational	BE0001653	O43570_CA12	O43570	CA12	Membrane	Yes	Unknown	No	No	No	Yes	-	-	-	-	-	-	-	-	-	-	-	-	-	-	-	-	-
DB00562	Benzthiazide	small molecule	approved		BE0001653	O43570_CA12	O43570	CA12	Membrane	Yes	Unknown	No	No	No	Yes	-	-	-	-	-	-	-	-	-	-	-	-	-	-	-	-	-
DB00774	Hydroflumethiazide	small molecule	approved	approved;investigational	BE0001653	O43570_CA12	O43570	CA12	Membrane	Yes	Unknown	No	No	No	Yes	-	-	-	-	-	-	-	-	-	-	-	-	-	-	-	-	-
DB00819	Acetazolamide	small molecule	approved	approved;vet_approved	BE0001653	O43570_CA12	O43570	CA12	Membrane	Yes	Unknown	No	No	No	Yes	-	-	-	-	-	-	-	-	-	-	-	-	-	-	-	-	-
DB08846	Ellagic acid	small molecule	investigational		BE0001653	O43570_CA12	O43570	CA12	Membrane	Yes	Unknown	No	No	No	Yes	-	-	-	-	-	-	-	-	-	-	-	-	-	-	-	-	-
DB00157	NADH	small molecule	approved	approved;nutraceutical	BE0000243	O43674_NDUFB5	O43674	NDUFB5	Membrane	Yes	Unknown	No	No	No	No	Unknown	-	-	-	-	-	-	-	-	-	-	-	-	-	-	-	-
DB00157	NADH	small molecule	approved	approved;nutraceutical	BE0000284	O43676_NDUFB3	O43676	NDUFB3	Membrane	Yes	Unknown	No	No	No	No	Unknown	-	-	-	-	-	-	-	-	-	-	-	-	-	-	-	-
DB00131	Adenosine phosphate	small molecule	approved	approved;investigational;nutraceutical	BE0000774	O43741_PRKAB2	O43741	PRKAB2	Unknown	Yes	Unknown	No	No	No	No	Unknown	-	-	-	-	-	-	-	-	-	-	-	-	-	-	-	-
DB00174	Asparagine	small molecule	approved	approved;investigational;nutraceutical	BE0000607	O43776_NARS	O43776	NARS	Cytoplasm	Yes	Unknown	No	No	No	No	Unknown	-	-	-	-	-	-	-	-	-	-	-	-	-	-	-	-
DB00428	Streptozocin	small molecule	approved	approved;investigational	BE0005827	O60502_MGEA5	O60502	MGEA5	Nucleus	Yes	Unknown	No	No	No	No	Unknown	-	-	-	-	-	-	-	-	-	-	-	-	-	-	-	-
DB00141	N-Acetylglucosamine	small molecule	approved	approved;investigational;nutraceutical	BE0002263	O60513_B4GALT4	O60513	B4GALT4	Others	Yes	Unknown	No	No	No	No	Unknown	-	-	-	-	-	-	-	-	-	-	-	-	-	-	-	-
DB01271	Idursulfase	biotech	approved		BE0000856	O60664_PLIN3	O60664	PLIN3	Cytoplasm	Yes	Unknown	No	No	No	Yes	-	-	-	-	-	-	-	-	-	-	-	-	-	-	-	-	-
DB01279	Galsulfase	biotech	approved	approved;investigational	BE0000856	O60664_PLIN3	O60664	PLIN3	Cytoplasm	Yes	Unknown	No	No	No	Yes	-	-	-	-	-	-	-	-	-	-	-	-	-	-	-	-	-
DB00157	NADH	small molecule	approved	approved;nutraceutical	BE0000645	O60701_UGDH	O60701	UGDH	Unknown	Yes	Unknown	No	No	No	No	Unknown	-	-	-	-	-	-	-	-	-	-	-	-	-	-	-	-
DB02325	Isopropyl alcohol	small molecule	approved	approved;investigational	BE0004440	O60942_RNGTT	O60942	RNGTT	Nucleus	Yes	Unknown	No	No	No	No	Unknown	-	-	-	-	-	-	-	-	-	-	-	-	-	-	-	-
DB01593	Zinc	small molecule	approved	approved;investigational	BE0005812	O75340_PDCD6	O75340	PDCD6	Membrane	Yes	Unknown	No	No	No	No	Unknown	-	-	-	-	-	-	-	-	-	-	-	-	-	-	-	-
DB11093	Calcium Citrate	small molecule	approved	approved;investigational	BE0005812	O75340_PDCD6	O75340	PDCD6	Membrane	Yes	Unknown	No	No	No	No	Unknown	-	-	-	-	-	-	-	-	-	-	-	-	-	-	-	-
DB11348	Calcium Phosphate	small molecule	approved		BE0005812	O75340_PDCD6	O75340	PDCD6	Membrane	Yes	Unknown	No	No	No	No	Unknown	-	-	-	-	-	-	-	-	-	-	-	-	-	-	-	-
DB01373	Calcium	small molecule	approved	approved;nutraceutical	BE0005812	O75340_PDCD6	O75340	PDCD6	Membrane	Yes	Unknown	No	No	No	No	Unknown	-	-	-	-	-	-	-	-	-	-	-	-	-	-	-	-
DB04272	Citric acid	small molecule	approved	approved;nutraceutical;vet_approved	BE0004459	O75390_CS	O75390	CS	Others	Yes	Unknown	No	No	No	No	Unknown	-	-	-	-	-	-	-	-	-	-	-	-	-	-	-	-
DB00114	Pyridoxal phosphate	small molecule	approved	approved;investigational;nutraceutical	BE0000518	O75600_GCAT	O75600	GCAT	Others	Yes	Unknown	No	No	No	No	Unknown	-	-	-	-	-	-	-	-	-	-	-	-	-	-	-	-
DB00145	Glycine	small molecule	approved	approved;nutraceutical;vet_approved	BE0000518	O75600_GCAT	O75600	GCAT	Others	Yes	Unknown	No	No	No	No	Unknown	-	-	-	-	-	-	-	-	-	-	-	-	-	-	-	-
DB01593	Zinc	small molecule	approved	approved;investigational	BE0009076	O75636_FCN3	O75636	FCN3	Secreted	Yes	Unknown	No	No	No	No	Unknown	-	-	-	-	-	-	-	-	-	-	-	-	-	-	-	-
DB00142	Glutamic acid	small molecule	approved	approved;nutraceutical	BE0002237	O75879_GATB	O75879	GATB	Others	Yes	Unknown	No	No	No	No	Unknown	-	-	-	-	-	-	-	-	-	-	-	-	-	-	-	-
DB00162	Vitamin A	small molecule	approved	approved;nutraceutical;vet_approved	BE0002319	O75911_DHRS3	O75911	DHRS3	Membrane	Yes	Unknown	No	No	No	No	Unknown	-	-	-	-	-	-	-	-	-	-	-	-	-	-	-	-
DB00126	Ascorbic acid	small molecule	approved	approved;nutraceutical	BE0002197	O75936_BBOX1	O75936	BBOX1	Cytoplasm	Yes	Unknown	No	No	No	No	Unknown	-	-	-	-	-	-	-	-	-	-	-	-	-	-	-	-
DB00139	Succinic acid	small molecule	approved	approved;nutraceutical	BE0002197	O75936_BBOX1	O75936	BBOX1	Cytoplasm	Yes	Unknown	No	No	No	No	Unknown	-	-	-	-	-	-	-	-	-	-	-	-	-	-	-	-
DB00163	Vitamin E	small molecule	approved	approved;nutraceutical;vet_approved	BE0000256	O76054_SEC14L2	O76054	SEC14L2	Cytoplasm	Yes	Unknown	No	No	No	No	Unknown	-	-	-	-	-	-	-	-	-	-	-	-	-	-	-	-
DB14001	alpha-Tocopherol succinate	small molecule	approved	approved;nutraceutical;vet_approved	BE0000256	O76054_SEC14L2	O76054	SEC14L2	Cytoplasm	Yes	Unknown	No	No	No	No	Unknown	-	-	-	-	-	-	-	-	-	-	-	-	-	-	-	-
DB14002	D-alpha-Tocopherol acetate	small molecule	approved	approved;nutraceutical;vet_approved	BE0000256	O76054_SEC14L2	O76054	SEC14L2	Cytoplasm	Yes	Unknown	No	No	No	No	Unknown	-	-	-	-	-	-	-	-	-	-	-	-	-	-	-	-
DB04272	Citric acid	small molecule	approved	approved;nutraceutical;vet_approved	BE0000182	O76074_PDE5A	O76074	PDE5A	Cytoplasm	Yes	Unknown	No	No	No	Yes	-	-	-	-	-	-	-	-	-	-	-	-	-	-	-	-	-
DB00203	Sildenafil	small molecule	approved	approved;investigational	BE0000182	O76074_PDE5A	O76074	PDE5A	Cytoplasm	Yes	Unknown	No	No	No	Yes	-	-	-	-	-	-	-	-	-	-	-	-	-	-	-	-	-
DB00277	Theophylline	small molecule	approved		BE0000182	O76074_PDE5A	O76074	PDE5A	Cytoplasm	Yes	Unknown	No	No	No	Yes	-	-	-	-	-	-	-	-	-	-	-	-	-	-	-	-	-
DB00806	Pentoxifylline	small molecule	approved	approved;investigational	BE0000182	O76074_PDE5A	O76074	PDE5A	Cytoplasm	Yes	Unknown	No	No	No	Yes	-	-	-	-	-	-	-	-	-	-	-	-	-	-	-	-	-
DB00820	Tadalafil	small molecule	approved	approved;investigational	BE0000182	O76074_PDE5A	O76074	PDE5A	Cytoplasm	Yes	Unknown	No	No	No	Yes	-	-	-	-	-	-	-	-	-	-	-	-	-	-	-	-	-
DB00862	Vardenafil	small molecule	approved		BE0000182	O76074_PDE5A	O76074	PDE5A	Cytoplasm	Yes	Unknown	No	No	No	Yes	-	-	-	-	-	-	-	-	-	-	-	-	-	-	-	-	-
DB00975	Dipyridamole	small molecule	approved		BE0000182	O76074_PDE5A	O76074	PDE5A	Cytoplasm	Yes	Unknown	No	No	No	Yes	-	-	-	-	-	-	-	-	-	-	-	-	-	-	-	-	-
DB06237	Avanafil	small molecule	approved		BE0000182	O76074_PDE5A	O76074	PDE5A	Cytoplasm	Yes	Unknown	No	No	No	Yes	-	-	-	-	-	-	-	-	-	-	-	-	-	-	-	-	-
DB06267	Udenafil	small molecule	approved	approved;investigational	BE0000182	O76074_PDE5A	O76074	PDE5A	Cytoplasm	Yes	Unknown	No	No	No	Yes	-	-	-	-	-	-	-	-	-	-	-	-	-	-	-	-	-
DB00157	NADH	small molecule	approved	approved;nutraceutical	BE0000376	O95139_NDUFB6	O95139	NDUFB6	Membrane	Yes	Unknown	No	No	No	No	Unknown	-	-	-	-	-	-	-	-	-	-	-	-	-	-	-	-
DB00157	NADH	small molecule	approved	approved;nutraceutical	BE0000684	O95167_NDUFA3	O95167	NDUFA3	Membrane	Yes	Unknown	No	No	No	No	Unknown	-	-	-	-	-	-	-	-	-	-	-	-	-	-	-	-
DB00157	NADH	small molecule	approved	approved;nutraceutical	BE0000173	O95298_NDUFC2	O95298	NDUFC2	Membrane	Yes	Unknown	No	No	No	No	Unknown	-	-	-	-	-	-	-	-	-	-	-	-	-	-	-	-
DB01136	Carvedilol	small molecule	approved	approved;investigational	BE0000173	O95298_NDUFC2	O95298	NDUFC2	Membrane	Yes	Unknown	No	No	No	No	Unknown	-	-	-	-	-	-	-	-	-	-	-	-	-	-	-	-
DB00399	Zoledronic acid	small molecule	approved		BE0003570	O95749_GGPS1	O95749	GGPS1	Cytoplasm	Yes	Unknown	No	No	No	Yes	-	-	-	-	-	-	-	-	-	-	-	-	-	-	-	-	-
DB03147	Flavin adenine dinucleotide	small molecule	approved		BE0000965	O95831_AIFM1	O95831	AIFM1	Membrane	Yes	Unknown	No	No	No	No	Unknown	-	-	-	-	-	-	-	-	-	-	-	-	-	-	-	-
DB00132	alpha-Linolenic acid	small molecule	approved	approved;investigational;nutraceutical	BE0002246	O95864_FADS2	O95864	FADS2	Membrane	Yes	Unknown	No	No	No	Yes	-	-	-	-	-	-	-	-	-	-	-	-	-	-	-	-	-
DB00143	Glutathione	small molecule	approved	approved;investigational;nutraceutical	BE0002280	O95881_TXNDC12	O95881	TXNDC12	Others	Yes	Unknown	No	No	No	No	Unknown	-	-	-	-	-	-	-	-	-	-	-	-	-	-	-	-
DB01593	Zinc	small molecule	approved	approved;investigational	BE0002093	P00736_C1R	P00736	C1R	Cytoplasm	Yes	Unknown	No	No	No	Yes	-	-	-	-	-	-	-	-	-	-	-	-	-	-	-	-	-
DB00002	Cetuximab	biotech	approved		BE0002093	P00736_C1R	P00736	C1R	Cytoplasm	Yes	Unknown	No	No	No	Yes	-	-	-	-	-	-	-	-	-	-	-	-	-	-	-	-	-
DB00072	Trastuzumab	biotech	approved	approved;investigational	BE0002093	P00736_C1R	P00736	C1R	Cytoplasm	Yes	Unknown	No	No	No	Yes	-	-	-	-	-	-	-	-	-	-	-	-	-	-	-	-	-
DB06404	Human C1-esterase inhibitor	biotech	approved		BE0002093	P00736_C1R	P00736	C1R	Cytoplasm	Yes	Unknown	No	No	No	Yes	-	-	-	-	-	-	-	-	-	-	-	-	-	-	-	-	-
DB00005	Etanercept	biotech	approved	approved;investigational	BE0002093	P00736_C1R	P00736	C1R	Cytoplasm	Yes	Unknown	No	No	No	Yes	-	-	-	-	-	-	-	-	-	-	-	-	-	-	-	-	-
DB00054	Abciximab	biotech	approved		BE0002093	P00736_C1R	P00736	C1R	Cytoplasm	Yes	Unknown	No	No	No	Yes	-	-	-	-	-	-	-	-	-	-	-	-	-	-	-	-	-
DB00056	Gemtuzumab ozogamicin	biotech	approved	approved;investigational	BE0002093	P00736_C1R	P00736	C1R	Cytoplasm	Yes	Unknown	No	No	No	Yes	-	-	-	-	-	-	-	-	-	-	-	-	-	-	-	-	-
DB00074	Basiliximab	biotech	approved	approved;investigational	BE0002093	P00736_C1R	P00736	C1R	Cytoplasm	Yes	Unknown	No	No	No	Yes	-	-	-	-	-	-	-	-	-	-	-	-	-	-	-	-	-
DB00075	Muromonab	biotech	approved	approved;investigational	BE0002093	P00736_C1R	P00736	C1R	Cytoplasm	Yes	Unknown	No	No	No	Yes	-	-	-	-	-	-	-	-	-	-	-	-	-	-	-	-	-
DB00078	Ibritumomab tiuxetan	biotech	approved	approved;investigational	BE0002093	P00736_C1R	P00736	C1R	Cytoplasm	Yes	Unknown	No	No	No	Yes	-	-	-	-	-	-	-	-	-	-	-	-	-	-	-	-	-
DB00081	Tositumomab	biotech	approved	approved;investigational	BE0002093	P00736_C1R	P00736	C1R	Cytoplasm	Yes	Unknown	No	No	No	Yes	-	-	-	-	-	-	-	-	-	-	-	-	-	-	-	-	-
DB00092	Alefacept	biotech	withdrawn	approved;investigational;withdrawn	BE0002093	P00736_C1R	P00736	C1R	Cytoplasm	Yes	Unknown	No	No	No	Yes	-	-	-	-	-	-	-	-	-	-	-	-	-	-	-	-	-
DB00095	Efalizumab	biotech	approved	approved;investigational	BE0002093	P00736_C1R	P00736	C1R	Cytoplasm	Yes	Unknown	No	No	No	Yes	-	-	-	-	-	-	-	-	-	-	-	-	-	-	-	-	-
DB00108	Natalizumab	biotech	approved	approved;investigational	BE0002093	P00736_C1R	P00736	C1R	Cytoplasm	Yes	Unknown	No	No	No	Yes	-	-	-	-	-	-	-	-	-	-	-	-	-	-	-	-	-
DB00111	Daclizumab	biotech	withdrawn	investigational;withdrawn	BE0002093	P00736_C1R	P00736	C1R	Cytoplasm	Yes	Unknown	No	No	No	Yes	-	-	-	-	-	-	-	-	-	-	-	-	-	-	-	-	-
DB00112	Bevacizumab	biotech	approved	approved;investigational	BE0002093	P00736_C1R	P00736	C1R	Cytoplasm	Yes	Unknown	No	No	No	Yes	-	-	-	-	-	-	-	-	-	-	-	-	-	-	-	-	-
DB01593	Zinc	small molecule	approved	approved;investigational	BE0009057	P00739_HPR	P00739	HPR	Secreted	Yes	Unknown	No	No	No	No	Unknown	-	-	-	-	-	-	-	-	-	-	-	-	-	-	-	-
DB00975	Dipyridamole	small molecule	approved		BE0002214	P00813_ADA	P00813	ADA	Membrane	Yes	Unknown	No	No	No	Yes	-	-	-	-	-	-	-	-	-	-	-	-	-	-	-	-	-
DB00552	Pentostatin	small molecule	approved	approved;investigational	BE0002214	P00813_ADA	P00813	ADA	Membrane	Yes	Unknown	No	No	No	Yes	-	-	-	-	-	-	-	-	-	-	-	-	-	-	-	-	-
DB01593	Zinc	small molecule	approved	approved;investigational	BE0003455	P01024_C3	P01024	C3	Secreted	Yes	Unknown	No	No	No	Yes	-	-	-	-	-	-	-	-	-	-	-	-	-	-	-	-	-
DB00028	Human immunoglobulin G	biotech	approved	approved;investigational	BE0003455	P01024_C3	P01024	C3	Secreted	Yes	Unknown	No	No	No	Yes	-	-	-	-	-	-	-	-	-	-	-	-	-	-	-	-	-
DB01593	Zinc	small molecule	approved	approved;investigational	BE0009078	P01599_IGKV1-17	P01599	IGKV1-17	Secreted	Yes	Unknown	No	No	No	No	Unknown	-	-	-	-	-	-	-	-	-	-	-	-	-	-	-	-
DB01593	Zinc	small molecule	approved	approved;investigational	BE0005098	P01871_IGHM	P01871	IGHM	Secreted	Yes	Unknown	No	No	No	No	Unknown	-	-	-	-	-	-	-	-	-	-	-	-	-	-	-	-
DB00071	Insulin pork	biotech	approved		BE0004466	P01920_HLA-DQB1	P01920	HLA-DQB1	Membrane	Yes	Unknown	No	No	No	No	Unknown	-	-	-	-	-	-	-	-	-	-	-	-	-	-	-	-
DB01593	Zinc	small molecule	approved	approved;investigational	BE0009088	P02538_KRT6A	P02538	KRT6A	Unknown	Yes	Unknown	No	No	No	No	Unknown	-	-	-	-	-	-	-	-	-	-	-	-	-	-	-	-
DB00002	Cetuximab	biotech	approved		BE0002094	P02745_C1QA	P02745	C1QA	Secreted	Yes	Unknown	No	No	No	No	Unknown	-	-	-	-	-	-	-	-	-	-	-	-	-	-	-	-
DB00072	Trastuzumab	biotech	approved	approved;investigational	BE0002094	P02745_C1QA	P02745	C1QA	Secreted	Yes	Unknown	No	No	No	No	Unknown	-	-	-	-	-	-	-	-	-	-	-	-	-	-	-	-
DB00005	Etanercept	biotech	approved	approved;investigational	BE0002094	P02745_C1QA	P02745	C1QA	Secreted	Yes	Unknown	No	No	No	No	Unknown	-	-	-	-	-	-	-	-	-	-	-	-	-	-	-	-
DB00054	Abciximab	biotech	approved		BE0002094	P02745_C1QA	P02745	C1QA	Secreted	Yes	Unknown	No	No	No	No	Unknown	-	-	-	-	-	-	-	-	-	-	-	-	-	-	-	-
DB00056	Gemtuzumab ozogamicin	biotech	approved	approved;investigational	BE0002094	P02745_C1QA	P02745	C1QA	Secreted	Yes	Unknown	No	No	No	No	Unknown	-	-	-	-	-	-	-	-	-	-	-	-	-	-	-	-
DB00074	Basiliximab	biotech	approved	approved;investigational	BE0002094	P02745_C1QA	P02745	C1QA	Secreted	Yes	Unknown	No	No	No	No	Unknown	-	-	-	-	-	-	-	-	-	-	-	-	-	-	-	-
DB00075	Muromonab	biotech	approved	approved;investigational	BE0002094	P02745_C1QA	P02745	C1QA	Secreted	Yes	Unknown	No	No	No	No	Unknown	-	-	-	-	-	-	-	-	-	-	-	-	-	-	-	-
DB00078	Ibritumomab tiuxetan	biotech	approved	approved;investigational	BE0002094	P02745_C1QA	P02745	C1QA	Secreted	Yes	Unknown	No	No	No	No	Unknown	-	-	-	-	-	-	-	-	-	-	-	-	-	-	-	-
DB00081	Tositumomab	biotech	approved	approved;investigational	BE0002094	P02745_C1QA	P02745	C1QA	Secreted	Yes	Unknown	No	No	No	No	Unknown	-	-	-	-	-	-	-	-	-	-	-	-	-	-	-	-
DB00092	Alefacept	biotech	withdrawn	approved;investigational;withdrawn	BE0002094	P02745_C1QA	P02745	C1QA	Secreted	Yes	Unknown	No	No	No	No	Unknown	-	-	-	-	-	-	-	-	-	-	-	-	-	-	-	-
DB00095	Efalizumab	biotech	approved	approved;investigational	BE0002094	P02745_C1QA	P02745	C1QA	Secreted	Yes	Unknown	No	No	No	No	Unknown	-	-	-	-	-	-	-	-	-	-	-	-	-	-	-	-
DB00108	Natalizumab	biotech	approved	approved;investigational	BE0002094	P02745_C1QA	P02745	C1QA	Secreted	Yes	Unknown	No	No	No	No	Unknown	-	-	-	-	-	-	-	-	-	-	-	-	-	-	-	-
DB00111	Daclizumab	biotech	withdrawn	investigational;withdrawn	BE0002094	P02745_C1QA	P02745	C1QA	Secreted	Yes	Unknown	No	No	No	No	Unknown	-	-	-	-	-	-	-	-	-	-	-	-	-	-	-	-
DB00112	Bevacizumab	biotech	approved	approved;investigational	BE0002094	P02745_C1QA	P02745	C1QA	Secreted	Yes	Unknown	No	No	No	No	Unknown	-	-	-	-	-	-	-	-	-	-	-	-	-	-	-	-
DB00396	Progesterone	small molecule	approved	approved;vet_approved	BE0000794	P04150_NR3C1	P04150	NR3C1	Cytoplasm	Yes	Unknown	Yes	No	Yes	Yes	-	-	-	-	-	-	-	-	-	-	-	-	-	-	-	-	-
DB00288	Amcinonide	small molecule	approved		BE0000794	P04150_NR3C1	P04150	NR3C1	Cytoplasm	Yes	Unknown	Yes	No	Yes	Yes	-	-	-	-	-	-	-	-	-	-	-	-	-	-	-	-	-
DB00591	Fluocinolone acetonide	small molecule	approved	approved;investigational;vet_approved	BE0000794	P04150_NR3C1	P04150	NR3C1	Cytoplasm	Yes	Unknown	Yes	No	Yes	Yes	-	-	-	-	-	-	-	-	-	-	-	-	-	-	-	-	-
DB00741	Hydrocortisone	small molecule	approved	approved;vet_approved	BE0000794	P04150_NR3C1	P04150	NR3C1	Cytoplasm	Yes	Unknown	Yes	No	Yes	Yes	-	-	-	-	-	-	-	-	-	-	-	-	-	-	-	-	-
DB00959	Methylprednisolone	small molecule	approved	approved;vet_approved	BE0000794	P04150_NR3C1	P04150	NR3C1	Cytoplasm	Yes	Unknown	Yes	No	Yes	Yes	-	-	-	-	-	-	-	-	-	-	-	-	-	-	-	-	-
DB01222	Budesonide	small molecule	approved		BE0000794	P04150_NR3C1	P04150	NR3C1	Cytoplasm	Yes	Unknown	Yes	No	Yes	Yes	-	-	-	-	-	-	-	-	-	-	-	-	-	-	-	-	-
DB01234	Dexamethasone	small molecule	approved	approved;investigational;vet_approved	BE0000794	P04150_NR3C1	P04150	NR3C1	Cytoplasm	Yes	Unknown	Yes	No	Yes	Yes	-	-	-	-	-	-	-	-	-	-	-	-	-	-	-	-	-
DB00180	Flunisolide	small molecule	approved	approved;investigational	BE0000794	P04150_NR3C1	P04150	NR3C1	Cytoplasm	Yes	Unknown	Yes	No	Yes	Yes	-	-	-	-	-	-	-	-	-	-	-	-	-	-	-	-	-
DB00223	Diflorasone	small molecule	approved		BE0000794	P04150_NR3C1	P04150	NR3C1	Cytoplasm	Yes	Unknown	Yes	No	Yes	Yes	-	-	-	-	-	-	-	-	-	-	-	-	-	-	-	-	-
DB00240	Alclometasone	small molecule	approved		BE0000794	P04150_NR3C1	P04150	NR3C1	Cytoplasm	Yes	Unknown	Yes	No	Yes	Yes	-	-	-	-	-	-	-	-	-	-	-	-	-	-	-	-	-
DB00253	Medrysone	small molecule	approved		BE0000794	P04150_NR3C1	P04150	NR3C1	Cytoplasm	Yes	Unknown	Yes	No	Yes	Yes	-	-	-	-	-	-	-	-	-	-	-	-	-	-	-	-	-
DB00324	Fluorometholone	small molecule	approved	approved;investigational	BE0000794	P04150_NR3C1	P04150	NR3C1	Cytoplasm	Yes	Unknown	Yes	No	Yes	Yes	-	-	-	-	-	-	-	-	-	-	-	-	-	-	-	-	-
DB00351	Megestrol acetate	small molecule	approved	approved;investigational;vet_approved	BE0000794	P04150_NR3C1	P04150	NR3C1	Cytoplasm	Yes	Unknown	Yes	No	Yes	Yes	-	-	-	-	-	-	-	-	-	-	-	-	-	-	-	-	-
DB00367	Levonorgestrel	small molecule	approved	approved;investigational	BE0000794	P04150_NR3C1	P04150	NR3C1	Cytoplasm	Yes	Unknown	Yes	No	Yes	Yes	-	-	-	-	-	-	-	-	-	-	-	-	-	-	-	-	-
DB00394	Beclomethasone dipropionate	small molecule	approved	approved;investigational	BE0000794	P04150_NR3C1	P04150	NR3C1	Cytoplasm	Yes	Unknown	Yes	No	Yes	Yes	-	-	-	-	-	-	-	-	-	-	-	-	-	-	-	-	-
DB00421	Spironolactone	small molecule	approved		BE0000794	P04150_NR3C1	P04150	NR3C1	Cytoplasm	Yes	Unknown	Yes	No	Yes	Yes	-	-	-	-	-	-	-	-	-	-	-	-	-	-	-	-	-
DB00443	Betamethasone	small molecule	approved	approved;vet_approved	BE0000794	P04150_NR3C1	P04150	NR3C1	Cytoplasm	Yes	Unknown	Yes	No	Yes	Yes	-	-	-	-	-	-	-	-	-	-	-	-	-	-	-	-	-
DB00547	Desoximetasone	small molecule	approved		BE0000794	P04150_NR3C1	P04150	NR3C1	Cytoplasm	Yes	Unknown	Yes	No	Yes	Yes	-	-	-	-	-	-	-	-	-	-	-	-	-	-	-	-	-
DB00588	Fluticasone propionate	small molecule	approved		BE0000794	P04150_NR3C1	P04150	NR3C1	Cytoplasm	Yes	Unknown	Yes	No	Yes	Yes	-	-	-	-	-	-	-	-	-	-	-	-	-	-	-	-	-
DB00596	Ulobetasol	small molecule	approved		BE0000794	P04150_NR3C1	P04150	NR3C1	Cytoplasm	Yes	Unknown	Yes	No	Yes	Yes	-	-	-	-	-	-	-	-	-	-	-	-	-	-	-	-	-
DB00620	Triamcinolone	small molecule	approved	approved;vet_approved	BE0000794	P04150_NR3C1	P04150	NR3C1	Cytoplasm	Yes	Unknown	Yes	No	Yes	Yes	-	-	-	-	-	-	-	-	-	-	-	-	-	-	-	-	-
DB00635	Prednisone	small molecule	approved	approved;vet_approved	BE0000794	P04150_NR3C1	P04150	NR3C1	Cytoplasm	Yes	Unknown	Yes	No	Yes	Yes	-	-	-	-	-	-	-	-	-	-	-	-	-	-	-	-	-
DB00663	Flumethasone	small molecule	approved	approved;vet_approved	BE0000794	P04150_NR3C1	P04150	NR3C1	Cytoplasm	Yes	Unknown	Yes	No	Yes	Yes	-	-	-	-	-	-	-	-	-	-	-	-	-	-	-	-	-
DB00687	Fludrocortisone	small molecule	approved	approved;investigational	BE0000794	P04150_NR3C1	P04150	NR3C1	Cytoplasm	Yes	Unknown	Yes	No	Yes	Yes	-	-	-	-	-	-	-	-	-	-	-	-	-	-	-	-	-
DB00717	Norethisterone	small molecule	approved		BE0000794	P04150_NR3C1	P04150	NR3C1	Cytoplasm	Yes	Unknown	Yes	No	Yes	Yes	-	-	-	-	-	-	-	-	-	-	-	-	-	-	-	-	-
DB00764	Mometasone	small molecule	approved	approved;vet_approved	BE0000794	P04150_NR3C1	P04150	NR3C1	Cytoplasm	Yes	Unknown	Yes	No	Yes	Yes	-	-	-	-	-	-	-	-	-	-	-	-	-	-	-	-	-
DB00769	Hydrocortamate	small molecule	approved		BE0000794	P04150_NR3C1	P04150	NR3C1	Cytoplasm	Yes	Unknown	Yes	No	Yes	Yes	-	-	-	-	-	-	-	-	-	-	-	-	-	-	-	-	-
DB00834	Mifepristone	small molecule	approved	approved;investigational	BE0000794	P04150_NR3C1	P04150	NR3C1	Cytoplasm	Yes	Unknown	Yes	No	Yes	Yes	-	-	-	-	-	-	-	-	-	-	-	-	-	-	-	-	-
DB00838	Clocortolone	small molecule	approved		BE0000794	P04150_NR3C1	P04150	NR3C1	Cytoplasm	Yes	Unknown	Yes	No	Yes	Yes	-	-	-	-	-	-	-	-	-	-	-	-	-	-	-	-	-
DB00846	Flurandrenolide	small molecule	approved		BE0000794	P04150_NR3C1	P04150	NR3C1	Cytoplasm	Yes	Unknown	Yes	No	Yes	Yes	-	-	-	-	-	-	-	-	-	-	-	-	-	-	-	-	-
DB00860	Prednisolone	small molecule	approved	approved;vet_approved	BE0000794	P04150_NR3C1	P04150	NR3C1	Cytoplasm	Yes	Unknown	Yes	No	Yes	Yes	-	-	-	-	-	-	-	-	-	-	-	-	-	-	-	-	-
DB14596	Loteprednol etabonate	small molecule	approved		BE0000794	P04150_NR3C1	P04150	NR3C1	Cytoplasm	Yes	Unknown	Yes	No	Yes	Yes	-	-	-	-	-	-	-	-	-	-	-	-	-	-	-	-	-
DB00896	Rimexolone	small molecule	approved		BE0000794	P04150_NR3C1	P04150	NR3C1	Cytoplasm	Yes	Unknown	Yes	No	Yes	Yes	-	-	-	-	-	-	-	-	-	-	-	-	-	-	-	-	-
DB01013	Clobetasol propionate	small molecule	approved		BE0000794	P04150_NR3C1	P04150	NR3C1	Cytoplasm	Yes	Unknown	Yes	No	Yes	Yes	-	-	-	-	-	-	-	-	-	-	-	-	-	-	-	-	-
DB01047	Fluocinonide	small molecule	approved	approved;investigational	BE0000794	P04150_NR3C1	P04150	NR3C1	Cytoplasm	Yes	Unknown	Yes	No	Yes	Yes	-	-	-	-	-	-	-	-	-	-	-	-	-	-	-	-	-
DB01130	Prednicarbate	small molecule	approved	approved;investigational	BE0000794	P04150_NR3C1	P04150	NR3C1	Cytoplasm	Yes	Unknown	Yes	No	Yes	Yes	-	-	-	-	-	-	-	-	-	-	-	-	-	-	-	-	-
DB01185	Fluoxymesterone	small molecule	approved	approved;illicit	BE0000794	P04150_NR3C1	P04150	NR3C1	Cytoplasm	Yes	Unknown	Yes	No	Yes	Yes	-	-	-	-	-	-	-	-	-	-	-	-	-	-	-	-	-
DB01260	Desonide	small molecule	approved	approved;investigational	BE0000794	P04150_NR3C1	P04150	NR3C1	Cytoplasm	Yes	Unknown	Yes	No	Yes	Yes	-	-	-	-	-	-	-	-	-	-	-	-	-	-	-	-	-
DB01380	Cortisone acetate	small molecule	approved	approved;investigational	BE0000794	P04150_NR3C1	P04150	NR3C1	Cytoplasm	Yes	Unknown	Yes	No	Yes	Yes	-	-	-	-	-	-	-	-	-	-	-	-	-	-	-	-	-
DB01384	Paramethasone	small molecule	experimental		BE0000794	P04150_NR3C1	P04150	NR3C1	Cytoplasm	Yes	Unknown	Yes	No	Yes	Yes	-	-	-	-	-	-	-	-	-	-	-	-	-	-	-	-	-
DB01395	Drospirenone	small molecule	approved		BE0000794	P04150_NR3C1	P04150	NR3C1	Cytoplasm	Yes	Unknown	Yes	No	Yes	Yes	-	-	-	-	-	-	-	-	-	-	-	-	-	-	-	-	-
DB01410	Ciclesonide	small molecule	approved	approved;investigational	BE0000794	P04150_NR3C1	P04150	NR3C1	Cytoplasm	Yes	Unknown	Yes	No	Yes	Yes	-	-	-	-	-	-	-	-	-	-	-	-	-	-	-	-	-
DB04630	Aldosterone	small molecule	experimental	experimental;investigational	BE0000794	P04150_NR3C1	P04150	NR3C1	Cytoplasm	Yes	Unknown	Yes	No	Yes	Yes	-	-	-	-	-	-	-	-	-	-	-	-	-	-	-	-	-
DB06781	Difluprednate	small molecule	approved		BE0000794	P04150_NR3C1	P04150	NR3C1	Cytoplasm	Yes	Unknown	Yes	No	Yes	Yes	-	-	-	-	-	-	-	-	-	-	-	-	-	-	-	-	-
DB08867	Ulipristal	small molecule	approved		BE0000794	P04150_NR3C1	P04150	NR3C1	Cytoplasm	Yes	Unknown	Yes	No	Yes	Yes	-	-	-	-	-	-	-	-	-	-	-	-	-	-	-	-	-
DB08906	Fluticasone furoate	small molecule	approved		BE0000794	P04150_NR3C1	P04150	NR3C1	Cytoplasm	Yes	Unknown	Yes	No	Yes	Yes	-	-	-	-	-	-	-	-	-	-	-	-	-	-	-	-	-
DB09091	Tixocortol	small molecule	withdrawn	approved;withdrawn	BE0000794	P04150_NR3C1	P04150	NR3C1	Cytoplasm	Yes	Unknown	Yes	No	Yes	Yes	-	-	-	-	-	-	-	-	-	-	-	-	-	-	-	-	-
DB09095	Difluocortolone	small molecule	withdrawn	approved;investigational;withdrawn	BE0000794	P04150_NR3C1	P04150	NR3C1	Cytoplasm	Yes	Unknown	Yes	No	Yes	Yes	-	-	-	-	-	-	-	-	-	-	-	-	-	-	-	-	-
DB11619	Gestrinone	small molecule	approved		BE0000794	P04150_NR3C1	P04150	NR3C1	Cytoplasm	Yes	Unknown	Yes	No	Yes	Yes	-	-	-	-	-	-	-	-	-	-	-	-	-	-	-	-	-
DB11921	Deflazacort	small molecule	approved	approved;investigational	BE0000794	P04150_NR3C1	P04150	NR3C1	Cytoplasm	Yes	Unknown	Yes	No	Yes	Yes	-	-	-	-	-	-	-	-	-	-	-	-	-	-	-	-	-
DB13867	Fluticasone	small molecule	approved	approved;experimental	BE0000794	P04150_NR3C1	P04150	NR3C1	Cytoplasm	Yes	Unknown	Yes	No	Yes	Yes	-	-	-	-	-	-	-	-	-	-	-	-	-	-	-	-	-
DB14512	Mometasone furoate	small molecule	approved	approved;investigational;vet_approved	BE0000794	P04150_NR3C1	P04150	NR3C1	Cytoplasm	Yes	Unknown	Yes	No	Yes	Yes	-	-	-	-	-	-	-	-	-	-	-	-	-	-	-	-	-
DB15566	Prednisolone acetate	small molecule	approved	approved;vet_approved	BE0000794	P04150_NR3C1	P04150	NR3C1	Cytoplasm	Yes	Unknown	Yes	No	Yes	Yes	-	-	-	-	-	-	-	-	-	-	-	-	-	-	-	-	-
DB01593	Zinc	small molecule	approved	approved;investigational	BE0003392	P05067_APP	P05067	APP	Membrane	Yes	Unknown	No	No	No	Yes	-	-	-	-	-	-	-	-	-	-	-	-	-	-	-	-	-
DB00746	Deferoxamine	small molecule	approved	approved;investigational	BE0003392	P05067_APP	P05067	APP	Membrane	Yes	Unknown	No	No	No	Yes	-	-	-	-	-	-	-	-	-	-	-	-	-	-	-	-	-
DB02709	Resveratrol	small molecule	approved	approved;experimental;investigational	BE0003392	P05067_APP	P05067	APP	Membrane	Yes	Unknown	No	No	No	Yes	-	-	-	-	-	-	-	-	-	-	-	-	-	-	-	-	-
DB04892	Phenserine	small molecule	investigational		BE0003392	P05067_APP	P05067	APP	Membrane	Yes	Unknown	No	No	No	Yes	-	-	-	-	-	-	-	-	-	-	-	-	-	-	-	-	-
DB00357	Aminoglutethimide	small molecule	approved	approved;investigational	BE0003537	P05108_CYP11A1	P05108	CYP11A1	Membrane	Yes	Unknown	No	No	No	Yes	-	-	-	-	-	-	-	-	-	-	-	-	-	-	-	-	-
DB00720	Clodronic acid	small molecule	approved	approved;investigational;vet_approved	BE0000709	P05141_SLC25A5	P05141	SLC25A5	Membrane	Yes	Unknown	No	No	No	Yes	-	-	-	-	-	-	-	-	-	-	-	-	-	-	-	-	-
DB12267	Brigatinib	small molecule	approved	approved;investigational	BE0000033	P06213_INSR	P06213	INSR	Membrane	Yes	Unknown	Yes	Yes	No	Yes	-	-	-	-	-	-	-	-	-	-	-	-	-	-	-	-	-
DB00071	Insulin pork	biotech	approved		BE0000033	P06213_INSR	P06213	INSR	Membrane	Yes	Unknown	Yes	Yes	No	Yes	-	-	-	-	-	-	-	-	-	-	-	-	-	-	-	-	-
DB00030	Insulin human	biotech	approved	approved;investigational	BE0000033	P06213_INSR	P06213	INSR	Membrane	Yes	Unknown	Yes	Yes	No	Yes	-	-	-	-	-	-	-	-	-	-	-	-	-	-	-	-	-
DB00046	Insulin lispro	biotech	approved		BE0000033	P06213_INSR	P06213	INSR	Membrane	Yes	Unknown	Yes	Yes	No	Yes	-	-	-	-	-	-	-	-	-	-	-	-	-	-	-	-	-
DB00047	Insulin glargine	biotech	approved		BE0000033	P06213_INSR	P06213	INSR	Membrane	Yes	Unknown	Yes	Yes	No	Yes	-	-	-	-	-	-	-	-	-	-	-	-	-	-	-	-	-
DB01277	Mecasermin	biotech	approved	approved;investigational	BE0000033	P06213_INSR	P06213	INSR	Membrane	Yes	Unknown	Yes	Yes	No	Yes	-	-	-	-	-	-	-	-	-	-	-	-	-	-	-	-	-
DB01306	Insulin aspart	biotech	approved		BE0000033	P06213_INSR	P06213	INSR	Membrane	Yes	Unknown	Yes	Yes	No	Yes	-	-	-	-	-	-	-	-	-	-	-	-	-	-	-	-	-
DB01307	Insulin detemir	biotech	approved		BE0000033	P06213_INSR	P06213	INSR	Membrane	Yes	Unknown	Yes	Yes	No	Yes	-	-	-	-	-	-	-	-	-	-	-	-	-	-	-	-	-
DB01309	Insulin glulisine	biotech	approved		BE0000033	P06213_INSR	P06213	INSR	Membrane	Yes	Unknown	Yes	Yes	No	Yes	-	-	-	-	-	-	-	-	-	-	-	-	-	-	-	-	-
DB14751	Mecasermin rinfabate	biotech	approved		BE0000033	P06213_INSR	P06213	INSR	Membrane	Yes	Unknown	Yes	Yes	No	Yes	-	-	-	-	-	-	-	-	-	-	-	-	-	-	-	-	-
DB02325	Isopropyl alcohol	small molecule	approved	approved;investigational	BE0002724	P06312_IGKV4-1	P06312	IGKV4-1	Unknown	Yes	Unknown	No	No	No	No	Unknown	-	-	-	-	-	-	-	-	-	-	-	-	-	-	-	-
DB01592	Iron	small molecule	approved		BE0000113	P06746_POLB	P06746	POLB	Nucleus	Yes	Unknown	No	No	No	Yes	-	-	-	-	-	-	-	-	-	-	-	-	-	-	-	-	-
DB00987	Cytarabine	small molecule	approved	approved;investigational	BE0000113	P06746_POLB	P06746	POLB	Nucleus	Yes	Unknown	No	No	No	Yes	-	-	-	-	-	-	-	-	-	-	-	-	-	-	-	-	-
DB01083	Orlistat	small molecule	approved	approved;investigational	BE0003620	P07098_LIPF	P07098	LIPF	Secreted	Yes	Unknown	No	No	No	Yes	-	-	-	-	-	-	-	-	-	-	-	-	-	-	-	-	-
DB00055	Drotrecogin alfa	biotech	withdrawn	approved;investigational;withdrawn	BE0000943	P07225_PROS1	P07225	PROS1	Secreted	Yes	Unknown	No	No	No	Yes	-	-	-	-	-	-	-	-	-	-	-	-	-	-	-	-	-
DB00170	Menadione	small molecule	approved	approved;nutraceutical	BE0000943	P07225_PROS1	P07225	PROS1	Secreted	Yes	Unknown	No	No	No	Yes	-	-	-	-	-	-	-	-	-	-	-	-	-	-	-	-	-
DB00464	Sodium tetradecyl sulfate	small molecule	approved	approved;investigational	BE0000943	P07225_PROS1	P07225	PROS1	Secreted	Yes	Unknown	No	No	No	Yes	-	-	-	-	-	-	-	-	-	-	-	-	-	-	-	-	-
DB03010	Patupilone	small molecule	experimental	experimental;investigational	BE0000143	P07437_TUBB	P07437	TUBB	Cytoplasm	Yes	Unknown	No	No	No	Yes	-	-	-	-	-	-	-	-	-	-	-	-	-	-	-	-	-
DB00361	Vinorelbine	small molecule	approved	approved;investigational	BE0000143	P07437_TUBB	P07437	TUBB	Cytoplasm	Yes	Unknown	No	No	No	Yes	-	-	-	-	-	-	-	-	-	-	-	-	-	-	-	-	-
DB00541	Vincristine	small molecule	approved	approved;investigational	BE0000143	P07437_TUBB	P07437	TUBB	Cytoplasm	Yes	Unknown	No	No	No	Yes	-	-	-	-	-	-	-	-	-	-	-	-	-	-	-	-	-
DB00570	Vinblastine	small molecule	approved		BE0000143	P07437_TUBB	P07437	TUBB	Cytoplasm	Yes	Unknown	No	No	No	Yes	-	-	-	-	-	-	-	-	-	-	-	-	-	-	-	-	-
DB01394	Colchicine	small molecule	approved		BE0000143	P07437_TUBB	P07437	TUBB	Cytoplasm	Yes	Unknown	No	No	No	Yes	-	-	-	-	-	-	-	-	-	-	-	-	-	-	-	-	-
DB01254	Dasatinib	small molecule	approved	approved;investigational	BE0000840	P07947_YES1	P07947	YES1	Membrane	Yes	Unknown	No	Yes	No	Yes	-	-	-	-	-	-	-	-	-	-	-	-	-	-	-	-	-
DB01373	Calcium	small molecule	approved	approved;nutraceutical	BE0005813	P08493_MGP	P08493	MGP	Secreted	Yes	Unknown	No	No	No	No	Unknown	-	-	-	-	-	-	-	-	-	-	-	-	-	-	-	-
DB00002	Cetuximab	biotech	approved		BE0002097	P08637_FCGR3A	P08637	FCGR3A	Membrane	Yes	Unknown	Yes	No	No	Yes	-	-	-	-	-	-	-	-	-	-	-	-	-	-	-	-	-
DB00072	Trastuzumab	biotech	approved	approved;investigational	BE0002097	P08637_FCGR3A	P08637	FCGR3A	Membrane	Yes	Unknown	Yes	No	No	Yes	-	-	-	-	-	-	-	-	-	-	-	-	-	-	-	-	-
DB00005	Etanercept	biotech	approved	approved;investigational	BE0002097	P08637_FCGR3A	P08637	FCGR3A	Membrane	Yes	Unknown	Yes	No	No	Yes	-	-	-	-	-	-	-	-	-	-	-	-	-	-	-	-	-
DB00054	Abciximab	biotech	approved		BE0002097	P08637_FCGR3A	P08637	FCGR3A	Membrane	Yes	Unknown	Yes	No	No	Yes	-	-	-	-	-	-	-	-	-	-	-	-	-	-	-	-	-
DB00056	Gemtuzumab ozogamicin	biotech	approved	approved;investigational	BE0002097	P08637_FCGR3A	P08637	FCGR3A	Membrane	Yes	Unknown	Yes	No	No	Yes	-	-	-	-	-	-	-	-	-	-	-	-	-	-	-	-	-
DB00074	Basiliximab	biotech	approved	approved;investigational	BE0002097	P08637_FCGR3A	P08637	FCGR3A	Membrane	Yes	Unknown	Yes	No	No	Yes	-	-	-	-	-	-	-	-	-	-	-	-	-	-	-	-	-
DB00075	Muromonab	biotech	approved	approved;investigational	BE0002097	P08637_FCGR3A	P08637	FCGR3A	Membrane	Yes	Unknown	Yes	No	No	Yes	-	-	-	-	-	-	-	-	-	-	-	-	-	-	-	-	-
DB00078	Ibritumomab tiuxetan	biotech	approved	approved;investigational	BE0002097	P08637_FCGR3A	P08637	FCGR3A	Membrane	Yes	Unknown	Yes	No	No	Yes	-	-	-	-	-	-	-	-	-	-	-	-	-	-	-	-	-
DB00081	Tositumomab	biotech	approved	approved;investigational	BE0002097	P08637_FCGR3A	P08637	FCGR3A	Membrane	Yes	Unknown	Yes	No	No	Yes	-	-	-	-	-	-	-	-	-	-	-	-	-	-	-	-	-
DB00092	Alefacept	biotech	withdrawn	approved;investigational;withdrawn	BE0002097	P08637_FCGR3A	P08637	FCGR3A	Membrane	Yes	Unknown	Yes	No	No	Yes	-	-	-	-	-	-	-	-	-	-	-	-	-	-	-	-	-
DB00095	Efalizumab	biotech	approved	approved;investigational	BE0002097	P08637_FCGR3A	P08637	FCGR3A	Membrane	Yes	Unknown	Yes	No	No	Yes	-	-	-	-	-	-	-	-	-	-	-	-	-	-	-	-	-
DB00108	Natalizumab	biotech	approved	approved;investigational	BE0002097	P08637_FCGR3A	P08637	FCGR3A	Membrane	Yes	Unknown	Yes	No	No	Yes	-	-	-	-	-	-	-	-	-	-	-	-	-	-	-	-	-
DB00111	Daclizumab	biotech	withdrawn	investigational;withdrawn	BE0002097	P08637_FCGR3A	P08637	FCGR3A	Membrane	Yes	Unknown	Yes	No	No	Yes	-	-	-	-	-	-	-	-	-	-	-	-	-	-	-	-	-
DB00112	Bevacizumab	biotech	approved	approved;investigational	BE0002097	P08637_FCGR3A	P08637	FCGR3A	Membrane	Yes	Unknown	Yes	No	No	Yes	-	-	-	-	-	-	-	-	-	-	-	-	-	-	-	-	-
DB00028	Human immunoglobulin G	biotech	approved	approved;investigational	BE0002097	P08637_FCGR3A	P08637	FCGR3A	Membrane	Yes	Unknown	Yes	No	No	Yes	-	-	-	-	-	-	-	-	-	-	-	-	-	-	-	-	-
DB06607	Catumaxomab	biotech	withdrawn	approved;investigational;withdrawn	BE0002097	P08637_FCGR3A	P08637	FCGR3A	Membrane	Yes	Unknown	Yes	No	No	Yes	-	-	-	-	-	-	-	-	-	-	-	-	-	-	-	-	-
DB11767	Sarilumab	biotech	approved	approved;investigational	BE0002097	P08637_FCGR3A	P08637	FCGR3A	Membrane	Yes	Unknown	Yes	No	No	Yes	-	-	-	-	-	-	-	-	-	-	-	-	-	-	-	-	-
DB12023	Benralizumab	biotech	approved	approved;investigational	BE0002097	P08637_FCGR3A	P08637	FCGR3A	Membrane	Yes	Unknown	Yes	No	No	Yes	-	-	-	-	-	-	-	-	-	-	-	-	-	-	-	-	-
DB13151	Anti-inhibitor coagulant complex	biotech	approved	approved;investigational	BE0000333	P08709_F7	P08709	F7	Secreted	Yes	Unknown	No	No	No	Yes	-	-	-	-	-	-	-	-	-	-	-	-	-	-	-	-	-
DB00100	Coagulation Factor IX (Recombinant)	biotech	approved	approved;investigational	BE0000333	P08709_F7	P08709	F7	Secreted	Yes	Unknown	No	No	No	Yes	-	-	-	-	-	-	-	-	-	-	-	-	-	-	-	-	-
DB00170	Menadione	small molecule	approved	approved;nutraceutical	BE0000333	P08709_F7	P08709	F7	Secreted	Yes	Unknown	No	No	No	Yes	-	-	-	-	-	-	-	-	-	-	-	-	-	-	-	-	-
DB00036	Coagulation factor VIIa Recombinant Human	biotech	approved		BE0000333	P08709_F7	P08709	F7	Secreted	Yes	Unknown	No	No	No	Yes	-	-	-	-	-	-	-	-	-	-	-	-	-	-	-	-	-
DB13933	Nonacog beta pegol	biotech	approved	approved;investigational	BE0000333	P08709_F7	P08709	F7	Secreted	Yes	Unknown	No	No	No	Yes	-	-	-	-	-	-	-	-	-	-	-	-	-	-	-	-	-
DB01593	Zinc	small molecule	approved	approved;investigational	BE0009086	P08779_KRT16	P08779	KRT16	Unknown	Yes	Unknown	No	No	No	No	Unknown	-	-	-	-	-	-	-	-	-	-	-	-	-	-	-	-
DB00244	Mesalazine	small molecule	approved		BE0000248	P09917_ALOX5	P09917	ALOX5	Cytoplasm	Yes	Unknown	No	No	No	Yes	-	-	-	-	-	-	-	-	-	-	-	-	-	-	-	-	-
DB00795	Sulfasalazine	small molecule	approved		BE0000248	P09917_ALOX5	P09917	ALOX5	Cytoplasm	Yes	Unknown	No	No	No	Yes	-	-	-	-	-	-	-	-	-	-	-	-	-	-	-	-	-
DB00939	Meclofenamic acid	small molecule	approved	approved;vet_approved	BE0000248	P09917_ALOX5	P09917	ALOX5	Cytoplasm	Yes	Unknown	No	No	No	Yes	-	-	-	-	-	-	-	-	-	-	-	-	-	-	-	-	-
DB00163	Vitamin E	small molecule	approved	approved;nutraceutical;vet_approved	BE0000248	P09917_ALOX5	P09917	ALOX5	Cytoplasm	Yes	Unknown	No	No	No	Yes	-	-	-	-	-	-	-	-	-	-	-	-	-	-	-	-	-
DB14001	alpha-Tocopherol succinate	small molecule	approved	approved;nutraceutical;vet_approved	BE0000248	P09917_ALOX5	P09917	ALOX5	Cytoplasm	Yes	Unknown	No	No	No	Yes	-	-	-	-	-	-	-	-	-	-	-	-	-	-	-	-	-
DB14002	D-alpha-Tocopherol acetate	small molecule	approved	approved;nutraceutical;vet_approved	BE0000248	P09917_ALOX5	P09917	ALOX5	Cytoplasm	Yes	Unknown	No	No	No	Yes	-	-	-	-	-	-	-	-	-	-	-	-	-	-	-	-	-
DB00179	Masoprocol	small molecule	approved	approved;investigational	BE0000248	P09917_ALOX5	P09917	ALOX5	Cytoplasm	Yes	Unknown	No	No	No	Yes	-	-	-	-	-	-	-	-	-	-	-	-	-	-	-	-	-
DB02709	Resveratrol	small molecule	approved	approved;experimental;investigational	BE0000248	P09917_ALOX5	P09917	ALOX5	Cytoplasm	Yes	Unknown	No	No	No	Yes	-	-	-	-	-	-	-	-	-	-	-	-	-	-	-	-	-
DB00471	Montelukast	small molecule	approved		BE0000248	P09917_ALOX5	P09917	ALOX5	Cytoplasm	Yes	Unknown	No	No	No	Yes	-	-	-	-	-	-	-	-	-	-	-	-	-	-	-	-	-
DB00711	Diethylcarbamazine	small molecule	approved	approved;investigational;vet_approved	BE0000248	P09917_ALOX5	P09917	ALOX5	Cytoplasm	Yes	Unknown	No	No	No	Yes	-	-	-	-	-	-	-	-	-	-	-	-	-	-	-	-	-
DB00744	Zileuton	small molecule	withdrawn	approved;investigational;withdrawn	BE0000248	P09917_ALOX5	P09917	ALOX5	Cytoplasm	Yes	Unknown	No	No	No	Yes	-	-	-	-	-	-	-	-	-	-	-	-	-	-	-	-	-
DB01014	Balsalazide	small molecule	approved	approved;investigational	BE0000248	P09917_ALOX5	P09917	ALOX5	Cytoplasm	Yes	Unknown	No	No	No	Yes	-	-	-	-	-	-	-	-	-	-	-	-	-	-	-	-	-
DB04725	Licofelone	small molecule	investigational		BE0000248	P09917_ALOX5	P09917	ALOX5	Cytoplasm	Yes	Unknown	No	No	No	Yes	-	-	-	-	-	-	-	-	-	-	-	-	-	-	-	-	-
DB00028	Human immunoglobulin G	biotech	approved	approved;investigational	BE0004685	P0C0L4_C4A	P0C0L4	C4A	Secreted	Yes	Unknown	No	No	No	Yes	-	-	-	-	-	-	-	-	-	-	-	-	-	-	-	-	-
DB00143	Glutathione	small molecule	approved	approved;investigational;nutraceutical	BE0002282	P10620_MGST1	P10620	MGST1	Others	Yes	Unknown	No	No	No	No	Unknown	-	-	-	-	-	-	-	-	-	-	-	-	-	-	-	-
DB00036	Coagulation factor VIIa Recombinant Human	biotech	approved		BE0000967	P10646_TFPI	P10646	TFPI	Secreted	Yes	Unknown	No	No	No	Yes	-	-	-	-	-	-	-	-	-	-	-	-	-	-	-	-	-
DB01229	Paclitaxel	small molecule	approved	approved;vet_approved	BE0001100	P11137_MAP2	P11137	MAP2	Cytoplasm	Yes	Unknown	No	No	No	Yes	-	-	-	-	-	-	-	-	-	-	-	-	-	-	-	-	-
DB01248	Docetaxel	small molecule	approved	approved;investigational	BE0001100	P11137_MAP2	P11137	MAP2	Cytoplasm	Yes	Unknown	No	No	No	Yes	-	-	-	-	-	-	-	-	-	-	-	-	-	-	-	-	-
DB01196	Estramustine	small molecule	approved	approved;investigational	BE0001100	P11137_MAP2	P11137	MAP2	Cytoplasm	Yes	Unknown	No	No	No	Yes	-	-	-	-	-	-	-	-	-	-	-	-	-	-	-	-	-
DB00540	Nortriptyline	small molecule	approved		BE0000092	P11229_CHRM1	P11229	CHRM1	Membrane	Yes	Unknown	Yes	No	No	Yes	-	-	-	-	-	-	-	-	-	-	-	-	-	-	-	-	-
DB00568	Cinnarizine	small molecule	approved	approved;investigational	BE0004890	P11229_CHRM1	P11229	CHRM1	Membrane	Yes	Unknown	Yes	No	No	Yes	-	-	-	-	-	-	-	-	-	-	-	-	-	-	-	-	-
DB00321	Amitriptyline	small molecule	approved		BE0004890	P11229_CHRM1	P11229	CHRM1	Membrane	Yes	Unknown	Yes	No	No	Yes	-	-	-	-	-	-	-	-	-	-	-	-	-	-	-	-	-
DB00477	Chlorpromazine	small molecule	approved	approved;investigational;vet_approved	BE0000092	P11229_CHRM1	P11229	CHRM1	Membrane	Yes	Unknown	Yes	No	No	Yes	-	-	-	-	-	-	-	-	-	-	-	-	-	-	-	-	-
DB01221	Ketamine	small molecule	approved	approved;vet_approved	BE0004890	P11229_CHRM1	P11229	CHRM1	Membrane	Yes	Unknown	Yes	No	No	Yes	-	-	-	-	-	-	-	-	-	-	-	-	-	-	-	-	-
DB00363	Clozapine	small molecule	approved		BE0000092	P11229_CHRM1	P11229	CHRM1	Membrane	Yes	Unknown	Yes	No	No	Yes	-	-	-	-	-	-	-	-	-	-	-	-	-	-	-	-	-
DB00622	Nicardipine	small molecule	approved	approved;investigational	BE0000092	P11229_CHRM1	P11229	CHRM1	Membrane	Yes	Unknown	Yes	No	No	Yes	-	-	-	-	-	-	-	-	-	-	-	-	-	-	-	-	-
DB01069	Promethazine	small molecule	approved	approved;investigational	BE0000092	P11229_CHRM1	P11229	CHRM1	Membrane	Yes	Unknown	Yes	No	No	Yes	-	-	-	-	-	-	-	-	-	-	-	-	-	-	-	-	-
DB00747	Scopolamine	small molecule	approved	approved;investigational	BE0000092	P11229_CHRM1	P11229	CHRM1	Membrane	Yes	Unknown	Yes	No	No	Yes	-	-	-	-	-	-	-	-	-	-	-	-	-	-	-	-	-
DB00280	Disopyramide	small molecule	approved		BE0000092	P11229_CHRM1	P11229	CHRM1	Membrane	Yes	Unknown	Yes	No	No	Yes	-	-	-	-	-	-	-	-	-	-	-	-	-	-	-	-	-
DB00458	Imipramine	small molecule	approved		BE0000092	P11229_CHRM1	P11229	CHRM1	Membrane	Yes	Unknown	Yes	No	No	Yes	-	-	-	-	-	-	-	-	-	-	-	-	-	-	-	-	-
DB00805	Minaprine	small molecule	approved		BE0000092	P11229_CHRM1	P11229	CHRM1	Membrane	Yes	Unknown	Yes	No	No	Yes	-	-	-	-	-	-	-	-	-	-	-	-	-	-	-	-	-
DB00454	Meperidine	small molecule	approved		BE0004890	P11229_CHRM1	P11229	CHRM1	Membrane	Yes	Unknown	Yes	No	No	Yes	-	-	-	-	-	-	-	-	-	-	-	-	-	-	-	-	-
DB00907	Cocaine	small molecule	approved	approved;illicit	BE0000092	P11229_CHRM1	P11229	CHRM1	Membrane	Yes	Unknown	Yes	No	No	Yes	-	-	-	-	-	-	-	-	-	-	-	-	-	-	-	-	-
DB00193	Tramadol	small molecule	approved	approved;investigational	BE0000092	P11229_CHRM1	P11229	CHRM1	Membrane	Yes	Unknown	Yes	No	No	Yes	-	-	-	-	-	-	-	-	-	-	-	-	-	-	-	-	-
DB00245	Benzatropine	small molecule	approved		BE0000092	P11229_CHRM1	P11229	CHRM1	Membrane	Yes	Unknown	Yes	No	No	Yes	-	-	-	-	-	-	-	-	-	-	-	-	-	-	-	-	-
DB00408	Loxapine	small molecule	approved		BE0000092	P11229_CHRM1	P11229	CHRM1	Membrane	Yes	Unknown	Yes	No	No	Yes	-	-	-	-	-	-	-	-	-	-	-	-	-	-	-	-	-
DB00543	Amoxapine	small molecule	approved		BE0000092	P11229_CHRM1	P11229	CHRM1	Membrane	Yes	Unknown	Yes	No	No	Yes	-	-	-	-	-	-	-	-	-	-	-	-	-	-	-	-	-
DB00715	Paroxetine	small molecule	approved	approved;investigational	BE0004890	P11229_CHRM1	P11229	CHRM1	Membrane	Yes	Unknown	Yes	No	No	Yes	-	-	-	-	-	-	-	-	-	-	-	-	-	-	-	-	-
DB00726	Trimipramine	small molecule	approved		BE0004890	P11229_CHRM1	P11229	CHRM1	Membrane	Yes	Unknown	Yes	No	No	Yes	-	-	-	-	-	-	-	-	-	-	-	-	-	-	-	-	-
DB00934	Maprotiline	small molecule	approved	approved;investigational	BE0000092	P11229_CHRM1	P11229	CHRM1	Membrane	Yes	Unknown	Yes	No	No	Yes	-	-	-	-	-	-	-	-	-	-	-	-	-	-	-	-	-
DB01142	Doxepin	small molecule	approved	approved;investigational	BE0000092	P11229_CHRM1	P11229	CHRM1	Membrane	Yes	Unknown	Yes	No	No	Yes	-	-	-	-	-	-	-	-	-	-	-	-	-	-	-	-	-
DB01151	Desipramine	small molecule	approved	approved;investigational	BE0000092	P11229_CHRM1	P11229	CHRM1	Membrane	Yes	Unknown	Yes	No	No	Yes	-	-	-	-	-	-	-	-	-	-	-	-	-	-	-	-	-
DB01175	Escitalopram	small molecule	approved		BE0000092	P11229_CHRM1	P11229	CHRM1	Membrane	Yes	Unknown	Yes	No	No	Yes	-	-	-	-	-	-	-	-	-	-	-	-	-	-	-	-	-
DB00555	Lamotrigine	small molecule	approved	approved;investigational	BE0004890	P11229_CHRM1	P11229	CHRM1	Membrane	Yes	Unknown	Yes	No	No	Yes	-	-	-	-	-	-	-	-	-	-	-	-	-	-	-	-	-
DB00334	Olanzapine	small molecule	approved	approved;investigational	BE0000092	P11229_CHRM1	P11229	CHRM1	Membrane	Yes	Unknown	Yes	No	No	Yes	-	-	-	-	-	-	-	-	-	-	-	-	-	-	-	-	-
DB01238	Aripiprazole	small molecule	approved	approved;investigational	BE0000092	P11229_CHRM1	P11229	CHRM1	Membrane	Yes	Unknown	Yes	No	No	Yes	-	-	-	-	-	-	-	-	-	-	-	-	-	-	-	-	-
DB00185	Cevimeline	small molecule	approved		BE0000092	P11229_CHRM1	P11229	CHRM1	Membrane	Yes	Unknown	Yes	No	No	Yes	-	-	-	-	-	-	-	-	-	-	-	-	-	-	-	-	-
DB00202	Succinylcholine	small molecule	approved		BE0000092	P11229_CHRM1	P11229	CHRM1	Membrane	Yes	Unknown	Yes	No	No	Yes	-	-	-	-	-	-	-	-	-	-	-	-	-	-	-	-	-
DB00209	Trospium	small molecule	approved		BE0000092	P11229_CHRM1	P11229	CHRM1	Membrane	Yes	Unknown	Yes	No	No	Yes	-	-	-	-	-	-	-	-	-	-	-	-	-	-	-	-	-
DB00219	Oxyphenonium	small molecule	approved		BE0000092	P11229_CHRM1	P11229	CHRM1	Membrane	Yes	Unknown	Yes	No	No	Yes	-	-	-	-	-	-	-	-	-	-	-	-	-	-	-	-	-
DB00246	Ziprasidone	small molecule	approved		BE0000092	P11229_CHRM1	P11229	CHRM1	Membrane	Yes	Unknown	Yes	No	No	Yes	-	-	-	-	-	-	-	-	-	-	-	-	-	-	-	-	-
DB00332	Ipratropium	small molecule	approved	approved;experimental	BE0000092	P11229_CHRM1	P11229	CHRM1	Membrane	Yes	Unknown	Yes	No	No	Yes	-	-	-	-	-	-	-	-	-	-	-	-	-	-	-	-	-
DB00340	Metixene	small molecule	approved		BE0000092	P11229_CHRM1	P11229	CHRM1	Membrane	Yes	Unknown	Yes	No	No	Yes	-	-	-	-	-	-	-	-	-	-	-	-	-	-	-	-	-
DB00342	Terfenadine	small molecule	withdrawn	approved;withdrawn	BE0000092	P11229_CHRM1	P11229	CHRM1	Membrane	Yes	Unknown	Yes	No	No	Yes	-	-	-	-	-	-	-	-	-	-	-	-	-	-	-	-	-
DB00354	Buclizine	small molecule	approved		BE0000092	P11229_CHRM1	P11229	CHRM1	Membrane	Yes	Unknown	Yes	No	No	Yes	-	-	-	-	-	-	-	-	-	-	-	-	-	-	-	-	-
DB00366	Doxylamine	small molecule	approved	approved;vet_approved	BE0000092	P11229_CHRM1	P11229	CHRM1	Membrane	Yes	Unknown	Yes	No	No	Yes	-	-	-	-	-	-	-	-	-	-	-	-	-	-	-	-	-
DB00376	Trihexyphenidyl	small molecule	approved		BE0000092	P11229_CHRM1	P11229	CHRM1	Membrane	Yes	Unknown	Yes	No	No	Yes	-	-	-	-	-	-	-	-	-	-	-	-	-	-	-	-	-
DB00383	Oxyphencyclimine	small molecule	approved		BE0000092	P11229_CHRM1	P11229	CHRM1	Membrane	Yes	Unknown	Yes	No	No	Yes	-	-	-	-	-	-	-	-	-	-	-	-	-	-	-	-	-
DB00387	Procyclidine	small molecule	approved		BE0000092	P11229_CHRM1	P11229	CHRM1	Membrane	Yes	Unknown	Yes	No	No	Yes	-	-	-	-	-	-	-	-	-	-	-	-	-	-	-	-	-
DB00392	Profenamine	small molecule	approved		BE0000092	P11229_CHRM1	P11229	CHRM1	Membrane	Yes	Unknown	Yes	No	No	Yes	-	-	-	-	-	-	-	-	-	-	-	-	-	-	-	-	-
DB00411	Carbamoylcholine	small molecule	approved		BE0000092	P11229_CHRM1	P11229	CHRM1	Membrane	Yes	Unknown	Yes	No	No	Yes	-	-	-	-	-	-	-	-	-	-	-	-	-	-	-	-	-
DB00420	Promazine	small molecule	approved	approved;vet_approved	BE0000092	P11229_CHRM1	P11229	CHRM1	Membrane	Yes	Unknown	Yes	No	No	Yes	-	-	-	-	-	-	-	-	-	-	-	-	-	-	-	-	-
DB00424	Hyoscyamine	small molecule	approved		BE0000092	P11229_CHRM1	P11229	CHRM1	Membrane	Yes	Unknown	Yes	No	No	Yes	-	-	-	-	-	-	-	-	-	-	-	-	-	-	-	-	-
DB00434	Cyproheptadine	small molecule	approved		BE0000092	P11229_CHRM1	P11229	CHRM1	Membrane	Yes	Unknown	Yes	No	No	Yes	-	-	-	-	-	-	-	-	-	-	-	-	-	-	-	-	-
DB00462	Methscopolamine bromide	small molecule	approved		BE0000092	P11229_CHRM1	P11229	CHRM1	Membrane	Yes	Unknown	Yes	No	No	Yes	-	-	-	-	-	-	-	-	-	-	-	-	-	-	-	-	-
DB00483	Gallamine triethiodide	small molecule	approved		BE0000092	P11229_CHRM1	P11229	CHRM1	Membrane	Yes	Unknown	Yes	No	No	Yes	-	-	-	-	-	-	-	-	-	-	-	-	-	-	-	-	-
DB00496	Darifenacin	small molecule	approved	approved;investigational	BE0000092	P11229_CHRM1	P11229	CHRM1	Membrane	Yes	Unknown	Yes	No	No	Yes	-	-	-	-	-	-	-	-	-	-	-	-	-	-	-	-	-
DB00505	Tridihexethyl	small molecule	withdrawn		BE0000092	P11229_CHRM1	P11229	CHRM1	Membrane	Yes	Unknown	Yes	No	No	Yes	-	-	-	-	-	-	-	-	-	-	-	-	-	-	-	-	-
DB00508	Triflupromazine	small molecule	approved	approved;vet_approved	BE0000092	P11229_CHRM1	P11229	CHRM1	Membrane	Yes	Unknown	Yes	No	No	Yes	-	-	-	-	-	-	-	-	-	-	-	-	-	-	-	-	-
DB00517	Anisotropine methylbromide	small molecule	approved		BE0000092	P11229_CHRM1	P11229	CHRM1	Membrane	Yes	Unknown	Yes	No	No	Yes	-	-	-	-	-	-	-	-	-	-	-	-	-	-	-	-	-
DB00572	Atropine	small molecule	approved	approved;vet_approved	BE0000092	P11229_CHRM1	P11229	CHRM1	Membrane	Yes	Unknown	Yes	No	No	Yes	-	-	-	-	-	-	-	-	-	-	-	-	-	-	-	-	-
DB00670	Pirenzepine	small molecule	approved		BE0000092	P11229_CHRM1	P11229	CHRM1	Membrane	Yes	Unknown	Yes	No	No	Yes	-	-	-	-	-	-	-	-	-	-	-	-	-	-	-	-	-
DB00725	Homatropine methylbromide	small molecule	approved		BE0000092	P11229_CHRM1	P11229	CHRM1	Membrane	Yes	Unknown	Yes	No	No	Yes	-	-	-	-	-	-	-	-	-	-	-	-	-	-	-	-	-
DB00767	Benzquinamide	small molecule	withdrawn		BE0000092	P11229_CHRM1	P11229	CHRM1	Membrane	Yes	Unknown	Yes	No	No	Yes	-	-	-	-	-	-	-	-	-	-	-	-	-	-	-	-	-
DB00771	Clidinium	small molecule	approved		BE0000092	P11229_CHRM1	P11229	CHRM1	Membrane	Yes	Unknown	Yes	No	No	Yes	-	-	-	-	-	-	-	-	-	-	-	-	-	-	-	-	-
DB00777	Propiomazine	small molecule	approved		BE0000092	P11229_CHRM1	P11229	CHRM1	Membrane	Yes	Unknown	Yes	No	No	Yes	-	-	-	-	-	-	-	-	-	-	-	-	-	-	-	-	-
DB00782	Propantheline	small molecule	approved		BE0000092	P11229_CHRM1	P11229	CHRM1	Membrane	Yes	Unknown	Yes	No	No	Yes	-	-	-	-	-	-	-	-	-	-	-	-	-	-	-	-	-
DB00785	Cryptenamine	small molecule	approved		BE0000092	P11229_CHRM1	P11229	CHRM1	Membrane	Yes	Unknown	Yes	No	No	Yes	-	-	-	-	-	-	-	-	-	-	-	-	-	-	-	-	-
DB00804	Dicyclomine	small molecule	approved		BE0000092	P11229_CHRM1	P11229	CHRM1	Membrane	Yes	Unknown	Yes	No	No	Yes	-	-	-	-	-	-	-	-	-	-	-	-	-	-	-	-	-
DB00809	Tropicamide	small molecule	approved	approved;investigational	BE0000092	P11229_CHRM1	P11229	CHRM1	Membrane	Yes	Unknown	Yes	No	No	Yes	-	-	-	-	-	-	-	-	-	-	-	-	-	-	-	-	-
DB00810	Biperiden	small molecule	approved	approved;investigational	BE0000092	P11229_CHRM1	P11229	CHRM1	Membrane	Yes	Unknown	Yes	No	No	Yes	-	-	-	-	-	-	-	-	-	-	-	-	-	-	-	-	-
DB00835	Brompheniramine	small molecule	approved		BE0000092	P11229_CHRM1	P11229	CHRM1	Membrane	Yes	Unknown	Yes	No	No	Yes	-	-	-	-	-	-	-	-	-	-	-	-	-	-	-	-	-
DB00875	Flupentixol	small molecule	withdrawn	approved;investigational;withdrawn	BE0000092	P11229_CHRM1	P11229	CHRM1	Membrane	Yes	Unknown	Yes	No	No	Yes	-	-	-	-	-	-	-	-	-	-	-	-	-	-	-	-	-
DB00940	Methantheline	small molecule	approved	approved;investigational	BE0000092	P11229_CHRM1	P11229	CHRM1	Membrane	Yes	Unknown	Yes	No	No	Yes	-	-	-	-	-	-	-	-	-	-	-	-	-	-	-	-	-
DB00942	Cycrimine	small molecule	approved		BE0000092	P11229_CHRM1	P11229	CHRM1	Membrane	Yes	Unknown	Yes	No	No	Yes	-	-	-	-	-	-	-	-	-	-	-	-	-	-	-	-	-
DB00979	Cyclopentolate	small molecule	approved		BE0000092	P11229_CHRM1	P11229	CHRM1	Membrane	Yes	Unknown	Yes	No	No	Yes	-	-	-	-	-	-	-	-	-	-	-	-	-	-	-	-	-
DB00986	Glycopyrronium	small molecule	approved	approved;investigational;vet_approved	BE0000092	P11229_CHRM1	P11229	CHRM1	Membrane	Yes	Unknown	Yes	No	No	Yes	-	-	-	-	-	-	-	-	-	-	-	-	-	-	-	-	-
DB01019	Bethanechol	small molecule	approved		BE0000092	P11229_CHRM1	P11229	CHRM1	Membrane	Yes	Unknown	Yes	No	No	Yes	-	-	-	-	-	-	-	-	-	-	-	-	-	-	-	-	-
DB01036	Tolterodine	small molecule	approved	approved;investigational	BE0000092	P11229_CHRM1	P11229	CHRM1	Membrane	Yes	Unknown	Yes	No	No	Yes	-	-	-	-	-	-	-	-	-	-	-	-	-	-	-	-	-
DB01062	Oxybutynin	small molecule	approved	approved;investigational	BE0000092	P11229_CHRM1	P11229	CHRM1	Membrane	Yes	Unknown	Yes	No	No	Yes	-	-	-	-	-	-	-	-	-	-	-	-	-	-	-	-	-
DB01085	Pilocarpine	small molecule	approved	approved;investigational	BE0000092	P11229_CHRM1	P11229	CHRM1	Membrane	Yes	Unknown	Yes	No	No	Yes	-	-	-	-	-	-	-	-	-	-	-	-	-	-	-	-	-
DB01148	Flavoxate	small molecule	approved		BE0000092	P11229_CHRM1	P11229	CHRM1	Membrane	Yes	Unknown	Yes	No	No	Yes	-	-	-	-	-	-	-	-	-	-	-	-	-	-	-	-	-
DB01224	Quetiapine	small molecule	approved		BE0000092	P11229_CHRM1	P11229	CHRM1	Membrane	Yes	Unknown	Yes	No	No	Yes	-	-	-	-	-	-	-	-	-	-	-	-	-	-	-	-	-
DB01231	Diphenidol	small molecule	withdrawn	approved;investigational;withdrawn	BE0000092	P11229_CHRM1	P11229	CHRM1	Membrane	Yes	Unknown	Yes	No	No	Yes	-	-	-	-	-	-	-	-	-	-	-	-	-	-	-	-	-
DB01233	Metoclopramide	small molecule	approved	approved;investigational	BE0000092	P11229_CHRM1	P11229	CHRM1	Membrane	Yes	Unknown	Yes	No	No	Yes	-	-	-	-	-	-	-	-	-	-	-	-	-	-	-	-	-
DB01239	Chlorprothixene	small molecule	withdrawn	approved;experimental;investigational;withdrawn	BE0000092	P11229_CHRM1	P11229	CHRM1	Membrane	Yes	Unknown	Yes	No	No	Yes	-	-	-	-	-	-	-	-	-	-	-	-	-	-	-	-	-
DB01403	Methotrimeprazine	small molecule	approved	approved;investigational	BE0000092	P11229_CHRM1	P11229	CHRM1	Membrane	Yes	Unknown	Yes	No	No	Yes	-	-	-	-	-	-	-	-	-	-	-	-	-	-	-	-	-
DB01409	Tiotropium	small molecule	approved		BE0000092	P11229_CHRM1	P11229	CHRM1	Membrane	Yes	Unknown	Yes	No	No	Yes	-	-	-	-	-	-	-	-	-	-	-	-	-	-	-	-	-
DB01591	Solifenacin	small molecule	approved		BE0000092	P11229_CHRM1	P11229	CHRM1	Membrane	Yes	Unknown	Yes	No	No	Yes	-	-	-	-	-	-	-	-	-	-	-	-	-	-	-	-	-
DB01618	Molindone	small molecule	approved		BE0000092	P11229_CHRM1	P11229	CHRM1	Membrane	Yes	Unknown	Yes	No	No	Yes	-	-	-	-	-	-	-	-	-	-	-	-	-	-	-	-	-
DB04843	Mepenzolate	small molecule	approved		BE0000092	P11229_CHRM1	P11229	CHRM1	Membrane	Yes	Unknown	Yes	No	No	Yes	-	-	-	-	-	-	-	-	-	-	-	-	-	-	-	-	-
DB06702	Fesoterodine	small molecule	approved		BE0000092	P11229_CHRM1	P11229	CHRM1	Membrane	Yes	Unknown	Yes	No	No	Yes	-	-	-	-	-	-	-	-	-	-	-	-	-	-	-	-	-
DB08897	Aclidinium	small molecule	approved		BE0000092	P11229_CHRM1	P11229	CHRM1	Membrane	Yes	Unknown	Yes	No	No	Yes	-	-	-	-	-	-	-	-	-	-	-	-	-	-	-	-	-
DB09076	Umeclidinium	small molecule	approved		BE0000092	P11229_CHRM1	P11229	CHRM1	Membrane	Yes	Unknown	Yes	No	No	Yes	-	-	-	-	-	-	-	-	-	-	-	-	-	-	-	-	-
DB09194	Etoperidone	small molecule	withdrawn		BE0004890	P11229_CHRM1	P11229	CHRM1	Membrane	Yes	Unknown	Yes	No	No	Yes	-	-	-	-	-	-	-	-	-	-	-	-	-	-	-	-	-
DB09262	Imidafenacin	small molecule	investigational		BE0000092	P11229_CHRM1	P11229	CHRM1	Membrane	Yes	Unknown	Yes	No	No	Yes	-	-	-	-	-	-	-	-	-	-	-	-	-	-	-	-	-
DB11156	Pyrantel	small molecule	approved	approved;vet_approved	BE0000092	P11229_CHRM1	P11229	CHRM1	Membrane	Yes	Unknown	Yes	No	No	Yes	-	-	-	-	-	-	-	-	-	-	-	-	-	-	-	-	-
DB11855	Revefenacin	small molecule	approved	approved;investigational	BE0004890	P11229_CHRM1	P11229	CHRM1	Membrane	Yes	Unknown	Yes	No	No	Yes	-	-	-	-	-	-	-	-	-	-	-	-	-	-	-	-	-
DB12278	Propiverine	small molecule	approved	approved;investigational	BE0000092	P11229_CHRM1	P11229	CHRM1	Membrane	Yes	Unknown	Yes	No	No	Yes	-	-	-	-	-	-	-	-	-	-	-	-	-	-	-	-	-
DB00720	Clodronic acid	small molecule	approved	approved;investigational;vet_approved	BE0000624	P12236_SLC25A6	P12236	SLC25A6	Membrane	Yes	Unknown	No	No	No	Yes	-	-	-	-	-	-	-	-	-	-	-	-	-	-	-	-	-
DB00055	Drotrecogin alfa	biotech	withdrawn	approved;investigational;withdrawn	BE0000041	P12259_F5	P12259	F5	Secreted	Yes	Unknown	No	No	No	Yes	-	-	-	-	-	-	-	-	-	-	-	-	-	-	-	-	-
DB11300	Thrombin	biotech	approved	approved;investigational	BE0000041	P12259_F5	P12259	F5	Secreted	Yes	Unknown	No	No	No	Yes	-	-	-	-	-	-	-	-	-	-	-	-	-	-	-	-	-
DB11571	Human Thrombin	biotech	approved		BE0000041	P12259_F5	P12259	F5	Secreted	Yes	Unknown	No	No	No	Yes	-	-	-	-	-	-	-	-	-	-	-	-	-	-	-	-	-
DB11572	Thrombin alfa	biotech	approved		BE0000041	P12259_F5	P12259	F5	Secreted	Yes	Unknown	No	No	No	Yes	-	-	-	-	-	-	-	-	-	-	-	-	-	-	-	-	-
DB13151	Anti-inhibitor coagulant complex	biotech	approved	approved;investigational	BE0000041	P12259_F5	P12259	F5	Secreted	Yes	Unknown	No	No	No	Yes	-	-	-	-	-	-	-	-	-	-	-	-	-	-	-	-	-
DB13149	Protein S human	biotech	approved		BE0000041	P12259_F5	P12259	F5	Secreted	Yes	Unknown	No	No	No	Yes	-	-	-	-	-	-	-	-	-	-	-	-	-	-	-	-	-
DB00002	Cetuximab	biotech	approved		BE0002098	P12318_FCGR2A	P12318	FCGR2A	Membrane	Yes	Unknown	Yes	No	No	Yes	-	-	-	-	-	-	-	-	-	-	-	-	-	-	-	-	-
DB00072	Trastuzumab	biotech	approved	approved;investigational	BE0002098	P12318_FCGR2A	P12318	FCGR2A	Membrane	Yes	Unknown	Yes	No	No	Yes	-	-	-	-	-	-	-	-	-	-	-	-	-	-	-	-	-
DB00005	Etanercept	biotech	approved	approved;investigational	BE0002098	P12318_FCGR2A	P12318	FCGR2A	Membrane	Yes	Unknown	Yes	No	No	Yes	-	-	-	-	-	-	-	-	-	-	-	-	-	-	-	-	-
DB00054	Abciximab	biotech	approved		BE0002098	P12318_FCGR2A	P12318	FCGR2A	Membrane	Yes	Unknown	Yes	No	No	Yes	-	-	-	-	-	-	-	-	-	-	-	-	-	-	-	-	-
DB00056	Gemtuzumab ozogamicin	biotech	approved	approved;investigational	BE0002098	P12318_FCGR2A	P12318	FCGR2A	Membrane	Yes	Unknown	Yes	No	No	Yes	-	-	-	-	-	-	-	-	-	-	-	-	-	-	-	-	-
DB00074	Basiliximab	biotech	approved	approved;investigational	BE0002098	P12318_FCGR2A	P12318	FCGR2A	Membrane	Yes	Unknown	Yes	No	No	Yes	-	-	-	-	-	-	-	-	-	-	-	-	-	-	-	-	-
DB00075	Muromonab	biotech	approved	approved;investigational	BE0002098	P12318_FCGR2A	P12318	FCGR2A	Membrane	Yes	Unknown	Yes	No	No	Yes	-	-	-	-	-	-	-	-	-	-	-	-	-	-	-	-	-
DB00078	Ibritumomab tiuxetan	biotech	approved	approved;investigational	BE0002098	P12318_FCGR2A	P12318	FCGR2A	Membrane	Yes	Unknown	Yes	No	No	Yes	-	-	-	-	-	-	-	-	-	-	-	-	-	-	-	-	-
DB00081	Tositumomab	biotech	approved	approved;investigational	BE0002098	P12318_FCGR2A	P12318	FCGR2A	Membrane	Yes	Unknown	Yes	No	No	Yes	-	-	-	-	-	-	-	-	-	-	-	-	-	-	-	-	-
DB00092	Alefacept	biotech	withdrawn	approved;investigational;withdrawn	BE0002098	P12318_FCGR2A	P12318	FCGR2A	Membrane	Yes	Unknown	Yes	No	No	Yes	-	-	-	-	-	-	-	-	-	-	-	-	-	-	-	-	-
DB00095	Efalizumab	biotech	approved	approved;investigational	BE0002098	P12318_FCGR2A	P12318	FCGR2A	Membrane	Yes	Unknown	Yes	No	No	Yes	-	-	-	-	-	-	-	-	-	-	-	-	-	-	-	-	-
DB00108	Natalizumab	biotech	approved	approved;investigational	BE0002098	P12318_FCGR2A	P12318	FCGR2A	Membrane	Yes	Unknown	Yes	No	No	Yes	-	-	-	-	-	-	-	-	-	-	-	-	-	-	-	-	-
DB00111	Daclizumab	biotech	withdrawn	investigational;withdrawn	BE0002098	P12318_FCGR2A	P12318	FCGR2A	Membrane	Yes	Unknown	Yes	No	No	Yes	-	-	-	-	-	-	-	-	-	-	-	-	-	-	-	-	-
DB00112	Bevacizumab	biotech	approved	approved;investigational	BE0002098	P12318_FCGR2A	P12318	FCGR2A	Membrane	Yes	Unknown	Yes	No	No	Yes	-	-	-	-	-	-	-	-	-	-	-	-	-	-	-	-	-
DB00028	Human immunoglobulin G	biotech	approved	approved;investigational	BE0002098	P12318_FCGR2A	P12318	FCGR2A	Membrane	Yes	Unknown	Yes	No	No	Yes	-	-	-	-	-	-	-	-	-	-	-	-	-	-	-	-	-
DB06607	Catumaxomab	biotech	withdrawn	approved;investigational;withdrawn	BE0002098	P12318_FCGR2A	P12318	FCGR2A	Membrane	Yes	Unknown	Yes	No	No	Yes	-	-	-	-	-	-	-	-	-	-	-	-	-	-	-	-	-
DB11767	Sarilumab	biotech	approved	approved;investigational	BE0002098	P12318_FCGR2A	P12318	FCGR2A	Membrane	Yes	Unknown	Yes	No	No	Yes	-	-	-	-	-	-	-	-	-	-	-	-	-	-	-	-	-
DB00148	Creatine	small molecule	approved	approved;investigational;nutraceutical	BE0000171	P12532_CKMT1A	P12532	CKMT1A	Membrane	Yes	Unknown	No	No	No	Yes	-	-	-	-	-	-	-	-	-	-	-	-	-	-	-	-	-
DB04272	Citric acid	small molecule	approved	approved;nutraceutical;vet_approved	BE0000908	P12724_RNASE3	P12724	RNASE3	Secreted	Yes	Unknown	No	No	No	No	Unknown	-	-	-	-	-	-	-	-	-	-	-	-	-	-	-	-
DB01411	Pranlukast	small molecule	investigational		BE0000908	P12724_RNASE3	P12724	RNASE3	Secreted	Yes	Unknown	No	No	No	No	Unknown	-	-	-	-	-	-	-	-	-	-	-	-	-	-	-	-
DB08818	Hyaluronic acid	small molecule	approved	approved;vet_approved	BE0004606	P13611_VCAN	P13611	VCAN	Secreted	Yes	Unknown	No	No	No	No	Unknown	-	-	-	-	-	-	-	-	-	-	-	-	-	-	-	-
DB01593	Zinc	small molecule	approved	approved;investigational	BE0009087	P13647_KRT5	P13647	KRT5	Unknown	Yes	Unknown	No	No	No	No	Unknown	-	-	-	-	-	-	-	-	-	-	-	-	-	-	-	-
DB00126	Ascorbic acid	small molecule	approved	approved;nutraceutical	BE0000060	P13674_P4HA1	P13674	P4HA1	Others	Yes	Unknown	No	No	No	No	Unknown	-	-	-	-	-	-	-	-	-	-	-	-	-	-	-	-
DB00139	Succinic acid	small molecule	approved	approved;nutraceutical	BE0000060	P13674_P4HA1	P13674	P4HA1	Others	Yes	Unknown	No	No	No	No	Unknown	-	-	-	-	-	-	-	-	-	-	-	-	-	-	-	-
DB00172	Proline	small molecule	nutraceutical		BE0000060	P13674_P4HA1	P13674	P4HA1	Others	Yes	Unknown	No	No	No	No	Unknown	-	-	-	-	-	-	-	-	-	-	-	-	-	-	-	-
DB01275	Hydralazine	small molecule	approved		BE0000060	P13674_P4HA1	P13674	P4HA1	Others	Yes	Unknown	No	No	No	No	Unknown	-	-	-	-	-	-	-	-	-	-	-	-	-	-	-	-
DB00071	Insulin pork	biotech	approved		BE0001183	P14735_IDE	P14735	IDE	Cytoplasm	Yes	Unknown	Yes	No	No	Yes	-	-	-	-	-	-	-	-	-	-	-	-	-	-	-	-	-
DB01593	Zinc	small molecule	approved	approved;investigational	BE0009074	P15924_DSP	P15924	DSP	Others	Yes	Unknown	No	No	No	No	Unknown	-	-	-	-	-	-	-	-	-	-	-	-	-	-	-	-
DB01597	Cilastatin	small molecule	approved	approved;investigational	BE0001148	P16444_DPEP1	P16444	DPEP1	Membrane	Yes	Unknown	No	No	No	Yes	-	-	-	-	-	-	-	-	-	-	-	-	-	-	-	-	-
DB00148	Creatine	small molecule	approved	approved;investigational;nutraceutical	BE0000410	P17540_CKMT2	P17540	CKMT2	Membrane	Yes	Unknown	No	No	No	Yes	-	-	-	-	-	-	-	-	-	-	-	-	-	-	-	-	-
DB00290	Bleomycin	small molecule	approved	approved;investigational	BE0000199	P18858_LIG1	P18858	LIG1	Nucleus	Yes	Unknown	No	No	No	No	Unknown	-	-	-	-	-	-	-	-	-	-	-	-	-	-	-	-
DB00126	Ascorbic acid	small molecule	approved	approved;nutraceutical	BE0002200	P19021_PAM	P19021	PAM	Membrane	Yes	Unknown	No	No	No	No	Unknown	-	-	-	-	-	-	-	-	-	-	-	-	-	-	-	-
DB01373	Calcium	small molecule	approved	approved;nutraceutical	BE0000351	P19801_AOC1	P19801	AOC1	Secreted	Yes	Unknown	No	No	No	No	Unknown	-	-	-	-	-	-	-	-	-	-	-	-	-	-	-	-
DB00594	Amiloride	small molecule	approved		BE0000351	P19801_AOC1	P19801	AOC1	Secreted	Yes	Unknown	No	No	No	No	Unknown	-	-	-	-	-	-	-	-	-	-	-	-	-	-	-	-
DB01593	Zinc	small molecule	approved	approved;investigational	BE0009060	P19823_ITIH2	P19823	ITIH2	Secreted	Yes	Unknown	No	No	No	No	Unknown	-	-	-	-	-	-	-	-	-	-	-	-	-	-	-	-
DB01593	Zinc	small molecule	approved	approved;investigational	BE0009080	P19827_ITIH1	P19827	ITIH1	Secreted	Yes	Unknown	No	No	No	No	Unknown	-	-	-	-	-	-	-	-	-	-	-	-	-	-	-	-
DB00056	Gemtuzumab ozogamicin	biotech	approved	approved;investigational	BE0000674	P20138_CD33	P20138	CD33	Membrane	Yes	Unknown	No	No	No	Yes	-	-	-	-	-	-	-	-	-	-	-	-	-	-	-	-	-
DB01272	Alglucosidase alfa	biotech	approved		BE0004494	P20645_M6PR	P20645	M6PR	Membrane	Yes	Unknown	Yes	No	No	Yes	-	-	-	-	-	-	-	-	-	-	-	-	-	-	-	-	-
DB00095	Efalizumab	biotech	approved	approved;investigational	BE0000516	P20701_ITGAL	P20701	ITGAL	Membrane	Yes	Unknown	Yes	No	No	Yes	-	-	-	-	-	-	-	-	-	-	-	-	-	-	-	-	-
DB00098	Antithymocyte immunoglobulin (rabbit)	biotech	approved		BE0000516	P20701_ITGAL	P20701	ITGAL	Membrane	Yes	Unknown	Yes	No	No	Yes	-	-	-	-	-	-	-	-	-	-	-	-	-	-	-	-	-
DB00227	Lovastatin	small molecule	approved	approved;investigational	BE0000516	P20701_ITGAL	P20701	ITGAL	Membrane	Yes	Unknown	Yes	No	No	Yes	-	-	-	-	-	-	-	-	-	-	-	-	-	-	-	-	-
DB00641	Simvastatin	small molecule	approved		BE0000516	P20701_ITGAL	P20701	ITGAL	Membrane	Yes	Unknown	Yes	No	No	Yes	-	-	-	-	-	-	-	-	-	-	-	-	-	-	-	-	-
DB01098	Rosuvastatin	small molecule	approved		BE0000516	P20701_ITGAL	P20701	ITGAL	Membrane	Yes	Unknown	Yes	No	No	Yes	-	-	-	-	-	-	-	-	-	-	-	-	-	-	-	-	-
DB08860	Pitavastatin	small molecule	approved		BE0000516	P20701_ITGAL	P20701	ITGAL	Membrane	Yes	Unknown	Yes	No	No	Yes	-	-	-	-	-	-	-	-	-	-	-	-	-	-	-	-	-
DB00114	Pyridoxal phosphate	small molecule	approved	approved;investigational;nutraceutical	BE0002151	P20711_DDC	P20711	DDC	Unknown	Yes	Unknown	No	No	No	Yes	-	-	-	-	-	-	-	-	-	-	-	-	-	-	-	-	-
DB00190	Carbidopa	small molecule	approved		BE0002151	P20711_DDC	P20711	DDC	Unknown	Yes	Unknown	No	No	No	Yes	-	-	-	-	-	-	-	-	-	-	-	-	-	-	-	-	-
DB00968	Methyldopa	small molecule	approved		BE0002151	P20711_DDC	P20711	DDC	Unknown	Yes	Unknown	No	No	No	Yes	-	-	-	-	-	-	-	-	-	-	-	-	-	-	-	-	-
DB00157	NADH	small molecule	approved	approved;nutraceutical	BE0000761	P20839_IMPDH1	P20839	IMPDH1	Cytoplasm	Yes	Unknown	No	No	Yes	Yes	-	-	-	-	-	-	-	-	-	-	-	-	-	-	-	-	-
DB01033	Mercaptopurine	small molecule	approved		BE0004941	P20839_IMPDH1	P20839	IMPDH1	Cytoplasm	Yes	Unknown	No	No	Yes	Yes	-	-	-	-	-	-	-	-	-	-	-	-	-	-	-	-	-
DB00688	Mycophenolate mofetil	small molecule	approved	approved;investigational	BE0000761	P20839_IMPDH1	P20839	IMPDH1	Cytoplasm	Yes	Unknown	No	No	Yes	Yes	-	-	-	-	-	-	-	-	-	-	-	-	-	-	-	-	-
DB01024	Mycophenolic acid	small molecule	approved		BE0000761	P20839_IMPDH1	P20839	IMPDH1	Cytoplasm	Yes	Unknown	No	No	Yes	Yes	-	-	-	-	-	-	-	-	-	-	-	-	-	-	-	-	-
DB05260	Gallium nitrate	small molecule	approved	approved;investigational	BE0003813	P21281_ATP6V1B2	P21281	ATP6V1B2	Membrane	Yes	Unknown	No	No	No	Yes	-	-	-	-	-	-	-	-	-	-	-	-	-	-	-	-	-
DB09061	Cannabidiol	small molecule	approved	approved;investigational	BE0002468	P21796_VDAC1	P21796	VDAC1	Membrane	Yes	Unknown	No	No	No	No	Unknown	-	-	-	-	-	-	-	-	-	-	-	-	-	-	-	-
DB00201	Caffeine	small molecule	approved		BE0000739	P21817_RYR1	P21817	RYR1	Membrane	Yes	Unknown	Yes	No	No	Yes	-	-	-	-	-	-	-	-	-	-	-	-	-	-	-	-	-
DB01219	Dantrolene	small molecule	approved	approved;investigational	BE0000739	P21817_RYR1	P21817	RYR1	Membrane	Yes	Unknown	Yes	No	No	Yes	-	-	-	-	-	-	-	-	-	-	-	-	-	-	-	-	-
DB11254	Hexylresorcinol	small molecule	approved		BE0001035	P21980_TGM2	P21980	TGM2	Unknown	Yes	Unknown	No	Yes	No	No	Unknown	-	-	-	-	-	-	-	-	-	-	-	-	-	-	-	-
DB00115	Cyanocobalamin	small molecule	approved	approved;nutraceutical	BE0000777	P22033_MUT	P22033	MUT	Others	Yes	Unknown	No	No	No	Yes	-	-	-	-	-	-	-	-	-	-	-	-	-	-	-	-	-
DB00200	Hydroxocobalamin	small molecule	approved		BE0000777	P22033_MUT	P22033	MUT	Others	Yes	Unknown	No	No	No	Yes	-	-	-	-	-	-	-	-	-	-	-	-	-	-	-	-	-
DB00642	Pemetrexed	small molecule	approved	approved;investigational	BE0000882	P22102_GART	P22102	GART	Unknown	Yes	Unknown	No	No	No	Yes	-	-	-	-	-	-	-	-	-	-	-	-	-	-	-	-	-
DB00128	Aspartic acid	small molecule	approved	approved;nutraceutical	BE0002225	P22234_PAICS	P22234	PAICS	Unknown	Yes	Unknown	No	No	No	No	Unknown	-	-	-	-	-	-	-	-	-	-	-	-	-	-	-	-
DB11093	Calcium Citrate	small molecule	approved	approved;investigational	BE0008708	P22676_CALB2	P22676	CALB2	Unknown	Yes	Unknown	No	No	No	No	Unknown	-	-	-	-	-	-	-	-	-	-	-	-	-	-	-	-
DB11348	Calcium Phosphate	small molecule	approved		BE0008708	P22676_CALB2	P22676	CALB2	Unknown	Yes	Unknown	No	No	No	No	Unknown	-	-	-	-	-	-	-	-	-	-	-	-	-	-	-	-
DB13800	Calcium levulinate	small molecule	approved	approved;experimental	BE0008708	P22676_CALB2	P22676	CALB2	Unknown	Yes	Unknown	No	No	No	No	Unknown	-	-	-	-	-	-	-	-	-	-	-	-	-	-	-	-
DB01593	Zinc	small molecule	approved	approved;investigational	BE0003504	P22792_CPN2	P22792	CPN2	Secreted	Yes	Unknown	No	No	No	No	Unknown	-	-	-	-	-	-	-	-	-	-	-	-	-	-	-	-
DB00170	Menadione	small molecule	approved	approved;nutraceutical	BE0000547	P22891_PROZ	P22891	PROZ	Secreted	Yes	Unknown	No	No	No	No	Unknown	-	-	-	-	-	-	-	-	-	-	-	-	-	-	-	-
DB00570	Vinblastine	small molecule	approved		BE0003713	P23258_TUBG1	P23258	TUBG1	Cytoplasm	Yes	Unknown	No	No	No	Yes	-	-	-	-	-	-	-	-	-	-	-	-	-	-	-	-	-
DB00630	Alendronic acid	small molecule	approved		BE0003568	P23469_PTPRE	P23469	PTPRE	Membrane	Yes	Unknown	No	No	No	No	Unknown	-	-	-	-	-	-	-	-	-	-	-	-	-	-	-	-
DB00163	Vitamin E	small molecule	approved	approved;nutraceutical;vet_approved	BE0002324	P23743_DGKA	P23743	DGKA	Unknown	Yes	Unknown	No	No	No	No	Unknown	-	-	-	-	-	-	-	-	-	-	-	-	-	-	-	-
DB14001	alpha-Tocopherol succinate	small molecule	approved	approved;nutraceutical;vet_approved	BE0002324	P23743_DGKA	P23743	DGKA	Unknown	Yes	Unknown	No	No	No	No	Unknown	-	-	-	-	-	-	-	-	-	-	-	-	-	-	-	-
DB14002	D-alpha-Tocopherol acetate	small molecule	approved	approved;nutraceutical;vet_approved	BE0002324	P23743_DGKA	P23743	DGKA	Unknown	Yes	Unknown	No	No	No	No	Unknown	-	-	-	-	-	-	-	-	-	-	-	-	-	-	-	-
DB00583	Levocarnitine	small molecule	approved	approved;investigational	BE0000179	P23786_CPT2	P23786	CPT2	Membrane	Yes	Unknown	No	No	No	Yes	-	-	-	-	-	-	-	-	-	-	-	-	-	-	-	-	-
DB01074	Perhexiline	small molecule	approved	approved;investigational	BE0000179	P23786_CPT2	P23786	CPT2	Membrane	Yes	Unknown	No	No	No	Yes	-	-	-	-	-	-	-	-	-	-	-	-	-	-	-	-	-
DB00242	Cladribine	small molecule	approved	approved;investigational	BE0000325	P23921_RRM1	P23921	RRM1	Cytoplasm	Yes	Unknown	No	No	No	Yes	-	-	-	-	-	-	-	-	-	-	-	-	-	-	-	-	-
DB00441	Gemcitabine	small molecule	approved		BE0000325	P23921_RRM1	P23921	RRM1	Cytoplasm	Yes	Unknown	No	No	No	Yes	-	-	-	-	-	-	-	-	-	-	-	-	-	-	-	-	-
DB00631	Clofarabine	small molecule	approved	approved;investigational	BE0000325	P23921_RRM1	P23921	RRM1	Cytoplasm	Yes	Unknown	No	No	No	Yes	-	-	-	-	-	-	-	-	-	-	-	-	-	-	-	-	-
DB01005	Hydroxyurea	small molecule	approved		BE0000325	P23921_RRM1	P23921	RRM1	Cytoplasm	Yes	Unknown	No	No	No	Yes	-	-	-	-	-	-	-	-	-	-	-	-	-	-	-	-	-
DB01073	Fludarabine	small molecule	approved		BE0000325	P23921_RRM1	P23921	RRM1	Cytoplasm	Yes	Unknown	No	No	No	Yes	-	-	-	-	-	-	-	-	-	-	-	-	-	-	-	-	-
DB06433	Tezacitabine	small molecule	investigational		BE0000325	P23921_RRM1	P23921	RRM1	Cytoplasm	Yes	Unknown	No	No	No	Yes	-	-	-	-	-	-	-	-	-	-	-	-	-	-	-	-	-
DB09061	Cannabidiol	small molecule	approved	approved;investigational	BE0003612	P24462_CYP3A7	P24462	CYP3A7	Membrane	Yes	Unknown	No	No	No	No	Unknown	-	-	-	-	-	-	-	-	-	-	-	-	-	-	-	-
DB01003	Cromoglicic acid	small molecule	approved		BE0001191	P25815_S100P	P25815	S100P	Nucleus	Yes	Unknown	No	No	No	No	Unknown	-	-	-	-	-	-	-	-	-	-	-	-	-	-	-	-
DB00928	Azacitidine	small molecule	approved	approved;investigational	BE0000892	P26358_DNMT1	P26358	DNMT1	Nucleus	Yes	Unknown	No	No	No	Yes	-	-	-	-	-	-	-	-	-	-	-	-	-	-	-	-	-
DB01035	Procainamide	small molecule	approved		BE0000892	P26358_DNMT1	P26358	DNMT1	Nucleus	Yes	Unknown	No	No	No	Yes	-	-	-	-	-	-	-	-	-	-	-	-	-	-	-	-	-
DB01262	Decitabine	small molecule	approved	approved;investigational	BE0000892	P26358_DNMT1	P26358	DNMT1	Nucleus	Yes	Unknown	No	No	No	Yes	-	-	-	-	-	-	-	-	-	-	-	-	-	-	-	-	-
DB00156	Threonine	small molecule	approved	approved;nutraceutical	BE0000234	P26639_TARS	P26639	TARS	Cytoplasm	Yes	Unknown	No	No	No	No	Unknown	-	-	-	-	-	-	-	-	-	-	-	-	-	-	-	-
DB00161	Valine	small molecule	approved	approved;nutraceutical	BE0000223	P26640_VARS	P26640	VARS	Unknown	Yes	Unknown	No	No	No	No	Unknown	-	-	-	-	-	-	-	-	-	-	-	-	-	-	-	-
DB01076	Atorvastatin	small molecule	approved		BE0000854	P27487_DPP4	P27487	DPP4	Secreted	Yes	Unknown	Yes	No	No	Yes	-	-	-	-	-	-	-	-	-	-	-	-	-	-	-	-	-
DB01261	Sitagliptin	small molecule	approved	approved;investigational	BE0000854	P27487_DPP4	P27487	DPP4	Secreted	Yes	Unknown	Yes	No	No	Yes	-	-	-	-	-	-	-	-	-	-	-	-	-	-	-	-	-
DB04577	1-(1-phenylcyclopentyl)methylamine	small molecule	experimental		BE0000854	P27487_DPP4	P27487	DPP4	Secreted	Yes	Unknown	Yes	No	No	Yes	-	-	-	-	-	-	-	-	-	-	-	-	-	-	-	-	-
DB04876	Vildagliptin	small molecule	approved	approved;investigational	BE0000854	P27487_DPP4	P27487	DPP4	Secreted	Yes	Unknown	Yes	No	No	Yes	-	-	-	-	-	-	-	-	-	-	-	-	-	-	-	-	-
DB06203	Alogliptin	small molecule	approved		BE0000854	P27487_DPP4	P27487	DPP4	Secreted	Yes	Unknown	Yes	No	No	Yes	-	-	-	-	-	-	-	-	-	-	-	-	-	-	-	-	-
DB08882	Linagliptin	small molecule	approved		BE0000854	P27487_DPP4	P27487	DPP4	Secreted	Yes	Unknown	Yes	No	No	Yes	-	-	-	-	-	-	-	-	-	-	-	-	-	-	-	-	-
DB01073	Fludarabine	small molecule	approved		BE0002804	P27707_DCK	P27707	DCK	Nucleus	Yes	Unknown	No	No	No	Yes	-	-	-	-	-	-	-	-	-	-	-	-	-	-	-	-	-
DB08889	Carfilzomib	small molecule	approved	approved;investigational	BE0004739	P28062_PSMB8	P28062	PSMB8	Cytoplasm	Yes	Unknown	No	No	No	Yes	-	-	-	-	-	-	-	-	-	-	-	-	-	-	-	-	-
DB11093	Calcium Citrate	small molecule	approved	approved;investigational	BE0008703	P28676_GCA	P28676	GCA	Cytoplasm	Yes	Unknown	No	No	No	No	Unknown	-	-	-	-	-	-	-	-	-	-	-	-	-	-	-	-
DB11348	Calcium Phosphate	small molecule	approved		BE0008703	P28676_GCA	P28676	GCA	Cytoplasm	Yes	Unknown	No	No	No	No	Unknown	-	-	-	-	-	-	-	-	-	-	-	-	-	-	-	-
DB00630	Alendronic acid	small molecule	approved		BE0000980	P29074_PTPN4	P29074	PTPN4	Membrane	Yes	Unknown	No	No	No	No	Unknown	-	-	-	-	-	-	-	-	-	-	-	-	-	-	-	-
DB00441	Gemcitabine	small molecule	approved		BE0000637	P30085_CMPK1	P30085	CMPK1	Nucleus	Yes	Unknown	No	No	No	No	Unknown	-	-	-	-	-	-	-	-	-	-	-	-	-	-	-	-
DB00895	Benzylpenicilloyl polylysine	small molecule	approved		BE0000049	P30273_FCER1G	P30273	FCER1G	Membrane	Yes	Unknown	Yes	No	No	Yes	-	-	-	-	-	-	-	-	-	-	-	-	-	-	-	-	-
DB00157	NADH	small molecule	approved	approved;nutraceutical	BE0000587	P30519_HMOX2	P30519	HMOX2	Others	Yes	Unknown	No	No	No	No	Unknown	-	-	-	-	-	-	-	-	-	-	-	-	-	-	-	-
DB04912	Stannsoporfin	small molecule	investigational		BE0000587	P30519_HMOX2	P30519	HMOX2	Others	Yes	Unknown	No	No	No	No	Unknown	-	-	-	-	-	-	-	-	-	-	-	-	-	-	-	-
DB00128	Aspartic acid	small molecule	approved	approved;nutraceutical	BE0002228	P30520_ADSS	P30520	ADSS	Cytoplasm	Yes	Unknown	No	No	No	No	Unknown	-	-	-	-	-	-	-	-	-	-	-	-	-	-	-	-
DB00129	Ornithine	small molecule	approved	approved;nutraceutical	BE0000212	P30825_SLC7A1	P30825	SLC7A1	Membrane	Yes	Unknown	Yes	No	No	No	Unknown	-	-	-	-	-	-	-	-	-	-	-	-	-	-	-	-
DB00125	Arginine	small molecule	investigational	investigational;nutraceutical	BE0000212	P30825_SLC7A1	P30825	SLC7A1	Membrane	Yes	Unknown	Yes	No	No	No	Unknown	-	-	-	-	-	-	-	-	-	-	-	-	-	-	-	-
DB00123	L-Lysine	small molecule	approved	approved;nutraceutical	BE0000212	P30825_SLC7A1	P30825	SLC7A1	Membrane	Yes	Unknown	Yes	No	No	No	Unknown	-	-	-	-	-	-	-	-	-	-	-	-	-	-	-	-
DB00157	NADH	small molecule	approved	approved;nutraceutical	BE0000479	P30837_ALDH1B1	P30837	ALDH1B1	Others	Yes	Unknown	No	No	No	No	Unknown	-	-	-	-	-	-	-	-	-	-	-	-	-	-	-	-
DB00242	Cladribine	small molecule	approved	approved;investigational	BE0002450	P31350_RRM2	P31350	RRM2	Cytoplasm	Yes	Unknown	No	No	Yes	Yes	-	-	-	-	-	-	-	-	-	-	-	-	-	-	-	-	-
DB05260	Gallium nitrate	small molecule	approved	approved;investigational	BE0002450	P31350_RRM2	P31350	RRM2	Cytoplasm	Yes	Unknown	No	No	Yes	Yes	-	-	-	-	-	-	-	-	-	-	-	-	-	-	-	-	-
DB00020	Sargramostim	biotech	approved	approved;investigational	BE0002116	P34741_SDC2	P34741	SDC2	Membrane	Yes	Unknown	No	No	No	No	Unknown	-	-	-	-	-	-	-	-	-	-	-	-	-	-	-	-
DB00114	Pyridoxal phosphate	small molecule	approved	approved;investigational;nutraceutical	BE0000292	P34897_SHMT2	P34897	SHMT2	Others	Yes	Unknown	No	No	No	No	Unknown	-	-	-	-	-	-	-	-	-	-	-	-	-	-	-	-
DB00145	Glycine	small molecule	approved	approved;nutraceutical;vet_approved	BE0000292	P34897_SHMT2	P34897	SHMT2	Others	Yes	Unknown	No	No	No	No	Unknown	-	-	-	-	-	-	-	-	-	-	-	-	-	-	-	-
DB00116	Tetrahydrofolic acid	small molecule	nutraceutical		BE0000292	P34897_SHMT2	P34897	SHMT2	Others	Yes	Unknown	No	No	No	No	Unknown	-	-	-	-	-	-	-	-	-	-	-	-	-	-	-	-
DB01094	Hesperetin	small molecule	experimental		BE0000105	P35610_SOAT1	P35610	SOAT1	Membrane	Yes	Unknown	No	No	No	Yes	-	-	-	-	-	-	-	-	-	-	-	-	-	-	-	-	-
DB00973	Ezetimibe	small molecule	approved		BE0000105	P35610_SOAT1	P35610	SOAT1	Membrane	Yes	Unknown	No	No	No	Yes	-	-	-	-	-	-	-	-	-	-	-	-	-	-	-	-	-
DB14731	Tagraxofusp	biotech	approved	approved;investigational	BE0009577	P36404_ARL2	P36404	ARL2	Membrane	Yes	Unknown	No	No	No	No	Unknown	-	-	-	-	-	-	-	-	-	-	-	-	-	-	-	-
DB00157	NADH	small molecule	approved	approved;nutraceutical	BE0000006	P37059_HSD17B2	P37059	HSD17B2	Membrane	Yes	Unknown	No	No	No	No	Unknown	-	-	-	-	-	-	-	-	-	-	-	-	-	-	-	-
DB00783	Estradiol	small molecule	approved	approved;investigational;vet_approved	BE0000006	P37059_HSD17B2	P37059	HSD17B2	Membrane	Yes	Unknown	No	No	No	No	Unknown	-	-	-	-	-	-	-	-	-	-	-	-	-	-	-	-
DB00142	Glutamic acid	small molecule	approved	approved;nutraceutical	BE0000403	P38435_GGCX	P38435	GGCX	Membrane	Yes	Unknown	No	No	No	Yes	-	-	-	-	-	-	-	-	-	-	-	-	-	-	-	-	-
DB00055	Drotrecogin alfa	biotech	withdrawn	approved;investigational;withdrawn	BE0000403	P38435_GGCX	P38435	GGCX	Membrane	Yes	Unknown	No	No	No	Yes	-	-	-	-	-	-	-	-	-	-	-	-	-	-	-	-	-
DB00100	Coagulation Factor IX (Recombinant)	biotech	approved	approved;investigational	BE0000403	P38435_GGCX	P38435	GGCX	Membrane	Yes	Unknown	No	No	No	Yes	-	-	-	-	-	-	-	-	-	-	-	-	-	-	-	-	-
DB00170	Menadione	small molecule	approved	approved;nutraceutical	BE0000403	P38435_GGCX	P38435	GGCX	Membrane	Yes	Unknown	No	No	No	Yes	-	-	-	-	-	-	-	-	-	-	-	-	-	-	-	-	-
DB00036	Coagulation factor VIIa Recombinant Human	biotech	approved		BE0000403	P38435_GGCX	P38435	GGCX	Membrane	Yes	Unknown	No	No	No	Yes	-	-	-	-	-	-	-	-	-	-	-	-	-	-	-	-	-
DB01022	Phylloquinone	small molecule	approved	approved;investigational	BE0000403	P38435_GGCX	P38435	GGCX	Membrane	Yes	Unknown	No	No	No	Yes	-	-	-	-	-	-	-	-	-	-	-	-	-	-	-	-	-
DB01125	Anisindione	small molecule	approved		BE0000403	P38435_GGCX	P38435	GGCX	Membrane	Yes	Unknown	No	No	No	Yes	-	-	-	-	-	-	-	-	-	-	-	-	-	-	-	-	-
DB00627	Niacin	small molecule	approved	approved;investigational;nutraceutical	BE0000783	P40261_NNMT	P40261	NNMT	Cytoplasm	Yes	Unknown	No	No	No	Yes	-	-	-	-	-	-	-	-	-	-	-	-	-	-	-	-	-
DB08889	Carfilzomib	small molecule	approved	approved;investigational	BE0004738	P40306_PSMB10	P40306	PSMB10	Cytoplasm	Yes	Unknown	No	No	No	Yes	-	-	-	-	-	-	-	-	-	-	-	-	-	-	-	-	-
DB00157	NADH	small molecule	approved	approved;nutraceutical	BE0000780	P40926_MDH2	P40926	MDH2	Others	Yes	Unknown	No	No	No	Yes	-	-	-	-	-	-	-	-	-	-	-	-	-	-	-	-	-
DB04272	Citric acid	small molecule	approved	approved;nutraceutical;vet_approved	BE0000780	P40926_MDH2	P40926	MDH2	Others	Yes	Unknown	No	No	No	Yes	-	-	-	-	-	-	-	-	-	-	-	-	-	-	-	-	-
DB09092	Xanthinol	small molecule	withdrawn	approved;withdrawn	BE0000780	P40926_MDH2	P40926	MDH2	Others	Yes	Unknown	No	No	No	Yes	-	-	-	-	-	-	-	-	-	-	-	-	-	-	-	-	-
DB01254	Dasatinib	small molecule	approved	approved;investigational	BE0001356	P41240_CSK	P41240	CSK	Cytoplasm	Yes	Unknown	No	Yes	No	No	Unknown	-	-	-	-	-	-	-	-	-	-	-	-	-	-	-	-
DB00599	Thiopental	small molecule	approved	approved;vet_approved	BE0000829	P42262_GRIA2	P42262	GRIA2	Membrane	Yes	Unknown	Yes	No	No	No	Unknown	-	-	-	-	-	-	-	-	-	-	-	-	-	-	-	-
DB00142	Glutamic acid	small molecule	approved	approved;nutraceutical	BE0000829	P42262_GRIA2	P42262	GRIA2	Membrane	Yes	Unknown	Yes	No	No	No	Unknown	-	-	-	-	-	-	-	-	-	-	-	-	-	-	-	-
DB00898	Ethanol	small molecule	approved		BE0000829	P42262_GRIA2	P42262	GRIA2	Membrane	Yes	Unknown	Yes	No	No	No	Unknown	-	-	-	-	-	-	-	-	-	-	-	-	-	-	-	-
DB13146	Fluciclovine (18F)	small molecule	approved		BE0000829	P42262_GRIA2	P42262	GRIA2	Membrane	Yes	Unknown	Yes	No	No	No	Unknown	-	-	-	-	-	-	-	-	-	-	-	-	-	-	-	-
DB00237	Butabarbital	small molecule	approved	approved;illicit	BE0000829	P42262_GRIA2	P42262	GRIA2	Membrane	Yes	Unknown	Yes	No	No	No	Unknown	-	-	-	-	-	-	-	-	-	-	-	-	-	-	-	-
DB00241	Butalbital	small molecule	approved	approved;illicit	BE0000829	P42262_GRIA2	P42262	GRIA2	Membrane	Yes	Unknown	Yes	No	No	No	Unknown	-	-	-	-	-	-	-	-	-	-	-	-	-	-	-	-
DB00306	Talbutal	small molecule	approved	approved;illicit	BE0000829	P42262_GRIA2	P42262	GRIA2	Membrane	Yes	Unknown	Yes	No	No	No	Unknown	-	-	-	-	-	-	-	-	-	-	-	-	-	-	-	-
DB00312	Pentobarbital	small molecule	approved	approved;investigational;vet_approved	BE0000829	P42262_GRIA2	P42262	GRIA2	Membrane	Yes	Unknown	Yes	No	No	No	Unknown	-	-	-	-	-	-	-	-	-	-	-	-	-	-	-	-
DB00418	Secobarbital	small molecule	approved	approved;vet_approved	BE0000829	P42262_GRIA2	P42262	GRIA2	Membrane	Yes	Unknown	Yes	No	No	No	Unknown	-	-	-	-	-	-	-	-	-	-	-	-	-	-	-	-
DB00463	Metharbital	small molecule	withdrawn		BE0000829	P42262_GRIA2	P42262	GRIA2	Membrane	Yes	Unknown	Yes	No	No	No	Unknown	-	-	-	-	-	-	-	-	-	-	-	-	-	-	-	-
DB00794	Primidone	small molecule	approved	approved;vet_approved	BE0000829	P42262_GRIA2	P42262	GRIA2	Membrane	Yes	Unknown	Yes	No	No	No	Unknown	-	-	-	-	-	-	-	-	-	-	-	-	-	-	-	-
DB00849	Methylphenobarbital	small molecule	approved		BE0000829	P42262_GRIA2	P42262	GRIA2	Membrane	Yes	Unknown	Yes	No	No	No	Unknown	-	-	-	-	-	-	-	-	-	-	-	-	-	-	-	-
DB01174	Phenobarbital	small molecule	approved	approved;investigational	BE0000829	P42262_GRIA2	P42262	GRIA2	Membrane	Yes	Unknown	Yes	No	No	No	Unknown	-	-	-	-	-	-	-	-	-	-	-	-	-	-	-	-
DB01353	Butobarbital	small molecule	approved	approved;illicit	BE0000829	P42262_GRIA2	P42262	GRIA2	Membrane	Yes	Unknown	Yes	No	No	No	Unknown	-	-	-	-	-	-	-	-	-	-	-	-	-	-	-	-
DB01354	Heptabarbital	small molecule	experimental		BE0000829	P42262_GRIA2	P42262	GRIA2	Membrane	Yes	Unknown	Yes	No	No	No	Unknown	-	-	-	-	-	-	-	-	-	-	-	-	-	-	-	-
DB01355	Hexobarbital	small molecule	experimental		BE0000829	P42262_GRIA2	P42262	GRIA2	Membrane	Yes	Unknown	Yes	No	No	No	Unknown	-	-	-	-	-	-	-	-	-	-	-	-	-	-	-	-
DB04599	Aniracetam	small molecule	experimental		BE0000829	P42262_GRIA2	P42262	GRIA2	Membrane	Yes	Unknown	Yes	No	No	No	Unknown	-	-	-	-	-	-	-	-	-	-	-	-	-	-	-	-
DB04982	Talampanel	small molecule	investigational		BE0000829	P42262_GRIA2	P42262	GRIA2	Membrane	Yes	Unknown	Yes	No	No	No	Unknown	-	-	-	-	-	-	-	-	-	-	-	-	-	-	-	-
DB00157	NADH	small molecule	approved	approved;nutraceutical	BE0000446	P43353_ALDH3B1	P43353	ALDH3B1	Membrane	Yes	Unknown	No	No	No	No	Unknown	-	-	-	-	-	-	-	-	-	-	-	-	-	-	-	-
DB00588	Fluticasone propionate	small molecule	approved		BE0000657	P47712_PLA2G4A	P47712	PLA2G4A	Cytoplasm	Yes	Unknown	No	No	No	Yes	-	-	-	-	-	-	-	-	-	-	-	-	-	-	-	-	-
DB13867	Fluticasone	small molecule	approved	approved;experimental	BE0000657	P47712_PLA2G4A	P47712	PLA2G4A	Cytoplasm	Yes	Unknown	No	No	No	Yes	-	-	-	-	-	-	-	-	-	-	-	-	-	-	-	-	-
DB00721	Procaine	small molecule	approved	approved;investigational;vet_approved	BE0000657	P47712_PLA2G4A	P47712	PLA2G4A	Cytoplasm	Yes	Unknown	No	No	No	Yes	-	-	-	-	-	-	-	-	-	-	-	-	-	-	-	-	-
DB04552	Niflumic acid	small molecule	experimental		BE0000657	P47712_PLA2G4A	P47712	PLA2G4A	Cytoplasm	Yes	Unknown	No	No	No	Yes	-	-	-	-	-	-	-	-	-	-	-	-	-	-	-	-	-
DB00599	Thiopental	small molecule	approved	approved;vet_approved	BE0000381	P47869_GABRA2	P47869	GABRA2	Others	Yes	Unknown	Yes	No	No	Yes	-	-	-	-	-	-	-	-	-	-	-	-	-	-	-	-	-
DB00898	Ethanol	small molecule	approved		BE0000381	P47869_GABRA2	P47869	GABRA2	Others	Yes	Unknown	Yes	No	No	Yes	-	-	-	-	-	-	-	-	-	-	-	-	-	-	-	-	-
DB00231	Temazepam	small molecule	approved	approved;investigational	BE0000381	P47869_GABRA2	P47869	GABRA2	Others	Yes	Unknown	Yes	No	No	Yes	-	-	-	-	-	-	-	-	-	-	-	-	-	-	-	-	-
DB00404	Alprazolam	small molecule	approved	approved;illicit;investigational	BE0000381	P47869_GABRA2	P47869	GABRA2	Others	Yes	Unknown	Yes	No	No	Yes	-	-	-	-	-	-	-	-	-	-	-	-	-	-	-	-	-
DB00829	Diazepam	small molecule	approved	approved;illicit;investigational;vet_approved	BE0000381	P47869_GABRA2	P47869	GABRA2	Others	Yes	Unknown	Yes	No	No	Yes	-	-	-	-	-	-	-	-	-	-	-	-	-	-	-	-	-
DB00897	Triazolam	small molecule	approved	approved;investigational	BE0000381	P47869_GABRA2	P47869	GABRA2	Others	Yes	Unknown	Yes	No	No	Yes	-	-	-	-	-	-	-	-	-	-	-	-	-	-	-	-	-
DB01198	Zopiclone	small molecule	approved		BE0000381	P47869_GABRA2	P47869	GABRA2	Others	Yes	Unknown	Yes	No	No	Yes	-	-	-	-	-	-	-	-	-	-	-	-	-	-	-	-	-
DB01544	Flunitrazepam	small molecule	approved	approved;illicit	BE0000381	P47869_GABRA2	P47869	GABRA2	Others	Yes	Unknown	Yes	No	No	Yes	-	-	-	-	-	-	-	-	-	-	-	-	-	-	-	-	-
DB00241	Butalbital	small molecule	approved	approved;illicit	BE0000381	P47869_GABRA2	P47869	GABRA2	Others	Yes	Unknown	Yes	No	No	Yes	-	-	-	-	-	-	-	-	-	-	-	-	-	-	-	-	-
DB00306	Talbutal	small molecule	approved	approved;illicit	BE0000381	P47869_GABRA2	P47869	GABRA2	Others	Yes	Unknown	Yes	No	No	Yes	-	-	-	-	-	-	-	-	-	-	-	-	-	-	-	-	-
DB00312	Pentobarbital	small molecule	approved	approved;investigational;vet_approved	BE0000381	P47869_GABRA2	P47869	GABRA2	Others	Yes	Unknown	Yes	No	No	Yes	-	-	-	-	-	-	-	-	-	-	-	-	-	-	-	-	-
DB00371	Meprobamate	small molecule	approved	approved;illicit	BE0000381	P47869_GABRA2	P47869	GABRA2	Others	Yes	Unknown	Yes	No	No	Yes	-	-	-	-	-	-	-	-	-	-	-	-	-	-	-	-	-
DB00402	Eszopiclone	small molecule	approved	approved;investigational	BE0000381	P47869_GABRA2	P47869	GABRA2	Others	Yes	Unknown	Yes	No	No	Yes	-	-	-	-	-	-	-	-	-	-	-	-	-	-	-	-	-
DB00418	Secobarbital	small molecule	approved	approved;vet_approved	BE0000381	P47869_GABRA2	P47869	GABRA2	Others	Yes	Unknown	Yes	No	No	Yes	-	-	-	-	-	-	-	-	-	-	-	-	-	-	-	-	-
DB00425	Zolpidem	small molecule	approved		BE0000381	P47869_GABRA2	P47869	GABRA2	Others	Yes	Unknown	Yes	No	No	Yes	-	-	-	-	-	-	-	-	-	-	-	-	-	-	-	-	-
DB00463	Metharbital	small molecule	withdrawn		BE0000381	P47869_GABRA2	P47869	GABRA2	Others	Yes	Unknown	Yes	No	No	Yes	-	-	-	-	-	-	-	-	-	-	-	-	-	-	-	-	-
DB00546	Adinazolam	small molecule	experimental		BE0000381	P47869_GABRA2	P47869	GABRA2	Others	Yes	Unknown	Yes	No	No	Yes	-	-	-	-	-	-	-	-	-	-	-	-	-	-	-	-	-
DB00683	Midazolam	small molecule	approved	approved;illicit	BE0000381	P47869_GABRA2	P47869	GABRA2	Others	Yes	Unknown	Yes	No	No	Yes	-	-	-	-	-	-	-	-	-	-	-	-	-	-	-	-	-
DB00690	Flurazepam	small molecule	approved	approved;illicit;investigational	BE0000381	P47869_GABRA2	P47869	GABRA2	Others	Yes	Unknown	Yes	No	No	Yes	-	-	-	-	-	-	-	-	-	-	-	-	-	-	-	-	-
DB00794	Primidone	small molecule	approved	approved;vet_approved	BE0000381	P47869_GABRA2	P47869	GABRA2	Others	Yes	Unknown	Yes	No	No	Yes	-	-	-	-	-	-	-	-	-	-	-	-	-	-	-	-	-
DB00801	Halazepam	small molecule	withdrawn	approved;illicit;withdrawn	BE0000381	P47869_GABRA2	P47869	GABRA2	Others	Yes	Unknown	Yes	No	No	Yes	-	-	-	-	-	-	-	-	-	-	-	-	-	-	-	-	-
DB00842	Oxazepam	small molecule	approved		BE0000381	P47869_GABRA2	P47869	GABRA2	Others	Yes	Unknown	Yes	No	No	Yes	-	-	-	-	-	-	-	-	-	-	-	-	-	-	-	-	-
DB00849	Methylphenobarbital	small molecule	approved		BE0000381	P47869_GABRA2	P47869	GABRA2	Others	Yes	Unknown	Yes	No	No	Yes	-	-	-	-	-	-	-	-	-	-	-	-	-	-	-	-	-
DB01215	Estazolam	small molecule	approved	approved;illicit	BE0000381	P47869_GABRA2	P47869	GABRA2	Others	Yes	Unknown	Yes	No	No	Yes	-	-	-	-	-	-	-	-	-	-	-	-	-	-	-	-	-
DB01353	Butobarbital	small molecule	approved	approved;illicit	BE0000381	P47869_GABRA2	P47869	GABRA2	Others	Yes	Unknown	Yes	No	No	Yes	-	-	-	-	-	-	-	-	-	-	-	-	-	-	-	-	-
DB01354	Heptabarbital	small molecule	experimental		BE0000381	P47869_GABRA2	P47869	GABRA2	Others	Yes	Unknown	Yes	No	No	Yes	-	-	-	-	-	-	-	-	-	-	-	-	-	-	-	-	-
DB01355	Hexobarbital	small molecule	experimental		BE0000381	P47869_GABRA2	P47869	GABRA2	Others	Yes	Unknown	Yes	No	No	Yes	-	-	-	-	-	-	-	-	-	-	-	-	-	-	-	-	-
DB01558	Bromazepam	small molecule	approved	approved;illicit;investigational	BE0000381	P47869_GABRA2	P47869	GABRA2	Others	Yes	Unknown	Yes	No	No	Yes	-	-	-	-	-	-	-	-	-	-	-	-	-	-	-	-	-
DB01559	Clotiazepam	small molecule	approved	approved;illicit	BE0000381	P47869_GABRA2	P47869	GABRA2	Others	Yes	Unknown	Yes	No	No	Yes	-	-	-	-	-	-	-	-	-	-	-	-	-	-	-	-	-
DB01567	Fludiazepam	small molecule	experimental	experimental;illicit	BE0000381	P47869_GABRA2	P47869	GABRA2	Others	Yes	Unknown	Yes	No	No	Yes	-	-	-	-	-	-	-	-	-	-	-	-	-	-	-	-	-
DB01588	Prazepam	small molecule	approved	approved;illicit	BE0000381	P47869_GABRA2	P47869	GABRA2	Others	Yes	Unknown	Yes	No	No	Yes	-	-	-	-	-	-	-	-	-	-	-	-	-	-	-	-	-
DB01589	Quazepam	small molecule	approved	approved;illicit	BE0000381	P47869_GABRA2	P47869	GABRA2	Others	Yes	Unknown	Yes	No	No	Yes	-	-	-	-	-	-	-	-	-	-	-	-	-	-	-	-	-
DB01594	Cinolazepam	small molecule	experimental		BE0000381	P47869_GABRA2	P47869	GABRA2	Others	Yes	Unknown	Yes	No	No	Yes	-	-	-	-	-	-	-	-	-	-	-	-	-	-	-	-	-
DB01595	Nitrazepam	small molecule	approved		BE0000381	P47869_GABRA2	P47869	GABRA2	Others	Yes	Unknown	Yes	No	No	Yes	-	-	-	-	-	-	-	-	-	-	-	-	-	-	-	-	-
DB04903	Pagoclone	small molecule	investigational		BE0000381	P47869_GABRA2	P47869	GABRA2	Others	Yes	Unknown	Yes	No	No	Yes	-	-	-	-	-	-	-	-	-	-	-	-	-	-	-	-	-
DB00091	Cyclosporine	small molecule	approved	approved;investigational;vet_approved	BE0000379	P49069_CAMLG	P49069	CAMLG	Membrane	Yes	Unknown	No	No	No	Yes	-	-	-	-	-	-	-	-	-	-	-	-	-	-	-	-	-
DB00025	Antihemophilic factor, human recombinant	biotech	approved	approved;investigational	BE0002119	P49257_LMAN1	P49257	LMAN1	Membrane	Yes	Unknown	No	No	No	No	Unknown	-	-	-	-	-	-	-	-	-	-	-	-	-	-	-	-
DB01593	Zinc	small molecule	approved	approved;investigational	BE0004542	P49411_TUFM	P49411	TUFM	Others	Yes	Unknown	No	No	No	No	Unknown	-	-	-	-	-	-	-	-	-	-	-	-	-	-	-	-
DB01373	Calcium	small molecule	approved	approved;nutraceutical	BE0000899	P49747_COMP	P49747	COMP	Secreted	Yes	Unknown	No	No	No	No	Unknown	-	-	-	-	-	-	-	-	-	-	-	-	-	-	-	-
DB00290	Bleomycin	small molecule	approved	approved;investigational	BE0000167	P49916_LIG3	P49916	LIG3	Others	Yes	Unknown	No	No	No	No	Unknown	-	-	-	-	-	-	-	-	-	-	-	-	-	-	-	-
DB00583	Levocarnitine	small molecule	approved	approved;investigational	BE0000406	P50416_CPT1A	P50416	CPT1A	Membrane	Yes	Unknown	No	No	No	Yes	-	-	-	-	-	-	-	-	-	-	-	-	-	-	-	-	-
DB01016	Glyburide	small molecule	approved		BE0000406	P50416_CPT1A	P50416	CPT1A	Membrane	Yes	Unknown	No	No	No	Yes	-	-	-	-	-	-	-	-	-	-	-	-	-	-	-	-	-
DB01074	Perhexiline	small molecule	approved	approved;investigational	BE0000406	P50416_CPT1A	P50416	CPT1A	Membrane	Yes	Unknown	No	No	No	Yes	-	-	-	-	-	-	-	-	-	-	-	-	-	-	-	-	-
DB00157	NADH	small molecule	approved	approved;nutraceutical	BE0000771	P51553_IDH3G	P51553	IDH3G	Others	Yes	Unknown	No	No	No	No	Unknown	-	-	-	-	-	-	-	-	-	-	-	-	-	-	-	-
DB06757	Manganese	small molecule	approved	approved;nutraceutical	BE0000771	P51553_IDH3G	P51553	IDH3G	Others	Yes	Unknown	No	No	No	No	Unknown	-	-	-	-	-	-	-	-	-	-	-	-	-	-	-	-
DB00141	N-Acetylglucosamine	small molecule	approved	approved;investigational;nutraceutical	BE0000109	P51606_RENBP	P51606	RENBP	Unknown	Yes	Unknown	No	No	No	No	Unknown	-	-	-	-	-	-	-	-	-	-	-	-	-	-	-	-
DB00789	Gadopentetic acid	small molecule	approved		BE0003559	P52209_PGD	P52209	PGD	Cytoplasm	Yes	Unknown	No	No	No	No	Unknown	-	-	-	-	-	-	-	-	-	-	-	-	-	-	-	-
DB00851	Dacarbazine	small molecule	approved	approved;investigational	BE0003559	P52209_PGD	P52209	PGD	Cytoplasm	Yes	Unknown	No	No	No	No	Unknown	-	-	-	-	-	-	-	-	-	-	-	-	-	-	-	-
DB00920	Ketotifen	small molecule	approved		BE0003559	P52209_PGD	P52209	PGD	Cytoplasm	Yes	Unknown	No	No	No	No	Unknown	-	-	-	-	-	-	-	-	-	-	-	-	-	-	-	-
DB01094	Hesperetin	small molecule	experimental		BE0000232	P55157_MTTP	P55157	MTTP	Others	Yes	Unknown	No	No	No	Yes	-	-	-	-	-	-	-	-	-	-	-	-	-	-	-	-	-
DB04852	Implitapide	small molecule	investigational		BE0000232	P55157_MTTP	P55157	MTTP	Others	Yes	Unknown	No	No	No	Yes	-	-	-	-	-	-	-	-	-	-	-	-	-	-	-	-	-
DB08827	Lomitapide	small molecule	approved	approved;investigational	BE0000232	P55157_MTTP	P55157	MTTP	Others	Yes	Unknown	No	No	No	Yes	-	-	-	-	-	-	-	-	-	-	-	-	-	-	-	-	-
DB00157	NADH	small molecule	approved	approved;nutraceutical	BE0000027	P56181_NDUFV3	P56181	NDUFV3	Membrane	Yes	Unknown	No	No	No	Yes	-	-	-	-	-	-	-	-	-	-	-	-	-	-	-	-	-
DB09270	Ubidecarenone	small molecule	approved	approved;investigational;nutraceutical	BE0000027	P56181_NDUFV3	P56181	NDUFV3	Membrane	Yes	Unknown	No	No	No	Yes	-	-	-	-	-	-	-	-	-	-	-	-	-	-	-	-	-
DB00157	NADH	small molecule	approved	approved;nutraceutical	BE0000213	P56556_NDUFA6	P56556	NDUFA6	Membrane	Yes	Unknown	No	No	No	No	Unknown	-	-	-	-	-	-	-	-	-	-	-	-	-	-	-	-
DB00157	NADH	small molecule	approved	approved;nutraceutical	BE0000184	P56937_HSD17B7	P56937	HSD17B7	Membrane	Yes	Unknown	No	No	No	No	Unknown	-	-	-	-	-	-	-	-	-	-	-	-	-	-	-	-
DB11093	Calcium Citrate	small molecule	approved	approved;investigational	BE0004557	P62166_NCS1	P62166	NCS1	Others	Yes	Unknown	No	No	No	No	Unknown	-	-	-	-	-	-	-	-	-	-	-	-	-	-	-	-
DB11348	Calcium Phosphate	small molecule	approved		BE0004557	P62166_NCS1	P62166	NCS1	Others	Yes	Unknown	No	No	No	No	Unknown	-	-	-	-	-	-	-	-	-	-	-	-	-	-	-	-
DB04272	Citric acid	small molecule	approved	approved;nutraceutical;vet_approved	BE0004434	P62312_LSM6	P62312	LSM6	Cytoplasm	Yes	Unknown	No	No	No	No	Unknown	-	-	-	-	-	-	-	-	-	-	-	-	-	-	-	-
DB00536	Guanidine	small molecule	approved		BE0004524	P78352_DLG4	P78352	DLG4	Membrane	Yes	Unknown	No	No	No	No	Unknown	-	-	-	-	-	-	-	-	-	-	-	-	-	-	-	-
DB00173	Adenine	small molecule	approved	approved;nutraceutical	BE0004323	P78362_SRPK2	P78362	SRPK2	Cytoplasm	Yes	Unknown	No	Yes	No	No	Unknown	-	-	-	-	-	-	-	-	-	-	-	-	-	-	-	-
DB00157	NADH	small molecule	approved	approved;nutraceutical	BE0000131	P80365_HSD11B2	P80365	HSD11B2	Others	Yes	Unknown	No	No	No	No	Unknown	-	-	-	-	-	-	-	-	-	-	-	-	-	-	-	-
DB01185	Fluoxymesterone	small molecule	approved	approved;illicit	BE0000131	P80365_HSD11B2	P80365	HSD11B2	Others	Yes	Unknown	No	No	No	No	Unknown	-	-	-	-	-	-	-	-	-	-	-	-	-	-	-	-
DB00142	Glutamic acid	small molecule	approved	approved;nutraceutical	BE0000253	P80404_ABAT	P80404	ABAT	Others	Yes	Unknown	No	No	No	Yes	-	-	-	-	-	-	-	-	-	-	-	-	-	-	-	-	-
DB00114	Pyridoxal phosphate	small molecule	approved	approved;investigational;nutraceutical	BE0000253	P80404_ABAT	P80404	ABAT	Others	Yes	Unknown	No	No	No	Yes	-	-	-	-	-	-	-	-	-	-	-	-	-	-	-	-	-
DB00119	Pyruvic acid	small molecule	approved	approved;investigational;nutraceutical	BE0000253	P80404_ABAT	P80404	ABAT	Others	Yes	Unknown	No	No	No	Yes	-	-	-	-	-	-	-	-	-	-	-	-	-	-	-	-	-
DB00780	Phenelzine	small molecule	approved		BE0000253	P80404_ABAT	P80404	ABAT	Others	Yes	Unknown	No	No	No	Yes	-	-	-	-	-	-	-	-	-	-	-	-	-	-	-	-	-
DB00160	Alanine	small molecule	nutraceutical		BE0000253	P80404_ABAT	P80404	ABAT	Others	Yes	Unknown	No	No	No	Yes	-	-	-	-	-	-	-	-	-	-	-	-	-	-	-	-	-
DB01080	Vigabatrin	small molecule	approved		BE0000253	P80404_ABAT	P80404	ABAT	Others	Yes	Unknown	No	No	No	Yes	-	-	-	-	-	-	-	-	-	-	-	-	-	-	-	-	-
DB00768	Olopatadine	small molecule	approved		BE0001206	P80511_S100A12	P80511	S100A12	Secreted	Yes	Unknown	No	No	No	No	Unknown	-	-	-	-	-	-	-	-	-	-	-	-	-	-	-	-
DB01025	Amlexanox	small molecule	withdrawn	approved;investigational;withdrawn	BE0001206	P80511_S100A12	P80511	S100A12	Secreted	Yes	Unknown	No	No	No	No	Unknown	-	-	-	-	-	-	-	-	-	-	-	-	-	-	-	-
DB00228	Enflurane	small molecule	approved	approved;investigational;vet_approved	BE0000218	P98194_ATP2C1	P98194	ATP2C1	Membrane	Yes	Unknown	No	No	No	Yes	-	-	-	-	-	-	-	-	-	-	-	-	-	-	-	-	-
DB01159	Halothane	small molecule	approved	approved;vet_approved	BE0000218	P98194_ATP2C1	P98194	ATP2C1	Membrane	Yes	Unknown	No	No	No	Yes	-	-	-	-	-	-	-	-	-	-	-	-	-	-	-	-	-
DB01373	Calcium	small molecule	approved	approved;nutraceutical	BE0000218	P98194_ATP2C1	P98194	ATP2C1	Membrane	Yes	Unknown	No	No	No	Yes	-	-	-	-	-	-	-	-	-	-	-	-	-	-	-	-	-
DB01028	Methoxyflurane	small molecule	approved	approved;investigational;vet_approved	BE0000218	P98194_ATP2C1	P98194	ATP2C1	Membrane	Yes	Unknown	No	No	No	Yes	-	-	-	-	-	-	-	-	-	-	-	-	-	-	-	-	-
DB01189	Desflurane	small molecule	approved		BE0000218	P98194_ATP2C1	P98194	ATP2C1	Membrane	Yes	Unknown	No	No	No	Yes	-	-	-	-	-	-	-	-	-	-	-	-	-	-	-	-	-
DB01236	Sevoflurane	small molecule	approved	approved;vet_approved	BE0000218	P98194_ATP2C1	P98194	ATP2C1	Membrane	Yes	Unknown	No	No	No	Yes	-	-	-	-	-	-	-	-	-	-	-	-	-	-	-	-	-
DB00753	Isoflurane	small molecule	approved	approved;vet_approved	BE0000218	P98194_ATP2C1	P98194	ATP2C1	Membrane	Yes	Unknown	No	No	No	Yes	-	-	-	-	-	-	-	-	-	-	-	-	-	-	-	-	-
DB09061	Cannabidiol	small molecule	approved	approved;investigational	BE0009156	Q02083_NAAA	Q02083	NAAA	Others	Yes	Unknown	No	No	No	No	Unknown	-	-	-	-	-	-	-	-	-	-	-	-	-	-	-	-
DB00157	NADH	small molecule	approved	approved;nutraceutical	BE0000175	Q02338_BDH1	Q02338	BDH1	Others	Yes	Unknown	No	No	No	No	Unknown	-	-	-	-	-	-	-	-	-	-	-	-	-	-	-	-
DB00380	Dexrazoxane	small molecule	withdrawn	approved;withdrawn	BE0002425	Q02880_TOP2B	Q02880	TOP2B	Cytoplasm	Yes	Unknown	No	No	Yes	Yes	-	-	-	-	-	-	-	-	-	-	-	-	-	-	-	-	-
DB00694	Daunorubicin	small molecule	approved		BE0002425	Q02880_TOP2B	Q02880	TOP2B	Cytoplasm	Yes	Unknown	No	No	Yes	Yes	-	-	-	-	-	-	-	-	-	-	-	-	-	-	-	-	-
DB00773	Etoposide	small molecule	approved		BE0002425	Q02880_TOP2B	Q02880	TOP2B	Cytoplasm	Yes	Unknown	No	No	Yes	Yes	-	-	-	-	-	-	-	-	-	-	-	-	-	-	-	-	-
DB00143	Glutathione	small molecule	approved	approved;investigational;nutraceutical	BE0000812	Q03013_GSTM4	Q03013	GSTM4	Cytoplasm	Yes	Unknown	No	No	No	No	Unknown	-	-	-	-	-	-	-	-	-	-	-	-	-	-	-	-
DB00988	Dopamine	small molecule	approved		BE0000118	Q05940_SLC18A2	Q05940	SLC18A2	Membrane	Yes	Unknown	No	No	No	Yes	-	-	-	-	-	-	-	-	-	-	-	-	-	-	-	-	-
DB04821	Nomifensine	small molecule	withdrawn	approved;withdrawn	BE0000118	Q05940_SLC18A2	Q05940	SLC18A2	Membrane	Yes	Unknown	No	No	No	Yes	-	-	-	-	-	-	-	-	-	-	-	-	-	-	-	-	-
DB00182	Amphetamine	small molecule	approved	approved;illicit;investigational	BE0000118	Q05940_SLC18A2	Q05940	SLC18A2	Membrane	Yes	Unknown	No	No	No	Yes	-	-	-	-	-	-	-	-	-	-	-	-	-	-	-	-	-
DB01363	Ephedra sinica root	biotech	nutraceutical		BE0000118	Q05940_SLC18A2	Q05940	SLC18A2	Membrane	Yes	Unknown	No	No	No	Yes	-	-	-	-	-	-	-	-	-	-	-	-	-	-	-	-	-
DB01442	MMDA	small molecule	experimental	experimental;illicit	BE0000118	Q05940_SLC18A2	Q05940	SLC18A2	Membrane	Yes	Unknown	No	No	No	Yes	-	-	-	-	-	-	-	-	-	-	-	-	-	-	-	-	-
DB01577	Metamfetamine	small molecule	approved	approved;illicit	BE0000118	Q05940_SLC18A2	Q05940	SLC18A2	Membrane	Yes	Unknown	No	No	No	Yes	-	-	-	-	-	-	-	-	-	-	-	-	-	-	-	-	-
DB00579	Mazindol	small molecule	approved	approved;investigational	BE0000118	Q05940_SLC18A2	Q05940	SLC18A2	Membrane	Yes	Unknown	No	No	No	Yes	-	-	-	-	-	-	-	-	-	-	-	-	-	-	-	-	-
DB01576	Dextroamphetamine	small molecule	approved	approved;illicit	BE0000118	Q05940_SLC18A2	Q05940	SLC18A2	Membrane	Yes	Unknown	No	No	No	Yes	-	-	-	-	-	-	-	-	-	-	-	-	-	-	-	-	-
DB00502	Haloperidol	small molecule	approved		BE0000118	Q05940_SLC18A2	Q05940	SLC18A2	Membrane	Yes	Unknown	No	No	No	Yes	-	-	-	-	-	-	-	-	-	-	-	-	-	-	-	-	-
DB00206	Reserpine	small molecule	approved	approved;investigational	BE0000118	Q05940_SLC18A2	Q05940	SLC18A2	Membrane	Yes	Unknown	No	No	No	Yes	-	-	-	-	-	-	-	-	-	-	-	-	-	-	-	-	-
DB00368	Norepinephrine	small molecule	approved		BE0000118	Q05940_SLC18A2	Q05940	SLC18A2	Membrane	Yes	Unknown	No	No	No	Yes	-	-	-	-	-	-	-	-	-	-	-	-	-	-	-	-	-
DB00865	Benzphetamine	small molecule	approved	approved;illicit	BE0000118	Q05940_SLC18A2	Q05940	SLC18A2	Membrane	Yes	Unknown	No	No	No	Yes	-	-	-	-	-	-	-	-	-	-	-	-	-	-	-	-	-
DB01089	Deserpidine	small molecule	approved		BE0000118	Q05940_SLC18A2	Q05940	SLC18A2	Membrane	Yes	Unknown	No	No	No	Yes	-	-	-	-	-	-	-	-	-	-	-	-	-	-	-	-	-
DB04844	Tetrabenazine	small molecule	approved	approved;investigational	BE0000118	Q05940_SLC18A2	Q05940	SLC18A2	Membrane	Yes	Unknown	No	No	No	Yes	-	-	-	-	-	-	-	-	-	-	-	-	-	-	-	-	-
DB05381	Histamine	small molecule	approved	approved;investigational	BE0000118	Q05940_SLC18A2	Q05940	SLC18A2	Membrane	Yes	Unknown	No	No	No	Yes	-	-	-	-	-	-	-	-	-	-	-	-	-	-	-	-	-
DB12161	Deutetrabenazine	small molecule	approved	approved;investigational	BE0000118	Q05940_SLC18A2	Q05940	SLC18A2	Membrane	Yes	Unknown	No	No	No	Yes	-	-	-	-	-	-	-	-	-	-	-	-	-	-	-	-	-
DB01593	Zinc	small molecule	approved	approved;investigational	BE0009081	Q06033_ITIH3	Q06033	ITIH3	Secreted	Yes	Unknown	No	No	No	No	Unknown	-	-	-	-	-	-	-	-	-	-	-	-	-	-	-	-
DB01033	Mercaptopurine	small molecule	approved		BE0000374	Q06203_PPAT	Q06203	PPAT	Unknown	Yes	Unknown	No	No	No	No	Unknown	-	-	-	-	-	-	-	-	-	-	-	-	-	-	-	-
DB01254	Dasatinib	small molecule	approved	approved;investigational	BE0000374	Q06203_PPAT	Q06203	PPAT	Unknown	Yes	Unknown	No	No	No	No	Unknown	-	-	-	-	-	-	-	-	-	-	-	-	-	-	-	-
DB00130	L-Glutamine	small molecule	approved	approved;investigational;nutraceutical	BE0000374	Q06203_PPAT	Q06203	PPAT	Unknown	Yes	Unknown	No	No	No	No	Unknown	-	-	-	-	-	-	-	-	-	-	-	-	-	-	-	-
DB00142	Glutamic acid	small molecule	approved	approved;nutraceutical	BE0002271	Q07075_ENPEP	Q07075	ENPEP	Membrane	Yes	Unknown	No	No	No	No	Unknown	-	-	-	-	-	-	-	-	-	-	-	-	-	-	-	-
DB01593	Zinc	small molecule	approved	approved;investigational	BE0005852	Q0VD83_APOBR	Q0VD83	APOBR	Membrane	Yes	Unknown	Yes	No	No	No	Unknown	-	-	-	-	-	-	-	-	-	-	-	-	-	-	-	-
DB00171	ATP	small molecule	investigational	investigational;nutraceutical	BE0000677	Q13131_PRKAA1	Q13131	PRKAA1	Cytoplasm	Yes	Unknown	No	Yes	No	Yes	-	-	-	-	-	-	-	-	-	-	-	-	-	-	-	-	-
DB00945	Acetylsalicylic acid	small molecule	approved	approved;vet_approved	BE0004907	Q13131_PRKAA1	Q13131	PRKAA1	Cytoplasm	Yes	Unknown	No	Yes	No	Yes	-	-	-	-	-	-	-	-	-	-	-	-	-	-	-	-	-
DB00131	Adenosine phosphate	small molecule	approved	approved;investigational;nutraceutical	BE0000677	Q13131_PRKAA1	Q13131	PRKAA1	Cytoplasm	Yes	Unknown	No	Yes	No	Yes	-	-	-	-	-	-	-	-	-	-	-	-	-	-	-	-	-
DB00914	Phenformin	small molecule	withdrawn	approved;investigational;withdrawn	BE0000677	Q13131_PRKAA1	Q13131	PRKAA1	Cytoplasm	Yes	Unknown	No	Yes	No	Yes	-	-	-	-	-	-	-	-	-	-	-	-	-	-	-	-	-
DB00630	Alendronic acid	small molecule	approved		BE0003567	Q13332_PTPRS	Q13332	PTPRS	Membrane	Yes	Unknown	Yes	No	No	No	Unknown	-	-	-	-	-	-	-	-	-	-	-	-	-	-	-	-
DB01077	Etidronic acid	small molecule	approved		BE0003567	Q13332_PTPRS	Q13332	PTPRS	Membrane	Yes	Unknown	Yes	No	No	No	Unknown	-	-	-	-	-	-	-	-	-	-	-	-	-	-	-	-
DB00157	NADH	small molecule	approved	approved;nutraceutical	BE0000008	Q13423_NNT	Q13423	NNT	Membrane	Yes	Unknown	No	No	No	Yes	-	-	-	-	-	-	-	-	-	-	-	-	-	-	-	-	-
DB09092	Xanthinol	small molecule	withdrawn	approved;withdrawn	BE0000008	Q13423_NNT	Q13423	NNT	Membrane	Yes	Unknown	No	No	No	Yes	-	-	-	-	-	-	-	-	-	-	-	-	-	-	-	-	-
DB01593	Zinc	small molecule	approved	approved;investigational	BE0002365	Q13547_HDAC1	Q13547	HDAC1	Nucleus	Yes	Unknown	No	No	No	Yes	-	Yes	Yes	Yes	Yes	Yes	Yes	Yes	Yes	Yes	Yes	Yes	Yes	Yes	Yes	Yes	Yes
DB01169	Arsenic trioxide	small molecule	approved	approved;investigational	BE0002365	Q13547_HDAC1	Q13547	HDAC1	Nucleus	Yes	Unknown	No	No	No	Yes	-	Yes	Yes	Yes	Yes	Yes	Yes	Yes	Yes	Yes	Yes	Yes	Yes	Yes	Yes	Yes	Yes
DB02546	Vorinostat	small molecule	approved	approved;investigational	BE0002365	Q13547_HDAC1	Q13547	HDAC1	Nucleus	Yes	Unknown	No	No	No	Yes	-	Yes	Yes	Yes	Yes	Yes	Yes	Yes	Yes	Yes	Yes	Yes	Yes	Yes	Yes	Yes	Yes
DB05223	Pracinostat	small molecule	investigational		BE0002365	Q13547_HDAC1	Q13547	HDAC1	Nucleus	Yes	Unknown	No	No	No	Yes	-	Yes	Yes	Yes	Yes	Yes	Yes	Yes	Yes	Yes	Yes	Yes	Yes	Yes	Yes	Yes	Yes
DB05015	Belinostat	small molecule	approved	approved;investigational	BE0008667	Q13547_HDAC1	Q13547	HDAC1	Nucleus	Yes	Unknown	No	No	No	Yes	-	Yes	Yes	Yes	Yes	Yes	Yes	Yes	Yes	Yes	Yes	Yes	Yes	Yes	Yes	Yes	Yes
DB06603	Panobinostat	small molecule	approved	approved;investigational	BE0008667	Q13547_HDAC1	Q13547	HDAC1	Nucleus	Yes	Unknown	No	No	No	Yes	-	Yes	Yes	Yes	Yes	Yes	Yes	Yes	Yes	Yes	Yes	Yes	Yes	Yes	Yes	Yes	Yes
DB08868	Fingolimod	small molecule	approved	approved;investigational	BE0002365	Q13547_HDAC1	Q13547	HDAC1	Nucleus	Yes	Unknown	No	No	No	Yes	-	Yes	Yes	Yes	Yes	Yes	Yes	Yes	Yes	Yes	Yes	Yes	Yes	Yes	Yes	Yes	Yes
DB06616	Bosutinib	small molecule	approved		BE0004384	Q13555_CAMK2G	Q13555	CAMK2G	Membrane	Yes	Unknown	No	Yes	No	No	Unknown	-	-	-	-	-	-	-	-	-	-	-	-	-	-	-	-
DB00157	NADH	small molecule	approved	approved;nutraceutical	BE0000662	Q13630_TSTA3	Q13630	TSTA3	Unknown	Yes	Unknown	No	No	No	No	Unknown	-	-	-	-	-	-	-	-	-	-	-	-	-	-	-	-
DB02325	Isopropyl alcohol	small molecule	approved	approved;investigational	BE0004598	Q13838_DDX39B	Q13838	DDX39B	Nucleus	Yes	Unknown	No	No	No	No	Unknown	-	-	-	-	-	-	-	-	-	-	-	-	-	-	-	-
DB11093	Calcium Citrate	small molecule	approved	approved;investigational	BE0008709	Q13938_CAPS	Q13938	CAPS	Cytoplasm	Yes	Unknown	No	No	No	No	Unknown	-	-	-	-	-	-	-	-	-	-	-	-	-	-	-	-
DB11348	Calcium Phosphate	small molecule	approved		BE0008709	Q13938_CAPS	Q13938	CAPS	Cytoplasm	Yes	Unknown	No	No	No	No	Unknown	-	-	-	-	-	-	-	-	-	-	-	-	-	-	-	-
DB00851	Dacarbazine	small molecule	approved	approved;investigational	BE0000716	Q14181_POLA2	Q14181	POLA2	Nucleus	Yes	Unknown	No	No	No	No	Unknown	-	-	-	-	-	-	-	-	-	-	-	-	-	-	-	-
DB01645	Genistein	small molecule	investigational		BE0000871	Q14289_PTK2B	Q14289	PTK2B	Cytoplasm	Yes	Unknown	No	Yes	No	Yes	-	-	-	-	-	-	-	-	-	-	-	-	-	-	-	-	-
DB01097	Leflunomide	small molecule	approved	approved;investigational	BE0000871	Q14289_PTK2B	Q14289	PTK2B	Cytoplasm	Yes	Unknown	No	Yes	No	Yes	-	-	-	-	-	-	-	-	-	-	-	-	-	-	-	-	-
DB00536	Guanidine	small molecule	approved		BE0000567	Q14353_GAMT	Q14353	GAMT	Unknown	Yes	Unknown	No	No	No	Yes	-	-	-	-	-	-	-	-	-	-	-	-	-	-	-	-	-
DB00148	Creatine	small molecule	approved	approved;investigational;nutraceutical	BE0000567	Q14353_GAMT	Q14353	GAMT	Unknown	Yes	Unknown	No	No	No	Yes	-	-	-	-	-	-	-	-	-	-	-	-	-	-	-	-	-
DB00997	Doxorubicin	small molecule	approved	approved;investigational	BE0005819	Q14978_NOLC1	Q14978	NOLC1	Nucleus	Yes	Unknown	No	No	No	No	Unknown	-	-	-	-	-	-	-	-	-	-	-	-	-	-	-	-
DB00277	Theophylline	small molecule	approved		BE0009004	Q15155_NOMO1	Q15155	NOMO1	Membrane	Yes	Unknown	No	No	No	No	Unknown	-	-	-	-	-	-	-	-	-	-	-	-	-	-	-	-
DB00316	Acetaminophen	small molecule	approved		BE0002480	Q15185_PTGES3	Q15185	PTGES3	Cytoplasm	Yes	Unknown	No	No	No	No	Unknown	-	-	-	-	-	-	-	-	-	-	-	-	-	-	-	-
DB06757	Manganese	small molecule	approved	approved;nutraceutical	BE0005824	Q15750_TAB1	Q15750	TAB1	Unknown	Yes	Unknown	No	No	No	No	Unknown	-	-	-	-	-	-	-	-	-	-	-	-	-	-	-	-
DB00071	Insulin pork	biotech	approved		BE0002126	Q16270_IGFBP7	Q16270	IGFBP7	Secreted	Yes	Unknown	No	No	No	No	Unknown	-	-	-	-	-	-	-	-	-	-	-	-	-	-	-	-
DB04869	Olcegepant	small molecule	investigational		BE0009009	Q16602_CALCRL	Q16602	CALCRL	Membrane	Yes	Unknown	Yes	No	No	No	Unknown	-	-	-	-	-	-	-	-	-	-	-	-	-	-	-	-
DB14039	Erenumab	biotech	approved	approved;investigational	BE0009009	Q16602_CALCRL	Q16602	CALCRL	Membrane	Yes	Unknown	Yes	No	No	No	Unknown	-	-	-	-	-	-	-	-	-	-	-	-	-	-	-	-
DB15328	Ubrogepant	small molecule	approved	approved;investigational	BE0009009	Q16602_CALCRL	Q16602	CALCRL	Membrane	Yes	Unknown	Yes	No	No	No	Unknown	-	-	-	-	-	-	-	-	-	-	-	-	-	-	-	-
DB00157	NADH	small molecule	approved	approved;nutraceutical	BE0000305	Q16795_NDUFA9	Q16795	NDUFA9	Others	Yes	Unknown	No	No	No	No	Unknown	-	-	-	-	-	-	-	-	-	-	-	-	-	-	-	-
DB03147	Flavin adenine dinucleotide	small molecule	approved		BE0000305	Q16795_NDUFA9	Q16795	NDUFA9	Others	Yes	Unknown	No	No	No	No	Unknown	-	-	-	-	-	-	-	-	-	-	-	-	-	-	-	-
DB00142	Glutamic acid	small molecule	approved	approved;nutraceutical	BE0002244	Q6IA69_NADSYN1	Q6IA69	NADSYN1	Cytoplasm	Yes	Unknown	No	No	No	No	Unknown	-	-	-	-	-	-	-	-	-	-	-	-	-	-	-	-
DB00114	Pyridoxal phosphate	small molecule	approved	approved;investigational;nutraceutical	BE0002161	Q6P996_PDXDC1	Q6P996	PDXDC1	Unknown	Yes	Unknown	No	No	No	No	Unknown	-	-	-	-	-	-	-	-	-	-	-	-	-	-	-	-
DB00142	Glutamic acid	small molecule	approved	approved;nutraceutical	BE0002162	Q6YP21_KYAT3	Q6YP21	KYAT3	Unknown	Yes	Unknown	No	No	No	No	Unknown	-	-	-	-	-	-	-	-	-	-	-	-	-	-	-	-
DB00114	Pyridoxal phosphate	small molecule	approved	approved;investigational;nutraceutical	BE0002162	Q6YP21_KYAT3	Q6YP21	KYAT3	Unknown	Yes	Unknown	No	No	No	No	Unknown	-	-	-	-	-	-	-	-	-	-	-	-	-	-	-	-
DB00174	Asparagine	small molecule	approved	approved;investigational;nutraceutical	BE0002230	Q7L266_ASRGL1	Q7L266	ASRGL1	Cytoplasm	Yes	Unknown	No	No	No	No	Unknown	-	-	-	-	-	-	-	-	-	-	-	-	-	-	-	-
DB00128	Aspartic acid	small molecule	approved	approved;nutraceutical	BE0002230	Q7L266_ASRGL1	Q7L266	ASRGL1	Cytoplasm	Yes	Unknown	No	No	No	No	Unknown	-	-	-	-	-	-	-	-	-	-	-	-	-	-	-	-
DB00242	Cladribine	small molecule	approved	approved;investigational	BE0003613	Q7LG56_RRM2B	Q7LG56	RRM2B	Cytoplasm	Yes	Unknown	No	No	No	Yes	-	-	-	-	-	-	-	-	-	-	-	-	-	-	-	-	-
DB03619	Deoxycholic acid	small molecule	approved		BE0004053	Q7Z2Z2_EFL1	Q7Z2Z2	EFL1	Unknown	Yes	Unknown	No	No	No	No	Unknown	-	-	-	-	-	-	-	-	-	-	-	-	-	-	-	-
DB03147	Flavin adenine dinucleotide	small molecule	approved		BE0004574	Q86YB8_ERO1B	Q86YB8	ERO1B	Membrane	Yes	Unknown	No	No	No	No	Unknown	-	-	-	-	-	-	-	-	-	-	-	-	-	-	-	-
DB00115	Cyanocobalamin	small molecule	approved	approved;nutraceutical	BE0000320	Q8IVH4_MMAA	Q8IVH4	MMAA	Others	Yes	Unknown	No	No	No	No	Unknown	-	-	-	-	-	-	-	-	-	-	-	-	-	-	-	-
DB00200	Hydroxocobalamin	small molecule	approved		BE0000320	Q8IVH4_MMAA	Q8IVH4	MMAA	Others	Yes	Unknown	No	No	No	No	Unknown	-	-	-	-	-	-	-	-	-	-	-	-	-	-	-	-
DB00126	Ascorbic acid	small molecule	approved	approved;nutraceutical	BE0002208	Q8IVL6_P3H3	Q8IVL6	P3H3	Others	Yes	Unknown	No	No	No	No	Unknown	-	-	-	-	-	-	-	-	-	-	-	-	-	-	-	-
DB00139	Succinic acid	small molecule	approved	approved;nutraceutical	BE0002208	Q8IVL6_P3H3	Q8IVL6	P3H3	Others	Yes	Unknown	No	No	No	No	Unknown	-	-	-	-	-	-	-	-	-	-	-	-	-	-	-	-
DB00172	Proline	small molecule	nutraceutical		BE0002208	Q8IVL6_P3H3	Q8IVL6	P3H3	Others	Yes	Unknown	No	No	No	No	Unknown	-	-	-	-	-	-	-	-	-	-	-	-	-	-	-	-
DB00114	Pyridoxal phosphate	small molecule	approved	approved;investigational;nutraceutical	BE0000482	Q8IYQ7_THNSL1	Q8IYQ7	THNSL1	Unknown	Yes	Unknown	No	No	No	No	Unknown	-	-	-	-	-	-	-	-	-	-	-	-	-	-	-	-
DB00156	Threonine	small molecule	approved	approved;nutraceutical	BE0000482	Q8IYQ7_THNSL1	Q8IYQ7	THNSL1	Unknown	Yes	Unknown	No	No	No	No	Unknown	-	-	-	-	-	-	-	-	-	-	-	-	-	-	-	-
DB00170	Menadione	small molecule	approved	approved;nutraceutical	BE0002329	Q8N0U8_VKORC1L1	Q8N0U8	VKORC1L1	Membrane	Yes	Unknown	No	No	No	Yes	-	-	-	-	-	-	-	-	-	-	-	-	-	-	-	-	-
DB00118	Ademetionine	small molecule	approved	approved;investigational;nutraceutical	BE0008997	Q8N1G2_CMTR1	Q8N1G2	CMTR1	Nucleus	Yes	Unknown	No	No	No	No	Unknown	-	-	-	-	-	-	-	-	-	-	-	-	-	-	-	-
DB00909	Zonisamide	small molecule	approved	approved;investigational	BE0003633	Q8N1Q1_CA13	Q8N1Q1	CA13	Unknown	Yes	Unknown	No	No	No	No	Unknown	-	-	-	-	-	-	-	-	-	-	-	-	-	-	-	-
DB00126	Ascorbic acid	small molecule	approved	approved;nutraceutical	BE0002210	Q8N543_OGFOD1	Q8N543	OGFOD1	Cytoplasm	Yes	Unknown	No	No	No	No	Unknown	-	-	-	-	-	-	-	-	-	-	-	-	-	-	-	-
DB00142	Glutamic acid	small molecule	approved	approved;nutraceutical	BE0000727	Q8N5Z0_AADAT	Q8N5Z0	AADAT	Others	Yes	Unknown	No	No	No	No	Unknown	-	-	-	-	-	-	-	-	-	-	-	-	-	-	-	-
DB00114	Pyridoxal phosphate	small molecule	approved	approved;investigational;nutraceutical	BE0000727	Q8N5Z0_AADAT	Q8N5Z0	AADAT	Others	Yes	Unknown	No	No	No	No	Unknown	-	-	-	-	-	-	-	-	-	-	-	-	-	-	-	-
DB00755	Tretinoin	small molecule	approved	approved;investigational;nutraceutical	BE0000697	Q8NFJ5_GPRC5A	Q8NFJ5	GPRC5A	Membrane	Yes	Unknown	Yes	No	No	No	Unknown	-	-	-	-	-	-	-	-	-	-	-	-	-	-	-	-
DB00277	Theophylline	small molecule	approved		BE0009003	Q8TCT9_HM13	Q8TCT9	HM13	Membrane	Yes	Unknown	No	No	No	No	Unknown	-	-	-	-	-	-	-	-	-	-	-	-	-	-	-	-
DB00143	Glutathione	small molecule	approved	approved;investigational;nutraceutical	BE0002288	Q8TED1_GPX8	Q8TED1	GPX8	Membrane	Yes	Unknown	No	No	No	No	Unknown	-	-	-	-	-	-	-	-	-	-	-	-	-	-	-	-
DB00144	Phosphatidyl serine	small molecule	approved	approved;investigational;nutraceutical	BE0000189	Q8WTV0_SCARB1	Q8WTV0	SCARB1	Membrane	Yes	Unknown	Yes	No	No	No	Unknown	-	-	-	-	-	-	-	-	-	-	-	-	-	-	-	-
DB00145	Glycine	small molecule	approved	approved;nutraceutical;vet_approved	BE0002307	Q969I3_GLYATL1	Q969I3	GLYATL1	Others	Yes	Unknown	No	No	No	No	Unknown	-	-	-	-	-	-	-	-	-	-	-	-	-	-	-	-
DB00071	Insulin pork	biotech	approved		BE0002127	Q96C24_SYTL4	Q96C24	SYTL4	Membrane	Yes	Unknown	No	No	No	No	Unknown	-	-	-	-	-	-	-	-	-	-	-	-	-	-	-	-
DB11093	Calcium Citrate	small molecule	approved	approved;investigational	BE0008707	Q96FQ6_S100A16	Q96FQ6	S100A16	Nucleus	Yes	Unknown	No	No	No	No	Unknown	-	-	-	-	-	-	-	-	-	-	-	-	-	-	-	-
DB11348	Calcium Phosphate	small molecule	approved		BE0008707	Q96FQ6_S100A16	Q96FQ6	S100A16	Nucleus	Yes	Unknown	No	No	No	No	Unknown	-	-	-	-	-	-	-	-	-	-	-	-	-	-	-	-
DB00114	Pyridoxal phosphate	small molecule	approved	approved;investigational;nutraceutical	BE0002168	Q96GA7_SDSL	Q96GA7	SDSL	Unknown	Yes	Unknown	No	No	No	No	Unknown	-	-	-	-	-	-	-	-	-	-	-	-	-	-	-	-
DB00114	Pyridoxal phosphate	small molecule	approved	approved;investigational;nutraceutical	BE0004605	Q96I15_SCLY	Q96I15	SCLY	Cytoplasm	Yes	Unknown	No	No	No	No	Unknown	-	-	-	-	-	-	-	-	-	-	-	-	-	-	-	-
DB01032	Probenecid	small molecule	approved	approved;investigational	BE0003719	Q96RD7_PANX1	Q96RD7	PANX1	Membrane	Yes	Unknown	No	No	No	No	Unknown	-	-	-	-	-	-	-	-	-	-	-	-	-	-	-	-
DB04272	Citric acid	small molecule	approved	approved;nutraceutical;vet_approved	BE0004566	Q96RQ9_IL4I1	Q96RQ9	IL4I1	Others	Yes	Unknown	No	No	No	No	Unknown	-	-	-	-	-	-	-	-	-	-	-	-	-	-	-	-
DB03147	Flavin adenine dinucleotide	small molecule	approved		BE0004566	Q96RQ9_IL4I1	Q96RQ9	IL4I1	Others	Yes	Unknown	No	No	No	No	Unknown	-	-	-	-	-	-	-	-	-	-	-	-	-	-	-	-
DB08818	Hyaluronic acid	small molecule	approved	approved;vet_approved	BE0004935	Q96S86_HAPLN3	Q96S86	HAPLN3	Secreted	Yes	Unknown	No	No	No	No	Unknown	-	-	-	-	-	-	-	-	-	-	-	-	-	-	-	-
DB01041	Thalidomide	small molecule	withdrawn	approved;investigational;withdrawn	BE0004755	Q96SW2_CRBN	Q96SW2	CRBN	Cytoplasm	Yes	Unknown	No	No	No	Yes	-	Yes	Yes	Yes	Yes	Yes	Yes	Yes	Yes	Yes	Yes	Yes	Yes	Yes	Yes	Yes	Yes
DB00480	Lenalidomide	small molecule	approved		BE0004755	Q96SW2_CRBN	Q96SW2	CRBN	Cytoplasm	Yes	Unknown	No	No	No	Yes	-	Yes	Yes	Yes	Yes	Yes	Yes	Yes	Yes	Yes	Yes	Yes	Yes	Yes	Yes	Yes	Yes
DB08910	Pomalidomide	small molecule	approved		BE0004755	Q96SW2_CRBN	Q96SW2	CRBN	Cytoplasm	Yes	Unknown	No	No	No	Yes	-	Yes	Yes	Yes	Yes	Yes	Yes	Yes	Yes	Yes	Yes	Yes	Yes	Yes	Yes	Yes	Yes
DB09119	Eslicarbazepine acetate	small molecule	approved		BE0005793	Q99571_P2RX4	Q99571	P2RX4	Membrane	Yes	Unknown	Yes	No	No	Yes	-	-	-	-	-	-	-	-	-	-	-	-	-	-	-	-	-
DB11093	Calcium Citrate	small molecule	approved	approved;investigational	BE0000885	Q99584_S100A13	Q99584	S100A13	Cytoplasm	Yes	Unknown	No	No	No	No	Unknown	-	-	-	-	-	-	-	-	-	-	-	-	-	-	-	-
DB11348	Calcium Phosphate	small molecule	approved		BE0000885	Q99584_S100A13	Q99584	S100A13	Cytoplasm	Yes	Unknown	No	No	No	No	Unknown	-	-	-	-	-	-	-	-	-	-	-	-	-	-	-	-
DB01373	Calcium	small molecule	approved	approved;nutraceutical	BE0000885	Q99584_S100A13	Q99584	S100A13	Cytoplasm	Yes	Unknown	No	No	No	No	Unknown	-	-	-	-	-	-	-	-	-	-	-	-	-	-	-	-
DB00768	Olopatadine	small molecule	approved		BE0000885	Q99584_S100A13	Q99584	S100A13	Cytoplasm	Yes	Unknown	No	No	No	No	Unknown	-	-	-	-	-	-	-	-	-	-	-	-	-	-	-	-
DB01025	Amlexanox	small molecule	withdrawn	approved;investigational;withdrawn	BE0000885	Q99584_S100A13	Q99584	S100A13	Cytoplasm	Yes	Unknown	No	No	No	No	Unknown	-	-	-	-	-	-	-	-	-	-	-	-	-	-	-	-
DB01164	Calcium chloride	small molecule	approved		BE0000885	Q99584_S100A13	Q99584	S100A13	Cytoplasm	Yes	Unknown	No	No	No	No	Unknown	-	-	-	-	-	-	-	-	-	-	-	-	-	-	-	-
DB06774	Capsaicin	small molecule	approved		BE0009007	Q99623_PHB2	Q99623	PHB2	Membrane	Yes	Unknown	Yes	No	No	No	Unknown	-	-	-	-	-	-	-	-	-	-	-	-	-	-	-	-
DB01708	Prasterone	small molecule	approved	approved;investigational;nutraceutical	BE0000156	Q99720_SIGMAR1	Q99720	SIGMAR1	Membrane	Yes	Unknown	Yes	No	No	Yes	-	-	-	-	-	-	-	-	-	-	-	-	-	-	-	-	-
DB00514	Dextromethorphan	small molecule	approved		BE0000156	Q99720_SIGMAR1	Q99720	SIGMAR1	Membrane	Yes	Unknown	Yes	No	No	Yes	-	-	-	-	-	-	-	-	-	-	-	-	-	-	-	-	-
DB00321	Amitriptyline	small molecule	approved		BE0000156	Q99720_SIGMAR1	Q99720	SIGMAR1	Membrane	Yes	Unknown	Yes	No	No	Yes	-	-	-	-	-	-	-	-	-	-	-	-	-	-	-	-	-
DB00907	Cocaine	small molecule	approved	approved;illicit	BE0000156	Q99720_SIGMAR1	Q99720	SIGMAR1	Membrane	Yes	Unknown	Yes	No	No	Yes	-	-	-	-	-	-	-	-	-	-	-	-	-	-	-	-	-
DB00409	Remoxipride	small molecule	withdrawn	approved;withdrawn	BE0000156	Q99720_SIGMAR1	Q99720	SIGMAR1	Membrane	Yes	Unknown	Yes	No	No	Yes	-	-	-	-	-	-	-	-	-	-	-	-	-	-	-	-	-
DB00502	Haloperidol	small molecule	approved		BE0000156	Q99720_SIGMAR1	Q99720	SIGMAR1	Membrane	Yes	Unknown	Yes	No	No	Yes	-	-	-	-	-	-	-	-	-	-	-	-	-	-	-	-	-
DB00652	Pentazocine	small molecule	approved	approved;vet_approved	BE0000156	Q99720_SIGMAR1	Q99720	SIGMAR1	Membrane	Yes	Unknown	Yes	No	No	Yes	-	-	-	-	-	-	-	-	-	-	-	-	-	-	-	-	-
DB00956	Hydrocodone	small molecule	approved	approved;illicit;investigational	BE0000156	Q99720_SIGMAR1	Q99720	SIGMAR1	Membrane	Yes	Unknown	Yes	No	No	Yes	-	-	-	-	-	-	-	-	-	-	-	-	-	-	-	-	-
DB03575	Phencyclidine	small molecule	illicit		BE0000156	Q99720_SIGMAR1	Q99720	SIGMAR1	Membrane	Yes	Unknown	Yes	No	No	Yes	-	-	-	-	-	-	-	-	-	-	-	-	-	-	-	-	-
DB00143	Glutathione	small molecule	approved	approved;investigational;nutraceutical	BE0002290	Q99735_MGST2	Q99735	MGST2	Membrane	Yes	Unknown	No	No	No	No	Unknown	-	-	-	-	-	-	-	-	-	-	-	-	-	-	-	-
DB11093	Calcium Citrate	small molecule	approved	approved;investigational	BE0008691	Q99828_CIB1	Q99828	CIB1	Membrane	Yes	Unknown	No	No	No	No	Unknown	-	-	-	-	-	-	-	-	-	-	-	-	-	-	-	-
DB11348	Calcium Phosphate	small molecule	approved		BE0008691	Q99828_CIB1	Q99828	CIB1	Membrane	Yes	Unknown	No	No	No	No	Unknown	-	-	-	-	-	-	-	-	-	-	-	-	-	-	-	-
DB00277	Theophylline	small molecule	approved		BE0009002	Q99829_CPNE1	Q99829	CPNE1	Nucleus	Yes	Unknown	No	No	No	No	Unknown	-	-	-	-	-	-	-	-	-	-	-	-	-	-	-	-
DB00170	Menadione	small molecule	approved	approved;nutraceutical	BE0000713	Q9BQB6_VKORC1	Q9BQB6	VKORC1	Membrane	Yes	Unknown	No	No	No	Yes	-	-	-	-	-	-	-	-	-	-	-	-	-	-	-	-	-
DB00266	Dicoumarol	small molecule	approved		BE0000713	Q9BQB6_VKORC1	Q9BQB6	VKORC1	Membrane	Yes	Unknown	No	No	No	Yes	-	-	-	-	-	-	-	-	-	-	-	-	-	-	-	-	-
DB00498	Phenindione	small molecule	approved	approved;investigational	BE0000713	Q9BQB6_VKORC1	Q9BQB6	VKORC1	Membrane	Yes	Unknown	No	No	No	Yes	-	-	-	-	-	-	-	-	-	-	-	-	-	-	-	-	-
DB00682	Warfarin	small molecule	approved		BE0000713	Q9BQB6_VKORC1	Q9BQB6	VKORC1	Membrane	Yes	Unknown	No	No	No	Yes	-	-	-	-	-	-	-	-	-	-	-	-	-	-	-	-	-
DB00946	Phenprocoumon	small molecule	approved	approved;investigational	BE0000713	Q9BQB6_VKORC1	Q9BQB6	VKORC1	Membrane	Yes	Unknown	No	No	No	Yes	-	-	-	-	-	-	-	-	-	-	-	-	-	-	-	-	-
DB01418	Acenocoumarol	small molecule	approved	approved;investigational	BE0000713	Q9BQB6_VKORC1	Q9BQB6	VKORC1	Membrane	Yes	Unknown	No	No	No	Yes	-	-	-	-	-	-	-	-	-	-	-	-	-	-	-	-	-
DB02325	Isopropyl alcohol	small molecule	approved	approved;investigational	BE0004626	Q9BV57_ADI1	Q9BV57	ADI1	Cytoplasm	Yes	Unknown	No	No	No	No	Unknown	-	-	-	-	-	-	-	-	-	-	-	-	-	-	-	-
DB04272	Citric acid	small molecule	approved	approved;nutraceutical;vet_approved	BE0001480	Q9BZX2_UCK2	Q9BZX2	UCK2	Unknown	Yes	Unknown	No	No	No	No	Unknown	-	-	-	-	-	-	-	-	-	-	-	-	-	-	-	-
DB00142	Glutamic acid	small molecule	approved	approved;nutraceutical	BE0002275	Q9H1K4_SLC25A18	Q9H1K4	SLC25A18	Membrane	Yes	Unknown	No	No	No	No	Unknown	-	-	-	-	-	-	-	-	-	-	-	-	-	-	-	-
DB00761	Potassium chloride	small molecule	withdrawn	approved;withdrawn	BE0000047	Q9H2X9_SLC12A5	Q9H2X9	SLC12A5	Membrane	Yes	Unknown	No	No	No	Yes	-	-	-	-	-	-	-	-	-	-	-	-	-	-	-	-	-
DB00887	Bumetanide	small molecule	approved		BE0000047	Q9H2X9_SLC12A5	Q9H2X9	SLC12A5	Membrane	Yes	Unknown	No	No	No	Yes	-	-	-	-	-	-	-	-	-	-	-	-	-	-	-	-	-
DB00152	Thiamine	small molecule	approved	approved;investigational;nutraceutical;vet_approved	BE0000157	Q9H3S4_TPK1	Q9H3S4	TPK1	Unknown	Yes	Unknown	No	No	No	Yes	-	-	-	-	-	-	-	-	-	-	-	-	-	-	-	-	-
DB00242	Cladribine	small molecule	approved	approved;investigational	BE0003617	Q9NRF9_POLE3	Q9NRF9	POLE3	Nucleus	Yes	Unknown	No	No	No	Yes	-	-	-	-	-	-	-	-	-	-	-	-	-	-	-	-	-
DB00120	Phenylalanine	small molecule	approved	approved;investigational;nutraceutical	BE0000561	Q9NSD9_FARSB	Q9NSD9	FARSB	Cytoplasm	Yes	Unknown	No	No	No	No	Unknown	-	-	-	-	-	-	-	-	-	-	-	-	-	-	-	-
DB00171	ATP	small molecule	investigational	investigational;nutraceutical	BE0000746	Q9NUB1_ACSS1	Q9NUB1	ACSS1	Others	Yes	Unknown	No	No	No	No	Unknown	-	-	-	-	-	-	-	-	-	-	-	-	-	-	-	-
DB00131	Adenosine phosphate	small molecule	approved	approved;investigational;nutraceutical	BE0000746	Q9NUB1_ACSS1	Q9NUB1	ACSS1	Others	Yes	Unknown	No	No	No	No	Unknown	-	-	-	-	-	-	-	-	-	-	-	-	-	-	-	-
DB00144	Phosphatidyl serine	small molecule	approved	approved;investigational;nutraceutical	BE0002300	Q9NXE4_SMPD4	Q9NXE4	SMPD4	Membrane	Yes	Unknown	No	No	No	No	Unknown	-	-	-	-	-	-	-	-	-	-	-	-	-	-	-	-
DB00126	Ascorbic acid	small molecule	approved	approved;nutraceutical	BE0002223	Q9NXG6_P4HTM	Q9NXG6	P4HTM	Membrane	Yes	Unknown	No	No	No	No	Unknown	-	-	-	-	-	-	-	-	-	-	-	-	-	-	-	-
DB00157	NADH	small molecule	approved	approved;nutraceutical	BE0000525	Q9P0J0_NDUFA13	Q9P0J0	NDUFA13	Membrane	Yes	Unknown	No	No	No	No	Unknown	-	-	-	-	-	-	-	-	-	-	-	-	-	-	-	-
DB02546	Vorinostat	small molecule	approved	approved;investigational	BE0002368	Q9UBN7_HDAC6	Q9UBN7	HDAC6	Nucleus	Yes	Unknown	No	No	No	Yes	-	Yes	Yes	Yes	Yes	Yes	Yes	Yes	Yes	Yes	Yes	Yes	Yes	Yes	Yes	Yes	Yes
DB05223	Pracinostat	small molecule	investigational		BE0002368	Q9UBN7_HDAC6	Q9UBN7	HDAC6	Nucleus	Yes	Unknown	No	No	No	Yes	-	Yes	Yes	Yes	Yes	Yes	Yes	Yes	Yes	Yes	Yes	Yes	Yes	Yes	Yes	Yes	Yes
DB00139	Succinic acid	small molecule	approved	approved;nutraceutical	BE0002261	Q9UBX3_SLC25A10	Q9UBX3	SLC25A10	Membrane	Yes	Unknown	No	No	No	No	Unknown	-	-	-	-	-	-	-	-	-	-	-	-	-	-	-	-
DB00157	NADH	small molecule	approved	approved;nutraceutical	BE0000754	Q9UI09_NDUFA12	Q9UI09	NDUFA12	Membrane	Yes	Unknown	No	No	No	No	Unknown	-	-	-	-	-	-	-	-	-	-	-	-	-	-	-	-
DB00583	Levocarnitine	small molecule	approved	approved;investigational	BE0000373	Q9UKG9_CROT	Q9UKG9	CROT	Others	Yes	Unknown	No	No	No	No	Unknown	-	-	-	-	-	-	-	-	-	-	-	-	-	-	-	-
DB03147	Flavin adenine dinucleotide	small molecule	approved		BE0000605	Q9UKU7_ACAD8	Q9UKU7	ACAD8	Others	Yes	Unknown	No	No	No	No	Unknown	-	-	-	-	-	-	-	-	-	-	-	-	-	-	-	-
DB11093	Calcium Citrate	small molecule	approved	approved;investigational	BE0008704	Q9ULU8_CADPS	Q9ULU8	CADPS	Membrane	Yes	Unknown	No	No	No	No	Unknown	-	-	-	-	-	-	-	-	-	-	-	-	-	-	-	-
DB11348	Calcium Phosphate	small molecule	approved		BE0008704	Q9ULU8_CADPS	Q9ULU8	CADPS	Membrane	Yes	Unknown	No	No	No	No	Unknown	-	-	-	-	-	-	-	-	-	-	-	-	-	-	-	-
[truncated: 1,186 more rows]

## Sheet: Up_Regulated_Drug_Targets
Index	UniProt Accession	Protein
O00204_SULT2B1	O00204	SULT2B1
O00469_PLOD2	O00469	PLOD2
O00519_FAAH	O00519	FAAH
O14646_CHD1	O14646	CHD1
O15269_SPTLC1	O15269	SPTLC1
O15270_SPTLC2	O15270	SPTLC2
O15379_HDAC3	O15379	HDAC3
O15427_SLC16A3	O15427	SLC16A3
O15554_KCNN4	O15554	KCNN4
O43451_MGAM	O43451	MGAM
O43570_CA12	O43570	CA12
O60513_B4GALT4	O60513	B4GALT4
O75600_GCAT	O75600	GCAT
O75879_GATB	O75879	GATB
O75911_DHRS3	O75911	DHRS3
O76054_SEC14L2	O76054	SEC14L2
O95167_NDUFA3	O95167	NDUFA3
O95298_NDUFC2	O95298	NDUFC2
O95470_SGPL1	O95470	SGPL1
O95881_TXNDC12	O95881	TXNDC12
O95954_FTCD	O95954	FTCD
P00519_ABL1	P00519	ABL1
P01137_TGFB1	P01137	TGFB1
P01920_HLA-DQB1	P01920	HLA-DQB1
P02533_KRT14	P02533	KRT14
P02538_KRT6A	P02538	KRT6A
P02786_TFRC	P02786	TFRC
P05108_CYP11A1	P05108	CYP11A1
P05120_SERPINB2	P05120	SERPINB2
P05121_SERPINE1	P05121	SERPINE1
P05187_ALPP	P05187	ALPP
P05787_KRT8	P05787	KRT8
P06213_INSR	P06213	INSR
P06280_GLA	P06280	GLA
P06746_POLB	P06746	POLB
P08243_ASNS	P08243	ASNS
P08684_CYP3A4	P08684	CYP3A4
P08709_F7	P08709	F7
P08779_KRT16	P08779	KRT16
P09769_FGR	P09769	FGR
P09848_LCT	P09848	LCT
P11021_HSPA5	P11021	HSPA5
P12004_PCNA	P12004	PCNA
P12532_CKMT1A	P12532	CKMT1A
P13674_P4HA1	P13674	P4HA1
P13726_F3	P13726	F3
P14923_JUP	P14923	JUP
P15924_DSP	P15924	DSP
P16050_ALOX15	P16050	ALOX15
P17936_IGFBP3	P17936	IGFBP3
P17948_FLT1	P17948	FLT1
P18858_LIG1	P18858	LIG1
P19793_RXRA	P19793	RXRA
P20138_CD33	P20138	CD33
P21549_AGXT	P21549	AGXT
P21796_VDAC1	P21796	VDAC1
P22102_GART	P22102	GART
P22676_CALB2	P22676	CALB2
P23458_JAK1	P23458	JAK1
P23921_RRM1	P23921	RRM1
P27487_DPP4	P27487	DPP4
P27707_DCK	P27707	DCK
P30825_SLC7A1	P30825	SLC7A1
P31151_S100A7	P31151	S100A7
P34897_SHMT2	P34897	SHMT2
P35610_SOAT1	P35610	SOAT1
P38435_GGCX	P38435	GGCX
P39748_FEN1	P39748	FEN1
P48651_PTDSS1	P48651	PTDSS1
P49327_FASN	P49327	FASN
P49585_PCYT1A	P49585	PCYT1A
P49915_GMPS	P49915	GMPS
P49916_LIG3	P49916	LIG3
P50747_HLCS	P50747	HLCS
P51606_RENBP	P51606	RENBP
P51659_HSD17B4	P51659	HSD17B4
P56937_HSD17B7	P56937	HSD17B7
P68104_EEF1A1	P68104	EEF1A1
P78527_PRKDC	P78527	PRKDC
Q02083_NAAA	Q02083	NAAA
Q02809_PLOD1	Q02809	PLOD1
Q03405_PLAUR	Q03405	PLAUR
Q06203_PPAT	Q06203	PPAT
Q13332_PTPRS	Q13332	PTPRS
Q14145_KEAP1	Q14145	KEAP1
Q14181_POLA2	Q14181	POLA2
Q14289_PTK2B	Q14289	PTK2B
Q14978_NOLC1	Q14978	NOLC1
Q15067_ACOX1	Q15067	ACOX1
Q15800_MSMO1	Q15800	MSMO1
Q16595_FXN	Q16595	FXN
Q32P28_P3H1	Q32P28	P3H1
Q6FHJ7_SFRP4	Q6FHJ7	SFRP4
Q6IA69_NADSYN1	Q6IA69	NADSYN1
Q6P996_PDXDC1	Q6P996	PDXDC1
Q7L266_ASRGL1	Q7L266	ASRGL1
Q8N1G2_CMTR1	Q8N1G2	CMTR1
Q8TD43_TRPM4	Q8TD43	TRPM4
Q96C36_PYCR2	Q96C36	PYCR2
Q96FQ6_S100A16	Q96FQ6	S100A16
Q96GA7_SDSL	Q96GA7	SDSL
Q96RD7_PANX1	Q96RD7	PANX1
Q96S86_HAPLN3	Q96S86	HAPLN3
Q99828_CIB1	Q99828	CIB1
Q9BV57_ADI1	Q9BV57	ADI1
Q9BY32_ITPA	Q9BY32	ITPA
Q9BZX2_UCK2	Q9BZX2	UCK2
Q9H1K4_SLC25A18	Q9H1K4	SLC25A18
Q9H2X9_SLC12A5	Q9H2X9	SLC12A5
Q9NRF9_POLE3	Q9NRF9	POLE3
Q9UBM7_DHCR7	Q9UBM7	DHCR7
Q9UBN7_HDAC6	Q9UBN7	HDAC6
Q9UJS0_SLC25A13	Q9UJS0	SLC25A13
Q9Y2Z4_YARS2	Q9Y2Z4	YARS2
Q9Y617_PSAT1	Q9Y617	PSAT1
P15056_BRAF	P15056	BRAF
Q15155_NOMO1	Q15155	NOMO1
Q9ULU8_CADPS	Q9ULU8	CADPS
O60942_RNGTT	O60942	RNGTT
Q15125_EBP	Q15125	EBP
Q9Y619_SLC25A15	Q9Y619	SLC25A15
Q8NFJ5_GPRC5A	Q8NFJ5	GPRC5A
P61024_CKS1B	P61024	CKS1B
P25963_NFKBIA	P25963	NFKBIA
O15460_P4HA2	O15460	P4HA2
O43674_NDUFB5	O43674	NDUFB5
O43676_NDUFB3	O43676	NDUFB3
O60488_ACSL4	O60488	ACSL4
O60502_MGEA5	O60502	MGEA5
O60568_PLOD3	O60568	PLOD3
O75251_NDUFS7	O75251	NDUFS7
O75340_PDCD6	O75340	PDCD6
O95139_NDUFB6	O95139	NDUFB6
O95573_ACSL3	O95573	ACSL3
O95749_GGPS1	O95749	GGPS1
P05166_PCCB	P05166	PCCB
P06756_ITGAV	P06756	ITGAV
P07947_YES1	P07947	YES1
P08648_ITGA5	P08648	ITGA5
P09601_HMOX1	P09601	HMOX1
P11717_IGF2R	P11717	IGF2R
P11802_CDK4	P11802	CDK4
P13686_ACP5	P13686	ACP5
P14735_IDE	P14735	IDE
P14868_DARS	P14868	DARS
P16455_MGMT	P16455	MGMT
P17302_GJA1	P17302	GJA1
P17812_CTPS1	P17812	CTPS1
P19634_SLC9A1	P19634	SLC9A1
P20645_M6PR	P20645	M6PR
P21281_ATP6V1B2	P21281	ATP6V1B2
P22413_ENPP1	P22413	ENPP1
P23219_PTGS1	P23219	PTGS1
P23258_TUBG1	P23258	TUBG1
P25815_S100P	P25815	S100P
P26358_DNMT1	P26358	DNMT1
P27986_PIK3R1	P27986	PIK3R1
P29218_IMPA1	P29218	IMPA1
P30273_FCER1G	P30273	FCER1G
P30519_HMOX2	P30519	HMOX2
P30837_ALDH1B1	P30837	ALDH1B1
P36404_ARL2	P36404	ARL2
P36507_MAP2K2	P36507	MAP2K2
P41240_CSK	P41240	CSK
P42345_MTOR	P42345	MTOR
P45954_ACADSB	P45954	ACADSB
P48506_GCLC	P48506	GCLC
P49589_CARS	P49589	CARS
P49747_COMP	P49747	COMP
P50416_CPT1A	P50416	CPT1A
P50440_GATM	P50440	GATM
P51553_IDH3G	P51553	IDH3G
P51692_STAT5B	P51692	STAT5B
P51812_RPS6KA3	P51812	RPS6KA3
P54577_YARS	P54577	YARS
P62745_RHOB	P62745	RHOB
P68400_CSNK2A1	P68400	CSNK2A1
P78330_PSPH	P78330	PSPH
P80404_ABAT	P80404	ABAT
Q00653_NFKB2	Q00653	NFKB2
Q02880_TOP2B	Q02880	TOP2B
Q08426_EHHADH	Q08426	EHHADH
Q0VD83_APOBR	Q0VD83	APOBR
Q13131_PRKAA1	Q13131	PRKAA1
Q13555_CAMK2G	Q13555	CAMK2G
Q14353_GAMT	Q14353	GAMT
Q15738_NSDHL	Q15738	NSDHL
Q16134_ETFDH	Q16134	ETFDH
Q16539_MAPK14	Q16539	MAPK14
Q16719_KYNU	Q16719	KYNU
Q16795_NDUFA9	Q16795	NDUFA9
Q6PI48_DARS2	Q6PI48	DARS2
Q8N0U8_VKORC1L1	Q8N0U8	VKORC1L1
Q8TCT9_HM13	Q8TCT9	HM13
Q96C24_SYTL4	Q96C24	SYTL4
Q96I15_SCLY	Q96I15	SCLY
Q96NY8_NECTIN4	Q96NY8	NECTIN4
Q96RQ3_MCCC1	Q96RQ3	MCCC1
Q96SL4_GPX7	Q96SL4	GPX7
Q99571_P2RX4	Q99571	P2RX4
Q9HA77_CARS2	Q9HA77	CARS2
Q9HCC0_MCCC2	Q9HCC0	MCCC2
Q9NQX3_GPHN	Q9NQX3	GPHN
Q9NSD9_FARSB	Q9NSD9	FARSB
Q9P0J0_NDUFA13	Q9P0J0	NDUFA13
Q9UI09_NDUFA12	Q9UI09	NDUFA12
Q9UKG9_CROT	Q9UKG9	CROT
Q9UKU7_ACAD8	Q9UKU7	ACAD8
Q9Y697_NFS1	Q9Y697	NFS1
Q9Y6M9_NDUFB9	Q9Y6M9	NDUFB9
P34741_SDC2	P34741	SDC2
Q8N543_OGFOD1	Q8N543	OGFOD1
P02788_LTF	P02788	LTF
P08514_ITGA2B	P08514	ITGA2B
P19971_TYMP	P19971	TYMP
P20701_ITGAL	P20701	ITGAL
P20839_IMPDH1	P20839	IMPDH1
P40261_NNMT	P40261	NNMT
P80511_S100A12	P80511	S100A12
Q16270_IGFBP7	Q16270	IGFBP7
Q8IVL6_P3H3	Q8IVL6	P3H3
Q8TED1_GPX8	Q8TED1	GPX8
Q99720_SIGMAR1	Q99720	SIGMAR1
Q9UM07_PADI4	Q9UM07	PADI4
P78352_DLG4	P78352	DLG4
Q9Y5S1_TRPV2	Q9Y5S1	TRPV2
P06239_LCK	P06239	LCK
P08581_MET	P08581	MET
P16444_DPEP1	P16444	DPEP1
P05067_APP	P05067	APP
P49841_GSK3B	P49841	GSK3B
P78362_SRPK2	P78362	SRPK2
Q7Z2Z2_EFL1	Q7Z2Z2	EFL1
P43003_SLC1A3	P43003	SLC1A3
O14594_NCAN	O14594	NCAN
O14791_APOL1	O14791	APOL1
O43526_KCNQ2	O43526	KCNQ2
O43741_PRKAB2	O43741	PRKAB2
O60664_PLIN3	O60664	PLIN3
O75636_FCN3	O75636	FCN3
P00338_LDHA	P00338	LDHA
P00450_CP	P00450	CP
P00480_OTC	P00480	OTC
P00533_EGFR	P00533	EGFR
P00734_F2	P00734	F2
P00736_C1R	P00736	C1R
P00739_HPR	P00739	HPR
P00749_PLAU	P00749	PLAU
P00813_ADA	P00813	ADA
P01023_A2M	P01023	A2M
P01024_C3	P01024	C3
P01599_IGKV1-17	P01599	IGKV1-17
P01871_IGHM	P01871	IGHM
P02745_C1QA	P02745	C1QA
P02751_FN1	P02751	FN1
P04075_ALDOA	P04075	ALDOA
P04083_ANXA1	P04083	ANXA1
P04150_NR3C1	P04150	NR3C1
P04271_S100B	P04271	S100B
P04839_CYBB	P04839	CYBB
P05160_F13B	P05160	F13B
P05362_ICAM1	P05362	ICAM1
P06312_IGKV4-1	P06312	IGKV4-1
P07225_PROS1	P07225	PROS1
P07355_ANXA2	P07355	ANXA2
P07437_TUBB	P07437	TUBB
P07948_LYN	P07948	LYN
P08603_CFH	P08603	CFH
P08631_HCK	P08631	HCK
P08637_FCGR3A	P08637	FCGR3A
P09486_SPARC	P09486	SPARC
P09525_ANXA4	P09525	ANXA4
P09917_ALOX5	P09917	ALOX5
P0C0L4_C4A	P0C0L4	C4A
P10646_TFPI	P10646	TFPI
P11274_BCR	P11274	BCR
P12318_FCGR2A	P12318	FCGR2A
P12724_RNASE3	P12724	RNASE3
P14618_PKM	P14618	PKM
P14780_MMP9	P14780	MMP9
P18510_IL1RN	P18510	IL1RN
P19320_VCAM1	P19320	VCAM1
P19823_ITIH2	P19823	ITIH2
P19827_ITIH1	P19827	ITIH1
P21980_TGM2	P21980	TGM2
P22792_CPN2	P22792	CPN2
P24462_CYP3A7	P24462	CYP3A7
P24941_CDK2	P24941	CDK2
P27708_CAD	P27708	CAD
P28062_PSMB8	P28062	PSMB8
P29590_PML	P29590	PML
P30613_PKLR	P30613	PKLR
P33151_CDH5	P33151	CDH5
P40306_PSMB10	P40306	PSMB10
P42574_CASP3	P42574	CASP3
P47712_PLA2G4A	P47712	PLA2G4A
P50993_ATP1A2	P50993	ATP1A2
P56556_NDUFA6	P56556	NDUFA6
Q06033_ITIH3	Q06033	ITIH3
Q13315_ATM	Q13315	ATM
Q14624_ITIH4	Q14624	ITIH4
Q96RQ9_IL4I1	Q96RQ9	IL4I1
Q99584_S100A13	Q99584	S100A13
Q99829_CPNE1	Q99829	CPNE1
Q9BQB6_VKORC1	Q9BQB6	VKORC1
Q9H3S4_TPK1	Q9H3S4	TPK1
Q9UNN8_PROCR	Q9UNN8	PROCR
P21817_RYR1	P21817	RYR1
P47869_GABRA2	P47869	GABRA2
P29474_NOS3	P29474	NOS3
Q16790_CA9	Q16790	CA9
Q8WTV0_SCARB1	Q8WTV0	SCARB1
Q13393_PLD1	Q13393	PLD1
O14920_IKBKB	O14920	IKBKB
P09619_PDGFRB	P09619	PDGFRB
P09874_PARP1	P09874	PARP1
P11217_PYGM	P11217	PYGM
P12931_SRC	P12931	SRC
P13611_VCAN	P13611	VCAN
P15291_B4GALT1	P15291	B4GALT1
P16220_CREB1	P16220	CREB1
P28482_MAPK1	P28482	MAPK1
Q16602_CALCRL	Q16602	CALCRL
Q86YB8_ERO1B	Q86YB8	ERO1B
O95342_ABCB11	O95342	ABCB11
P04181_OAT	P04181	OAT
P11310_ACADM	P11310	ACADM
P40926_MDH2	P40926	MDH2
P53985_SLC16A1	P53985	SLC16A1
Q16678_CYP1B1	Q16678	CYP1B1
Q9UBX3_SLC25A10	Q9UBX3	SLC25A10
P28907_CD38	P28907	CD38
P32929_CTH	P32929	CTH
P11229_CHRM1	P11229	CHRM1
Q8N1Q1_CA13	Q8N1Q1	CA13
O15530_PDPK1	O15530	PDPK1
O43776_NARS	O43776	NARS
O75390_CS	O75390	CS
P00395_MT-CO1	P00395	MT-CO1
P07288_KLK3	P07288	KLK3
P07900_HSP90AA1	P07900	HSP90AA1
P11387_TOP1	P11387	TOP1
P13639_EEF2	P13639	EEF2
P15531_NME1	P15531	NME1
P17540_CKMT2	P17540	CKMT2
P22234_PAICS	P22234	PAICS
P23526_AHCY	P23526	AHCY
P26639_TARS	P26639	TARS
P26640_VARS	P26640	VARS
P30085_CMPK1	P30085	CMPK1
P30520_ADSS	P30520	ADSS
P31350_RRM2	P31350	RRM2
P32322_PYCR1	P32322	PYCR1
P49411_TUFM	P49411	TUFM
P55157_MTTP	P55157	MTTP
P55809_OXCT1	P55809	OXCT1
P56181_NDUFV3	P56181	NDUFV3
P62312_LSM6	P62312	LSM6
Q03013_GSTM4	Q03013	GSTM4
Q13547_HDAC1	Q13547	HDAC1
Q13838_DDX39B	Q13838	DDX39B
Q15185_PTGES3	Q15185	PTGES3
Q15750_TAB1	Q15750	TAB1
Q6YP21_KYAT3	Q6YP21	KYAT3
Q8IYQ7_THNSL1	Q8IYQ7	THNSL1
Q96I59_NARS2	Q96I59	NARS2
Q9BW92_TARS2	Q9BW92	TARS2
Q9NUB1_ACSS1	Q9NUB1	ACSS1
Q9NVH6_TMLHE	Q9NVH6	TMLHE
Q9NXE4_SMPD4	Q9NXE4	SMPD4
O75936_BBOX1	O75936	BBOX1
O95864_FADS2	O95864	FADS2
P04818_TYMS	P04818	TYMS
P17405_SMPD1	P17405	SMPD1
P19021_PAM	P19021	PAM
P42262_GRIA2	P42262	GRIA2
P49069_CAMLG	P49069	CAMLG
Q9HD40_SEPSECS	Q9HD40	SEPSECS
Q9NXG6_P4HTM	Q9NXG6	P4HTM
P28702_RXRB	P28702	RXRB
P80365_HSD11B2	P80365	HSD11B2
P07098_LIPF	P07098	LIPF
P30793_GCH1	P30793	GCH1
P10415_BCL2	P10415	BCL2
P61073_CXCR4	P61073	CXCR4
O14732_IMPA2	O14732	IMPA2
O15239_NDUFA1	O15239	NDUFA1
O43708_GSTZ1	O43708	GSTZ1
P03886_MT-ND1	P03886	MT-ND1
P03891_MT-ND2	P03891	MT-ND2
P04626_ERBB2	P04626	ERBB2
P12236_SLC25A6	P12236	SLC25A6
P13647_KRT5	P13647	KRT5
P23469_PTPRE	P23469	PTPRE
P23743_DGKA	P23743	DGKA
P29034_S100A2	P29034	S100A2
P33527_ABCC1	P33527	ABCC1
P35869_AHR	P35869	AHR
P41250_GARS	P41250	GARS
P46736_BRCC3	P46736	BRCC3
P62166_NCS1	P62166	NCS1
Q02338_BDH1	Q02338	BDH1
Q5JPH6_EARS2	Q5JPH6	EARS2
Q8IVH4_MMAA	Q8IVH4	MMAA
Q96SW2_CRBN	Q96SW2	CRBN
P20711_DDC	P20711	DDC
P00374_DHFR	P00374	DHFR
O95831_AIFM1	O95831	AIFM1
P00966_ASS1	P00966	ASS1
P05141_SLC25A5	P05141	SLC25A5
P07237_P4HB	P07237	P4HB
P09467_FBP1	P09467	FBP1
P10620_MGST1	P10620	MGST1
P11137_MAP2	P11137	MAP2
P23786_CPT2	P23786	CPT2
P28676_GCA	P28676	GCA
P37059_HSD17B2	P37059	HSD17B2
P43353_ALDH3B1	P43353	ALDH3B1
P49257_LMAN1	P49257	LMAN1
P52209_PGD	P52209	PGD
P98194_ATP2C1	P98194	ATP2C1
Q05655_PRKCD	Q05655	PRKCD
Q07075_ENPEP	Q07075	ENPEP
Q13423_NNT	Q13423	NNT
Q13938_CAPS	Q13938	CAPS
Q7LG56_RRM2B	Q7LG56	RRM2B
Q99623_PHB2	Q99623	PHB2
Q99735_MGST2	Q99735	MGST2
Q9H936_SLC25A22	Q9H936	SLC25A22
Q9Y2J8_PADI2	Q9Y2J8	PADI2
Q9Y2Q3_GSTK1	Q9Y2Q3	GSTK1
Q8TD30_GPT2	Q8TD30	GPT2
Q05940_SLC18A2	Q05940	SLC18A2
P15328_FOLR1	P15328	FOLR1
P52333_JAK3	P52333	JAK3
O14841_OPLAH	O14841	OPLAH
O15382_BCAT2	O15382	BCAT2
O60701_UGDH	O60701	UGDH
P15428_HPGD	P15428	HPGD
P21695_GPD1	P21695	GPD1
P22033_MUT	P22033	MUT
P22891_PROZ	P22891	PROZ
P26440_IVD	P26440	IVD
P51649_ALDH5A1	P51649	ALDH5A1
Q03154_ACY1	Q03154	ACY1
Q13630_TSTA3	Q13630	TSTA3
Q99714_HSD17B10	Q99714	HSD17B10
Q9NVS9_PNPO	Q9NVS9	PNPO
Q969I3_GLYATL1	Q969I3	GLYATL1
Q8N5Z0_AADAT	Q8N5Z0	AADAT
P10275_AR	P10275	AR
P54760_EPHB4	P54760	EPHB4
Q9Y2D0_CA5B	Q9Y2D0	CA5B
O76074_PDE5A	O76074	PDE5A
O94925_GLS	O94925	GLS
P05089_ARG1	P05089	ARG1
P06702_S100A9	P06702	S100A9
P08493_MGP	P08493	MGP
P12259_F5	P12259	F5
P26447_S100A4	P26447	S100A4
P62993_GRB2	P62993	GRB2
P19801_AOC1	P19801	AOC1
P29074_PTPN4	P29074	PTPN4
Q9BZV2_SLC19A3	Q9BZV2	SLC19A3

## Sheet: Up_Drug_Targets_Pathways
KEGG GeneSet	Description	Total gene#	Observed gene#	Expect	Enrichment ratio	p-value	FDR
hsa01100	Metabolic pathways	1305	156	67.664	2.30551	0	0
hsa00970	Aminoacyl-tRNA biosynthesis	44	16	2.28139	7.01326	2.18745e-10	3.56555e-08
hsa01230	Biosynthesis of amino acids	75	19	3.88874	4.88591	4.78323e-09	5.19778e-07
hsa05215	Prostate cancer	97	21	5.02943	4.17542	1.54753e-08	1.26124e-06
hsa04610	Complement and coagulation cascades	79	18	4.09614	4.39439	7.30854e-08	4.1636e-06
hsa00280	Valine, leucine and isoleucine degradation	48	14	2.48879	5.62522	7.66307e-08	4.1636e-06
hsa00250	Alanine, aspartate and glutamate metabolism	35	11	1.81474	6.06146	8.51337e-07	3.9648e-05
hsa00330	Arginine and proline metabolism	50	13	2.59249	5.01448	9.801e-07	3.99391e-05
hsa04932	Non-alcoholic fatty liver disease (NAFLD)	149	23	7.72562	2.97711	2.09849e-06	7.60121e-05
hsa05206	MicroRNAs in cancer	150	23	7.77747	2.95726	2.36225e-06	7.70093e-05
hsa00480	Glutathione metabolism	56	13	2.90359	4.47722	3.928e-06	0.000116412
hsa05418	Fluid shear stress and atherosclerosis	138	21	7.15527	2.9349	7.37949e-06	0.000200476
hsa04066	HIF-1 signaling pathway	100	17	5.18498	3.2787	1.24634e-05	0.000312545
hsa00270	Cysteine and methionine metabolism	47	11	2.43694	4.51386	2.02293e-05	0.000471054
hsa01200	Carbon metabolism	116	18	6.01458	2.99273	2.53856e-05	0.000539554
hsa05223	Non-small cell lung cancer	66	13	3.42209	3.79885	2.64812e-05	0.000539554
hsa04933	AGE-RAGE signaling pathway in diabetic complications	99	16	5.13313	3.11701	4.2891e-05	0.000777737
hsa00983	Drug metabolism	79	14	4.09614	3.41786	4.53282e-05	0.000777737
hsa01521	EGFR tyrosine kinase inhibitor resistance	79	14	4.09614	3.41786	4.53282e-05	0.000777737
hsa00220	Arginine biosynthesis	21	7	1.08885	6.42882	5.88352e-05	0.000959013
hsa05230	Central carbon metabolism in cancer	65	12	3.37024	3.56058	0.000104952	0.00162926
hsa05220	Chronic myeloid leukemia	76	13	3.94059	3.299	0.000123363	0.00182801
hsa01212	Fatty acid metabolism	48	10	2.48879	4.01802	0.000138623	0.00196482
hsa00260	Glycine, serine and threonine metabolism	40	9	2.07399	4.33946	0.00016044	0.00209214
hsa00380	Tryptophan metabolism	40	9	2.07399	4.33946	0.00016044	0.00209214
hsa05219	Bladder cancer	41	9	2.12584	4.23362	0.000196311	0.00245705
hsa01210	2-Oxocarboxylic acid metabolism	18	6	0.933297	6.42882	0.000203498	0.00245705
hsa05205	Proteoglycans in cancer	198	23	10.2663	2.24035	0.000219004	0.00254983
hsa00100	Steroid biosynthesis	19	6	0.985146	6.09046	0.000284539	0.00319861
hsa00071	Fatty acid degradation	44	9	2.28139	3.94496	0.000346022	0.00373477
hsa05012	Parkinson disease	142	18	7.36267	2.44476	0.000364874	0.00373477
hsa04659	Th17 cell differentiation	107	15	5.54793	2.70371	0.000378059	0.00373477
hsa04931	Insulin resistance	107	15	5.54793	2.70371	0.000378059	0.00373477
hsa04012	ErbB signaling pathway	85	13	4.40723	2.9497	0.000390621	0.00374537
hsa05161	Hepatitis B	144	18	7.46637	2.41081	0.000433687	0.00403948
hsa05200	Pathways in cancer	524	45	27.1693	1.65628	0.000471331	0.00426536
hsa01522	Endocrine resistance	98	14	5.08128	2.75521	0.000484105	0.00426536
hsa05150	Staphylococcus aureus infection	56	10	2.90359	3.44401	0.000520826	0.00446814
hsa04723	Retrograde endocannabinoid signaling	148	18	7.67377	2.34565	0.000605613	0.0050623
hsa00240	Pyrimidine metabolism	101	14	5.23683	2.67337	0.000660729	0.00538494
hsa04714	Thermogenesis	229	24	11.8736	2.02129	0.000744188	0.0059172
hsa01523	Antifolate resistance	31	7	1.60734	4.35501	0.000848308	0.00639673
hsa05222	Small cell lung cancer	92	13	4.77018	2.72526	0.000849662	0.00639673
hsa04216	Ferroptosis	40	8	2.07399	3.85729	0.000863363	0.00639673
hsa05016	Huntington disease	193	21	10.007	2.09853	0.000975328	0.00706571
hsa04064	NF-kappa B signaling pathway	95	13	4.92573	2.6392	0.00115364	0.00816214
hsa04722	Neurotrophin signaling pathway	119	15	6.17013	2.43107	0.00117675	0.00816214
hsa01524	Platinum drug resistance	73	11	3.78504	2.90618	0.00122851	0.00834362
hsa03410	Base excision repair	33	7	1.71104	4.09107	0.00126007	0.00838335
hsa05010	Alzheimer disease	171	19	8.86632	2.14294	0.00131149	0.00855091
hsa03320	PPAR signaling pathway	74	11	3.83689	2.86691	0.00137755	0.0086362
hsa05140	Leishmaniasis	74	11	3.83689	2.86691	0.00137755	0.0086362
hsa05212	Pancreatic cancer	75	11	3.88874	2.82868	0.00154112	0.00947935
hsa00230	Purine metabolism	174	19	9.02187	2.10599	0.00161181	0.00973055
hsa04910	Insulin signaling pathway	137	16	7.10342	2.25243	0.00184998	0.0109653
hsa05221	Acute myeloid leukemia	66	10	3.42209	2.92219	0.00194494	0.0113223
hsa04930	Type II diabetes mellitus	46	8	2.38509	3.35417	0.00223212	0.0127662
hsa04664	Fc epsilon RI signaling pathway	68	10	3.52579	2.83625	0.00244459	0.0133545
hsa05120	Epithelial cell signaling in Helicobacter pylori infection	68	10	3.52579	2.83625	0.00244459	0.0133545
hsa04380	Osteoclast differentiation	128	15	6.63678	2.26013	0.00245789	0.0133545
hsa04919	Thyroid hormone signaling pathway	116	14	6.01458	2.32768	0.0025748	0.0137604
hsa04920	Adipocytokine signaling pathway	69	10	3.57764	2.79514	0.00273041	0.0141646
hsa05213	Endometrial cancer	58	9	3.00729	2.99273	0.00273734	0.0141646
hsa00670	One carbon pool by folate	20	5	1.037	4.82162	0.00296232	0.0150893
hsa04071	Sphingolipid signaling pathway	118	14	6.11828	2.28823	0.0030212	0.0151525
hsa05166	Human T-cell leukemia virus 1 infection	255	24	13.2217	1.8152	0.00322728	0.0159408
hsa04068	FoxO signaling pathway	132	15	6.84418	2.19164	0.00331823	0.0159791
hsa04913	Ovarian steroidogenesis	49	8	2.54064	3.14881	0.00336903	0.0159791
hsa05214	Glioma	71	10	3.68134	2.7164	0.00338207	0.0159791
hsa05203	Viral carcinogenesis	201	20	10.4218	1.91905	0.00370989	0.0172775
hsa00630	Glyoxylate and dicarboxylate metabolism	30	6	1.55549	3.85729	0.00383755	0.0176203
hsa05226	Gastric cancer	148	16	7.67377	2.08502	0.0040621	0.0183923
hsa05210	Colorectal cancer	86	11	4.45908	2.46687	0.00462624	0.0206597
hsa05231	Choline metabolism in cancer	99	12	5.13313	2.33775	0.00492184	0.0216827
hsa04151	PI3K-Akt signaling pathway	354	30	18.3548	1.63445	0.00509564	0.0221491
hsa00640	Propanoate metabolism	32	6	1.65919	3.61621	0.00536652	0.0230195
hsa04912	GnRH signaling pathway	93	11	4.82203	2.2812	0.0083492	0.0353486
hsa00190	Oxidative phosphorylation	133	14	6.89603	2.03015	0.00878221	0.0367051
hsa04217	Necroptosis	162	16	8.39967	1.90484	0.00962129	0.039703
hsa00450	Selenocompound metabolism	17	4	0.881447	4.53799	0.00988055	0.0397661

## Sheet: CT_Antigens
Index	UniProt Accession	Protein
Q14667_KIAA0100	Q14667	KIAA0100
Q5DX21_IGSF11	Q5DX21	IGSF11
Q9NXZ2_DDX43	Q9NXZ2	DDX43
P04279_SEMG1	P04279	SEMG1
P07864_LDHC	P07864	LDHC
O60271_SPAG9	O60271	SPAG9
O60522_TDRD6	O60522	TDRD6
Q96KB5_PBK	Q96KB5	PBK
P26232_CTNNA2	P26232	CTNNA2
Q07617_SPAG1	Q07617	SPAG1
Q86TM3_DDX53	Q86TM3	DDX53
P0DMU7_CT45A6	P0DMU7	CT45A6
O60829_PAGE4	O60829	PAGE4
Q5W041_ARMC3	Q5W041	ARMC3
Q9UIK5_TMEFF2	Q9UIK5	TMEFF2
P43358_MAGEA4	P43358	MAGEA4
Q5JQC9_AKAP4	Q5JQC9	AKAP4
Q6PL18_ATAD2	Q6PL18	ATAD2
Q9H568_ACTL8	Q9H568	ACTL8
Q96QS3_ARX	Q96QS3	ARX
O15078_CEP290	O15078	CEP290
